# Supplementary material for: Single-cell transcriptomics identifies an effectorness gradient shaping the response of CD4+ T cells to cytokines
Source: Nat Commun. 2020 Apr 14;11:1801. doi: 10.1038/s41467-020-15543-y (PMC7156481; doi:10.1038/s41467-020-15543-y)
Supplement: Supplementary file 5 — Supplementary Data 1 [file 41467_2020_15543_MOESM5_ESM.xlsx]

## Sheet: Data S1, cytokine conditions
Supplementary Data 1. Cytokine concentrations and reagent information
Summary of the cell states profiled in this study. Columns indicate the concentration of anti-CD3/CD28 beads and cytokines used in each cell state
cell_state	beads_ratio	cytokine_concentrations
resting	None	None
Th0	2:1	None
Th1	2:1	IL-12 (50 ng/ml), Anti-human IL-4 antibody (1 ug/ml)
Th2	2:1	IL-4 (10 ng/ml), Anti-human IFN-γ antibody (1 ug/ml)
Th17	2:1	IL-6 (50 ng/ml), IL-23 (20 ng/ml), IL-1β (10 ng/ml), TGF-β1 (5 ng/ml), Anti-human IL-4 antibody (1 ug/ml), Anti-human IFN-γ antibody (1 ug/ml)
iTreg	2:1	TGF-β1 (5 ng/ml), IL-2 (10 ng/ml)
IFN-β	2:1	IFN-β (10 ng/ml)

## Sheet: Data S1, reagent details
Supplementary Data 1. Cytokine concentrations and reagent information
Details of cytokines and cell culture reagents used throughout the study
Biological reagent	supplier	catalogue number
EasySep naïve CD4+ T cell isolation kit	Stem Cell Technologies	17555
EasySep memory CD4+ T cell isolation kit	Stem Cell Technologies	19157
anti-CD3/CD28 T-activator Dynabeads	Invitrogen	111.32D
Pierce Trypsin	Thermo Scientific	90057
IL-12	PeproTech	100-21-10
IL-4	PeproTech	0200-04-20
IL-6	PeproTech	200-06 -5
TGF beta	PeproTech	100-21-10
IFN beta	PeproTech	300-02BC-20
IL-2	PeproTech	0200-02-10
IL-23	PeproTech	200-23-10
IL-1 beta	PeproTech	200-01B-10
anti-IFN gamma	R&D	MAB285-100
anti-IL-4	R&D	MAB204-100
FCS	Sigma-Aldrich	F9665
