# Supplementary material for: Single-cell transcriptomics identifies an effectorness gradient shaping the response of CD4+ T cells to cytokines
Source: Nat Commun. 2020 Apr 14;11:1801. doi: 10.1038/s41467-020-15543-y (PMC7156481; doi:10.1038/s41467-020-15543-y)
Supplement: Supplementary file 6 — Supplementary Data 2 [file 41467_2020_15543_MOESM6_ESM.xlsx]

## Sheet: Data S2, TN stim 16h
Supplementary Data 2. Differential RNA expression
We performed differential RNA expression analysis using a Wald test (two-sided), as implemented in DESeq2. Columns correspond to gene name, gene type, mean expression, log2-fold change, standard error of log2-fold change, P value and FDR-adjusted P value
We report any gene with an estimated absolute LFC larger than 0.5. Each tab corresponds to a pairwise comparison, as specified in the tab name (stim = Th0 vs resting cells; others = cytokine condition vs Th0).
gene_name	type	mean	LFC	LFC_se	p_value	p_adj
IL2	protein_coding	54206.8	9.2363	0.237613	0	0
MIR155HG	lincRNA	78104.4	8.95788	0.110628	0	0
TNFRSF9	protein_coding	9661.06	8.62446	0.19208	0	0
FOSL1	protein_coding	4520.21	7.87194	0.19258	0	0
XIRP1	protein_coding	2412.29	7.69857	0.289884	2.11e-155	4.04e-154
IRF8	protein_coding	21876.4	7.64183	0.116204	0	0
IL2RA	protein_coding	24450.7	7.60318	0.108998	0	0
C17orf96	protein_coding	7179.42	7.21577	0.145029	0	0
PYCR1	protein_coding	5037.38	7.15732	0.145774	0	0
SLC6A9	protein_coding	2664.56	7.0895	0.1982	3.3e-280	1.65e-278
MYO1B	protein_coding	2951.68	7.04627	0.211349	1.03e-243	4.07e-242
MFSD2A	protein_coding	2544	6.97206	0.18584	4.97e-308	3.08e-306
FABP5	protein_coding	4337.6	6.87459	0.143372	0	0
TNFRSF4	protein_coding	7958.43	6.87264	0.140359	0	0
SLC29A1	protein_coding	6152.59	6.84856	0.136403	0	0
DUSP4	protein_coding	23793.2	6.84478	0.0937442	0	0
SLC7A5	protein_coding	90043.1	6.77272	0.160013	0	0
KCNK5	protein_coding	1382.51	6.74205	0.226187	3.13e-195	8.54e-194
NDFIP2	protein_coding	13410.4	6.54508	0.107932	0	0
CHAC1	protein_coding	1027.39	6.3936	0.232591	2.4e-166	5.03e-165
NR4A3	protein_coding	2353.83	6.12359	0.185049	3.91e-240	1.48e-238
BATF3	protein_coding	966.378	6.03873	0.205241	2.82e-190	7.48e-189
CXCL10	protein_coding	2088.95	5.96119	0.299643	4.56e-88	4.02e-87
UCK2	protein_coding	3101.35	5.93664	0.130049	0	0
DUSP5	protein_coding	2951.14	5.91249	0.131896	0	0
SLC1A5	protein_coding	12644.9	5.91035	0.0848624	0	0
CXCL9	protein_coding	931.313	5.89775	0.228159	2.48e-147	4.37e-146
PSAT1	protein_coding	14154	5.8742	0.0984268	0	0
TNFSF14	protein_coding	9232.36	5.83347	0.169897	2.33e-258	1.01e-256
CTTN	protein_coding	2146.93	5.80831	0.142892	0	0
EGR3	protein_coding	2302.21	5.80269	0.226472	8.66e-145	1.48e-143
IL12RB2	protein_coding	6032.16	5.69809	0.151544	0	0
VEGFA	protein_coding	2089.14	5.68753	0.172611	4.22e-238	1.56e-236
TERT	protein_coding	483.502	5.61473	0.25219	8.28e-110	9.57e-109
NME1	protein_coding	3559.89	5.54046	0.106379	0	0
IGF2	protein_coding	269.483	5.53274	0.297115	2.15e-77	1.65e-76
NAMPT	protein_coding	50176.9	5.53243	0.0965706	0	0
NCS1	protein_coding	1829.77	5.50151	0.165504	2.75e-242	1.07e-240
CPM	protein_coding	3578.4	5.49831	0.150017	4.37e-294	2.43e-292
IRF4	protein_coding	82814.4	5.492	0.0887189	0	0
NIPAL4	protein_coding	571.858	5.47294	0.241605	1.32e-113	1.58e-112
NHS	protein_coding	799.227	5.47049	0.193239	2.64e-176	6.2e-175
CDC20	protein_coding	782.513	5.44223	0.200501	3.05e-162	6.16e-161
MAMLD1	protein_coding	945.76	5.43397	0.203942	2.06e-156	3.98e-155
ULBP1	protein_coding	230.743	5.37501	0.304592	1.08e-69	7.5e-69
STRIP2	protein_coding	3884.35	5.37045	0.244521	6.48e-107	7.23e-106
TNFRSF18	protein_coding	1964.3	5.36072	0.166669	5.64e-227	1.92e-225
GEM	protein_coding	558.271	5.34067	0.221881	5.16e-128	7.31e-127
MTHFD1L	protein_coding	11213.2	5.2938	0.066546	0	0
B4GALT2	protein_coding	814.761	5.29356	0.186081	5.22e-178	1.24e-176
SEMA7A	protein_coding	7521.26	5.26603	0.115207	0	0
BCL2L1	protein_coding	11970.2	5.2651	0.0804116	0	0
SLC43A3	protein_coding	11635.9	5.22876	0.0700441	0	0
RGS16	protein_coding	2016.66	5.22299	0.163056	3.92e-225	1.32e-223
WARS	protein_coding	35173.2	5.20174	0.0715403	0	0
CD200	protein_coding	6753.73	5.19413	0.123827	0	0
FJX1	protein_coding	159.937	5.19157	0.326743	7.57e-57	4.35e-56
VWCE	protein_coding	532.141	5.16295	0.214037	1.48e-128	2.1e-127
WNK2	protein_coding	298.91	5.15511	0.271274	1.6e-80	1.29e-79
MTHFD2	protein_coding	18959.3	5.14135	0.076287	0	0
STC2	protein_coding	674.614	5.11856	0.327499	4.6e-55	2.57e-54
MCM10	protein_coding	387.692	5.09992	0.252263	6.98e-91	6.4e-90
NETO2	protein_coding	1638.67	5.05116	0.172038	1.75e-189	4.57e-188
IGSF3	protein_coding	550.44	5.04501	0.282857	3.72e-71	2.63e-70
HIVEP3	protein_coding	18902.9	5.00897	0.304973	1.28e-60	7.72e-60
TUBA1C	protein_coding	8852.45	4.96513	0.0698973	0	0
TNFRSF21	protein_coding	303.337	4.9264	0.252436	8.12e-85	6.89e-84
EGR2	protein_coding	6834.54	4.91491	0.17179	5.05e-180	1.22e-178
MIR222HG	lincRNA	943.978	4.91346	0.177477	1.06e-168	2.27e-167
LPL	protein_coding	344.836	4.89162	0.276176	3.39e-70	2.37e-69
ANKRD13B	protein_coding	1634.04	4.89065	0.142198	3.18e-259	1.4e-257
EVI5	protein_coding	1782.01	4.87922	0.152893	1.78e-223	5.97e-222
GALNT18	protein_coding	179.748	4.86879	0.313343	1.91e-54	1.06e-53
GPT2	protein_coding	1528.68	4.86372	0.132087	8.19e-297	4.67e-295
TNFRSF8	protein_coding	398.838	4.85577	0.258514	1.03e-78	8.09e-78
CXCL11	protein_coding	553.66	4.84782	0.327854	1.79e-49	9.05e-49
ARC	protein_coding	304.78	4.84409	0.263627	2.09e-75	1.56e-74
IL21	protein_coding	441.635	4.837	0.285795	2.96e-64	1.89e-63
DTL	protein_coding	848.526	4.83209	0.172102	1.88e-173	4.23e-172
CSF1	protein_coding	2988.51	4.81255	0.128193	0	0
ODC1	protein_coding	37340.8	4.78927	0.0418209	0	0
ATP1B1	protein_coding	1601.1	4.78403	0.14022	3.98e-255	1.7e-253
NR4A1	protein_coding	1518.22	4.77422	0.183689	6.29e-149	1.12e-147
HSD11B2	protein_coding	243.867	4.73675	0.261297	1.92e-73	1.4e-72
F5	protein_coding	25779.9	4.72797	0.078159	0	0
ESPL1	protein_coding	870.405	4.71417	0.149881	3.85e-217	1.22e-215
KIF1A	protein_coding	303.924	4.70573	0.267532	2.97e-69	2.05e-68
PALD1	protein_coding	131.948	4.68717	0.313589	1.63e-50	8.41e-50
BCL2A1	protein_coding	5517.45	4.68458	0.0999932	0	0
NRARP	protein_coding	541.11	4.67901	0.186477	6.14e-139	9.83e-138
NR6A1	protein_coding	212.021	4.67732	0.270301	4.38e-67	2.92e-66
HCAR1	protein_coding	172.378	4.62533	0.311327	6.28e-50	3.2e-49
CKS2	protein_coding	1413.92	4.57245	0.1305	5.96e-269	2.78e-267
NPTX1	protein_coding	2617.52	4.57152	0.108	0	0
SPR	protein_coding	130.117	4.57094	0.302088	1.01e-51	5.3e-51
SDC4	protein_coding	1378.73	4.55148	0.125366	1.32e-288	7.1e-287
KCNH4	protein_coding	366.142	4.54906	0.219407	1.73e-95	1.67e-94
CDC6	protein_coding	602.318	4.52929	0.18035	3.51e-139	5.64e-138
MYOF	protein_coding	1465.09	4.51767	0.130272	1.64e-263	7.36e-262
GJC1	protein_coding	144.986	4.49172	0.301506	3.42e-50	1.75e-49
MIR4435-2HG	lincRNA	752.394	4.47782	0.153789	2.21e-186	5.61e-185
PUS7	protein_coding	4389.13	4.47619	0.0805543	0	0
CCDC86	protein_coding	4806.47	4.47229	0.113898	0	0
YBX3	protein_coding	6486.04	4.46155	0.0686921	0	0
ASS1	protein_coding	102.213	4.46103	0.328225	4.51e-42	2.03e-41
KCNK15	protein_coding	90.6836	4.44556	0.350723	8.09e-37	3.32e-36
CYP27B1	protein_coding	713.84	4.44145	0.149219	1.12e-194	3.04e-193
CTB-114C7.4	lincRNA	190.544	4.43965	0.272222	8.52e-60	5.07e-59
PDIA5	protein_coding	1654.43	4.43604	0.10911	0	0
CHST3	protein_coding	100.33	4.43398	0.321946	3.73e-43	1.71e-42
SPTBN4	protein_coding	557.028	4.43165	0.184238	7.61e-128	1.07e-126
RBBP8	protein_coding	1744.09	4.42957	0.107578	0	0
EGR4	protein_coding	83.2586	4.41841	0.349856	1.46e-36	5.95e-36
LINC00158	lincRNA	86.0933	4.41003	0.344456	1.58e-37	6.55e-37
CTPS1	protein_coding	9018.02	4.40631	0.102645	0	0
PTGFRN	protein_coding	1043.88	4.39986	0.128252	6.31e-258	2.74e-256
FOSB	protein_coding	3293.08	4.39633	0.208202	5.71e-99	5.78e-98
KPNA2	protein_coding	8495.69	4.36748	0.078883	0	0
LIF	protein_coding	6455.55	4.35122	0.370371	7.21e-32	2.69e-31
METTL1	protein_coding	1501.18	4.35056	0.108705	0	0
NIPAL1	protein_coding	439.984	4.34598	0.219858	5.7e-87	4.98e-86
G0S2	protein_coding	200.304	4.34209	0.270445	5.24e-58	3.05e-57
SLC38A5	protein_coding	6740.02	4.33541	0.121273	6.84e-280	3.4e-278
MKX	protein_coding	95.6263	4.31843	0.336978	1.35e-37	5.6e-37
SAMD4A	protein_coding	846.388	4.31794	0.153428	2.91e-174	6.59e-173
B3GNT5	protein_coding	784.516	4.30984	0.167969	3.39e-145	5.85e-144
TBKBP1	protein_coding	5822.66	4.3097	0.201838	3.71e-101	3.86e-100
SPRED2	protein_coding	487.203	4.29042	0.173702	1.07e-134	1.63e-133
AP1S3	protein_coding	512.426	4.271	0.181852	5.66e-122	7.51e-121
HPDL	protein_coding	587.114	4.26885	0.164638	3.17e-148	5.64e-147
DUSP2	protein_coding	7158.13	4.26845	0.145518	3.95e-189	1.03e-187
HOXB9	protein_coding	80.406	4.26734	0.345774	5.42e-35	2.16e-34
CAMKV	protein_coding	60.7681	4.26095	0.357636	9.98e-33	3.79e-32
PDGFA	protein_coding	189.727	4.25123	0.263557	1.56e-58	9.18e-58
IL3	protein_coding	74.4261	4.24126	0.351156	1.38e-33	5.34e-33
CCL20	protein_coding	287.325	4.24104	0.226976	6.57e-78	5.07e-77
CDK6	protein_coding	29845.6	4.23453	0.107313	0	0
TRAF4	protein_coding	6654.51	4.23117	0.0785652	0	0
IL1R1	protein_coding	1431.49	4.22308	0.170184	6.2e-136	9.57e-135
HS6ST2	protein_coding	75.8366	4.16778	0.358189	2.71e-31	1e-30
CDC25A	protein_coding	205.073	4.16732	0.265805	2.14e-55	1.2e-54
RRP12	protein_coding	10116.4	4.16661	0.0762079	0	0
CSF2	protein_coding	103.936	4.15637	0.347173	4.98e-33	1.9e-32
SLC39A14	protein_coding	8486.92	4.15349	0.0764357	0	0
CCND1	protein_coding	910.217	4.1515	0.160542	1.91e-147	3.38e-146
CD274	protein_coding	5262.17	4.15009	0.113969	2.54e-290	1.38e-288
HOMER1	protein_coding	1771.73	4.13851	0.11159	4.59e-301	2.71e-299
SHF	protein_coding	2520.81	4.13159	0.10348	0	0
SPRY4	protein_coding	68.8597	4.12819	0.354314	2.26e-31	8.38e-31
GFOD1	protein_coding	1898.59	4.12541	0.104044	0	0
PLAGL2	protein_coding	20116.8	4.11277	0.0630311	0	0
GADD45A	protein_coding	2249.76	4.11222	0.118323	1.19e-264	5.43e-263
SLC16A1	protein_coding	6827.85	4.11151	0.0790664	0	0
ECE2	protein_coding	484.712	4.11019	0.163494	1.83e-139	2.95e-138
MT1E	protein_coding	140.251	4.09605	0.261835	3.67e-55	2.05e-54
C16orf59	protein_coding	237.483	4.07647	0.235552	4.24e-67	2.83e-66
LAMP3	protein_coding	2699.15	4.06862	0.138734	4.73e-189	1.23e-187
SHMT2	protein_coding	15756	4.05055	0.102111	0	0
NOP16	protein_coding	4906.85	4.03241	0.0680986	0	0
NPW	protein_coding	122.058	4.00923	0.280375	2.2e-46	1.06e-45
TRIP13	protein_coding	424.651	4.00641	0.17112	3.16e-121	4.16e-120
TXN	protein_coding	8297.97	4.00165	0.0700652	0	0
EBNA1BP2	protein_coding	8298.45	4.0003	0.0733785	0	0
BYSL	protein_coding	3853.86	3.99856	0.0728151	0	0
SPRY1	protein_coding	772.886	3.99682	0.147694	2.8e-161	5.61e-160
FKBP4	protein_coding	19906.2	3.99214	0.109173	9.5e-293	5.18e-291
DGAT2	protein_coding	328.404	3.97594	0.188289	5.66e-99	5.73e-98
TFRC	protein_coding	35328.5	3.96214	0.0651235	0	0
RPF2	protein_coding	5678.95	3.95896	0.0681462	0	0
TAGLN3	protein_coding	69.8393	3.95808	0.355029	7.27e-29	2.56e-28
DDX21	protein_coding	66469.8	3.94569	0.0820822	0	0
LAMA2	protein_coding	81.4887	3.94146	0.331213	1.18e-32	4.48e-32
LMNA	protein_coding	6694.94	3.92792	0.10888	5.46e-285	2.84e-283
PAK1IP1	protein_coding	4522.45	3.92226	0.089082	0	0
CHEK1	protein_coding	1661.09	3.92165	0.108859	3.38e-284	1.76e-282
HSPD1	protein_coding	65431.4	3.92051	0.0958625	0	0
ENO1	protein_coding	144049	3.90551	0.0461476	0	0
FAM83F	protein_coding	566.584	3.89801	0.144106	3.86e-161	7.73e-160
MT1G	protein_coding	36.1752	3.89711	0.377854	6.1e-25	1.99e-24
SESN2	protein_coding	4334.31	3.89537	0.177319	5.8e-107	6.48e-106
EZH2	protein_coding	8344.43	3.89051	0.0594344	0	0
NEFH	protein_coding	323.373	3.88433	0.189106	9.36e-94	8.83e-93
PAICS	protein_coding	21583.4	3.88406	0.0730531	0	0
GAL	protein_coding	58.1977	3.87914	0.353243	4.69e-28	1.63e-27
PRDX4	protein_coding	2672.35	3.86697	0.0800973	0	0
TNFSF8	protein_coding	5686.91	3.86486	0.113554	6.65e-254	2.81e-252
CTXN1	protein_coding	75.5068	3.86092	0.322219	4.4e-33	1.68e-32
PHKA1	protein_coding	562.909	3.86069	0.142656	2.69e-161	5.39e-160
TOMM40	protein_coding	14480	3.85624	0.0930139	0	0
GLB1L2	protein_coding	999.538	3.85182	0.153681	1.23e-138	1.97e-137
PHEX	protein_coding	153.358	3.85154	0.261812	5.47e-49	2.74e-48
ILDR2	protein_coding	317.636	3.8488	0.194043	1.49e-87	1.31e-86
SRM	protein_coding	15821.2	3.84828	0.112347	3.85e-257	1.66e-255
BCAT1	protein_coding	2021.5	3.83895	0.148534	2.73e-147	4.81e-146
MRTO4	protein_coding	9057.35	3.83744	0.0729308	0	0
MPZL2	protein_coding	1636.85	3.83514	0.122019	7.71e-217	2.44e-215
ZBTB32	protein_coding	791.368	3.83169	0.188889	1.73e-91	1.6e-90
CTLA4	protein_coding	3828.33	3.82917	0.0659074	0	0
MRPL12	protein_coding	1544.57	3.82323	0.122884	1.63e-212	5.01e-211
NLN	protein_coding	2217.74	3.82302	0.0968221	0	0
CLSPN	protein_coding	284.238	3.81897	0.202411	2.12e-79	1.67e-78
FASN	protein_coding	29863.8	3.80432	0.127273	2.57e-196	7.07e-195
CH507-42P11.8	protein_coding	233.859	3.79921	0.205279	1.8e-76	1.36e-75
PHGDH	protein_coding	3251	3.79914	0.211199	2.4e-72	1.72e-71
HSP90AB1	protein_coding	199065	3.79487	0.0767607	0	0
CD69	protein_coding	22905.8	3.79082	0.138759	2.49e-164	5.15e-163
SERPINE2	protein_coding	2734.11	3.77571	0.122265	2.14e-209	6.41e-208
DCTPP1	protein_coding	3449.51	3.77	0.0927891	0	0
HK2	protein_coding	8960.25	3.76181	0.182327	1.41e-94	1.34e-93
FAM155B	protein_coding	78.2904	3.76031	0.302499	1.78e-35	7.14e-35
UCHL1	protein_coding	80.7242	3.75577	0.324702	6.07e-31	2.23e-30
IL1RL2	protein_coding	51.3332	3.75115	0.359249	1.6e-25	5.26e-25
ACOT7	protein_coding	1766.62	3.73645	0.0991213	0	0
NFKB1	protein_coding	43042.2	3.73617	0.0583953	0	0
CD82	protein_coding	12116.4	3.73604	0.0888666	0	0
MTUS2	protein_coding	87.9979	3.73368	0.303337	8.13e-35	3.22e-34
RCN1	protein_coding	2402.7	3.71537	0.0743814	0	0
IFNG	protein_coding	1278.92	3.71125	0.345148	5.76e-27	1.95e-26
CD3EAP	protein_coding	730.426	3.70884	0.129006	9.24e-182	2.27e-180
DNAJA1	protein_coding	23427.4	3.7024	0.0910955	0	0
CDC45	protein_coding	282.074	3.70086	0.2045	3.36e-73	2.43e-72
HSPE1	protein_coding	5126.36	3.7006	0.0999372	3.88e-300	2.26e-298
IL15RA	protein_coding	1598.46	3.699	0.10045	7.57e-297	4.33e-295
SPHK1	protein_coding	676.18	3.69815	0.139536	8.92e-155	1.7e-153
GBP5	protein_coding	31244.9	3.68351	0.0909433	0	0
GNG4	protein_coding	49.2427	3.6788	0.349164	5.89e-26	1.95e-25
CYCS	protein_coding	16388.8	3.67844	0.0939374	0	0
RP5-1158E12.3	lincRNA	78.6892	3.6739	0.307125	5.6e-33	2.14e-32
PACSIN3	protein_coding	179.231	3.66353	0.235206	1.06e-54	5.89e-54
TBX21	protein_coding	6580.76	3.66209	0.400953	6.63e-20	1.93e-19
EGR1	protein_coding	4149.5	3.65859	0.312941	1.42e-31	5.27e-31
SOCS3	protein_coding	2162.35	3.65844	0.132559	1.16e-167	2.46e-166
BATF	protein_coding	4019.14	3.65059	0.115498	2.92e-219	9.44e-218
PRRG4	protein_coding	115.255	3.64941	0.30792	2.11e-32	7.95e-32
WWC1	protein_coding	217.553	3.6485	0.245958	8.85e-50	4.5e-49
TUBA1B	protein_coding	13518.9	3.64142	0.086695	0	0
ETV7	protein_coding	100.052	3.63968	0.300384	8.61e-34	3.34e-33
SIPA1L2	protein_coding	939.08	3.63708	0.276678	1.8e-39	7.74e-39
GARS	protein_coding	25823.3	3.6349	0.0920796	0	0
IL36RN	protein_coding	51.9306	3.62825	0.369829	1.01e-22	3.15e-22
NOLC1	protein_coding	37307.3	3.62514	0.0877466	0	0
CCND2	protein_coding	49865.9	3.62212	0.0718395	0	0
ARNTL2	protein_coding	211.085	3.60734	0.218256	2.31e-61	1.41e-60
ATF3	protein_coding	1023.5	3.60338	0.122311	9.17e-191	2.44e-189
UBE2S	protein_coding	3944.83	3.59457	0.129112	1.4e-170	3.05e-169
DCUN1D5	protein_coding	3954.52	3.58614	0.0671703	0	0
RP11-413N19.2	lincRNA	84.6709	3.57498	0.29733	2.67e-33	1.03e-32
RP11-542M13.3	lincRNA	34.8916	3.57496	0.377766	2.98e-21	8.96e-21
BOP1	protein_coding	8447.53	3.57451	0.0998557	1.24e-280	6.19e-279
LDHA	protein_coding	54024.7	3.57435	0.0880489	0	0
PUM3	protein_coding	8742.85	3.57144	0.0578961	0	0
SPRED1	protein_coding	182.975	3.57126	0.229111	8.86e-55	4.92e-54
KAZN	protein_coding	95.6077	3.5708	0.276838	4.59e-38	1.92e-37
CLIC4	protein_coding	1621.31	3.56973	0.138446	1.33e-146	2.34e-145
DOK5	protein_coding	57.2267	3.56799	0.336169	2.57e-26	8.6e-26
GINS2	protein_coding	693.534	3.55247	0.17089	5.56e-96	5.43e-95
SAPCD2	protein_coding	179.929	3.54774	0.225364	7.76e-56	4.38e-55
ID2	protein_coding	7317.93	3.54718	0.142658	1.79e-136	2.79e-135
SORD	protein_coding	1541.28	3.54504	0.103979	9.11e-255	3.88e-253
B4GALT5	protein_coding	6319.48	3.5434	0.142865	8.44e-136	1.3e-134
MCM2	protein_coding	6566	3.54262	0.0797659	0	0
WDR12	protein_coding	6673.18	3.54164	0.0619225	0	0
SLC27A2	protein_coding	471.559	3.5407	0.179496	1.29e-86	1.12e-85
SLAMF7	protein_coding	5673.98	3.5355	0.236128	1.11e-50	5.71e-50
GALR2	protein_coding	92.3712	3.53356	0.287254	8.93e-35	3.54e-34
EXOSC4	protein_coding	995.719	3.53352	0.114392	1.65e-209	4.97e-208
TLCD1	protein_coding	333.178	3.53035	0.159817	3.95e-108	4.49e-107
UTP11	protein_coding	3879.8	3.52692	0.0688582	0	0
HES4	protein_coding	86.2105	3.52459	0.299989	7.14e-32	2.67e-31
PNO1	protein_coding	5168.1	3.51879	0.0833941	0	0
AC133644.2	lincRNA	260.606	3.51804	0.203635	7.11e-67	4.73e-66
MATK	protein_coding	1523.14	3.51541	0.255582	4.78e-43	2.19e-42
CHAC2	protein_coding	677.047	3.51308	0.153066	1.43e-116	1.78e-115
TNFSF11	protein_coding	119.158	3.50965	0.259708	1.3e-41	5.78e-41
LIPG	protein_coding	30.8896	3.50913	0.399842	1.69e-18	4.74e-18
ENTPD2	protein_coding	39.3045	3.50419	0.362788	4.5e-22	1.38e-21
YRDC	protein_coding	4950.37	3.50308	0.113431	2.03e-209	6.11e-208
RRP9	protein_coding	4857.3	3.50164	0.110321	4.28e-221	1.41e-219
PHB	protein_coding	8383.04	3.50114	0.0755496	0	0
GCK	protein_coding	192.981	3.50112	0.209926	1.9e-62	1.17e-61
BEND3	protein_coding	1173.65	3.4882	0.10802	8.97e-229	3.11e-227
PSMD14	protein_coding	6039.72	3.48482	0.0598967	0	0
PRDX1	protein_coding	14175.5	3.47676	0.0609353	0	0
SLC7A1	protein_coding	23541.7	3.47599	0.0899968	0	0
SLC22A1	protein_coding	188.211	3.47563	0.255182	3.04e-42	1.37e-41
HNRNPAB	protein_coding	20932.1	3.4608	0.0928521	4.63e-304	2.8e-302
EBI3	protein_coding	108.525	3.45117	0.26826	7.08e-38	2.96e-37
IL23R	protein_coding	115.424	3.45041	0.341184	4.83e-24	1.54e-23
EIF4EBP1	protein_coding	1870.55	3.44828	0.120188	4.98e-181	1.21e-179
POU2AF1	protein_coding	316.457	3.43341	0.185402	1.46e-76	1.11e-75
ERICD	lincRNA	216.921	3.42893	0.179604	2.97e-81	2.41e-80
THEM5	protein_coding	290.817	3.42825	0.182266	6.37e-79	5e-78
TMEM52	protein_coding	44.5383	3.42472	0.344282	2.59e-23	8.13e-23
CCT5	protein_coding	21926.8	3.42431	0.0679379	0	0
ARHGAP31	protein_coding	2158.65	3.42368	0.0914972	1.96e-306	1.21e-304
SPATA3-AS1	lincRNA	28.7125	3.41743	0.391618	2.63e-18	7.33e-18
VDAC1	protein_coding	17950.8	3.39888	0.0775438	0	0
TTK	protein_coding	299.901	3.3955	0.191509	2.45e-70	1.72e-69
CMSS1	protein_coding	2712.54	3.39441	0.0666872	0	0
PKMYT1	protein_coding	83.8069	3.39318	0.299647	9.99e-30	3.59e-29
SYNGR3	protein_coding	177.679	3.3921	0.211223	4.92e-58	2.86e-57
KCTD15	protein_coding	235.559	3.38257	0.188816	9.06e-72	6.45e-71
CD83	protein_coding	2356.92	3.37947	0.142297	1.11e-124	1.52e-123
URB2	protein_coding	5470.17	3.37899	0.0717548	0	0
STX11	protein_coding	2242.69	3.37567	0.0740955	0	0
B4GALNT1	protein_coding	52.3541	3.37488	0.349837	5.06e-22	1.55e-21
ETF1	protein_coding	18537.9	3.37245	0.0744098	0	0
SCD	protein_coding	4785.82	3.36022	0.094753	1.83e-275	8.84e-274
PRMT1	protein_coding	18803.5	3.35192	0.0671958	0	0
ATP1B3	protein_coding	11525.3	3.3515	0.0700253	0	0
EXO1	protein_coding	121.511	3.35128	0.267133	4.21e-36	1.71e-35
CLDN1	protein_coding	39.511	3.34269	0.375033	4.96e-19	1.41e-18
PHLDA2	protein_coding	62.6596	3.34226	0.315228	2.9e-26	9.66e-26
RRAS2	protein_coding	2345.84	3.34052	0.084447	0	0
HSPH1	protein_coding	23876.6	3.3398	0.0994585	3.31e-247	1.34e-245
C10orf67	protein_coding	53.5114	3.33619	0.354552	4.98e-21	1.49e-20
NR4A2	protein_coding	1337.44	3.33409	0.119218	4.18e-172	9.26e-171
SYT7	protein_coding	61.1237	3.33269	0.341637	1.75e-22	5.42e-22
ANKRD33B	protein_coding	646.382	3.32843	0.125783	2.67e-154	5.07e-153
ZNRF3	protein_coding	856.882	3.32654	0.114613	3.26e-185	8.18e-184
CCR4	protein_coding	2507.31	3.31741	0.122039	1.02e-162	2.08e-161
LYAR	protein_coding	6208.6	3.31575	0.117471	2.8e-175	6.43e-174
RP5-984P4.6	lincRNA	46.3248	3.31347	0.345726	9.33e-22	2.84e-21
MIR29A	lincRNA	1256.63	3.30014	0.12287	6.65e-159	1.31e-157
PRMT5	protein_coding	6534.12	3.30012	0.074533	0	0
CDK4	protein_coding	5191.67	3.29926	0.0654219	0	0
APBB2	protein_coding	80.4513	3.29839	0.289028	3.64e-30	1.32e-29
KBTBD8	protein_coding	2242.28	3.29512	0.125947	7.04e-151	1.28e-149
NFKBID	protein_coding	5587.73	3.28937	0.106881	5.48e-208	1.63e-206
PRG4	protein_coding	1199.81	3.2884	0.216702	5.2e-52	2.74e-51
HSP90AA1	protein_coding	130698	3.28439	0.0775166	0	0
NPM3	protein_coding	2529.53	3.28282	0.0694559	0	0
PIM3	protein_coding	17345.8	3.27548	0.0991284	1.98e-239	7.43e-238
PMAIP1	protein_coding	3461.78	3.27121	0.213533	5.67e-53	3.05e-52
EIF5A	protein_coding	33026.3	3.27091	0.0730957	0	0
TSR1	protein_coding	11409.2	3.2708	0.0809085	0	0
CHSY1	protein_coding	7595.44	3.26375	0.0530325	0	0
SIAH2	protein_coding	7604.69	3.26299	0.0636438	0	0
GINS3	protein_coding	498.321	3.26192	0.134412	4.26e-130	6.17e-129
RAN	protein_coding	35628.1	3.2609	0.0607348	0	0
SRXN1	protein_coding	171.19	3.2587	0.209946	2.48e-54	1.37e-53
SNRPD1	protein_coding	6489.44	3.25517	0.0731938	0	0
CDT1	protein_coding	692.613	3.25493	0.140725	2.32e-118	2.94e-117
RPP25	protein_coding	1080.34	3.24714	0.121862	1.99e-156	3.85e-155
VLDLR	protein_coding	258.799	3.24705	0.213083	1.96e-52	1.05e-51
GBP6	protein_coding	130.806	3.24576	0.262234	3.47e-35	1.39e-34
NAT8L	protein_coding	43.9803	3.2449	0.342429	2.64e-21	7.95e-21
ADGRA3	protein_coding	1896.4	3.2412	0.0717832	0	0
HECW2	protein_coding	82.7597	3.23553	0.306088	4.08e-26	1.36e-25
OXCT2	protein_coding	44.6106	3.22789	0.335297	6.15e-22	1.88e-21
IFRD2	protein_coding	6509.73	3.22139	0.0984054	4.82e-235	1.75e-233
CLUH	protein_coding	15795.1	3.21443	0.103147	3.32e-213	1.03e-211
PDSS1	protein_coding	1339.35	3.21259	0.087561	1.07e-294	5.97e-293
PDCD1	protein_coding	567.003	3.21093	0.281686	4.23e-30	1.53e-29
SLC16A9	protein_coding	37.843	3.21069	0.372341	6.52e-18	1.8e-17
ASB2	protein_coding	101.327	3.21047	0.239224	4.6e-41	2.03e-40
PFAS	protein_coding	7456.45	3.20736	0.0850198	0	0
ICAM1	protein_coding	882.014	3.20712	0.124905	2.14e-145	3.71e-144
PPIF	protein_coding	6982.27	3.20538	0.0799592	0	0
RPL22L1	protein_coding	3531.73	3.20152	0.082171	0	0
GTPBP4	protein_coding	13562.9	3.20053	0.0621785	0	0
UTP20	protein_coding	12506.4	3.19525	0.081567	0	0
NDST1	protein_coding	551.722	3.19445	0.137953	1.26e-118	1.61e-117
C1QBP	protein_coding	16483.1	3.19018	0.0602497	0	0
FANCA	protein_coding	931.258	3.1855	0.111884	2.64e-178	6.29e-177
GPATCH4	protein_coding	5505.67	3.1854	0.0708762	0	0
NUDT11	protein_coding	215.961	3.18387	0.196318	3.77e-59	2.23e-58
NT5DC2	protein_coding	693.345	3.18294	0.135059	8.42e-123	1.13e-121
DDIAS	protein_coding	581.431	3.18269	0.162121	8.3e-86	7.13e-85
TMEM97	protein_coding	1523.16	3.18096	0.0854102	1.36e-303	8.19e-302
IL6	protein_coding	120.774	3.17948	0.398068	1.38e-15	3.58e-15
STIP1	protein_coding	19788.1	3.17596	0.0569839	0	0
ATAD3A	protein_coding	4701.57	3.17336	0.112899	7.82e-174	1.77e-172
TAGAP	protein_coding	15378.5	3.16708	0.090784	1.22e-266	5.6e-265
ADAD1	protein_coding	29.769	3.16635	0.401984	3.36e-15	8.62e-15
CCT2	protein_coding	26522.9	3.16584	0.0679767	0	0
KCNG1	protein_coding	23.1586	3.16338	0.401793	3.46e-15	8.88e-15
CGREF1	protein_coding	116.47	3.16332	0.239155	6.12e-40	2.64e-39
AIMP2	protein_coding	1481.04	3.16125	0.0862006	1.95e-294	1.09e-292
WEE1	protein_coding	1168.96	3.15874	0.145148	5.29e-105	5.78e-104
HSPA9	protein_coding	43219.7	3.15864	0.0497406	0	0
TWNK	protein_coding	3846.32	3.15466	0.0701944	0	0
POMP	protein_coding	6163.31	3.1525	0.0813271	0	0
GAR1	protein_coding	3169.29	3.1485	0.0882959	1.74e-278	8.57e-277
MYC	protein_coding	24156.2	3.14791	0.12312	3.48e-144	5.91e-143
DLL3	protein_coding	45.6386	3.14108	0.32487	4.09e-22	1.25e-21
YWHAE	protein_coding	14238	3.13823	0.0790818	0	0
LARP4	protein_coding	10678.2	3.13797	0.0919582	3.26e-255	1.4e-253
COPRS	protein_coding	1048.22	3.13258	0.096372	9.04e-232	3.23e-230
TRIB1	protein_coding	845.761	3.13077	0.180063	1.03e-67	6.97e-67
CENPN	protein_coding	682.534	3.12803	0.124108	3.61e-140	5.86e-139
LRRC59	protein_coding	7470.46	3.12572	0.0672489	0	0
DACT3	protein_coding	67.8131	3.12457	0.289504	3.72e-27	1.27e-26
CISH	protein_coding	5353.58	3.12368	0.215589	1.42e-47	6.96e-47
SOCS1	protein_coding	1275.8	3.11881	0.114942	3.95e-162	7.97e-161
RTN4RL1	protein_coding	105.23	3.10884	0.260449	7.64e-33	2.91e-32
SLC25A33	protein_coding	2005.62	3.10453	0.0981467	1.36e-219	4.42e-218
PFDN2	protein_coding	3131.68	3.10294	0.0799919	0	0
PKM	protein_coding	105108	3.1006	0.0538532	0	0
REL	protein_coding	7696.37	3.09995	0.116486	4.89e-156	9.42e-155
WDR43	protein_coding	15768.1	3.09888	0.061632	0	0
HSPBP1	protein_coding	3793.54	3.09866	0.0814775	0	0
PDCD2L	protein_coding	981.507	3.09597	0.105993	1.48e-187	3.8e-186
POP1	protein_coding	2302.07	3.08909	0.0756362	0	0
CTNNA1	protein_coding	2304.09	3.08798	0.142967	1.83e-103	1.97e-102
GPR87	protein_coding	37.0303	3.08146	0.381831	7.02e-16	1.84e-15
EIF5AL1	protein_coding	62.0136	3.07534	0.309795	3.18e-23	9.96e-23
CCT3	protein_coding	26634.6	3.07456	0.0529661	0	0
PNMA6A	protein_coding	55.7642	3.07299	0.331075	1.67e-20	4.91e-20
IL1R2	protein_coding	55.9521	3.06991	0.319996	8.51e-22	2.59e-21
SRPRB	protein_coding	6584.66	3.06782	0.0639212	0	0
UTP4	protein_coding	8591.82	3.06585	0.0671095	0	0
TUBB4B	protein_coding	13351.2	3.06421	0.0653746	0	0
NIP7	protein_coding	7016.59	3.06143	0.0632456	0	0
FEN1	protein_coding	2243.08	3.06079	0.0805554	0	0
PGAM1	protein_coding	7553.85	3.05963	0.06293	0	0
TOMM34	protein_coding	3230.71	3.0584	0.0629854	0	0
SCFD2	protein_coding	1578.87	3.05348	0.0777809	0	0
TNS4	protein_coding	44.9923	3.04957	0.343227	6.39e-19	1.82e-18
ILF2	protein_coding	22162.2	3.03912	0.0548739	0	0
CKAP2L	protein_coding	53.2974	3.02727	0.324323	1.02e-20	3.02e-20
TRIM71	protein_coding	22.9381	3.02699	0.396622	2.31e-14	5.8e-14
PES1	protein_coding	10929.2	3.02653	0.0713015	0	0
RBFOX2	protein_coding	477.869	3.02545	0.123249	4.6e-133	6.86e-132
TNIP3	protein_coding	302.303	3.02161	0.221648	2.57e-42	1.16e-41
HSPA8	protein_coding	186153	3.01913	0.0758067	0	0
TIPIN	protein_coding	1680.93	3.01738	0.0808399	6.36e-305	3.88e-303
PSMB2	protein_coding	12169.3	3.01033	0.0611029	0	0
RANBP1	protein_coding	8231.88	3.00821	0.0607417	0	0
ASCL2	protein_coding	100.598	3.0063	0.269481	6.7e-29	2.37e-28
DDX10	protein_coding	4510.1	3.00339	0.0696697	0	0
SEH1L	protein_coding	7015.83	3.00338	0.0697267	0	0
GINS1	protein_coding	437.229	2.99108	0.133269	1.46e-111	1.72e-110
CCNB1	protein_coding	786.932	2.98526	0.108984	3.44e-165	7.18e-164
PRG2	protein_coding	38.3706	2.98413	0.348835	1.18e-17	3.25e-17
FEZ1	protein_coding	61.2898	2.97908	0.294448	4.62e-24	1.47e-23
TIMM23	protein_coding	4041.12	2.97867	0.0595345	0	0
PPIL1	protein_coding	3269.83	2.97579	0.0627548	0	0
FZD9	protein_coding	38.4634	2.97515	0.337055	1.08e-18	3.04e-18
FLG	protein_coding	25.0937	2.9727	0.404553	2.01e-13	4.9e-13
TMEM88	protein_coding	187.318	2.96804	0.180788	1.44e-60	8.66e-60
DBN1	protein_coding	623.891	2.96615	0.14709	1.96e-90	1.79e-89
DSCC1	protein_coding	220.139	2.95789	0.19818	2.26e-50	1.16e-49
RUVBL1	protein_coding	5178.74	2.95297	0.0640118	0	0
AK6	protein_coding	2820.53	2.95151	0.096357	4.73e-206	1.39e-204
C2CD4D	protein_coding	132.348	2.94357	0.236733	1.71e-35	6.85e-35
ALYREF	protein_coding	5939.07	2.94349	0.0681598	0	0
CCT6A	protein_coding	27092	2.94163	0.0791825	4.38e-302	2.6e-300
SLC35E4	protein_coding	432.783	2.93928	0.137576	2.84e-101	2.96e-100
MCM4	protein_coding	6266.15	2.93407	0.0738747	0	0
RRP1	protein_coding	4898.96	2.93352	0.0845581	1.03e-263	4.62e-262
FARSA	protein_coding	8743.05	2.93315	0.0905989	6.15e-230	2.16e-228
KCNK1	protein_coding	32.6868	2.93019	0.38232	1.8e-14	4.52e-14
PSMD1	protein_coding	13966.6	2.92815	0.0649841	0	0
EPB41L4B	protein_coding	24.5187	2.92815	0.382942	2.07e-14	5.19e-14
NME2	protein_coding	920.791	2.92602	0.103207	8.14e-177	1.92e-175
CENPW	protein_coding	95.8229	2.92389	0.250351	1.63e-31	6.05e-31
RUVBL2	protein_coding	5709.64	2.91513	0.0864392	2.52e-249	1.04e-247
MRPL3	protein_coding	10357.9	2.91318	0.0648525	0	0
ORC6	protein_coding	868.043	2.91248	0.126736	7.26e-117	9.05e-116
FAM43A	protein_coding	638.657	2.91236	0.294943	5.38e-23	1.68e-22
FGF2	protein_coding	105.632	2.90926	0.3094	5.31e-21	1.59e-20
TARS	protein_coding	13024.3	2.9084	0.0913794	2.68e-222	8.89e-221
DHCR24	protein_coding	5569.28	2.9083	0.0665625	0	0
POLR1A	protein_coding	11899.8	2.89802	0.0688341	0	0
SH2D2A	protein_coding	3473.98	2.89506	0.0930515	1.63e-212	5.01e-211
TMA16	protein_coding	1844.45	2.89244	0.110418	3e-151	5.48e-150
DOHH	protein_coding	1446.44	2.89118	0.118929	1.53e-130	2.23e-129
ZBED2	protein_coding	2124.44	2.89079	0.0937424	8.23e-209	2.46e-207
POLR1C	protein_coding	4603.45	2.8895	0.0725028	0	0
EIF2B3	protein_coding	2289.37	2.88848	0.0689843	0	0
SFXN1	protein_coding	30089.7	2.886	0.0544435	0	0
PIGW	protein_coding	1784.28	2.88295	0.0792648	1.22e-289	6.56e-288
ELOVL6	protein_coding	552.352	2.87845	0.145163	1.67e-87	1.46e-86
IRF1	protein_coding	17812.4	2.87803	0.122788	1.71e-121	2.26e-120
NAA15	protein_coding	12526.1	2.87784	0.0798992	4.31e-284	2.22e-282
TESC	protein_coding	179.29	2.87694	0.182704	7.26e-56	4.11e-55
IL10	protein_coding	126.9	2.87689	0.430771	2.41e-11	5.53e-11
TXNDC5	protein_coding	572.615	2.8716	0.153933	1.15e-77	8.87e-77
C19orf48	protein_coding	4337.38	2.87151	0.0779063	2.14e-297	1.22e-295
TTC26	protein_coding	673.29	2.87045	0.116714	1.47e-133	2.2e-132
PSME3	protein_coding	17583	2.86983	0.0678905	0	0
LAPTM4B	protein_coding	2642.41	2.86926	0.0723374	0	0
GJB6	protein_coding	107.163	2.86889	0.267916	9.32e-27	3.14e-26
S1PR3	protein_coding	41.5309	2.86816	0.343761	7.21e-17	1.94e-16
PAM	protein_coding	3703.69	2.86677	0.0693767	0	0
IARS	protein_coding	28162.9	2.86569	0.040979	0	0
DDN	protein_coding	30.8854	2.86506	0.369846	9.44e-15	2.39e-14
C4orf32	protein_coding	4157.74	2.85429	0.105173	3.43e-162	6.93e-161
JDP2	protein_coding	68.615	2.85352	0.266189	8.21e-27	2.77e-26
SMS	protein_coding	4259.14	2.85197	0.055933	0	0
C2CD4A	protein_coding	14.9245	2.85145	0.427028	2.43e-11	5.57e-11
IPO4	protein_coding	234.734	2.8475	0.16634	1.08e-65	7.06e-65
CRNDE	lincRNA	38.564	2.84639	0.346909	2.31e-16	6.11e-16
DKC1	protein_coding	14340.3	2.84494	0.0655871	0	0
SCARB1	protein_coding	976.751	2.84156	0.117712	9.54e-129	1.36e-127
AHCY	protein_coding	5707.49	2.84117	0.100374	2.93e-176	6.87e-175
HRH1	protein_coding	61.0719	2.83939	0.33234	1.3e-17	3.57e-17
KCNG3	protein_coding	52.1516	2.83733	0.32072	9.01e-19	2.55e-18
TIMM13	protein_coding	2882.46	2.8353	0.109006	3.75e-149	6.73e-148
RPP40	protein_coding	751.235	2.83208	0.104836	1e-160	2e-159
FASLG	protein_coding	726.736	2.8287	0.392431	5.67e-13	1.37e-12
POLD2	protein_coding	8516.92	2.82566	0.0734764	0	0
ACACA	protein_coding	4324.64	2.82532	0.0841662	4.86e-247	1.97e-245
LHFP	protein_coding	27.2402	2.8253	0.364295	8.8e-15	2.23e-14
TYRO3	protein_coding	104.367	2.82308	0.238438	2.43e-32	9.15e-32
CCL4L2	protein_coding	246.34	2.82262	0.206772	2e-42	9.04e-42
C17orf58	protein_coding	173.507	2.82106	0.185572	3.43e-52	1.82e-51
LINC01480	lincRNA	394.838	2.81818	0.129656	9.4e-105	1.03e-103
SERBP1	protein_coding	53809.9	2.81707	0.0819199	3.8e-259	1.67e-257
NFKBIA	protein_coding	19209.4	2.81637	0.0688	0	0
SNAI1	protein_coding	118.234	2.81183	0.224588	5.81e-36	2.35e-35
RP11-297D21.2	lincRNA	19.6724	2.81172	0.41805	1.75e-11	4.02e-11
PHLDA1	protein_coding	2916.19	2.81126	0.232877	1.49e-33	5.74e-33
CCT7	protein_coding	24946.1	2.80916	0.0623502	0	0
YWHAG	protein_coding	14688.5	2.80892	0.0709342	0	0
CDCA5	protein_coding	258.331	2.80827	0.173628	7.69e-59	4.54e-58
B3GALNT1	protein_coding	71.6156	2.80636	0.290571	4.54e-22	1.39e-21
ITPRIPL1	protein_coding	603.259	2.80264	0.128734	4.39e-105	4.8e-104
AHSA1	protein_coding	8922.93	2.80197	0.0913167	9.28e-207	2.74e-205
NCL	protein_coding	102243	2.80093	0.0627362	0	0
MATR3	protein_coding	335.018	2.80081	0.151463	2.41e-76	1.82e-75
FAM207A	protein_coding	1841.82	2.79217	0.0850036	1.23e-236	4.5e-235
PPP4R4	protein_coding	137.755	2.79066	0.232928	4.48e-33	1.71e-32
LINC01068	lincRNA	27.8579	2.79041	0.402159	3.96e-12	9.3e-12
NOL10	protein_coding	4814.54	2.78924	0.0706907	0	0
TPI1	protein_coding	21573.4	2.7874	0.0544398	0	0
BCAR1	protein_coding	24.8487	2.78712	0.398661	2.73e-12	6.43e-12
CIART	protein_coding	159.751	2.78497	0.197224	2.83e-45	1.34e-44
YBX1	protein_coding	67559	2.78413	0.0637469	0	0
HILPDA	protein_coding	486.94	2.78187	0.129166	6.97e-103	7.45e-102
RP11-259N19.1	lincRNA	173.559	2.78159	0.202137	4.38e-43	2e-42
LRP8	protein_coding	5379.19	2.78013	0.0621453	0	0
CISD1	protein_coding	1550.49	2.78	0.0882523	8.53e-218	2.72e-216
ABCF2	protein_coding	12468.7	2.77986	0.0575135	0	0
SIK1	protein_coding	33.8258	2.77818	0.373226	9.79e-14	2.41e-13
C8orf33	protein_coding	6307.67	2.77644	0.0605155	0	0
PRR22	protein_coding	430.918	2.77148	0.149646	1.42e-76	1.07e-75
RRS1	protein_coding	3522.48	2.77133	0.0851264	1.75e-232	6.29e-231
RPL26L1	protein_coding	1027.84	2.77063	0.0855298	3.36e-230	1.18e-228
PPA1	protein_coding	17103.5	2.77021	0.09196	2.35e-199	6.59e-198
ELFN1	protein_coding	31.5061	2.76991	0.364932	3.19e-14	7.97e-14
GNL3	protein_coding	14264.2	2.76814	0.0646281	0	0
SLC7A3	protein_coding	48.3017	2.76401	0.33594	1.91e-16	5.07e-16
HSPA4	protein_coding	16566.5	2.7623	0.0715391	0	0
MORN2	protein_coding	136.548	2.75542	0.205824	7.18e-41	3.16e-40
TRMT61A	protein_coding	2532.08	2.74437	0.1025	6.46e-158	1.27e-156
MRPL15	protein_coding	2839.81	2.73811	0.0588286	0	0
GRWD1	protein_coding	6623.76	2.7378	0.0740399	2.64e-299	1.54e-297
IGFBP4	protein_coding	645.682	2.73697	0.153315	2.79e-71	1.98e-70
PNPO	protein_coding	1734.35	2.73566	0.0755463	3.98e-287	2.1e-285
MEX3A	protein_coding	48.8965	2.73282	0.309448	1.03e-18	2.92e-18
KLF10	protein_coding	3527.33	2.73169	0.0746709	5.32e-293	2.91e-291
NOP56	protein_coding	23419.5	2.73099	0.0572292	0	0
HRNR	protein_coding	31.6016	2.72894	0.365837	8.69e-14	2.14e-13
TRIB3	protein_coding	1879.01	2.72872	0.0823131	5.57e-241	2.13e-239
EIF6	protein_coding	4461.45	2.72845	0.0725156	0	0
EIF4G1	protein_coding	48954.9	2.72312	0.082061	1.82e-241	7.01e-240
TTLL12	protein_coding	7412.73	2.7216	0.0855252	3.19e-222	1.06e-220
TBL3	protein_coding	6230.31	2.7211	0.101994	8.24e-157	1.6e-155
SLC35F1	protein_coding	41.7643	2.72097	0.359711	3.9e-14	9.71e-14
RHOV	protein_coding	15.366	2.72026	0.431393	2.87e-10	6.36e-10
PINX1	protein_coding	1214.11	2.72024	0.0956665	7.56e-178	1.79e-176
DPH2	protein_coding	5349.99	2.71981	0.0822725	1.17e-239	4.43e-238
KIF3B	protein_coding	8259.62	2.71948	0.0738979	1.81e-296	1.03e-294
COL27A1	protein_coding	405.545	2.71927	0.164912	4.38e-61	2.66e-60
BOLA3	protein_coding	810.283	2.71797	0.093162	4.07e-187	1.04e-185
CYTOR	lincRNA	1392.08	2.71486	0.0861134	3.75e-218	1.2e-216
GNL2	protein_coding	9240.47	2.709	0.0820522	4.87e-239	1.81e-237
SRFBP1	protein_coding	2111.26	2.70801	0.0755923	4.69e-281	2.36e-279
ACTRT3	protein_coding	26.6681	2.70747	0.373405	4.14e-13	1e-12
PSMB3	protein_coding	5927.86	2.70288	0.0640963	0	0
FAM27C	lincRNA	15.2622	2.70284	0.429343	3.07e-10	6.8e-10
NKD2	protein_coding	28.6994	2.7025	0.365975	1.53e-13	3.75e-13
MRPL17	protein_coding	2267.93	2.6975	0.074734	2.74e-285	1.43e-283
PANX2	protein_coding	115.455	2.69726	0.222521	8.14e-34	3.16e-33
NHP2	protein_coding	3661.68	2.69705	0.0634294	0	0
HMBS	protein_coding	991.527	2.69622	0.100766	1.02e-157	1.99e-156
PTGER4	protein_coding	11969.9	2.69522	0.218753	7e-35	2.78e-34
ABCE1	protein_coding	20206.5	2.69509	0.07296	1.08e-298	6.24e-297
RELB	protein_coding	6608.35	2.69436	0.0822167	1.5e-235	5.47e-234
NUFIP1	protein_coding	1564.01	2.69161	0.077914	1.64e-261	7.29e-260
POLR3G	protein_coding	1034.73	2.6887	0.122168	2.4e-107	2.69e-106
IGDCC4	protein_coding	35.7762	2.68843	0.325515	1.47e-16	3.91e-16
SLC25A22	protein_coding	4276.48	2.68809	0.0960455	2.29e-172	5.1e-171
TXNRD1	protein_coding	21285.8	2.68807	0.0651473	0	0
NUDCD1	protein_coding	3074.88	2.68697	0.0673456	0	0
WDR4	protein_coding	2416.17	2.68456	0.0824871	2.45e-232	8.75e-231
CHPF	protein_coding	1583.92	2.68427	0.114469	1.33e-121	1.76e-120
NFIX	protein_coding	1834.17	2.68344	0.0980076	4.76e-165	9.92e-164
SECTM1	protein_coding	696.755	2.68341	0.152187	1.39e-69	9.66e-69
PPRC1	protein_coding	11163.9	2.68156	0.0764856	2.78e-269	1.3e-267
ISOC2	protein_coding	1130.06	2.67941	0.084425	4.77e-221	1.56e-219
MCAT	protein_coding	841.372	2.67763	0.107611	1.15e-136	1.8e-135
CTD-2568A17.1	protein_coding	35.6589	2.67399	0.331868	7.79e-16	2.04e-15
SHISA8	protein_coding	64.8714	2.67361	0.319022	5.26e-17	1.42e-16
AK4	protein_coding	235.421	2.67331	0.214933	1.63e-35	6.54e-35
JAK2	protein_coding	8029.95	2.6711	0.0838699	1.39e-222	4.64e-221
NUDC	protein_coding	10478.2	2.67093	0.0875598	2.3e-204	6.64e-203
PHF24	protein_coding	20.8375	2.6684	0.38024	2.26e-12	5.34e-12
FAM72B	protein_coding	31.9049	2.66793	0.351504	3.2e-14	7.97e-14
DCAF13	protein_coding	6191.78	2.66688	0.0893582	1.02e-195	2.81e-194
CLN6	protein_coding	2748.16	2.66338	0.0668216	0	0
IL18R1	protein_coding	1980.33	2.6604	0.085738	2.16e-211	6.59e-210
SLC3A2	protein_coding	26552.7	2.65942	0.0733393	6.46e-288	3.44e-286
AFF2	protein_coding	466.306	2.65836	0.17156	3.74e-54	2.05e-53
NANP	protein_coding	454.833	2.65762	0.144014	4.85e-76	3.64e-75
BRIX1	protein_coding	6210.23	2.65669	0.0754717	1.92e-271	9.11e-270
GBP1	protein_coding	8716.37	2.65614	0.0849042	7.73e-215	2.42e-213
ATIC	protein_coding	10732.8	2.65384	0.0675996	0	0
EIF4A3	protein_coding	7528.56	2.65358	0.0611745	0	0
TNFSF9	protein_coding	54.2468	2.65262	0.322921	2.13e-16	5.65e-16
SLCO4A1	protein_coding	1844.95	2.6491	0.0940047	1.01e-174	2.31e-173
HMGB3	protein_coding	243.888	2.64682	0.161752	3.49e-60	2.09e-59
TCP1	protein_coding	27211.8	2.64466	0.0766419	6.36e-261	2.81e-259
PSPH	protein_coding	731.758	2.64367	0.100462	1.29e-152	2.39e-151
PELO	protein_coding	1960.69	2.64195	0.0816053	6.24e-230	2.19e-228
PGAM5	protein_coding	6055.11	2.63819	0.0657303	0	0
WDR3	protein_coding	7917.88	2.63718	0.0737805	8.31e-280	4.12e-278
XCL2	protein_coding	78.5716	2.63478	0.305299	6.13e-18	1.69e-17
TMEM208	protein_coding	1661.5	2.63331	0.0742628	2.08e-275	1e-273
PYCRL	protein_coding	642.337	2.63313	0.111035	2.56e-124	3.49e-123
SKA3	protein_coding	68.0325	2.63296	0.269429	1.48e-22	4.58e-22
EEF1E1	protein_coding	1115.08	2.63071	0.127403	1e-94	9.58e-94
SEC61B	protein_coding	3562.73	2.62933	0.0667059	0	0
URB1	protein_coding	7830.18	2.62809	0.0812245	1.15e-229	4e-228
ETS2	protein_coding	5801.98	2.62804	0.0646184	0	0
RNF152	protein_coding	68.2379	2.62664	0.301861	3.28e-18	9.12e-18
NUP35	protein_coding	1707.13	2.62556	0.086074	2.34e-204	6.75e-203
SNHG15	lincRNA	4120.88	2.6209	0.0559317	0	0
SRGN	protein_coding	14571.9	2.62052	0.0675012	0	0
NDUFA4L2	protein_coding	32.9069	2.62041	0.338376	9.63e-15	2.44e-14
POLR1B	protein_coding	6656.58	2.61876	0.0679328	0	0
HSD11B1	protein_coding	21.9145	2.61831	0.399293	5.48e-11	1.24e-10
RIOK1	protein_coding	5339.4	2.61817	0.0667101	0	0
CDK2AP1	protein_coding	934.229	2.61785	0.10248	6.23e-144	1.05e-142
ASNS	protein_coding	10330	2.61725	0.106234	5.11e-134	7.7e-133
ARHGEF12	protein_coding	1951.54	2.61684	0.129047	2e-91	1.85e-90
DERL3	protein_coding	377.883	2.61675	0.194552	3.07e-41	1.36e-40
PCNA	protein_coding	5375.27	2.61558	0.0660998	0	0
IPO11	protein_coding	2693.42	2.61397	0.0759376	1.16e-259	5.12e-258
FARSB	protein_coding	5762.74	2.61363	0.066934	0	0
PFKP	protein_coding	12370.3	2.60501	0.0636209	0	0
AGPAT5	protein_coding	3873.74	2.60487	0.100263	8.22e-149	1.47e-147
TMEM198	protein_coding	64.868	2.60359	0.263533	5.11e-23	1.6e-22
IL21R	protein_coding	5761.84	2.60048	0.0730705	2.1e-277	1.03e-275
CEP55	protein_coding	82.9	2.59899	0.264364	8.27e-23	2.57e-22
ACTN2	protein_coding	26.4513	2.59747	0.372475	3.09e-12	7.28e-12
PSMB5	protein_coding	3999.45	2.5969	0.0667038	0	0
MRPS23	protein_coding	3032.32	2.59566	0.0638315	0	0
SNRPF	protein_coding	3854.18	2.59566	0.0625769	0	0
ABTB2	protein_coding	1029.71	2.59565	0.205156	1.09e-36	4.47e-36
DDIT4	protein_coding	2045.71	2.59541	0.177771	2.82e-48	1.4e-47
NDUFAF4	protein_coding	2437.26	2.59536	0.0849552	5.7e-205	1.65e-203
NDUFAB1	protein_coding	3552.93	2.59508	0.0632734	0	0
ICAM5	protein_coding	90.8626	2.59406	0.232729	7.47e-29	2.63e-28
MRPL4	protein_coding	4278.29	2.59396	0.0875968	1.03e-192	2.78e-191
SNRPB	protein_coding	10221.9	2.59325	0.0872099	2.65e-194	7.19e-193
SOBP	protein_coding	49.6731	2.59122	0.309507	5.66e-17	1.52e-16
RHPN2	protein_coding	83.9954	2.59111	0.252712	1.14e-24	3.7e-24
TEX19	protein_coding	13.0555	2.58978	0.429818	1.69e-09	3.65e-09
TUBG1	protein_coding	1609.6	2.58842	0.0927078	1.52e-171	3.35e-170
PSMC3	protein_coding	6472.61	2.5884	0.0690539	1.69e-307	1.05e-305
HNRNPLL	protein_coding	4543.52	2.58296	0.0706039	5.17e-293	2.84e-291
PSMB6	protein_coding	4006.8	2.5824	0.0595745	0	0
NOC2L	protein_coding	12167	2.58182	0.0852026	1.07e-201	3.04e-200
NLRP11	protein_coding	16.5776	2.58159	0.427648	1.57e-09	3.41e-09
HYAL2	protein_coding	434.041	2.58135	0.131806	2.1e-85	1.8e-84
AC013461.1	protein_coding	245.833	2.57896	0.156835	9.29e-61	5.61e-60
RCC1	protein_coding	4953.32	2.57539	0.0830561	4.22e-211	1.28e-209
EIF2S1	protein_coding	11238.2	2.57487	0.0676106	0	0
SLC27A4	protein_coding	3515.56	2.57256	0.0814638	7.14e-219	2.3e-217
ARMC6	protein_coding	2772.63	2.57202	0.085055	7.17e-201	2.02e-199
CSTF2	protein_coding	2797.96	2.57169	0.0716356	3.1e-282	1.57e-280
MRPS7	protein_coding	4495.19	2.57129	0.0556591	0	0
STAT1	protein_coding	37284.9	2.57034	0.082534	6.35e-213	1.97e-211
POLR3B	protein_coding	1728.92	2.57011	0.0638113	0	0
TPX2	protein_coding	233.296	2.56799	0.17216	2.58e-50	1.33e-49
SLC19A1	protein_coding	2096.37	2.56778	0.0974742	6.15e-153	1.15e-151
SH2D5	protein_coding	109.639	2.56754	0.246509	2.1e-25	6.9e-25
BTLA	protein_coding	2950.62	2.56753	0.18798	1.8e-42	8.14e-42
HYOU1	protein_coding	17892	2.56367	0.100111	1.23e-144	2.11e-143
GOT1	protein_coding	2290.89	2.55818	0.0760443	4.27e-248	1.75e-246
CCDC124	protein_coding	3223.57	2.55806	0.0934621	6.25e-165	1.3e-163
PWP2	protein_coding	634.831	2.55553	0.113103	4.89e-113	5.83e-112
HSPA2	protein_coding	66.3248	2.55342	0.262626	2.41e-22	7.44e-22
CENPM	protein_coding	101.398	2.55301	0.228748	6.34e-29	2.24e-28
MRPL1	protein_coding	2327.67	2.55119	0.0835878	1.37e-204	3.96e-203
SHCBP1	protein_coding	144.94	2.54735	0.230287	1.93e-28	6.74e-28
ADAMTS14	protein_coding	16.5117	2.54727	0.418974	1.2e-09	2.62e-09
CH507-9B2.5	protein_coding	1171.95	2.54425	0.0857695	2.25e-193	6.1e-192
NOP58	protein_coding	17914.4	2.54406	0.0526284	0	0
MRPS12	protein_coding	2125.52	2.54405	0.0923648	5.3e-167	1.12e-165
TOMM22	protein_coding	5815.73	2.54211	0.0493144	0	0
GRPEL1	protein_coding	4391.03	2.54132	0.058626	0	0
HPRT1	protein_coding	3076.44	2.54084	0.0714164	3.08e-277	1.5e-275
CHRNA5	protein_coding	52.2985	2.53517	0.304344	8.09e-17	2.17e-16
IL22	protein_coding	19.5427	2.53387	0.456116	2.77e-08	5.72e-08
YIF1A	protein_coding	2480.58	2.53133	0.082583	2.49e-206	7.32e-205
MYBBP1A	protein_coding	12273.1	2.52793	0.0727955	3.14e-264	1.43e-262
ALDH18A1	protein_coding	6047.78	2.52427	0.0576098	0	0
CEP83	protein_coding	2024.49	2.5241	0.090245	3.83e-172	8.5e-171
VDR	protein_coding	3760.72	2.52341	0.0793999	1.19e-221	3.91e-220
STOML2	protein_coding	5487.17	2.52159	0.0719422	3.87e-269	1.81e-267
CCT4	protein_coding	20506.8	2.51996	0.0668244	0	0
NOP14	protein_coding	12512.8	2.51961	0.0756799	4.87e-243	1.9e-241
HSPA5	protein_coding	56422.8	2.51824	0.134683	5.18e-78	4.01e-77
MAK16	protein_coding	4425.63	2.51773	0.0696967	9.48e-286	4.96e-284
SMIM10	protein_coding	15.142	2.51685	0.412851	1.09e-09	2.36e-09
ASTL	protein_coding	68.5262	2.51474	0.283662	7.63e-19	2.16e-18
SLIRP	protein_coding	1924.41	2.51297	0.0771947	1.86e-232	6.65e-231
MTFP1	protein_coding	308.734	2.51142	0.159245	4.94e-56	2.8e-55
RAB8B	protein_coding	15772.8	2.50901	0.0899783	4.1e-171	9.02e-170
AC017002.2	lincRNA	19.0218	2.50792	0.401117	4.04e-10	8.92e-10
HERPUD1	protein_coding	7351.52	2.50751	0.0937173	1.05e-157	2.05e-156
OTUD7B	protein_coding	2466.86	2.505	0.0617133	0	0
CD226	protein_coding	6797.12	2.504	0.122003	1.31e-93	1.24e-92
GTF3C6	protein_coding	2744.73	2.50397	0.0608933	0	0
DRD1	protein_coding	12.7016	2.50317	0.433722	7.86e-09	1.66e-08
RCL1	protein_coding	3385.31	2.50118	0.080783	1.77e-210	5.37e-209
MRPL13	protein_coding	1827.4	2.50111	0.0701823	3.71e-278	1.82e-276
BZW2	protein_coding	5831.57	2.50042	0.074279	2.04e-248	8.35e-247
TIMM10	protein_coding	1579.5	2.5001	0.0853093	8.63e-189	2.24e-187
BNIP1	protein_coding	766.085	2.49985	0.091936	8.25e-163	1.68e-161
MSI1	protein_coding	16.194	2.49981	0.425175	4.12e-09	8.77e-09
SLC25A32	protein_coding	5164.9	2.49824	0.0924073	5.72e-161	1.14e-159
WDR36	protein_coding	9921.66	2.49784	0.0608311	0	0
LRRC8B	protein_coding	6051.21	2.49721	0.0816826	2.88e-205	8.41e-204
RAD51AP1	protein_coding	305.705	2.4969	0.157646	1.68e-56	9.64e-56
PA2G4	protein_coding	17896.5	2.49478	0.0692694	4.76e-284	2.44e-282
GALNT2	protein_coding	6005.67	2.49464	0.0635748	0	0
HIC1	protein_coding	1357.16	2.49426	0.11619	3.17e-102	3.35e-101
FOSL2	protein_coding	2452.49	2.49142	0.210564	2.66e-32	1e-31
NUP93	protein_coding	7142.02	2.49127	0.0741594	2.09e-247	8.52e-246
HRH2	protein_coding	1427.58	2.48992	0.119723	4.58e-96	4.47e-95
ZWINT	protein_coding	822.115	2.48981	0.0921469	8.6e-161	1.71e-159
MAIP1	protein_coding	1118.31	2.4889	0.0773276	2.73e-227	9.37e-226
STEAP1	protein_coding	21.9581	2.48652	0.40144	5.87e-10	1.29e-09
PRMT3	protein_coding	2801.13	2.48589	0.0642759	0	0
KLRG2	protein_coding	13.0453	2.48499	0.422754	4.15e-09	8.84e-09
PNPT1	protein_coding	7558.85	2.48419	0.0626303	0	0
ZMPSTE24	protein_coding	5129.37	2.48388	0.104454	5.44e-125	7.48e-124
BUB1B	protein_coding	200.838	2.47819	0.176806	1.24e-44	5.79e-44
MRPL47	protein_coding	2513.26	2.4777	0.0858732	4.64e-183	1.15e-181
GZMB	protein_coding	1702.78	2.47125	0.292438	2.9e-17	7.88e-17
SGPP2	protein_coding	1309.92	2.47102	0.0730177	4.87e-251	2.03e-249
WDHD1	protein_coding	1113.13	2.46859	0.105157	7.31e-122	9.69e-121
TSPAN13	protein_coding	71.6148	2.46697	0.28621	6.73e-18	1.86e-17
ORC1	protein_coding	698.012	2.46626	0.117621	1.29e-97	1.29e-96
TIMM17A	protein_coding	4610.9	2.46567	0.0849582	3.46e-185	8.66e-184
PSMC4	protein_coding	7722.1	2.46274	0.0649828	0	0
MT2A	protein_coding	1762.05	2.46106	0.123692	4.35e-88	3.85e-87
UBE2C	protein_coding	61.3999	2.45993	0.281657	2.46e-18	6.88e-18
MAN1A1	protein_coding	4416.36	2.45476	0.0718695	1.1e-255	4.72e-254
GNAI1	protein_coding	237.751	2.45364	0.171131	1.27e-46	6.14e-46
LTV1	protein_coding	3843.71	2.45296	0.0816299	2.2e-198	6.13e-197
RP4-536B24.4	lincRNA	16.4029	2.45134	0.419339	5.04e-09	1.07e-08
SNRPE	protein_coding	3988.12	2.45074	0.0675773	5.6e-288	2.99e-286
ACRV1	protein_coding	14.901	2.45022	0.422016	6.4e-09	1.35e-08
EIF3C	protein_coding	787.914	2.4499	0.0969001	4.95e-141	8.13e-140
SLC25A10	protein_coding	191.037	2.44666	0.167068	1.46e-48	7.24e-48
TSTA3	protein_coding	5499.34	2.44582	0.0722424	2.99e-251	1.25e-249
INSL6	protein_coding	43.8828	2.44468	0.322213	3.27e-14	8.15e-14
CREM	protein_coding	2066.01	2.44318	0.0746475	5.93e-235	2.15e-233
GNPDA1	protein_coding	9355.75	2.44027	0.0464317	0	0
ZNF296	protein_coding	205.379	2.43846	0.170765	2.93e-46	1.41e-45
UTP14A	protein_coding	4470.44	2.43524	0.0721398	8.39e-250	3.47e-248
STRAP	protein_coding	9693.05	2.43516	0.0630121	0	0
RP11-96L14.7	protein_coding	59.2568	2.43435	0.266185	5.94e-20	1.73e-19
FAM98A	protein_coding	4321.67	2.43194	0.0920211	6.52e-154	1.23e-152
SMKR1	protein_coding	178.882	2.42954	0.173254	1.13e-44	5.28e-44
PDIA6	protein_coding	8904	2.42926	0.121751	1.42e-88	1.27e-87
NFKBIE	protein_coding	1311.49	2.42921	0.100657	1.11e-128	1.59e-127
PRR19	protein_coding	34.97	2.42919	0.321073	3.85e-14	9.6e-14
GMNN	protein_coding	701.172	2.42792	0.106161	9.21e-116	1.13e-114
ADRM1	protein_coding	6093.07	2.42727	0.0956046	3.37e-142	5.59e-141
HMGCS1	protein_coding	8835.71	2.42717	0.0604481	0	0
POLE2	protein_coding	391.353	2.42697	0.133789	1.53e-73	1.12e-72
IL17D	protein_coding	87.697	2.42355	0.216387	4.07e-29	1.45e-28
CRIM1	protein_coding	1145.13	2.42296	0.22835	2.66e-26	8.87e-26
JAG2	protein_coding	197.162	2.42167	0.178154	4.4e-42	1.98e-41
C10orf54	protein_coding	14776.5	2.42094	0.182072	2.42e-40	1.05e-39
PSMA6	protein_coding	1995.08	2.41912	0.0783264	1.89e-209	5.69e-208
RPL36A	protein_coding	2713.52	2.41864	0.0630968	0	0
ADO	protein_coding	3384.06	2.41804	0.0585128	0	0
ICOS	protein_coding	15398.7	2.41525	0.075295	9.16e-226	3.1e-224
CCL4	protein_coding	920.895	2.41495	0.167939	6.91e-47	3.36e-46
PPAT	protein_coding	3543.57	2.41351	0.10199	8.45e-124	1.15e-122
PMM2	protein_coding	2247.76	2.41228	0.0546321	0	0
SNRPG	protein_coding	2887.54	2.40597	0.0765725	1.05e-216	3.31e-215
DPP3	protein_coding	3056.82	2.40564	0.0662891	2.31e-288	1.23e-286
MYDGF	protein_coding	3041.89	2.39989	0.0906511	1.93e-154	3.67e-153
MTMR2	protein_coding	3246.54	2.39936	0.0708432	1.94e-251	8.1e-250
POFUT1	protein_coding	6612.37	2.39878	0.0642598	5.48e-305	3.35e-303
BANF1	protein_coding	3477.87	2.39584	0.0624667	0	0
PSMB7	protein_coding	6075.22	2.39552	0.060126	0	0
MAGOH	protein_coding	2908.75	2.39512	0.0658595	1.41e-289	7.59e-288
NXT1	protein_coding	1838.96	2.39315	0.0732691	5.34e-234	1.93e-232
TEAD3	protein_coding	75.958	2.39257	0.235218	2.65e-24	8.51e-24
ADAMTS17	protein_coding	140.292	2.39213	0.206399	4.64e-31	1.71e-30
LDLRAD3	protein_coding	36.3367	2.39206	0.332985	6.78e-13	1.63e-12
PSMD12	protein_coding	7531.29	2.39031	0.0961456	1.95e-136	3.03e-135
MAPKAPK3	protein_coding	5188.24	2.39023	0.0629385	0	0
HEATR1	protein_coding	13666.6	2.38984	0.0796723	1.11e-197	3.07e-196
PPAN	protein_coding	1539.85	2.3895	0.0892114	4.87e-158	9.57e-157
TRMT1	protein_coding	9602.33	2.38898	0.0811557	1.85e-190	4.9e-189
TIMM8A	protein_coding	885.194	2.38754	0.0948775	9.82e-140	1.59e-138
TFB2M	protein_coding	1953.07	2.38736	0.0760694	3.34e-216	1.05e-214
RPIA	protein_coding	4942.03	2.38396	0.0654957	4.46e-290	2.41e-288
GAPDH	protein_coding	53051.3	2.38321	0.0533174	0	0
RPL7L1	protein_coding	17614.4	2.38274	0.0780322	8.86e-205	2.57e-203
AURKA	protein_coding	269.62	2.38061	0.13671	6.51e-68	4.39e-67
DIXDC1	protein_coding	1403.14	2.37952	0.229534	3.51e-25	1.15e-24
ADSL	protein_coding	6780.83	2.37926	0.0646225	9.54e-297	5.42e-295
VCP	protein_coding	31268.6	2.3787	0.0579543	0	0
POP7	protein_coding	1097.36	2.37728	0.104327	6.18e-115	7.53e-114
TNFSF15	protein_coding	15.9313	2.37681	0.417444	1.24e-08	2.6e-08
NOC4L	protein_coding	2811.65	2.37558	0.100044	1.23e-124	1.68e-123
TMEM241	protein_coding	342.485	2.37376	0.122369	7.95e-84	6.69e-83
LMNB2	protein_coding	6245.7	2.37372	0.0700067	5.24e-252	2.2e-250
RP11-138I1.3	lincRNA	87.3438	2.3734	0.235088	5.77e-24	1.84e-23
NECTIN1	protein_coding	696.376	2.37289	0.125515	1.03e-79	8.23e-79
HSD17B10	protein_coding	2518.01	2.3707	0.0695439	1.07e-254	4.53e-253
CALCB	protein_coding	193.307	2.36677	0.179991	1.72e-39	7.36e-39
UBE2T	protein_coding	541.031	2.36582	0.128079	3.5e-76	2.64e-75
SSSCA1	protein_coding	1513.63	2.36538	0.103652	2.88e-115	3.52e-114
BAMBI	protein_coding	14.886	2.36316	0.399698	3.37e-09	7.21e-09
DUSP9	protein_coding	10.8316	2.36195	0.449516	1.48e-07	2.98e-07
GADD45G	protein_coding	100.868	2.36069	0.206398	2.71e-30	9.85e-30
MPHOSPH6	protein_coding	1915.55	2.35755	0.0873988	2.93e-160	5.81e-159
ZC3HAV1L	protein_coding	153.166	2.35696	0.17998	3.49e-39	1.49e-38
DUSP6	protein_coding	1077.41	2.35692	0.294494	1.21e-15	3.15e-15
IPO5	protein_coding	23418.2	2.35543	0.0864548	1.93e-163	3.94e-162
SAMSN1	protein_coding	8815.07	2.35387	0.0774793	9.9e-203	2.82e-201
KCNA1	protein_coding	10.0826	2.35186	0.452063	1.97e-07	3.92e-07
RRP15	protein_coding	4628.51	2.35157	0.0842117	1.35e-171	2.97e-170
TUFM	protein_coding	14185.9	2.35148	0.0774028	1.01e-202	2.88e-201
SMN1	protein_coding	826.514	2.35088	0.0964566	3.35e-131	4.92e-130
ARID5B	protein_coding	9367.2	2.35076	0.0656165	4.38e-281	2.21e-279
SDF2L1	protein_coding	2000.78	2.34835	0.103637	1.12e-113	1.35e-112
FBXO6	protein_coding	577.906	2.34834	0.110489	3.02e-100	3.11e-99
DHX33	protein_coding	5160.13	2.34833	0.0730816	1.53e-226	5.18e-225
2005-09-01	protein_coding	73.5122	2.34738	0.247132	2.13e-21	6.42e-21
DDX49	protein_coding	4063.83	2.34643	0.0814151	1.18e-182	2.91e-181
SMTN	protein_coding	299.352	2.34006	0.135669	1.15e-66	7.63e-66
SNAPC4	protein_coding	5556.52	2.33869	0.108669	9.85e-103	1.05e-101
PCK2	protein_coding	2171.53	2.33821	0.207397	1.76e-29	6.3e-29
LMCD1	protein_coding	25.3138	2.33786	0.357875	6.46e-11	1.46e-10
FOS	protein_coding	1356.91	2.33755	0.299642	6.14e-15	1.56e-14
AC099552.4	lincRNA	37.0564	2.33394	0.341084	7.77e-12	1.81e-11
IDH3A	protein_coding	3222.53	2.33274	0.0626709	3e-303	1.8e-301
SYNCRIP	protein_coding	30773.1	2.33119	0.0702885	3.33e-241	1.28e-239
RP11-872D17.8	protein_coding	24.0278	2.33026	0.379365	8.12e-10	1.78e-09
HMMR	protein_coding	105.578	2.32888	0.216527	5.58e-27	1.89e-26
SPARCL1	protein_coding	17.1356	2.32607	0.385479	1.6e-09	3.46e-09
PHF5A	protein_coding	2887.62	2.32596	0.0617907	0	0
CENPU	protein_coding	374.956	2.32441	0.133695	1.05e-67	7.1e-67
ACAN	protein_coding	72.5537	2.32082	0.248557	9.89e-21	2.93e-20
SELENOI	protein_coding	7425.74	2.32036	0.0930136	2.33e-137	3.66e-136
PRDX3	protein_coding	5699.08	2.31945	0.0783289	1.06e-192	2.84e-191
ST7	protein_coding	536.505	2.31829	0.105756	1.63e-106	1.81e-105
FTSJ3	protein_coding	8155.5	2.31614	0.0802675	4.35e-183	1.08e-181
CPNE8	protein_coding	357.941	2.31575	0.124922	1.03e-76	7.8e-76
NT5E	protein_coding	565.001	2.31558	0.10443	6.19e-109	7.09e-108
CAMK2D	protein_coding	8701.03	2.31264	0.0653049	1.08e-274	5.16e-273
SFXN4	protein_coding	2174.13	2.31167	0.0973294	1.07e-124	1.47e-123
ACY1	protein_coding	100.751	2.31146	0.205998	3.22e-29	1.15e-28
OSM	protein_coding	257.948	2.31126	0.177298	7.63e-39	3.24e-38
EIF5B	protein_coding	20100.7	2.31054	0.0631	1.53e-293	8.44e-292
WDR18	protein_coding	3167.59	2.30599	0.0903664	1.24e-143	2.08e-142
LRFN4	protein_coding	264.497	2.30391	0.168851	2.17e-42	9.84e-42
BMS1	protein_coding	11667.9	2.30302	0.0621675	2.14e-300	1.25e-298
AGRN	protein_coding	2663.67	2.30182	0.116068	1.59e-87	1.39e-86
G3BP1	protein_coding	37317.7	2.30097	0.0623486	3.86e-298	2.22e-296
EIF3J	protein_coding	9187.51	2.30019	0.0861214	3.74e-157	7.27e-156
NAT10	protein_coding	12933.6	2.29936	0.0639959	1.05e-282	5.32e-281
NIFK	protein_coding	4927.37	2.29895	0.0650502	1.37e-273	6.52e-272
CTU2	protein_coding	1809.83	2.29891	0.0982507	4.44e-121	5.82e-120
LAP3	protein_coding	3926.36	2.29723	0.0600392	0	0
H2AFX	protein_coding	2533.81	2.2967	0.0919233	8.91e-138	1.4e-136
NDUFAF2	protein_coding	889.794	2.29619	0.0844579	9.15e-163	1.86e-161
GNG12	protein_coding	10.4499	2.2961	0.448734	3.11e-07	6.14e-07
BOLA2B	protein_coding	32.5873	2.29513	0.317034	4.51e-13	1.09e-12
KIF25-AS1	lincRNA	16.8753	2.29512	0.415464	3.31e-08	6.81e-08
BCCIP	protein_coding	5333.46	2.29373	0.0589858	0	0
MAP2K3	protein_coding	7550.02	2.29256	0.0642345	5.55e-279	2.74e-277
GFM1	protein_coding	6686.36	2.29202	0.0743129	6.99e-209	2.09e-207
TMEM201	protein_coding	1982.19	2.29113	0.0990505	2.26e-118	2.87e-117
PDF	protein_coding	425.234	2.29023	0.15407	5.57e-50	2.84e-49
GART	protein_coding	9405.73	2.28996	0.0437659	0	0
SND1	protein_coding	13884.5	2.28804	0.0765532	2.8e-196	7.69e-195
EIF3B	protein_coding	24170.1	2.28683	0.0761289	3.04e-198	8.47e-197
NDUFAF8	protein_coding	1801.56	2.28678	0.0747713	2.02e-205	5.91e-204
DLAT	protein_coding	4874.84	2.28629	0.0823659	1.41e-169	3.04e-168
SERTAD1	protein_coding	1004.43	2.28538	0.0927151	3.73e-134	5.63e-133
AHR	protein_coding	5406.86	2.28317	0.172243	4.19e-40	1.82e-39
GLA	protein_coding	1577.11	2.28265	0.104741	2.69e-105	2.95e-104
C1orf216	protein_coding	1671.71	2.28136	0.0651359	9.5e-269	4.42e-267
MRAP	protein_coding	15.4767	2.2809	0.398386	1.03e-08	2.16e-08
CHAF1B	protein_coding	589.35	2.27994	0.0966521	4.98e-123	6.71e-122
TNFRSF1B	protein_coding	9332.42	2.27993	0.0642461	7.69e-276	3.73e-274
ADK	protein_coding	2296.17	2.27912	0.0794021	3.45e-181	8.37e-180
PSMC1	protein_coding	2692.14	2.27894	0.064139	1.62e-276	7.88e-275
TNKS1BP1	protein_coding	3106.78	2.27344	0.109694	2.05e-95	1.98e-94
SENP3-EIF4A1	protein_coding	61.0125	2.27317	0.26663	1.52e-17	4.16e-17
ZNF788	protein_coding	120.313	2.27308	0.205178	1.59e-28	5.58e-28
SNRPC	protein_coding	3966.97	2.27258	0.0651915	3e-266	1.38e-264
NOP2	protein_coding	11942.2	2.27257	0.0795506	1.7e-179	4.09e-178
MPV17L2	protein_coding	786.431	2.27046	0.0993437	1.32e-115	1.62e-114
IL9	protein_coding	55.9287	2.26962	0.327792	4.39e-12	1.03e-11
DOC2A	protein_coding	40.6364	2.26946	0.298041	2.65e-14	6.62e-14
CCDC47	protein_coding	7231.99	2.26902	0.0681802	7.58e-243	2.95e-241
XPO5	protein_coding	9786.05	2.26872	0.0487596	0	0
CD109	protein_coding	2359.47	2.26689	0.102919	1.63e-107	1.83e-106
CCDC58	protein_coding	1523.85	2.26656	0.0761191	7.87e-195	2.14e-193
PDCD11	protein_coding	12586.3	2.26642	0.0717816	8.45e-219	2.72e-217
PTTG1	protein_coding	256.945	2.26638	0.135413	7.07e-63	4.4e-62
GSR	protein_coding	6678.3	2.26513	0.0990753	1.09e-115	1.34e-114
TTC27	protein_coding	3157.71	2.26067	0.0524187	0	0
NFKBIB	protein_coding	3478.94	2.26062	0.109363	6.36e-95	6.1e-94
TMEM121	protein_coding	655.015	2.25889	0.117631	3.49e-82	2.87e-81
GMDS	protein_coding	1183.05	2.25851	0.0713704	8.92e-220	2.91e-218
CYC1	protein_coding	4888.58	2.25791	0.0768177	6.73e-190	1.77e-188
KARS	protein_coding	17760	2.25788	0.0417097	0	0
SMAD1	protein_coding	82.0056	2.25511	0.226502	2.37e-23	7.45e-23
TIMM8B	protein_coding	981.565	2.25408	0.0927792	2.21e-130	3.2e-129
CYP51A1	protein_coding	302.281	2.25367	0.15991	4.17e-45	1.97e-44
MELK	protein_coding	52.255	2.24944	0.285426	3.25e-15	8.34e-15
PEAK1	protein_coding	4853.67	2.24815	0.0611659	9.69e-296	5.44e-294
DESI1	protein_coding	8353.1	2.24484	0.0428659	0	0
NOL6	protein_coding	9501.14	2.24443	0.0769996	8.69e-187	2.21e-185
TEAD1	protein_coding	19.2311	2.24293	0.42165	1.04e-07	2.1e-07
F12	protein_coding	16.2448	2.24195	0.396681	1.59e-08	3.3e-08
HUWE1	protein_coding	66292.4	2.24114	0.0819088	7.91e-165	1.64e-163
CLPB	protein_coding	1742.21	2.24089	0.0722158	2.1e-211	6.4e-210
ENAH	protein_coding	43.5457	2.24042	0.313308	8.62e-13	2.06e-12
EIF3I	protein_coding	12088.1	2.23974	0.0523893	0	0
CHCHD3	protein_coding	2761.07	2.23942	0.0704112	5.53e-222	1.82e-220
PSMD8	protein_coding	8046.45	2.23907	0.0650652	1.63e-259	7.16e-258
TXNDC17	protein_coding	932.98	2.23879	0.0784295	3.22e-179	7.7e-178
RNF145	protein_coding	13580.6	2.23792	0.092884	2.91e-128	4.13e-127
DHX37	protein_coding	5788.27	2.23746	0.0870425	1.02e-145	1.77e-144
SNRPB2	protein_coding	6017.02	2.23712	0.0621375	7.6e-284	3.89e-282
TAF13	protein_coding	862.292	2.23677	0.119703	6.45e-78	4.98e-77
PRELID1	protein_coding	3106.26	2.23513	0.0802485	1e-170	2.2e-169
UNC5B	protein_coding	33.0084	2.23441	0.34925	1.58e-10	3.52e-10
TMEM64	protein_coding	1704.07	2.23318	0.107105	1.51e-96	1.49e-95
BTG3	protein_coding	1323.41	2.23298	0.0763683	6.09e-188	1.57e-186
IFIT3	protein_coding	5948.66	2.23214	0.306976	3.56e-13	8.62e-13
NAA50	protein_coding	17050	2.23002	0.103102	9.54e-104	1.03e-102
N4BP3	protein_coding	740.544	2.22997	0.165	1.28e-41	5.69e-41
NINJ1	protein_coding	3960.93	2.22575	0.1278	6.25e-68	4.22e-67
NUTF2	protein_coding	4326.25	2.22565	0.0710674	2.7e-215	8.47e-214
ARFGEF3	protein_coding	22.2948	2.22552	0.364073	9.79e-10	2.13e-09
ECE1	protein_coding	13229.7	2.22486	0.0918722	1.48e-129	2.13e-128
POLR3H	protein_coding	4538.82	2.22067	0.0687155	4.05e-229	1.41e-227
MPZL3	protein_coding	4764.22	2.21933	0.0642078	8.53e-262	3.8e-260
SHB	protein_coding	94.7897	2.21705	0.215277	7.15e-25	2.32e-24
RAD23B	protein_coding	11881	2.21616	0.0841173	5.7e-153	1.07e-151
FRMD4B	protein_coding	770.879	2.21396	0.131198	6.88e-64	4.36e-63
AMD1	protein_coding	14356.4	2.21326	0.0624175	2.11e-275	1.01e-273
GOT2	protein_coding	6959.99	2.21198	0.0723805	4.11e-205	1.2e-203
NUP58	protein_coding	9469.8	2.21197	0.0837477	9.9e-154	1.87e-152
LRFN5	protein_coding	8.84491	2.21025	0.45968	1.52e-06	2.92e-06
ERH	protein_coding	4567.73	2.20721	0.0667869	1.63e-239	6.16e-238
LINC01123	lincRNA	16.9511	2.20623	0.420155	1.51e-07	3.03e-07
STIL	protein_coding	523.105	2.20604	0.122782	3.53e-72	2.53e-71
SSRP1	protein_coding	17845.7	2.20565	0.0468599	0	0
C1orf109	protein_coding	2596.17	2.20519	0.0602568	3.24e-293	1.78e-291
LAG3	protein_coding	507.345	2.20434	0.165354	1.53e-40	6.68e-40
ASPHD2	protein_coding	749.321	2.20426	0.104333	4.48e-99	4.55e-98
HTR2B	protein_coding	23.5165	2.20247	0.399377	3.49e-08	7.18e-08
LPO	protein_coding	17.2995	2.202	0.394015	2.29e-08	4.73e-08
MMP10	protein_coding	15.1783	2.20113	0.451556	1.09e-06	2.11e-06
TIMM50	protein_coding	5140.67	2.20091	0.079231	7.92e-170	1.72e-168
PCOLCE2	protein_coding	7.64642	2.20018	0.461826	1.9e-06	3.63e-06
MCM6	protein_coding	7710.26	2.1999	0.0662746	1.33e-241	5.12e-240
CAD	protein_coding	12781.3	2.19987	0.0656075	1.71e-246	6.9e-245
MRPL19	protein_coding	3194.69	2.19973	0.0816272	5.94e-160	1.18e-158
GADD45GIP1	protein_coding	2848.02	2.19844	0.0899902	8.26e-132	1.21e-130
MLF1	protein_coding	64.2834	2.19661	0.252363	3.2e-18	8.91e-18
BCL2L14	protein_coding	222.956	2.19586	0.254046	5.45e-18	1.51e-17
SLC31A1	protein_coding	1195.8	2.19543	0.0716717	4.62e-206	1.36e-204
KIF21A	protein_coding	2719.46	2.19527	0.0646408	8.39e-253	3.54e-251
IL18RAP	protein_coding	753.22	2.19514	0.304069	5.23e-13	1.26e-12
RFC3	protein_coding	1057.87	2.19504	0.0991994	1.72e-108	1.96e-107
SNX8	protein_coding	826.187	2.19501	0.113368	1.62e-83	1.36e-82
HSF5	protein_coding	617.541	2.19231	0.107061	3.44e-93	3.22e-92
C3orf14	protein_coding	239.242	2.18887	0.148448	3.31e-49	1.66e-48
SLC5A6	protein_coding	5862.29	2.18834	0.0550896	0	0
PEA15	protein_coding	4724.95	2.18777	0.0523931	0	0
MPDU1	protein_coding	2313.79	2.18663	0.0737149	2.28e-193	6.16e-192
KNSTRN	protein_coding	759.417	2.18477	0.11497	1.61e-80	1.3e-79
BZW1	protein_coding	12085.8	2.18434	0.0629335	5.8e-264	2.63e-262
DNAJB11	protein_coding	5859.61	2.18279	0.0705386	3.01e-210	9.1e-209
CAPRIN1	protein_coding	27244.4	2.18139	0.0624394	2.1e-267	9.74e-266
GSG2	protein_coding	184.316	2.17941	0.161714	2.14e-41	9.5e-41
CNKSR3	protein_coding	26.9188	2.17914	0.332758	5.8e-11	1.32e-10
SPNS2	protein_coding	250.715	2.17908	0.144981	4.66e-51	2.42e-50
NR2F6	protein_coding	595.538	2.17806	0.132834	2.01e-60	1.21e-59
PSMD3	protein_coding	10667.8	2.1777	0.0698639	2.67e-213	8.31e-212
NAF1	protein_coding	2266.59	2.17729	0.0619165	6.88e-271	3.24e-269
MRPS28	protein_coding	392.874	2.17558	0.112011	4.94e-84	4.17e-83
SLC25A5	protein_coding	12772.5	2.17544	0.0713217	2.47e-204	7.11e-203
NLE1	protein_coding	2593.46	2.17477	0.0886756	7.99e-133	1.19e-131
TOMM5	protein_coding	989.447	2.1742	0.0861343	1.39e-140	2.27e-139
RP11-493L12.5	lincRNA	15.9013	2.17402	0.414935	1.61e-07	3.22e-07
ESF1	protein_coding	4607.3	2.1735	0.0851972	1.47e-143	2.47e-142
PTPN11	protein_coding	15411.6	2.17322	0.0785804	2.37e-168	5.07e-167
RP11-12G12.7	lincRNA	70.1925	2.17267	0.23187	7.24e-21	2.16e-20
PSMD11	protein_coding	10769	2.17025	0.0767198	4.85e-176	1.13e-174
GTF2F2	protein_coding	1839.45	2.16896	0.0826214	6.81e-152	1.25e-150
SCML2	protein_coding	563.061	2.16765	0.108958	4.56e-88	4.02e-87
NDC1	protein_coding	4973.37	2.16678	0.073331	6.98e-192	1.87e-190
EIF2S2	protein_coding	10972.4	2.16627	0.065031	2.64e-243	1.03e-241
RAPH1	protein_coding	251.678	2.16374	0.153973	7.42e-45	3.49e-44
MARS	protein_coding	19436.7	2.16367	0.0785323	4.27e-167	9.06e-166
C20orf27	protein_coding	1804.93	2.16268	0.0916578	4.33e-123	5.84e-122
NAB2	protein_coding	2177.67	2.16029	0.0695988	1.6e-211	4.89e-210
MEST	protein_coding	485.768	2.16017	0.104459	5.3e-95	5.09e-94
TICRR	protein_coding	70.1479	2.15966	0.256	3.28e-17	8.9e-17
NOL7	protein_coding	6224	2.1596	0.0554009	0	0
KIF15	protein_coding	129.717	2.15827	0.194967	1.76e-28	6.15e-28
BHLHE40	protein_coding	3334.67	2.1571	0.103793	6.21e-96	6.04e-95
LONP1	protein_coding	10592.6	2.15703	0.0789954	3.63e-164	7.47e-163
KSR1	protein_coding	3925.87	2.15595	0.0762834	1e-175	2.32e-174
NOP10	protein_coding	3026.17	2.15535	0.0614182	8.63e-270	4.05e-268
TOP1	protein_coding	13265.5	2.15215	0.058037	5.41e-301	3.19e-299
AGFG1	protein_coding	12842	2.15198	0.0671229	1.58e-225	5.33e-224
LETM1	protein_coding	6078.16	2.15188	0.0846157	1.14e-142	1.9e-141
GJA1	protein_coding	10.2947	2.14968	0.454738	2.28e-06	4.34e-06
UBB	protein_coding	10529.6	2.14905	0.0719274	3.8e-196	1.04e-194
TMEM217	protein_coding	96.9412	2.14845	0.213433	7.8e-24	2.47e-23
NOB1	protein_coding	5366.71	2.14709	0.0673727	7.21e-223	2.4e-221
DNPEP	protein_coding	6365.25	2.14602	0.0875115	8.45e-133	1.26e-131
HES6	protein_coding	172.369	2.14552	0.200118	8.09e-27	2.73e-26
PRPF19	protein_coding	12445.9	2.14451	0.0531442	0	0
IMPDH2	protein_coding	17148.7	2.14413	0.0430023	0	0
NFIL3	protein_coding	567.438	2.14359	0.136669	1.93e-55	1.08e-54
PPARGC1B	protein_coding	1817.5	2.14155	0.0808218	1.04e-154	1.99e-153
AC016831.7	lincRNA	75.74	2.13986	0.231194	2.13e-20	6.27e-20
PSMA2	protein_coding	728.894	2.13902	0.110727	3.8e-83	3.17e-82
EED	protein_coding	4561.17	2.13879	0.0883572	1.92e-129	2.76e-128
ECT2	protein_coding	354.926	2.13864	0.1383	6.09e-54	3.34e-53
SLC9B2	protein_coding	2046.25	2.13821	0.0530787	0	0
NABP2	protein_coding	1511.09	2.13781	0.0683853	1.57e-214	4.92e-213
AC003092.1	lincRNA	13.118	2.1376	0.440512	1.22e-06	2.35e-06
TTLL10	protein_coding	12.0571	2.13555	0.414533	2.58e-07	5.12e-07
CRTAM	protein_coding	611.573	2.13402	0.188338	9.24e-30	3.32e-29
ATP13A3	protein_coding	16096	2.13398	0.112607	4.36e-80	3.49e-79
B9D1	protein_coding	83.3612	2.13282	0.21666	7.27e-23	2.27e-22
PAQR4	protein_coding	69.37	2.13226	0.247222	6.42e-18	1.77e-17
CCT8	protein_coding	20958.2	2.13203	0.0810101	1.19e-152	2.22e-151
ADCY3	protein_coding	1150.05	2.12995	0.14827	8.53e-47	4.13e-46
CSNK2A3	protein_coding	35.4667	2.12978	0.310203	6.61e-12	1.54e-11
CAPSL	protein_coding	10.9144	2.12404	0.449615	2.31e-06	4.4e-06
TGS1	protein_coding	5428.02	2.12402	0.0519475	0	0
DNAJC2	protein_coding	6253.91	2.12395	0.05624	0	0
MANF	protein_coding	4567.68	2.12394	0.0904196	5.18e-122	6.89e-121
CYSTM1	protein_coding	412.086	2.12344	0.112596	2.48e-79	1.96e-78
GBP4	protein_coding	16742.2	2.12247	0.072146	3.13e-190	8.27e-189
MNAT1	protein_coding	783.661	2.12212	0.0850787	2.54e-137	3.99e-136
ZFP92	protein_coding	180.078	2.12067	0.156048	4.6e-42	2.07e-41
PEMT	protein_coding	644.865	2.11855	0.102892	3.37e-94	3.2e-93
PPP1R14B	protein_coding	6896.7	2.11841	0.0908131	2.35e-120	3.05e-119
CSE1L	protein_coding	11250.6	2.11572	0.0812138	1.3e-149	2.34e-148
POLR3K	protein_coding	1059.78	2.11455	0.0964681	1.69e-106	1.87e-105
HDAC2	protein_coding	8657.26	2.11354	0.0664068	2.73e-222	9.05e-221
FOXRED2	protein_coding	1310.92	2.11344	0.0837004	1.13e-140	1.85e-139
GK	protein_coding	1215.82	2.11296	0.107277	2.32e-86	2.01e-85
SNRNP25	protein_coding	685.075	2.11232	0.113547	3.04e-77	2.32e-76
MRPS35	protein_coding	4255.63	2.11171	0.0718776	1.01e-189	2.65e-188
LL21NC02-21A1.1	lincRNA	14.1315	2.11045	0.464166	5.45e-06	1.02e-05
CDR2L	protein_coding	18.3257	2.10971	0.372659	1.5e-08	3.13e-08
NUS1	protein_coding	6816.93	2.10761	0.0934541	1.27e-112	1.51e-111
USP31	protein_coding	1624.23	2.10714	0.0638647	9.95e-239	3.7e-237
CHORDC1	protein_coding	8367.72	2.10689	0.0972622	4.69e-104	5.08e-103
IMP4	protein_coding	7407.57	2.10674	0.047116	0	0
TCEB1	protein_coding	2486.95	2.10637	0.0903165	2.64e-120	3.43e-119
AF165138.7	protein_coding	8.93212	2.10617	0.45234	3.22e-06	6.1e-06
ACSL4	protein_coding	6932.02	2.10583	0.114111	4.83e-76	3.63e-75
ALG3	protein_coding	2963.72	2.10334	0.0727414	7.67e-184	1.9e-182
RTN4RL2	protein_coding	31.8368	2.10305	0.322763	7.23e-11	1.63e-10
ARHGAP11A	protein_coding	1061.15	2.1012	0.143378	1.25e-48	6.23e-48
KIF18A	protein_coding	158.59	2.09993	0.175448	5.17e-33	1.98e-32
GLRX3	protein_coding	4820.72	2.09976	0.0714366	6.68e-190	1.76e-188
PPP5C	protein_coding	4693.86	2.09905	0.0744775	9.25e-175	2.11e-173
ALDH1B1	protein_coding	585.674	2.09809	0.10984	2.46e-81	2e-80
PHB2	protein_coding	16632	2.09674	0.0554403	0	0
PTRH2	protein_coding	1606.18	2.09439	0.0637938	2.15e-236	7.84e-235
PSMD2	protein_coding	16504.4	2.09408	0.0718574	1.05e-186	2.66e-185
APOL1	protein_coding	3242.72	2.09392	0.0749008	5.58e-172	1.23e-170
KRT7	protein_coding	7.42743	2.09378	0.460758	5.51e-06	1.03e-05
FXN	protein_coding	1220.42	2.09254	0.0739205	2.76e-176	6.47e-175
SCO2	protein_coding	477.409	2.09229	0.110018	1.22e-80	9.82e-80
ANKLE1	protein_coding	337.678	2.09036	0.136736	9.26e-53	4.95e-52
LRP5	protein_coding	490.286	2.09007	0.23797	1.59e-18	4.47e-18
RP11-79H23.3	lincRNA	18.3594	2.08849	0.425716	9.3e-07	1.8e-06
POLDIP2	protein_coding	5433.19	2.08794	0.0570335	2.06e-293	1.14e-291
MAPK6	protein_coding	5795.09	2.08736	0.0851724	1.23e-132	1.82e-131
GGCT	protein_coding	972.332	2.08729	0.080178	2.09e-149	3.75e-148
PIR	protein_coding	74.9648	2.0871	0.252023	1.22e-16	3.25e-16
NPM1	protein_coding	111026	2.08567	0.054586	0	0
E2F6	protein_coding	1756.1	2.08391	0.0673405	2.88e-210	8.73e-209
EIF4G3	protein_coding	4498.75	2.08321	0.0592377	6.39e-271	3.02e-269
SEC61G	protein_coding	1757.64	2.08251	0.0945011	1.28e-107	1.44e-106
PRELID3B	protein_coding	6914.37	2.08076	0.0863421	2.56e-128	3.63e-127
KPNA3	protein_coding	8238.43	2.0788	0.0791384	4.46e-152	8.22e-151
NAA20	protein_coding	3644.81	2.07805	0.0559568	7.17e-302	4.25e-300
PSMC2	protein_coding	7580.47	2.07764	0.062281	5.38e-244	2.13e-242
ATP5G3	protein_coding	5195.87	2.07758	0.0451823	0	0
MRPL23	protein_coding	690.877	2.07711	0.0841769	1.96e-134	2.97e-133
CBARP	protein_coding	18.1835	2.07656	0.36616	1.42e-08	2.96e-08
IL13	protein_coding	32.5592	2.07622	0.348791	2.64e-09	5.67e-09
MICAL3	protein_coding	919.778	2.07574	0.103183	5.23e-90	4.75e-89
UTP15	protein_coding	3526.09	2.07498	0.0666351	7.05e-213	2.18e-211
PHF6	protein_coding	6105.66	2.07396	0.100841	5.47e-94	5.18e-93
ARPC5L	protein_coding	4401.1	2.07307	0.0879475	7.52e-123	1.01e-121
PIM2	protein_coding	9646.43	2.07197	0.0660577	5.87e-216	1.85e-214
ARRDC4	protein_coding	415.085	2.07108	0.111486	4.93e-77	3.76e-76
ATP1B4	protein_coding	7.13997	2.06583	0.486051	2.14e-05	3.89e-05
TRNP1	protein_coding	12.3633	2.06546	0.421425	9.53e-07	1.84e-06
WASF1	protein_coding	261.034	2.06266	0.15447	1.14e-40	4.98e-40
NCLN	protein_coding	8524.94	2.06262	0.0913803	8.19e-113	9.74e-112
ARL9	protein_coding	33.1241	2.06247	0.303525	1.08e-11	2.51e-11
YWHAQ	protein_coding	19342.2	2.05975	0.0952672	1.15e-103	1.23e-102
TRUB2	protein_coding	3463.18	2.05909	0.0590867	4.48e-266	2.05e-264
TMEM147	protein_coding	2703.09	2.05816	0.0733716	3.87e-173	8.64e-172
SF3B6	protein_coding	3483.77	2.05801	0.0606726	3.39e-252	1.43e-250
TROAP	protein_coding	110.235	2.05719	0.200587	1.11e-24	3.6e-24
AGPS	protein_coding	5261.56	2.05669	0.0707444	8.07e-186	2.04e-184
CKS1B	protein_coding	656.103	2.05596	0.0935073	3.82e-107	4.28e-106
PSMA5	protein_coding	8952.69	2.05559	0.0542532	0	0
PLS1	protein_coding	419.378	2.05541	0.126081	9.5e-60	5.65e-59
RP11-317P15.4	lincRNA	7.17649	2.05329	0.491938	2.99e-05	5.41e-05
FAS	protein_coding	1787.27	2.05244	0.104446	5.7e-86	4.91e-85
NDUFS6	protein_coding	2209.18	2.0522	0.102452	2.96e-89	2.66e-88
PARK7	protein_coding	6354.16	2.05147	0.0488234	0	0
PLXNA1	protein_coding	6360.49	2.05143	0.0857802	2.14e-126	2.99e-125
PSME2	protein_coding	7995.45	2.05114	0.0620662	1.69e-239	6.35e-238
HSF2BP	protein_coding	52.4304	2.05083	0.25697	1.45e-15	3.77e-15
TRIAP1	protein_coding	1831.02	2.05056	0.0748109	2.09e-165	4.37e-164
DDX1	protein_coding	8136.2	2.04864	0.0693547	9.22e-192	2.46e-190
KB-173C10.1	lincRNA	7.48852	2.04762	0.4662	1.12e-05	2.07e-05
UCHL3	protein_coding	279.411	2.04675	0.135337	1.14e-51	5.96e-51
CTD-2358C21.5	lincRNA	28.1464	2.04618	0.344206	2.77e-09	5.94e-09
EFTUD2	protein_coding	11785	2.04602	0.0671794	9.94e-204	2.84e-202
RAB38	protein_coding	31.1764	2.04555	0.306631	2.54e-11	5.81e-11
INSM1	protein_coding	13.0852	2.04429	0.440395	3.45e-06	6.52e-06
RARS	protein_coding	7976.37	2.04405	0.0739034	2.21e-168	4.73e-167
MND1	protein_coding	14.2259	2.04403	0.41343	7.65e-07	1.49e-06
MRPS15	protein_coding	2834.06	2.04393	0.0549983	2.65e-302	1.58e-300
EXOSC5	protein_coding	1188.82	2.04343	0.108698	7.68e-79	6.01e-78
TFDP1	protein_coding	5480.46	2.04288	0.0441828	0	0
RP11-181E10.3	lincRNA	18.8478	2.04268	0.398994	3.06e-07	6.05e-07
SLC30A3	protein_coding	7.66403	2.04202	0.481409	2.22e-05	4.03e-05
TNC	protein_coding	6.39758	2.04194	0.463393	1.05e-05	1.94e-05
TRAP1	protein_coding	6278.79	2.04112	0.0648141	1.12e-217	3.56e-216
NOS1AP	protein_coding	8.91684	2.0406	0.45277	6.58e-06	1.23e-05
PVR	protein_coding	517.2	2.03897	0.106638	1.71e-81	1.39e-80
KIRREL2	protein_coding	29.5957	2.03812	0.339485	1.93e-09	4.17e-09
LYRM4	protein_coding	1471.21	2.03761	0.068466	1.25e-194	3.4e-193
PEX12	protein_coding	684.332	2.03691	0.0827614	9.43e-134	1.42e-132
TMED9	protein_coding	5256.69	2.03682	0.0675264	7.17e-200	2.02e-198
TWISTNB	protein_coding	3378.32	2.03673	0.0796641	3.6e-144	6.1e-143
MTCH2	protein_coding	3182.96	2.03403	0.0619504	1.98e-236	7.24e-235
KNL1	protein_coding	144.346	2.03268	0.195844	3.09e-25	1.01e-24
NSDHL	protein_coding	1053.15	2.03074	0.0863556	2.79e-122	3.72e-121
MIR3142HG	lincRNA	469.13	2.02993	0.165927	2.05e-34	8.06e-34
AC020743.3	lincRNA	8.56032	2.02966	0.453419	7.59e-06	1.41e-05
TIMM44	protein_coding	4221.42	2.02938	0.0731619	2.41e-169	5.21e-168
WDR17	protein_coding	289.016	2.02894	0.137501	2.82e-49	1.42e-48
KCNQ5	protein_coding	1788.88	2.02711	0.0819436	4.19e-135	6.4e-134
XRCC6	protein_coding	27906.4	2.02673	0.0520171	0	0
DDX39A	protein_coding	14681.4	2.02628	0.0566051	1.24e-280	6.19e-279
NME1-NME2	protein_coding	10.6854	2.02377	0.466647	1.45e-05	2.65e-05
MAP7D2	protein_coding	33.075	2.02191	0.314704	1.32e-10	2.96e-10
KCNN3	protein_coding	56.0019	2.02115	0.257629	4.32e-15	1.11e-14
CD320	protein_coding	2402.47	2.01969	0.0912509	1.51e-108	1.73e-107
KPNB1	protein_coding	36058.2	2.01943	0.076969	1.01e-151	1.85e-150
WDR77	protein_coding	3063.84	2.01925	0.0638666	2.18e-219	7.06e-218
CHCHD2	protein_coding	9581.84	2.0175	0.0813187	7.03e-136	1.08e-134
PSMA7	protein_coding	11156.5	2.01671	0.0481002	0	0
OTUD6B	protein_coding	1797.91	2.01629	0.124266	3.32e-59	1.97e-58
EIF4E	protein_coding	3328.68	2.01601	0.0815521	6.43e-135	9.81e-134
THOC6	protein_coding	1935.67	2.01486	0.0787887	3.05e-144	5.19e-143
POLR2K	protein_coding	2400.58	2.01404	0.0681313	4.72e-192	1.27e-190
SCCPDH	protein_coding	712.707	2.01404	0.0803778	1.46e-138	2.32e-137
PUF60	protein_coding	8637.96	2.01365	0.0776873	3.97e-148	7.05e-147
SIGMAR1	protein_coding	3925.69	2.01361	0.0809757	1.7e-136	2.66e-135
PRADC1	protein_coding	626.105	2.01262	0.0938934	6.28e-102	6.62e-101
MRPL39	protein_coding	1633.91	2.01236	0.0643885	2e-214	6.26e-213
SSBP1	protein_coding	6883.93	2.01194	0.0505532	0	0
SH3BP2	protein_coding	3982.88	2.01156	0.0814435	1.1e-134	1.67e-133
EARS2	protein_coding	1858.44	2.01023	0.0574115	1.36e-268	6.31e-267
CDC123	protein_coding	4258.22	2.01015	0.0543895	5.35e-299	3.09e-297
SPAG1	protein_coding	264.443	2.01006	0.159389	1.83e-36	7.49e-36
MRPL21	protein_coding	1665.21	2.00826	0.0734963	2.17e-164	4.48e-163
CXCL13	protein_coding	95.2831	2.00796	0.475702	2.43e-05	4.41e-05
STT3A	protein_coding	7043.75	2.00676	0.0598936	4.02e-246	1.61e-244
CRLS1	protein_coding	3205.63	2.00648	0.0721363	2.84e-170	6.19e-169
COX5A	protein_coding	3325.3	2.00634	0.061812	4.09e-231	1.45e-229
SLFNL1	protein_coding	173.228	2.00615	0.155236	3.33e-38	1.4e-37
ETV5	protein_coding	18.4161	2.00556	0.381307	1.44e-07	2.89e-07
PSMA4	protein_coding	8014.33	2.00553	0.0566606	2e-274	9.56e-273
NSMF	protein_coding	6094.63	2.00502	0.0977955	2.06e-93	1.93e-92
COQ3	protein_coding	473.173	2.00495	0.0962173	1.97e-96	1.94e-95
TNPO2	protein_coding	11219.9	2.00486	0.0728649	1.17e-166	2.47e-165
POLR2L	protein_coding	2039.06	2.00421	0.0839507	5.76e-126	8e-125
NOCT	protein_coding	615.63	2.00255	0.097724	2.54e-93	2.38e-92
TFAM	protein_coding	7402.57	2.00104	0.0736678	1.78e-162	3.6e-161
ATAD3B	protein_coding	7169.19	2.00012	0.0806353	8.02e-136	1.23e-134
NOC3L	protein_coding	3491.06	1.99949	0.0798013	1.51e-138	2.39e-137
PGK1	protein_coding	25312.4	1.99936	0.030677	0	0
MRPS34	protein_coding	3665.45	1.998	0.0872308	4.17e-116	5.16e-115
UNQ6494	lincRNA	11.0535	1.99791	0.418891	1.85e-06	3.53e-06
RABGGTB	protein_coding	13116.6	1.99737	0.0563053	1.24e-275	6.01e-274
NUP188	protein_coding	16548.8	1.99612	0.0492018	0	0
IER5	protein_coding	3635	1.99543	0.0803153	2.93e-136	4.55e-135
RP11-363E6.4	lincRNA	7.48307	1.9952	0.47147	2.32e-05	4.21e-05
PHPT1	protein_coding	1036.47	1.99421	0.0887477	8.06e-112	9.49e-111
PLEKHG1	protein_coding	120.81	1.99318	0.189135	5.75e-26	1.91e-25
GPN3	protein_coding	1355.39	1.99238	0.0831284	6.07e-127	8.51e-126
STAT5A	protein_coding	19109	1.9921	0.0650557	6.36e-206	1.86e-204
RP11-540A21.2	lincRNA	30.7549	1.99204	0.320623	5.2e-10	1.14e-09
DOK2	protein_coding	2124.82	1.99058	0.102985	3.07e-83	2.57e-82
LRRC32	protein_coding	12.954	1.99006	0.412947	1.44e-06	2.77e-06
RDX	protein_coding	2050.39	1.98942	0.0844005	7.62e-123	1.02e-121
ALG1	protein_coding	1440.61	1.98922	0.0708557	2.02e-173	4.55e-172
UTP6	protein_coding	6077.9	1.98769	0.0793446	1.69e-138	2.68e-137
STS	protein_coding	229.345	1.98749	0.139265	3.31e-46	1.59e-45
CDCA7	protein_coding	273.799	1.98494	0.153106	1.95e-38	8.21e-38
TCOF1	protein_coding	12288.3	1.98225	0.0801869	6.47e-135	9.85e-134
PSMD7	protein_coding	5214.53	1.98174	0.053885	4.28e-296	2.41e-294
TSFM	protein_coding	1241.55	1.98153	0.0789812	6.61e-139	1.06e-137
PRDM1	protein_coding	697.099	1.98038	0.162996	5.74e-34	2.24e-33
LINC01106	lincRNA	14.3752	1.97916	0.435306	5.45e-06	1.02e-05
ZNF295-AS1	lincRNA	46.3982	1.97886	0.27278	4.03e-13	9.76e-13
CNTF	protein_coding	139.784	1.9788	0.18129	9.76e-28	3.36e-27
TEAD4	protein_coding	13.623	1.97715	0.421318	2.7e-06	5.12e-06
DOT1L	protein_coding	6860.85	1.97543	0.0866962	6.36e-115	7.74e-114
GALE	protein_coding	743.824	1.97504	0.0918298	1.32e-102	1.4e-101
THOP1	protein_coding	2998.85	1.97093	0.0765435	3.3e-146	5.74e-145
NACC1	protein_coding	5269.35	1.96944	0.0906806	1.37e-104	1.5e-103
ELL2	protein_coding	2381.84	1.96754	0.122612	6.01e-58	3.49e-57
NUP88	protein_coding	6725.3	1.96733	0.0530643	7.24e-301	4.25e-299
FKBP1C	protein_coding	34.9469	1.96585	0.303538	9.39e-11	2.11e-10
LSMEM2	protein_coding	55.3931	1.96447	0.261314	5.58e-14	1.38e-13
SLC25A13	protein_coding	725.093	1.96425	0.0826269	6.43e-125	8.83e-124
MRPS17	protein_coding	593.807	1.96362	0.0999968	7.49e-86	6.44e-85
VPS37C	protein_coding	779.267	1.9618	0.0960499	1.01e-92	9.37e-92
SMN2	protein_coding	392.171	1.96145	0.119915	3.88e-60	2.32e-59
P2RY14	protein_coding	17.6437	1.9614	0.377233	2e-07	3.98e-07
GEMIN5	protein_coding	4089.64	1.96133	0.0699355	4.62e-173	1.03e-171
EIF1AX	protein_coding	8731.07	1.961	0.0816631	2.02e-127	2.84e-126
ENOPH1	protein_coding	3944.39	1.96016	0.0963023	4.26e-92	3.95e-91
GLS	protein_coding	24954.2	1.95912	0.0958978	9.19e-93	8.56e-92
HSPA13	protein_coding	4700.59	1.95883	0.092771	5.83e-99	5.9e-98
RASL10B	protein_coding	288.409	1.95883	0.208383	5.45e-21	1.63e-20
WDR74	protein_coding	4224.76	1.95877	0.0721995	4.37e-162	8.82e-161
AVEN	protein_coding	735.408	1.95862	0.0872043	1.02e-111	1.2e-110
MRPL28	protein_coding	2256.35	1.95841	0.0717673	5.84e-164	1.2e-162
TTC4	protein_coding	326.663	1.95701	0.116003	7.44e-64	4.71e-63
CCDC51	protein_coding	471.573	1.9565	0.101878	3.4e-82	2.8e-81
WARS2	protein_coding	867.106	1.95618	0.085214	1.28e-116	1.59e-115
USP14	protein_coding	9652.2	1.95272	0.0591353	4.02e-239	1.51e-237
PFKM	protein_coding	2084.49	1.95243	0.0817198	3.73e-126	5.19e-125
LYPLA1	protein_coding	4122.24	1.95113	0.114538	4.54e-65	2.93e-64
ATG101	protein_coding	810.811	1.9507	0.0935279	1.32e-96	1.3e-95
TMEM70	protein_coding	1918.37	1.9502	0.0796324	1.88e-132	2.79e-131
AK2	protein_coding	9067.37	1.94869	0.0488751	0	0
GTF2A2	protein_coding	2236.46	1.9484	0.0776183	4.69e-139	7.53e-138
FH	protein_coding	2791.59	1.94792	0.0599547	1.48e-231	5.28e-230
NUP155	protein_coding	6180.09	1.94759	0.0649238	1.04e-197	2.88e-196
MFAP3L	protein_coding	188.359	1.9466	0.152377	2.27e-37	9.37e-37
DHCR7	protein_coding	2270.48	1.94624	0.0720295	8.59e-161	1.71e-159
SEC24D	protein_coding	2826.23	1.94602	0.0625284	1.21e-212	3.72e-211
FAM64A	protein_coding	17.0888	1.94501	0.393425	7.66e-07	1.49e-06
MCOLN2	protein_coding	724.64	1.94459	0.103373	6.09e-79	4.79e-78
LARP1	protein_coding	34215	1.94257	0.0551132	3.83e-272	1.82e-270
TALDO1	protein_coding	8201.85	1.94219	0.0712779	1.75e-163	3.57e-162
SEMA3D	protein_coding	12.0875	1.94007	0.463384	2.83e-05	5.11e-05
C19orf24	protein_coding	2135.27	1.93999	0.0847227	4.85e-116	5.99e-115
PRPF4	protein_coding	3891.72	1.93911	0.073622	6.9e-153	1.29e-151
TNFAIP3	protein_coding	20552.2	1.93768	0.101606	4.44e-81	3.6e-80
SPINT1	protein_coding	264.43	1.93765	0.132667	2.59e-48	1.28e-47
GNL3L	protein_coding	3620.41	1.93743	0.0838398	3.79e-118	4.78e-117
MAP1B	protein_coding	63.7489	1.93722	0.25819	6.23e-14	1.54e-13
RRP1B	protein_coding	11591.1	1.93345	0.0664335	3.24e-186	8.18e-185
FDXACB1	protein_coding	277.961	1.93182	0.125369	1.42e-53	7.74e-53
FOXA3	protein_coding	9.50562	1.93166	0.444859	1.41e-05	2.59e-05
KLC2	protein_coding	3189.56	1.93112	0.0789146	3.01e-132	4.45e-131
SNAPC1	protein_coding	642.843	1.93104	0.104868	1.01e-75	7.57e-75
RP11-247L20.3	lincRNA	10.6122	1.9303	0.424242	5.36e-06	1e-05
AP001505.10	lincRNA	114.655	1.92917	0.189998	3.19e-24	1.02e-23
CHRAC1	protein_coding	3166.33	1.92909	0.0599534	3.77e-227	1.29e-225
GCLM	protein_coding	2752.39	1.92709	0.0749604	9.48e-146	1.65e-144
TRIP6	protein_coding	852.646	1.92702	0.101008	3.85e-81	3.13e-80
C17orf107	protein_coding	133.571	1.9262	0.175703	5.77e-28	1.99e-27
POLA1	protein_coding	2085.55	1.92493	0.0691027	9.08e-171	1.99e-169
MAOA	protein_coding	39.6917	1.92488	0.320241	1.85e-09	3.99e-09
ATP5G1	protein_coding	1879.7	1.92481	0.0652406	2.61e-191	6.94e-190
USP6NL	protein_coding	877.7	1.92434	0.0827379	1.17e-119	1.51e-118
MRPL11	protein_coding	2006.9	1.92273	0.0683501	4.14e-174	9.37e-173
APOO	protein_coding	295.289	1.92235	0.123637	1.63e-54	9.03e-54
CREB5	protein_coding	35.6469	1.92075	0.321129	2.21e-09	4.77e-09
NFKB2	protein_coding	15229.8	1.92027	0.0722839	1.69e-155	3.24e-154
ADM5	protein_coding	239.301	1.91965	0.184455	2.3e-25	7.54e-25
MRPS18A	protein_coding	752.959	1.91952	0.0894951	4.74e-102	5e-101
ZNF704	protein_coding	3082.13	1.91859	0.105887	2.24e-73	1.63e-72
KIF6	protein_coding	19.4651	1.91769	0.379617	4.38e-07	8.6e-07
DEPDC1B	protein_coding	61.0264	1.91587	0.284093	1.54e-11	3.56e-11
USMG5	protein_coding	2570.93	1.91366	0.0670193	2.51e-179	6.03e-178
PDAP1	protein_coding	7493.21	1.9133	0.0596002	4.09e-226	1.39e-224
GPRIN1	protein_coding	100.478	1.91258	0.192087	2.35e-23	7.4e-23
SLC25A19	protein_coding	1008.16	1.91238	0.0859471	1.11e-109	1.28e-108
ULBP2	protein_coding	19.8207	1.91025	0.377089	4.07e-07	7.99e-07
PITX1	protein_coding	13.3636	1.91019	0.434159	1.08e-05	2e-05
BUD31	protein_coding	2025.6	1.90972	0.0685293	6.65e-171	1.46e-169
HCCS	protein_coding	1275.56	1.9092	0.0714567	2.89e-157	5.63e-156
MRPL36	protein_coding	921.835	1.9091	0.0820269	8.12e-120	1.05e-118
NEURL1	protein_coding	190.852	1.90881	0.156521	3.3e-34	1.29e-33
TSACC	protein_coding	50.9164	1.90704	0.250243	2.52e-14	6.31e-14
HGH1	protein_coding	2630.49	1.907	0.0890112	7.93e-102	8.33e-101
MRPL37	protein_coding	4088.66	1.90641	0.0663598	1.69e-181	4.12e-180
MARS2	protein_coding	1646.2	1.90607	0.0909789	1.85e-97	1.85e-96
RP11-123O10.4	lincRNA	13.2476	1.90447	0.404087	2.44e-06	4.65e-06
RP5-903G2.2	lincRNA	52.7959	1.90309	0.264175	5.85e-13	1.41e-12
ARHGAP39	protein_coding	95.2376	1.90306	0.204789	1.5e-20	4.44e-20
HMGA1	protein_coding	27913.7	1.90286	0.0650672	5.28e-188	1.36e-186
DUS3L	protein_coding	3576.88	1.902	0.0853954	6.78e-110	7.84e-109
MINA	protein_coding	2666.21	1.90103	0.0509727	1.98e-304	1.2e-302
VCAM1	protein_coding	12.287	1.90047	0.433059	1.14e-05	2.11e-05
2011-09-01	protein_coding	1865.13	1.90022	0.057411	3.11e-240	1.19e-238
TAF1A	protein_coding	1153.73	1.8989	0.092172	2.65e-94	2.52e-93
OGFRP1	lincRNA	130.739	1.89884	0.171069	1.26e-28	4.41e-28
NEXN	protein_coding	307.425	1.8986	0.183352	3.97e-25	1.3e-24
INPP5F	protein_coding	3074.19	1.89744	0.070917	1.06e-157	2.07e-156
AKR1A1	protein_coding	3925.38	1.89583	0.0568919	1.77e-243	6.98e-242
COPS3	protein_coding	4588.39	1.89576	0.0524296	2.77e-286	1.46e-284
SEC11C	protein_coding	3410.46	1.89536	0.0648624	1.04e-187	2.68e-186
LMAN1	protein_coding	11996	1.89509	0.088628	1.94e-101	2.04e-100
RTCB	protein_coding	5843.64	1.89479	0.0478265	0	0
CDCA4	protein_coding	1324.18	1.89455	0.0967054	1.85e-85	1.58e-84
DNAAF5	protein_coding	3016.16	1.89226	0.0565328	1.23e-245	4.94e-244
AC017002.1	lincRNA	14.9501	1.89153	0.423499	7.95e-06	1.48e-05
MT1X	protein_coding	392.229	1.89143	0.130668	1.74e-47	8.52e-47
ESRRA	protein_coding	2386.47	1.8912	0.0910171	6.77e-96	6.59e-95
RAB3IL1	protein_coding	5.52682	1.89087	0.488021	0.000106812	0.000186997
AEN	protein_coding	4839.22	1.89036	0.0744552	3.32e-142	5.52e-141
IMPAD1	protein_coding	6786.13	1.89015	0.0783127	1.05e-128	1.5e-127
TMEM126A	protein_coding	1370.21	1.88662	0.0711883	9.24e-155	1.76e-153
PELP1	protein_coding	8563.02	1.88631	0.0815222	1.9e-118	2.41e-117
RGS1	protein_coding	2591.53	1.88602	0.14966	2.06e-36	8.39e-36
RYR1	protein_coding	332.878	1.88554	0.18403	1.24e-24	3.99e-24
COA7	protein_coding	1875.08	1.88464	0.0871294	9.3e-104	1.01e-102
NOL11	protein_coding	8188.29	1.88432	0.0812175	4.46e-119	5.69e-118
CPNE7	protein_coding	346.362	1.88425	0.323783	5.9e-09	1.25e-08
NEDD4	protein_coding	712.606	1.88389	0.238698	2.96e-15	7.62e-15
CARS	protein_coding	5909	1.88386	0.0887267	4.81e-100	4.94e-99
PSMD13	protein_coding	8739.23	1.88354	0.0535726	8.58e-271	4.04e-269
INSIG1	protein_coding	13753.8	1.88246	0.0847804	3.15e-109	3.62e-108
C16orf91	protein_coding	524.981	1.88211	0.106567	8.32e-70	5.79e-69
ATF5	protein_coding	1093.26	1.87997	0.0998037	3.78e-79	2.98e-78
EPRS	protein_coding	20010.2	1.87811	0.0440041	0	0
MAT2A	protein_coding	19960.4	1.87774	0.0541158	8.29e-264	3.74e-262
TRIP10	protein_coding	1008.95	1.87634	0.0834415	5.57e-112	6.59e-111
RHOBTB3	protein_coding	541.704	1.87301	0.183739	2.11e-24	6.79e-24
DLX3	protein_coding	6.90206	1.87189	0.474574	8e-05	0.000141192
PLOD1	protein_coding	386.643	1.8708	0.141198	4.54e-40	1.97e-39
ROBO1	protein_coding	17.5682	1.8701	0.389111	1.54e-06	2.95e-06
TDRD1	protein_coding	47.6886	1.86891	0.323101	7.28e-09	1.54e-08
YARS	protein_coding	16885.5	1.86845	0.0432315	0	0
PRSS23	protein_coding	218.588	1.86634	0.335651	2.69e-08	5.55e-08
FAM83E	protein_coding	41.9168	1.86553	0.275183	1.21e-11	2.8e-11
WBSCR22	protein_coding	5357.37	1.86534	0.0641738	9.37e-186	2.36e-184
WDR75	protein_coding	9371.62	1.86448	0.0726885	4.19e-145	7.22e-144
TAF7L	protein_coding	9.09364	1.86443	0.453325	3.91e-05	7.01e-05
SELENOT	protein_coding	5748.91	1.86249	0.0761807	5.24e-132	7.72e-131
C4orf46	protein_coding	826.361	1.86225	0.0926478	7.33e-90	6.65e-89
TONSL	protein_coding	1617.03	1.86183	0.118544	1.38e-55	7.76e-55
ABRACL	protein_coding	5299.14	1.8618	0.0775353	2.07e-127	2.91e-126
FAM57A	protein_coding	230.145	1.86155	0.136599	2.73e-42	1.24e-41
TRMT10C	protein_coding	3074.47	1.8583	0.0740343	4.9e-139	7.86e-138
QDPR	protein_coding	1697.62	1.85803	0.0631606	3.28e-190	8.65e-189
INHBA	protein_coding	30.0459	1.85651	0.386195	1.53e-06	2.94e-06
GAD1	protein_coding	20.7524	1.85554	0.379909	1.04e-06	2.01e-06
CDCA8	protein_coding	201.44	1.85309	0.163933	1.25e-29	4.5e-29
BAG2	protein_coding	856.782	1.853	0.0941788	3.51e-86	3.03e-85
SRSF3	protein_coding	24460.1	1.85295	0.0490115	0	0
TTLL4	protein_coding	2529.14	1.85208	0.0605996	3.84e-205	1.12e-203
CSNK2A1	protein_coding	10283.3	1.85044	0.043399	0	0
CACYBP	protein_coding	7532.58	1.8475	0.060204	8.42e-207	2.49e-205
FKBP11	protein_coding	2341.7	1.84678	0.133425	1.43e-43	6.62e-43
METTL2B	protein_coding	2771.85	1.84626	0.0902166	4.44e-93	4.15e-92
CREB3L1	protein_coding	8.3347	1.84595	0.467069	7.74e-05	0.000136728
RHBDD3	protein_coding	1152.61	1.84545	0.0948829	2.93e-84	2.48e-83
F7	protein_coding	16.2788	1.8453	0.388948	2.09e-06	3.99e-06
PTBP1	protein_coding	35128.6	1.84501	0.0806389	7.38e-116	9.08e-115
HIGD1A	protein_coding	1324.17	1.84493	0.105891	5.53e-68	3.74e-67
AEBP1	protein_coding	4042.39	1.84389	0.121763	8.39e-52	4.41e-51
RRP7A	protein_coding	4982.11	1.8435	0.0759546	3.97e-130	5.75e-129
TNFAIP8	protein_coding	23954.7	1.84246	0.0655536	8.25e-174	1.86e-172
DNTTIP2	protein_coding	8617.98	1.84211	0.0710705	4.01e-148	7.12e-147
TSPAN5	protein_coding	2118.77	1.84167	0.0556449	3.3e-240	1.25e-238
ATP5B	protein_coding	27958.6	1.8402	0.0476655	0	0
CCNI2	protein_coding	336.457	1.8395	0.110237	1.63e-62	1.01e-61
AC006946.15	lincRNA	11.0688	1.83926	0.436593	2.52e-05	4.57e-05
ERRFI1	protein_coding	267.327	1.83786	0.122199	4.02e-51	2.09e-50
UCHL5	protein_coding	3449.08	1.83726	0.084924	8.58e-104	9.28e-103
OLA1	protein_coding	5503.16	1.83423	0.0638971	3.22e-181	7.83e-180
FAM78B	protein_coding	29.458	1.83382	0.346487	1.21e-07	2.42e-07
METTL2A	protein_coding	1396.32	1.83121	0.0658117	2.16e-170	4.72e-169
RAB26	protein_coding	53.557	1.8291	0.277211	4.16e-11	9.47e-11
CENPP	protein_coding	337.122	1.82882	0.109053	4.04e-63	2.52e-62
SF3B4	protein_coding	7294.93	1.82817	0.0736941	7.43e-136	1.14e-134
TAF4B	protein_coding	2802.89	1.82685	0.0507126	3.58e-284	1.86e-282
GEMIN4	protein_coding	4786.74	1.82354	0.08447	2.33e-103	2.5e-102
MRLN	protein_coding	6.93171	1.82298	0.485604	0.000174001	0.000300623
PHLDB1	protein_coding	386.818	1.82171	0.191356	1.73e-21	5.24e-21
SNRPA	protein_coding	5317.47	1.82055	0.0706641	2.28e-146	3.99e-145
CD63	protein_coding	2188.7	1.81947	0.0849567	9.39e-102	9.86e-101
SDHB	protein_coding	4027.6	1.81772	0.0636295	1.72e-179	4.13e-178
TXNL4A	protein_coding	4133.42	1.81711	0.0581689	3.21e-214	1e-212
TTI2	protein_coding	962.301	1.81563	0.0776832	8.2e-121	1.07e-119
EIF3CL	protein_coding	19.793	1.81512	0.356869	3.65e-07	7.19e-07
OTUD4	protein_coding	14936.9	1.81432	0.0643399	6.01e-175	1.38e-173
RPN1	protein_coding	11111.4	1.8136	0.0700748	1.09e-147	1.93e-146
PLEKHH3	protein_coding	20.4457	1.81321	0.351683	2.53e-07	5.01e-07
CBWD1	protein_coding	1288.33	1.81246	0.0714216	4.54e-142	7.53e-141
UNC13B	protein_coding	160.508	1.81144	0.15772	1.57e-30	5.71e-30
IRAK1	protein_coding	8656.35	1.81136	0.0754922	3.21e-127	4.51e-126
RP11-54O7.1	lincRNA	6.75815	1.80939	0.488795	0.000214123	0.000368021
SF3B3	protein_coding	22967.1	1.8092	0.0448374	0	0
MRPL22	protein_coding	1249.37	1.809	0.067356	6.92e-159	1.36e-157
AATF	protein_coding	6040.55	1.80877	0.0735633	1.7e-133	2.55e-132
KLK1	protein_coding	7.65006	1.80676	0.458876	8.24e-05	0.00014526
ZNHIT6	protein_coding	4810.5	1.80665	0.0587105	6.19e-208	1.84e-206
CELSR3	protein_coding	1246.79	1.80568	0.0952946	4.55e-80	3.64e-79
AC006129.1	lincRNA	82.6533	1.8056	0.239807	5.1e-14	1.26e-13
MB21D1	protein_coding	806.11	1.80521	0.100168	1.32e-72	9.46e-72
FAM96B	protein_coding	2707.19	1.80482	0.0699141	6.05e-147	1.06e-145
PUS1	protein_coding	3459.13	1.80469	0.0771771	6.26e-121	8.18e-120
ME3	protein_coding	409.811	1.80303	0.117928	9.02e-53	4.83e-52
POU3F1	protein_coding	73.0686	1.80284	0.25799	2.79e-12	6.58e-12
MRPL14	protein_coding	984.516	1.80284	0.0725123	1.89e-136	2.95e-135
HNRNPF	protein_coding	21959.8	1.80174	0.0501392	8.74e-283	4.45e-281
TOP2A	protein_coding	264.128	1.80041	0.225836	1.56e-15	4.04e-15
UBE2N	protein_coding	7582.96	1.79973	0.0637506	2.45e-175	5.64e-174
TSEN15	protein_coding	4834.41	1.79916	0.0795779	3.55e-113	4.23e-112
CCDC71L	protein_coding	1434.92	1.79462	0.0679683	1.24e-153	2.34e-152
SH2D4A	protein_coding	332.767	1.79257	0.131843	4.22e-42	1.9e-41
DPH3	protein_coding	2057.85	1.79252	0.075355	4.48e-125	6.18e-124
NSFL1C	protein_coding	5102.44	1.79223	0.0713968	4.68e-139	7.52e-138
GTF2H2	protein_coding	648.398	1.79219	0.126636	1.81e-45	8.58e-45
RP11-370F5.4	lincRNA	12.3513	1.79126	0.44697	6.13e-05	0.000108901
MRPS2	protein_coding	2602.15	1.79115	0.0854139	1.23e-97	1.22e-96
RBM19	protein_coding	7801.42	1.79111	0.0677693	6.27e-154	1.19e-152
LARS2	protein_coding	1583.94	1.78987	0.0646941	1.76e-168	3.78e-167
RPS19BP1	protein_coding	3366.07	1.78938	0.0808855	1.92e-108	2.2e-107
IL17F	protein_coding	18.7621	1.78883	0.519075	0.000568549	0.000949808
NIPA2	protein_coding	3634.74	1.78859	0.0775675	1.21e-117	1.52e-116
USP12	protein_coding	7217.41	1.78791	0.0647667	9.58e-168	2.05e-166
SETD7	protein_coding	1819.15	1.78709	0.068095	8.35e-152	1.53e-150
PITPNB	protein_coding	7781.89	1.78524	0.0639888	2.73e-171	6.01e-170
PSD3	protein_coding	322.978	1.7848	0.208946	1.32e-17	3.62e-17
SET	protein_coding	38414	1.78472	0.0500511	1.78e-278	8.73e-277
FAM131C	protein_coding	4.12158	1.78413	0.494969	0.000312729	0.000532069
SMIM15	protein_coding	2441.16	1.78388	0.0895986	3.35e-88	2.97e-87
ASNA1	protein_coding	2250.67	1.78383	0.0701988	1.9e-142	3.17e-141
ALG5	protein_coding	1693.21	1.78364	0.0784997	2.74e-114	3.32e-113
DLGAP5	protein_coding	34.3496	1.78345	0.349823	3.43e-07	6.77e-07
KHDRBS3	protein_coding	19.3758	1.7826	0.36005	7.38e-07	1.44e-06
CHID1	protein_coding	1992.72	1.78202	0.0703705	1.76e-141	2.91e-140
TYW3	protein_coding	2764.1	1.7819	0.0783989	2.33e-114	2.83e-113
SKIV2L2	protein_coding	7415.47	1.78166	0.0676334	6.18e-153	1.16e-151
KHSRP	protein_coding	20909.7	1.78097	0.0676351	8.24e-153	1.54e-151
ALKBH2	protein_coding	1146.1	1.77918	0.0778802	1.64e-115	2.01e-114
MRPS26	protein_coding	2100.89	1.77885	0.0771768	1.5e-117	1.88e-116
COX6A1	protein_coding	1784.04	1.77875	0.0694152	8.09e-145	1.39e-143
MRM3	protein_coding	786.377	1.77815	0.0811696	2.25e-106	2.5e-105
PLD6	protein_coding	1459.1	1.77781	0.080352	1.8e-108	2.06e-107
RASL11A	protein_coding	63.3571	1.77746	0.234684	3.62e-14	9.03e-14
STARD7	protein_coding	10574.5	1.77722	0.0551133	3.91e-228	1.35e-226
EMC7	protein_coding	2045.05	1.77715	0.0750036	4.14e-124	5.63e-123
ATP10B	protein_coding	18.9678	1.77619	0.355697	5.93e-07	1.16e-06
LRPPRC	protein_coding	16245.2	1.77463	0.0476973	5.44e-303	3.25e-301
CTB-58E17.1	lincRNA	314.955	1.77339	0.118755	2e-50	1.03e-49
DYRK3	protein_coding	147.912	1.77274	0.160008	1.59e-28	5.56e-28
GPI	protein_coding	13456.2	1.77269	0.0538014	4.4e-238	1.63e-236
BUB1	protein_coding	481.398	1.77264	0.120561	6.14e-49	3.07e-48
SPACA4	protein_coding	13.9013	1.77062	0.404608	1.21e-05	2.22e-05
HN1	protein_coding	1633.49	1.77034	0.0767894	1.33e-117	1.66e-116
CDC42EP2	protein_coding	85.4269	1.77001	0.211739	6.3e-17	1.7e-16
ARL4A	protein_coding	508.864	1.7695	0.0974111	9.73e-74	7.12e-73
RMDN3	protein_coding	2155.24	1.76917	0.069821	1.2e-141	1.98e-140
COX17	protein_coding	913.025	1.76789	0.0780068	1.03e-113	1.24e-112
POLR2H	protein_coding	2632.67	1.76681	0.0702705	1.69e-139	2.72e-138
PNP	protein_coding	4791.11	1.76676	0.085434	5.26e-95	5.05e-94
SIGLEC12	protein_coding	13.3289	1.76552	0.480912	0.00024143	0.000413842
XRCC5	protein_coding	30069.3	1.76477	0.0436368	0	0
SLC9A7	protein_coding	1293.49	1.76216	0.0882064	8.61e-89	7.7e-88
CLTC	protein_coding	21264.6	1.76188	0.071001	6.2e-136	9.57e-135
PPP1CC	protein_coding	19831.1	1.76187	0.0772144	3.05e-115	3.73e-114
SYNGR2	protein_coding	6909.79	1.76185	0.0858944	1.69e-93	1.59e-92
FLT1	protein_coding	752.557	1.76155	0.224057	3.78e-15	9.69e-15
CAMKK2	protein_coding	3430.05	1.7615	0.0679722	4.52e-148	8.01e-147
GRHL1	protein_coding	42.1584	1.76136	0.290964	1.42e-09	3.07e-09
IPO7	protein_coding	16769.6	1.76115	0.0890489	4.66e-87	4.07e-86
RP11-791G15.2	lincRNA	30.056	1.76048	0.304631	7.51e-09	1.58e-08
TMX1	protein_coding	4519.48	1.75969	0.114622	3.43e-53	1.85e-52
RIOK2	protein_coding	2967.03	1.75968	0.0824982	5.99e-101	6.21e-100
DRG1	protein_coding	3388.55	1.7588	0.0616198	3.45e-179	8.24e-178
CD40LG	protein_coding	5569.59	1.75831	0.119942	1.17e-48	5.81e-48
GEMIN7	protein_coding	680.396	1.75797	0.10892	1.34e-58	7.85e-58
AGO2	protein_coding	32417.1	1.75754	0.0626343	2.99e-173	6.7e-172
MRPL51	protein_coding	1940.27	1.75676	0.0605155	2.77e-185	6.95e-184
UQCRQ	protein_coding	1850.63	1.75606	0.0607832	1.57e-183	3.89e-182
GNPNAT1	protein_coding	1792.02	1.75422	0.0797475	3.06e-107	3.43e-106
FAM89A	protein_coding	618.539	1.754	0.0853413	7.26e-94	6.87e-93
ANP32A	protein_coding	13033.7	1.75204	0.038931	0	0
AFG3L2	protein_coding	4256.87	1.75092	0.0523379	2.23e-245	8.92e-244
KCNE5	protein_coding	13.2161	1.74943	0.405766	1.62e-05	2.97e-05
GTF2H3	protein_coding	3872.75	1.74926	0.0630283	1.58e-169	3.42e-168
CCDC137	protein_coding	2615.45	1.74925	0.0812072	6.48e-103	6.93e-102
PSMB1	protein_coding	8154.34	1.74902	0.0448405	0	0
TMEM33	protein_coding	4882.53	1.74792	0.091955	1.45e-80	1.17e-79
DGKG	protein_coding	19.8731	1.74657	0.381394	4.66e-06	8.75e-06
UBXN8	protein_coding	462.205	1.74595	0.105439	1.38e-61	8.44e-61
MAP3K8	protein_coding	285.153	1.74528	0.122455	4.33e-46	2.08e-45
SQLE	protein_coding	3192.94	1.74417	0.0549493	4.17e-221	1.37e-219
CCL1	protein_coding	5.09209	1.74361	0.485018	0.000324475	0.000551614
METAP2	protein_coding	9795.87	1.74191	0.0774682	5.75e-112	6.79e-111
PSMA3	protein_coding	8945.96	1.74159	0.0769255	1.75e-113	2.1e-112
RP5-1061H20.4	lincRNA	12.7159	1.741	0.397032	1.16e-05	2.14e-05
HELLS	protein_coding	764.201	1.74069	0.134308	2.05e-38	8.64e-38
HIF1A	protein_coding	15154.2	1.73967	0.0605036	8.29e-182	2.04e-180
TRMT6	protein_coding	2915.58	1.73965	0.0683878	9.6e-143	1.61e-141
SENP3	protein_coding	1885.55	1.73961	0.0678366	4.91e-145	8.44e-144
FAM210A	protein_coding	1373.26	1.73947	0.0916669	2.69e-80	2.16e-79
DDX54	protein_coding	7061.76	1.73872	0.0832982	9.33e-97	9.22e-96
MBIP	protein_coding	2158.89	1.73758	0.0846854	1.49e-93	1.4e-92
TIMM22	protein_coding	1306.6	1.7369	0.0743152	8.24e-121	1.07e-119
CSRNP1	protein_coding	4829.1	1.73637	0.0848735	5.06e-93	4.72e-92
GLIS3	protein_coding	220.327	1.73533	0.143363	1e-33	3.88e-33
ATP5J	protein_coding	2522.74	1.73509	0.0677624	1.32e-144	2.27e-143
CDK7	protein_coding	1520.85	1.73413	0.0777397	3.17e-110	3.67e-109
UMPS	protein_coding	3112.48	1.734	0.0597911	6.39e-185	1.6e-183
NOP9	protein_coding	4136.68	1.73352	0.0864658	2.08e-89	1.87e-88
CDC20B	protein_coding	7.396	1.73233	0.47405	0.000257866	0.000441189
GSPT1	protein_coding	19368	1.73184	0.051676	3.06e-246	1.23e-244
CCL3	protein_coding	261.787	1.73171	0.228535	3.52e-14	8.78e-14
KDELC1	protein_coding	44.0949	1.73117	0.274815	2.99e-10	6.62e-10
ZNF239	protein_coding	536.22	1.73036	0.0909478	1.04e-80	8.42e-80
SHQ1	protein_coding	2183.62	1.72998	0.0639839	5.31e-161	1.06e-159
SELENOS	protein_coding	1507.31	1.72975	0.0713138	5.79e-130	8.37e-129
CHCHD6	protein_coding	419.476	1.72919	0.109491	3.48e-56	1.98e-55
EIF2B2	protein_coding	1472.72	1.72759	0.0588644	2.48e-189	6.48e-188
NRAS	protein_coding	7728.08	1.72603	0.0737821	4.96e-121	6.49e-120
B4GALNT3	protein_coding	134.093	1.72536	0.179919	8.84e-22	2.69e-21
CPD	protein_coding	6827.1	1.72527	0.0824725	3.57e-97	3.55e-96
POLR2E	protein_coding	6484.14	1.72496	0.0732815	1.63e-122	2.19e-121
TYMP	protein_coding	962.769	1.72304	0.15554	1.61e-28	5.63e-28
NARS	protein_coding	12898.7	1.72164	0.0603034	2.84e-179	6.8e-178
KIF7	protein_coding	31.2635	1.72088	0.33454	2.69e-07	5.33e-07
SNRPD3	protein_coding	5636.6	1.71897	0.0531878	3.79e-229	1.32e-227
SH3D21	protein_coding	301.599	1.71867	0.145503	3.39e-32	1.27e-31
CTD-2538C1.2	lincRNA	40.6366	1.71859	0.290932	3.48e-09	7.44e-09
HBEGF	protein_coding	28.3643	1.71783	0.352329	1.08e-06	2.1e-06
CAPN15	protein_coding	8209.08	1.71696	0.0909605	1.8e-79	1.43e-78
CENPO	protein_coding	617.789	1.71684	0.100916	6.63e-65	4.28e-64
KLK14	protein_coding	74.4053	1.71664	0.216112	1.97e-15	5.08e-15
ZWILCH	protein_coding	1444.1	1.71662	0.098893	1.71e-67	1.14e-66
GMFB	protein_coding	5027.31	1.71639	0.110685	3.11e-54	1.71e-53
PSMG1	protein_coding	1623.87	1.71638	0.068492	1.37e-138	2.19e-137
TMED3	protein_coding	2202.93	1.71594	0.0623516	1e-166	2.11e-165
FASTKD2	protein_coding	4263.69	1.71335	0.0753642	2.05e-114	2.49e-113
PSEN2	protein_coding	117.241	1.71244	0.170611	1.05e-23	3.32e-23
SUCLA2	protein_coding	1423.55	1.71243	0.0830456	1.8e-94	1.72e-93
FAM173A	protein_coding	264.844	1.71	0.14196	2.05e-33	7.89e-33
PANX1	protein_coding	889.488	1.70967	0.140919	7.12e-34	2.77e-33
G6PD	protein_coding	4055.38	1.70922	0.0694825	1.28e-133	1.93e-132
ALDOA	protein_coding	35557	1.70866	0.0621427	1.97e-166	4.14e-165
NTRK2	protein_coding	12.4231	1.70826	0.420382	4.83e-05	8.63e-05
CARM1	protein_coding	4534.11	1.70758	0.0922228	1.54e-76	1.17e-75
AREG	protein_coding	57.2711	1.70646	0.289141	3.6e-09	7.68e-09
RP11-287D1.2	lincRNA	10.1979	1.70372	0.422824	5.59e-05	9.96e-05
FAM86C1	protein_coding	372.354	1.70256	0.110348	1.05e-53	5.71e-53
FURIN	protein_coding	9534.7	1.70121	0.107542	2.3e-56	1.31e-55
SEMA4A	protein_coding	190.499	1.69922	0.192547	1.09e-18	3.09e-18
PLAA	protein_coding	3770.07	1.69902	0.0638252	3.99e-156	7.69e-155
Z83851.4	lincRNA	90.8323	1.6984	0.212947	1.52e-15	3.93e-15
IDE	protein_coding	4520.12	1.6984	0.0867812	2.73e-85	2.33e-84
MIR646HG	lincRNA	30.773	1.69763	0.380262	8.03e-06	1.49e-05
NUDT15	protein_coding	1058.29	1.69754	0.0930472	2.31e-74	1.7e-73
RBM8A	protein_coding	10448.1	1.69736	0.066975	1.07e-141	1.77e-140
ZNF584	protein_coding	583.602	1.69715	0.0891776	9.42e-81	7.63e-80
BEGAIN	protein_coding	89.1576	1.69706	0.205546	1.5e-16	4e-16
LRRC42	protein_coding	947.985	1.69678	0.0645054	1.7e-152	3.17e-151
BIK	protein_coding	128.649	1.69539	0.174738	2.94e-22	9.05e-22
EPHA2	protein_coding	6.95017	1.6946	0.472457	0.000334788	0.000568441
TEX15	protein_coding	3.28699	1.69269	0.504412	0.000791424	0.00130898
NSUN2	protein_coding	10275.5	1.69223	0.0603657	6.43e-173	1.43e-171
ADAMTS3	protein_coding	9.49392	1.69205	0.450489	0.000172631	0.00029831
NOMO2	protein_coding	1196.46	1.69165	0.0782544	1.23e-103	1.33e-102
MFAP1	protein_coding	1913.09	1.68946	0.0734162	3.52e-117	4.41e-116
MRPL58	protein_coding	1366.44	1.68779	0.0773766	1.76e-105	1.93e-104
DDX18	protein_coding	18032	1.68763	0.0542347	1.41e-212	4.34e-211
POLR2D	protein_coding	3311.55	1.68762	0.0549856	7.26e-207	2.15e-205
XCL1	protein_coding	103.326	1.68758	0.272701	6.08e-10	1.34e-09
MED27	protein_coding	1044.22	1.68654	0.0754858	1.43e-110	1.66e-109
STEAP1B	protein_coding	4.91579	1.68514	0.489729	0.00057966	0.000967949
ATP2A2	protein_coding	20367.3	1.6851	0.0841195	2.88e-89	2.59e-88
MZT1	protein_coding	1299.61	1.68453	0.143077	5.34e-32	2e-31
CLTB	protein_coding	2362.54	1.68433	0.0795819	2.02e-99	2.06e-98
DPYSL4	protein_coding	105.903	1.68432	0.197541	1.51e-17	4.13e-17
DDB1	protein_coding	18033.9	1.68331	0.0576036	1.01e-187	2.59e-186
FFAR3	protein_coding	5.95922	1.68241	0.491441	0.000618379	0.00102983
FNDC3B	protein_coding	1033.97	1.68217	0.100835	1.76e-62	1.09e-61
RAD51	protein_coding	178.798	1.68186	0.157926	1.75e-26	5.86e-26
FER1L6	protein_coding	3.96325	1.68154	0.511985	0.00102218	0.00167743
ZNF670	protein_coding	157.8	1.68125	0.161244	1.87e-25	6.15e-25
AIF1L	protein_coding	51.0162	1.68094	0.243047	4.64e-12	1.09e-11
DNAH8	protein_coding	19.4055	1.68056	0.389399	1.59e-05	2.91e-05
PWP1	protein_coding	5005.63	1.67913	0.0391454	0	0
MRPL24	protein_coding	1722.32	1.67784	0.0634595	4.81e-154	9.12e-153
GHITM	protein_coding	11830.9	1.67746	0.0587485	2.56e-179	6.14e-178
SNX5	protein_coding	7328.35	1.67688	0.0627277	1.96e-157	3.83e-156
GMPPB	protein_coding	1593.75	1.67666	0.0712477	1.89e-122	2.52e-121
TTC1	protein_coding	3635.83	1.67588	0.0526911	5.4e-222	1.78e-220
MTFR2	protein_coding	157.284	1.67573	0.170546	8.73e-23	2.71e-22
QTRT1	protein_coding	2349.62	1.67527	0.0752733	9.91e-110	1.14e-108
TIMELESS	protein_coding	1531.82	1.67441	0.096394	1.38e-67	9.27e-67
CORO1C	protein_coding	1491.26	1.67403	0.200452	6.75e-17	1.82e-16
MCUR1	protein_coding	2401.52	1.674	0.0693573	1.05e-128	1.5e-127
AUNIP	protein_coding	49.5812	1.67384	0.249877	2.1e-11	4.83e-11
FERMT3	protein_coding	11637.6	1.67383	0.100375	1.97e-62	1.22e-61
VBP1	protein_coding	2939.12	1.67382	0.0889677	5.82e-79	4.57e-78
VAV3	protein_coding	458.179	1.6727	0.232773	6.67e-13	1.6e-12
BACH2	protein_coding	14338	1.67224	0.0640298	2.36e-150	4.27e-149
RSL24D1	protein_coding	12882.7	1.67182	0.0737276	7.79e-114	9.4e-113
CARMIL3	protein_coding	154.764	1.67007	0.210335	2.02e-15	5.21e-15
ZNHIT2	protein_coding	591.068	1.67006	0.108265	1.1e-53	6e-53
AL136097.1	protein_coding	32.689	1.67003	0.299381	2.43e-08	5.02e-08
INA	protein_coding	5.94661	1.66988	0.486868	0.000603926	0.00100707
COX7B	protein_coding	2841.26	1.66977	0.0713254	3.33e-121	4.38e-120
PFDN4	protein_coding	1292.16	1.66948	0.104308	1.17e-57	6.81e-57
LARP1B	protein_coding	1985.04	1.66921	0.0713373	4.4e-121	5.77e-120
DUSP23	protein_coding	415.097	1.6689	0.117639	1.11e-45	5.29e-45
VPS25	protein_coding	1631.31	1.66797	0.0631465	9.39e-154	1.78e-152
ERAL1	protein_coding	2111.39	1.66763	0.0709108	2.72e-122	3.62e-121
HUS1B	protein_coding	46.0251	1.6669	0.257224	9.15e-11	2.06e-10
ENTPD7	protein_coding	644.652	1.66689	0.110149	9.8e-52	5.15e-51
AC226118.1	lincRNA	8.58371	1.6666	0.46128	0.000302698	0.000515322
AC092614.2	lincRNA	4.9029	1.66648	0.484851	0.000587991	0.000981348
ACOT4	protein_coding	141.104	1.66644	0.167079	1.98e-23	6.23e-23
C1QTNF1	protein_coding	13.7708	1.66607	0.42813	9.96e-05	0.000174583
DDX28	protein_coding	1458.3	1.6647	0.0685081	1.99e-130	2.9e-129
CBSL	protein_coding	10.3583	1.66408	0.454452	0.000250511	0.000428987
ASCC3	protein_coding	6278.37	1.66204	0.0694071	1.01e-126	1.41e-125
NDUFB6	protein_coding	1120.36	1.66132	0.0762968	4.05e-105	4.45e-104
HM13	protein_coding	6627.93	1.66048	0.0708642	2.02e-121	2.67e-120
AARS	protein_coding	9979.26	1.65947	0.0896783	1.89e-76	1.43e-75
SLC35B1	protein_coding	2659.08	1.65856	0.0897319	2.81e-76	2.11e-75
CALU	protein_coding	3826.09	1.65804	0.0795327	1.61e-96	1.59e-95
CBR1	protein_coding	1143.94	1.65789	0.0818179	2.72e-91	2.5e-90
TXNL1	protein_coding	5603.73	1.65716	0.0554096	1.57e-196	4.34e-195
PTGES3	protein_coding	21965.3	1.65689	0.0691368	6.39e-127	8.95e-126
FAM3C	protein_coding	1064.03	1.65682	0.105347	9.85e-56	5.55e-55
XXYLT1	protein_coding	554.897	1.65548	0.0854344	1.2e-83	1.01e-82
HNRNPR	protein_coding	13122.1	1.65444	0.0503326	5.88e-237	2.16e-235
CENPV	protein_coding	2332.46	1.65426	0.11006	4.63e-51	2.41e-50
PTGER2	protein_coding	352.567	1.65423	0.194588	1.88e-17	5.13e-17
ECHDC1	protein_coding	4635.27	1.65267	0.0752432	6.32e-107	7.05e-106
MLEC	protein_coding	9400.19	1.6526	0.0869372	1.43e-80	1.16e-79
KCNJ11	protein_coding	22.8406	1.65237	0.340431	1.21e-06	2.34e-06
SCAMP3	protein_coding	6340.98	1.65166	0.079522	8.11e-96	7.88e-95
DHX9	protein_coding	28846.3	1.65147	0.0458471	3.9e-284	2.01e-282
KEAP1	protein_coding	3228.95	1.65145	0.0587767	1.07e-173	2.4e-172
PSMA1	protein_coding	3314.33	1.65128	0.0812752	9.07e-92	8.4e-91
UHRF1BP1L	protein_coding	3181.89	1.65032	0.0848216	2.58e-84	2.18e-83
RASL11B	protein_coding	20.3164	1.64831	0.356493	3.77e-06	7.11e-06
BCAT2	protein_coding	1585.53	1.6471	0.0763146	2.6e-103	2.79e-102
C9orf64	protein_coding	686.855	1.64575	0.0837397	5.43e-86	4.68e-85
C7orf50	protein_coding	1230.73	1.64491	0.0790735	4.12e-96	4.03e-95
NUDT1	protein_coding	736.479	1.64441	0.0926965	2.07e-70	1.45e-69
MATN1	protein_coding	80.9075	1.64345	0.198872	1.41e-16	3.76e-16
HNRNPA1	protein_coding	85048.7	1.64243	0.0383153	0	0
KCMF1	protein_coding	6192.85	1.64093	0.0480056	4.48e-256	1.93e-254
C2orf16	protein_coding	34.6418	1.63951	0.311117	1.37e-07	2.74e-07
AOC3	protein_coding	157.536	1.63907	0.145828	2.6e-29	9.27e-29
PSMC5	protein_coding	7836.62	1.63877	0.0435651	0	0
DARS2	protein_coding	1956.06	1.63773	0.0600825	1.34e-163	2.74e-162
FAM222A	protein_coding	155.049	1.63738	0.173825	4.52e-21	1.35e-20
PRPS2	protein_coding	3337.46	1.63709	0.0595039	1.25e-166	2.62e-165
DOLPP1	protein_coding	936.161	1.63591	0.097085	1.04e-63	6.6e-63
FDX1	protein_coding	1403.07	1.63554	0.079582	7.45e-94	7.04e-93
TENM2	protein_coding	10.9681	1.6353	0.446782	0.000252058	0.000431521
FTSJ1	protein_coding	4346.88	1.63432	0.06228	8.95e-152	1.64e-150
POLR2I	protein_coding	431.857	1.63398	0.0964091	1.98e-64	1.27e-63
ZNF593	protein_coding	7.8068	1.63311	0.458575	0.000369051	0.000624739
ETFA	protein_coding	2672.47	1.6325	0.0578903	5.88e-175	1.35e-173
KIF26A	protein_coding	3.15993	1.63222	0.503252	0.00118135	0.00193087
MRPL20	protein_coding	3941.75	1.63148	0.0676068	1.16e-128	1.65e-127
SEC13	protein_coding	4965.33	1.63147	0.0782902	1.93e-96	1.9e-95
AAR2	protein_coding	3050.84	1.63118	0.0551073	1.49e-192	4e-191
NCR3LG1	protein_coding	462.935	1.6311	0.116931	3.18e-44	1.48e-43
SUGCT	protein_coding	55.4075	1.63048	0.244782	2.72e-11	6.22e-11
DHX30	protein_coding	9775.45	1.63032	0.0746674	1.09e-105	1.2e-104
UBE3C	protein_coding	11090.2	1.62998	0.0644999	6.66e-141	1.09e-139
QSOX2	protein_coding	3800.98	1.62968	0.0656376	4.43e-136	6.85e-135
GSTA4	protein_coding	40.3371	1.62895	0.262232	5.24e-10	1.15e-09
ARF4	protein_coding	5267.66	1.62883	0.0825897	1.4e-86	1.21e-85
GATA2	protein_coding	933.628	1.6288	0.154819	6.94e-26	2.3e-25
CIAPIN1	protein_coding	2693.58	1.62848	0.0570154	1.98e-179	4.77e-178
LRRC58	protein_coding	8164.07	1.62811	0.101713	1.15e-57	6.65e-57
SLC26A4	protein_coding	31.3847	1.62689	0.380214	1.88e-05	3.43e-05
TMX2	protein_coding	4658.92	1.62674	0.0536134	3.2e-202	9.08e-201
GPHN	protein_coding	1140.24	1.62621	0.0723358	6.32e-112	7.45e-111
KDELR2	protein_coding	4081.24	1.62592	0.0699836	2.12e-119	2.72e-118
MLST8	protein_coding	2172.34	1.62572	0.0771525	1.45e-98	1.46e-97
UBE2L6	protein_coding	4849.84	1.62549	0.063698	1.22e-143	2.06e-142
SAAL1	protein_coding	1272.44	1.62407	0.0653992	3.93e-136	6.09e-135
FKBP1A	protein_coding	9944.54	1.62332	0.0956292	1.26e-64	8.07e-64
GTDC1	protein_coding	1239.81	1.62238	0.0776727	6.97e-97	6.91e-96
ANKRD9	protein_coding	147.47	1.62178	0.162393	1.74e-23	5.49e-23
CLP1	protein_coding	753.238	1.62116	0.0860086	3.01e-79	2.37e-78
PPM1G	protein_coding	7919.75	1.62107	0.0662575	3.38e-132	5e-131
SRD5A3	protein_coding	407.842	1.62041	0.124492	9.89e-39	4.19e-38
CANX	protein_coding	38767.7	1.62002	0.0671384	1.22e-128	1.74e-127
MRPL27	protein_coding	995.457	1.61935	0.0736646	4.21e-107	4.7e-106
CHAF1A	protein_coding	1077.25	1.61896	0.101006	8.1e-58	4.71e-57
RP6-99M1.3	lincRNA	9.69524	1.6181	0.478858	0.000727291	0.00120514
PLTP	protein_coding	33.3822	1.61726	0.291535	2.9e-08	5.98e-08
RNPS1	protein_coding	9299.9	1.617	0.0531047	1.22e-203	3.5e-202
SYP	protein_coding	123.499	1.61696	0.171731	4.7e-21	1.41e-20
SNU13	protein_coding	7173.3	1.61673	0.052903	4.14e-205	1.2e-203
MECR	protein_coding	773.012	1.61635	0.0726691	1.33e-109	1.53e-108
SEC23B	protein_coding	4523.37	1.61458	0.0737331	2.74e-106	3.04e-105
MTX2	protein_coding	1072.99	1.61398	0.0821708	6.81e-86	5.85e-85
ABHD5	protein_coding	388.761	1.61369	0.103533	9.03e-55	5.02e-54
NTN3	protein_coding	11.2682	1.61307	0.444728	0.00028664	0.000488851
APOBEC3B	protein_coding	27.7185	1.60998	0.330978	1.15e-06	2.22e-06
IL17A	protein_coding	2.51815	1.60739	0.517843	0.00190913	0.00307022
PCDHGA12	protein_coding	9.95241	1.60544	0.444643	0.000305472	0.000519952
APRT	protein_coding	6982.71	1.60459	0.0736921	4.07e-105	4.46e-104
NOMO1	protein_coding	2656.04	1.60446	0.0750671	2.35e-101	2.46e-100
TIMM21	protein_coding	1510.42	1.60393	0.0658799	6.36e-131	9.28e-130
PEX5	protein_coding	3271.61	1.60383	0.0629363	3.01e-143	5.05e-142
LINC01353	lincRNA	11.0119	1.60304	0.421827	0.000144556	0.000250902
UBAP2	protein_coding	4723.31	1.60236	0.0532279	4.34e-199	1.21e-197
GALNT6	protein_coding	444.029	1.60151	0.101486	4.23e-56	2.4e-55
PDIA3	protein_coding	20104.9	1.60032	0.0683827	4.04e-121	5.3e-120
RASD2	protein_coding	6.21709	1.59981	0.481292	0.000887397	0.00146199
CHCHD4	protein_coding	687.493	1.59944	0.0855059	4.46e-78	3.45e-77
EMC8	protein_coding	1877.81	1.59919	0.0752245	2.73e-100	2.81e-99
TRMT112	protein_coding	4617.49	1.59903	0.0692635	6.37e-118	8.02e-117
DOCK6	protein_coding	33.231	1.59894	0.299257	9.14e-08	1.85e-07
PPIA	protein_coding	26547.8	1.59883	0.0476439	6.9e-247	2.79e-245
ELAVL1	protein_coding	6671.11	1.59857	0.0629667	3.46e-142	5.75e-141
SLC41A2	protein_coding	207.206	1.59767	0.185066	5.98e-18	1.65e-17
PDCL3	protein_coding	1259.05	1.59707	0.0609712	3.12e-151	5.69e-150
NGDN	protein_coding	3822.16	1.59702	0.0667261	1.36e-126	1.9e-125
MTHFD1	protein_coding	3146.84	1.5946	0.0554969	1.47e-181	3.59e-180
HNRNPM	protein_coding	20013.8	1.59436	0.0380389	0	0
SLC25A47	protein_coding	4.04482	1.5943	0.493794	0.00124365	0.00203027
ENTHD1	protein_coding	81.5923	1.59349	0.19462	2.66e-16	7.04e-16
ZDHHC9	protein_coding	1135.45	1.59322	0.0790328	2.24e-90	2.04e-89
OIP5	protein_coding	107.232	1.59312	0.172913	3.16e-20	9.26e-20
CAMK2B	protein_coding	17.234	1.59295	0.361677	1.06e-05	1.96e-05
ARL1	protein_coding	3354.06	1.59292	0.0672662	5.68e-124	7.72e-123
OAF	protein_coding	255.765	1.59282	0.130319	2.36e-34	9.26e-34
PCBD1	protein_coding	291.429	1.59268	0.122618	1.41e-38	5.97e-38
KPNA4	protein_coding	10554	1.59244	0.0746167	4.67e-101	4.85e-100
NOM1	protein_coding	5362.45	1.59235	0.0642011	8.41e-136	1.29e-134
RAP1GAP	protein_coding	39.9102	1.59234	0.278815	1.12e-08	2.35e-08
CFAP157	protein_coding	134.471	1.59211	0.15388	4.34e-25	1.42e-24
CRHR2	protein_coding	21.1196	1.59158	0.361717	1.08e-05	2e-05
TRA2B	protein_coding	19079.3	1.59013	0.0435347	4.35e-292	2.36e-290
IDO1	protein_coding	59.064	1.58917	0.269537	3.73e-09	7.95e-09
CFAP73	protein_coding	52.9105	1.58899	0.252776	3.25e-10	7.2e-10
RAD23A	protein_coding	7047.49	1.58884	0.0755478	3.42e-98	3.43e-97
SSTR2	protein_coding	25.3299	1.58749	0.336157	2.33e-06	4.44e-06
AP000221.1	lincRNA	5.88909	1.58652	0.489828	0.00119982	0.00196039
E2F4	protein_coding	8491.67	1.58632	0.0788139	4.24e-90	3.86e-89
C1orf226	protein_coding	13.7219	1.586	0.413082	0.000123318	0.000214913
HNRNPC	protein_coding	39265.3	1.5859	0.0366824	0	0
TRMT5	protein_coding	1078.77	1.58499	0.086701	1.17e-74	8.65e-74
XYLB	protein_coding	108.035	1.58491	0.261177	1.29e-09	2.81e-09
DLD	protein_coding	4290.76	1.58433	0.0682482	3.27e-119	4.18e-118
UBE3D	protein_coding	470.787	1.58293	0.0896148	7.98e-70	5.55e-69
TRAK1	protein_coding	3228.25	1.58199	0.0762262	1.13e-95	1.09e-94
FOXP4	protein_coding	1697.41	1.58148	0.178106	6.72e-19	1.91e-18
CENPX	protein_coding	946.98	1.58145	0.0816033	1.14e-83	9.61e-83
PKIA-AS1	lincRNA	130.948	1.58137	0.187129	2.9e-17	7.87e-17
LSM6	protein_coding	1207.43	1.58054	0.0824237	5.89e-82	4.83e-81
HS6ST1	protein_coding	1375.32	1.58052	0.10501	3.39e-51	1.76e-50
MYADML2	protein_coding	3.47805	1.57989	0.497887	0.00150773	0.00244393
NPHS1	protein_coding	11.7238	1.57987	0.447021	0.000408971	0.0006897
LSM5	protein_coding	2402.81	1.57982	0.0884392	2.28e-71	1.61e-70
IL1A	protein_coding	12.9467	1.57877	0.420556	0.000174025	0.000300638
SNRNP40	protein_coding	3729.27	1.5784	0.054901	9.08e-182	2.23e-180
HSD17B12	protein_coding	1741.98	1.57784	0.0974921	6.51e-59	3.85e-58
MTAP	protein_coding	2500.27	1.57657	0.0886564	9.58e-71	6.75e-70
PTPRK	protein_coding	847.451	1.57585	0.104025	7.72e-52	4.07e-51
TXNL4B	protein_coding	1632.51	1.5755	0.0566497	3.17e-170	6.89e-169
SLCO5A1	protein_coding	14.8386	1.57529	0.394065	6.4e-05	0.000113508
AC004069.2	lincRNA	12.6127	1.57486	0.420129	0.000177889	0.000307119
FMOD	protein_coding	5.45564	1.57346	0.481038	0.00107181	0.00175646
NRIP3	protein_coding	132.785	1.57173	0.16502	1.66e-21	5.02e-21
ALCAM	protein_coding	759.984	1.57107	0.139697	2.42e-29	8.62e-29
ZMYND19	protein_coding	2031.44	1.57053	0.0836761	1.35e-78	1.05e-77
RP11-138A9.2	lincRNA	109.764	1.57022	0.223791	2.28e-12	5.39e-12
FSCN1	protein_coding	417.733	1.56917	0.137415	3.35e-30	1.21e-29
TSPYL5	protein_coding	278.229	1.56881	0.112406	2.87e-44	1.34e-43
HYAL3	protein_coding	158.902	1.5685	0.165691	2.9e-21	8.72e-21
DDX56	protein_coding	7031.9	1.56823	0.0672103	2.04e-120	2.66e-119
DYNLL1	protein_coding	2136.77	1.56813	0.0631143	2.86e-136	4.45e-135
CHUK	protein_coding	3589.41	1.5661	0.0784659	1.25e-88	1.12e-87
XPOT	protein_coding	16300.8	1.56522	0.0479257	5.91e-234	2.13e-232
PAFAH1B3	protein_coding	668.433	1.56329	0.0893536	1.55e-68	1.06e-67
TUBA4A	protein_coding	3935.86	1.56303	0.0661416	1.83e-123	2.47e-122
MPHOSPH10	protein_coding	5645.8	1.56127	0.0643601	5.4e-130	7.8e-129
JMJD8	protein_coding	1450.13	1.56118	0.0917651	6.6e-65	4.27e-64
NFE2L3	protein_coding	3314.22	1.56108	0.0664425	4.57e-122	6.08e-121
SLC25A39	protein_coding	6081.44	1.56081	0.0818143	3.89e-81	3.16e-80
B3GALT6	protein_coding	2463.48	1.56048	0.0788467	3.54e-87	3.1e-86
RAI2	protein_coding	224.291	1.55999	0.151876	9.47e-25	3.07e-24
FBLL1	protein_coding	10.1258	1.55912	0.405857	0.000122263	0.000213153
NRSN2	protein_coding	74.028	1.55883	0.205225	3.06e-14	7.64e-14
SURF4	protein_coding	13416	1.55819	0.0542032	9.81e-182	2.4e-180
SRSF1	protein_coding	21080.6	1.55787	0.0725395	2.6e-102	2.76e-101
NAXE	protein_coding	1932.83	1.55642	0.0703867	2.4e-108	2.74e-107
TOE1	protein_coding	1437.37	1.55609	0.064251	1.41e-129	2.03e-128
CD38	protein_coding	2525.25	1.55537	0.204754	3.05e-14	7.61e-14
FAM60A	protein_coding	8186.71	1.55516	0.0678673	3.32e-116	4.1e-115
NT5DC3	protein_coding	1406.08	1.55496	0.0757134	9.96e-94	9.39e-93
POP4	protein_coding	2544.33	1.55421	0.0613888	2.05e-141	3.39e-140
CDCA2	protein_coding	38.6398	1.55419	0.296402	1.58e-07	3.15e-07
SLC35A2	protein_coding	910.381	1.554	0.0827846	1.29e-78	1.01e-77
TNIP2	protein_coding	3849.65	1.55382	0.0754739	3.55e-94	3.37e-93
NADK	protein_coding	3223.36	1.55345	0.0793681	2.64e-85	2.25e-84
C1D	protein_coding	1117.55	1.55333	0.113604	1.47e-42	6.67e-42
SLC39A1	protein_coding	2250.12	1.55265	0.0836217	5.88e-77	4.47e-76
MDH2	protein_coding	6719.97	1.55223	0.0553284	3.48e-173	7.79e-172
MDFIC	protein_coding	10519.3	1.55145	0.115735	5.64e-41	2.49e-40
SRF	protein_coding	7104.22	1.55128	0.081761	2.83e-80	2.27e-79
TOMM40L	protein_coding	739.691	1.55126	0.0847678	8.25e-75	6.12e-74
RP11-96A15.1	lincRNA	8.77665	1.5503	0.482866	0.00132446	0.00215615
FAM208B	protein_coding	10349.7	1.54858	0.0722605	6.93e-102	7.29e-101
FAH	protein_coding	357.794	1.54851	0.10591	2.06e-48	1.02e-47
NOMO3	protein_coding	528.423	1.54779	0.0894354	4.22e-67	2.82e-66
HMGCR	protein_coding	6867.3	1.54767	0.0630626	5.28e-133	7.87e-132
RP11-702B10.2	lincRNA	6.31988	1.54722	0.487704	0.00151153	0.00244989
NASP	protein_coding	9546.61	1.54653	0.0790684	3.43e-85	2.92e-84
FANCC	protein_coding	544.925	1.54645	0.0921591	3.41e-63	2.13e-62
RCC2	protein_coding	8707.35	1.54628	0.061665	9.22e-139	1.47e-137
CTC-524C5.5	lincRNA	3.9601	1.54447	0.49346	0.00174875	0.00281938
CPSF3	protein_coding	2825.18	1.54365	0.0546073	8.49e-176	1.97e-174
MALSU1	protein_coding	1143.63	1.54278	0.0741306	3.39e-96	3.32e-95
TSLP	protein_coding	12.1716	1.54243	0.428278	0.000316425	0.000538167
NKRF	protein_coding	1561.35	1.5419	0.0861647	1.29e-71	9.2e-71
LSM1	protein_coding	962.738	1.54176	0.069711	2.2e-108	2.5e-107
TEX30	protein_coding	569.157	1.54169	0.0999986	1.26e-53	6.85e-53
TIFA	protein_coding	1004.21	1.54032	0.100085	1.91e-53	1.03e-52
VMP1	protein_coding	5154.79	1.53957	0.0682884	1.5e-112	1.78e-111
BRI3BP	protein_coding	1848.74	1.538	0.071382	5.76e-103	6.16e-102
RP11-322E11.5	lincRNA	7.19221	1.53734	0.479983	0.00136052	0.00221354
ASUN	protein_coding	2440.99	1.53662	0.0714944	1.81e-102	1.92e-101
WDR5	protein_coding	4457.27	1.53605	0.066636	1.42e-117	1.78e-116
FAM72D	protein_coding	11.0936	1.53581	0.447291	0.000595678	0.000993659
ROMO1	protein_coding	552.484	1.53524	0.0914059	2.62e-63	1.64e-62
UBE2D1	protein_coding	1313.04	1.53499	0.104287	4.87e-49	2.44e-48
FILIP1L	protein_coding	50.9879	1.53451	0.34706	9.8e-06	1.81e-05
SURF6	protein_coding	4536.52	1.53439	0.0621507	1.43e-134	2.17e-133
TTF2	protein_coding	3313.09	1.53353	0.0633403	1.7e-129	2.45e-128
SH3D19	protein_coding	465.137	1.5326	0.141731	2.97e-27	1.01e-26
HSPA14	protein_coding	3083.19	1.53236	0.0968249	2.06e-56	1.18e-55
TRIM28	protein_coding	28564.3	1.53196	0.0733514	7.29e-97	7.22e-96
DNAJC11	protein_coding	3355.45	1.53143	0.0893227	6.86e-66	4.5e-65
GFI1	protein_coding	5744.32	1.5312	0.0976659	2.14e-55	1.2e-54
EMC1	protein_coding	6231.82	1.53067	0.0491692	9.27e-213	2.87e-211
RP13-895J2.6	lincRNA	5.26917	1.53038	0.499292	0.00217594	0.00348587
PTP4A1	protein_coding	6576.18	1.53021	0.0768394	3.05e-88	2.7e-87
CCNC	protein_coding	4879.68	1.53018	0.0837739	1.56e-74	1.15e-73
ADAM19	protein_coding	851.63	1.52974	0.149817	1.77e-24	5.72e-24
P4HB	protein_coding	14972.9	1.52854	0.0773615	6.78e-87	5.92e-86
CASKIN1	protein_coding	26.7534	1.52754	0.315288	1.27e-06	2.44e-06
COPS2	protein_coding	6089.32	1.52752	0.0920219	7.02e-62	4.31e-61
RAI14	protein_coding	73.0967	1.52738	0.229376	2.76e-11	6.31e-11
RNF217	protein_coding	123.144	1.52584	0.2058	1.22e-13	3e-13
LSM12	protein_coding	775.949	1.52553	0.0768995	1.4e-87	1.23e-86
HMSD	protein_coding	28.4444	1.52494	0.339069	6.88e-06	1.28e-05
RP9	protein_coding	879.323	1.5248	0.0826926	6.35e-76	4.76e-75
GTF2E2	protein_coding	1603.72	1.52349	0.0700003	5.09e-105	5.56e-104
ME2	protein_coding	6491.89	1.52338	0.0729031	5.83e-97	5.78e-96
TOMM70	protein_coding	8599.29	1.5227	0.0641124	1.09e-124	1.49e-123
CFAP20	protein_coding	1601.04	1.52257	0.0591203	2.93e-146	5.12e-145
SNUPN	protein_coding	989.99	1.52222	0.0740073	5.25e-94	4.98e-93
ARL5A	protein_coding	3335.04	1.52049	0.131935	9.93e-31	3.63e-30
DCAF4	protein_coding	1113.32	1.52009	0.0719082	3.46e-99	3.52e-98
RP11-379F4.7	lincRNA	67.0287	1.51894	0.22779	2.59e-11	5.93e-11
DNLZ	protein_coding	64.7658	1.51845	0.2355	1.14e-10	2.55e-10
AP000233.4	lincRNA	1.29438	1.51747	0.503747	0.00259215	0.00413264
CWC27	protein_coding	1609.91	1.51733	0.0599823	3.51e-141	5.77e-140
NAA25	protein_coding	5977.59	1.51723	0.062143	1.18e-131	1.73e-130
PROB1	protein_coding	144.871	1.51699	0.168508	2.21e-19	6.34e-19
SMYD5	protein_coding	3570.97	1.51658	0.0537031	1.88e-175	4.35e-174
MIPEP	protein_coding	593.235	1.51639	0.0767536	7.04e-87	6.14e-86
NPDC1	protein_coding	116.346	1.51628	0.186216	3.87e-16	1.02e-15
HAT1	protein_coding	2783.13	1.51543	0.0803164	2.08e-79	1.65e-78
ACTG1	protein_coding	90778.2	1.51524	0.0563285	2.19e-159	4.32e-158
CYP1A1	protein_coding	109.582	1.51505	0.187564	6.61e-16	1.73e-15
DDOST	protein_coding	9414.26	1.51451	0.0622671	1.13e-130	1.64e-129
KLHL8	protein_coding	1431.79	1.51401	0.0843336	4.58e-72	3.27e-71
PPP2CA	protein_coding	8280.65	1.51398	0.0557083	1.22e-162	2.47e-161
MRPL18	protein_coding	1920.45	1.51385	0.0656985	1.75e-117	2.19e-116
TAC1	protein_coding	5.59938	1.51382	0.493571	0.00216165	0.00346412
GNGT2	protein_coding	114.335	1.51356	0.187237	6.29e-16	1.65e-15
AKAP1	protein_coding	4083.06	1.51309	0.0610337	1.12e-135	1.72e-134
IL2RB	protein_coding	6566.12	1.5128	0.129551	1.67e-31	6.18e-31
FAM72C	protein_coding	7.48739	1.51265	0.475275	0.0014592	0.00236767
ATP6V1B2	protein_coding	7986.63	1.51226	0.059096	1.97e-144	3.36e-143
MORF4L2	protein_coding	6018.18	1.51219	0.0591344	3.12e-144	5.3e-143
PRNP	protein_coding	8232.17	1.51201	0.0918248	6.41e-61	3.89e-60
ADNP2	protein_coding	2506.97	1.51196	0.0467323	1.23e-229	4.29e-228
RP11-881M11.8	lincRNA	8.96108	1.51177	0.459629	0.00100503	0.00165041
DYNC1LI1	protein_coding	2942.18	1.51079	0.0590487	2.22e-144	3.77e-143
GEMIN6	protein_coding	866.489	1.51077	0.0805041	1.42e-78	1.11e-77
STON2	protein_coding	15.9747	1.5107	0.360821	2.83e-05	5.11e-05
NDUFAF3	protein_coding	2092.83	1.50952	0.0646055	9.66e-121	1.26e-119
NUP37	protein_coding	945.022	1.50932	0.0784976	2.17e-82	1.8e-81
LANCL2	protein_coding	1184.38	1.50809	0.0620211	1.34e-130	1.94e-129
LMNB1	protein_coding	3907.28	1.50708	0.0614879	1.15e-132	1.71e-131
KNOP1	protein_coding	1245.37	1.50542	0.0601694	3.73e-138	5.89e-137
RABEPK	protein_coding	1587.1	1.5019	0.068638	3.9e-106	4.31e-105
SLAMF1	protein_coding	4287.8	1.5019	0.137303	7.54e-28	2.6e-27
SMCO4	protein_coding	44.6983	1.50151	0.252392	2.7e-09	5.79e-09
CHN1	protein_coding	75.5038	1.50076	0.200073	6.33e-14	1.57e-13
RBPJ	protein_coding	14076.5	1.5004	0.0742296	7.52e-91	6.89e-90
C15orf39	protein_coding	3537.52	1.49939	0.10397	3.8e-47	1.85e-46
RPF1	protein_coding	3970.66	1.49937	0.0639671	1.69e-121	2.23e-120
DCTN6	protein_coding	957.941	1.49896	0.0879811	4.34e-65	2.81e-64
PPAN-P2RY11	protein_coding	4.03372	1.49757	0.502181	0.00286252	0.00454518
SPATA5	protein_coding	1277.78	1.49714	0.0709977	1.04e-98	1.05e-97
UQCRFS1	protein_coding	3294.11	1.49674	0.0467749	1.13e-224	3.8e-223
RP11-128M1.1	lincRNA	3.02946	1.49653	0.512824	0.00352043	0.00555172
CBX6	protein_coding	17114.7	1.49649	0.0791432	9.69e-80	7.71e-79
SRP54	protein_coding	4501.24	1.49608	0.0512725	3.58e-187	9.16e-186
TNPO1	protein_coding	14264.6	1.49537	0.0902725	1.25e-61	7.61e-61
LY6E	protein_coding	4113.29	1.49519	0.106918	1.94e-44	9.07e-44
POLR3A	protein_coding	3457.43	1.49484	0.0579796	1.41e-146	2.46e-145
PITPNA	protein_coding	4668.3	1.49453	0.0587128	6.23e-143	1.05e-141
EIF4G2	protein_coding	71937.1	1.49446	0.0472359	1.1e-219	3.6e-218
MUC1	protein_coding	42.1493	1.49426	0.264169	1.55e-08	3.22e-08
UBXN10	protein_coding	11.7073	1.49419	0.432991	0.000558835	0.000934231
NUDT4	protein_coding	4536.8	1.49412	0.0895156	1.52e-62	9.41e-62
SRP72	protein_coding	12024	1.49382	0.0565899	1.47e-153	2.77e-152
MMP15	protein_coding	43.4387	1.49321	0.262459	1.28e-08	2.66e-08
AMPD2	protein_coding	4146.24	1.49249	0.0845307	9.13e-70	6.34e-69
MCMBP	protein_coding	7992.31	1.49223	0.0648833	4.8e-117	5.99e-116
FBL	protein_coding	12982.6	1.49134	0.0504803	8.07e-192	2.16e-190
SAP30	protein_coding	155.611	1.49098	0.147182	4.06e-24	1.3e-23
CTB-60B18.10	protein_coding	19.6663	1.4908	0.351907	2.27e-05	4.13e-05
LINC00116	protein_coding	493.256	1.4907	0.105001	9.56e-46	4.56e-45
EGOT	lincRNA	7.53037	1.48996	0.44952	0.000917912	0.00151084
KLF16	protein_coding	2010.76	1.48947	0.124067	3.33e-33	1.28e-32
TCEB3	protein_coding	3726.79	1.48888	0.0784618	2.7e-80	2.17e-79
UTP3	protein_coding	3604.53	1.48888	0.0528941	2.52e-174	5.71e-173
SH3RF1	protein_coding	18.5202	1.48883	0.373324	6.66e-05	0.00011805
SF3B5	protein_coding	2937.16	1.48833	0.0798759	1.74e-77	1.33e-76
LCP1	protein_coding	55031.7	1.48766	0.0559805	1.34e-155	2.57e-154
QPCT	protein_coding	208.38	1.48649	0.201361	1.56e-13	3.81e-13
KLHL31	protein_coding	37.0609	1.48636	0.288542	2.59e-07	5.13e-07
RAVER1	protein_coding	4243.97	1.48573	0.0881872	1.1e-63	6.92e-63
NFE2L1	protein_coding	9268.49	1.48457	0.0564791	2.82e-152	5.22e-151
MTPAP	protein_coding	2314.88	1.48434	0.0745162	2.75e-88	2.44e-87
TRAF2	protein_coding	2090.48	1.4842	0.0797165	2.28e-77	1.75e-76
NUP153	protein_coding	12696.4	1.4841	0.0681789	4.7e-105	5.14e-104
DNAH2	protein_coding	7.35609	1.48381	0.449037	0.000951722	0.00156595
PRSS12	protein_coding	14.7948	1.48324	0.400841	0.000215322	0.000370015
METTL13	protein_coding	3396.16	1.48225	0.0719672	2.97e-94	2.82e-93
PPID	protein_coding	3009.81	1.48202	0.0614668	1.92e-128	2.73e-127
THOC7	protein_coding	2071.55	1.48184	0.0579622	3.68e-144	6.23e-143
ACLY	protein_coding	12848	1.4815	0.0739018	2.15e-89	1.94e-88
TTC7B	protein_coding	80.144	1.48041	0.195934	4.17e-14	1.04e-13
C1orf53	protein_coding	9.32475	1.47769	0.442692	0.000843973	0.0013926
TMEM185B	protein_coding	1713.58	1.47717	0.0546832	1.03e-160	2.06e-159
NDUFB7	protein_coding	1402.19	1.47707	0.0807425	9.31e-75	6.9e-74
AC108463.1	lincRNA	8.65287	1.47702	0.476036	0.0019173	0.00308257
DOCK10	protein_coding	21342	1.47661	0.0544493	5.88e-162	1.18e-160
TRPV3	protein_coding	30.5371	1.47493	0.293743	5.14e-07	1e-06
VTA1	protein_coding	3856.59	1.4748	0.0671679	7.44e-107	8.3e-106
DIAPH3	protein_coding	17.8255	1.47467	0.381148	0.000109269	0.000191177
RFK	protein_coding	1111.55	1.4743	0.10527	1.45e-44	6.81e-44
EML1	protein_coding	42.1445	1.47086	0.25682	1.02e-08	2.14e-08
[truncated: 9,396 more rows]

## Sheet: Data S2, TN stim 5d
Supplementary Data 2. Differential RNA expression
We performed differential RNA expression analysis using a Wald test (two-sided), as implemented in DESeq2. Columns correspond to gene name, gene type, mean expression, log2-fold change, standard error of log2-fold change, P value and FDR-adjusted P value
We report any gene with an estimated absolute LFC larger than 0.5. Each tab corresponds to a pairwise comparison, as specified in the tab name (stim = Th0 vs resting cells; others = cytokine condition vs Th0).
gene_name	type	mean	LFC	LFC_se	p_value	p_adj
LIF	protein_coding	15533.6	10.6505	0.263478	0	0
RRM2	protein_coding	9054.7	10.0142	0.27157	1.15e-297	2.89e-295
MKI67	protein_coding	27506	9.36131	0.153605	0	0
TOP2A	protein_coding	17000.7	8.92749	0.14696	0	0
DLGAP5	protein_coding	2708.97	8.87513	0.301447	1.6e-190	1.51e-188
DUSP4	protein_coding	15327.8	8.86248	0.18668	0	0
HJURP	protein_coding	3048.64	8.65753	0.265929	1.73e-232	2.41e-230
AK4	protein_coding	4423.3	8.64548	0.279963	2.16e-209	2.51e-207
UBE2C	protein_coding	2769.58	8.48808	0.262473	1.99e-229	2.67e-227
IL2RA	protein_coding	19362.1	8.48367	0.147956	0	0
CCNB2	protein_coding	2025.85	8.33777	0.287004	1.49e-185	1.31e-183
CEP55	protein_coding	2972.86	8.33708	0.256322	4.61e-232	6.33e-230
STC2	protein_coding	1871.75	8.28031	0.344909	2.34e-127	1.04e-125
STRIP2	protein_coding	8323.63	8.23337	0.190344	0	0
BIRC5	protein_coding	2129.72	8.21173	0.27099	1.06e-201	1.12e-199
ASPM	protein_coding	6338.44	8.13918	0.209886	0	0
NPTX1	protein_coding	3291.52	8.13369	0.233802	3.6e-265	7.05e-263
KIF18B	protein_coding	1410.9	8.08899	0.310419	1.08e-149	6.43e-148
PTPRF	protein_coding	3268.83	7.9495	0.329555	1.47e-128	6.64e-127
MELK	protein_coding	1603.35	7.90769	0.295171	4.21e-158	2.74e-156
MYBL2	protein_coding	2770.8	7.89168	0.255818	5.82e-209	6.63e-207
DEPDC1	protein_coding	1004.18	7.86596	0.346913	8.06e-114	2.94e-112
ARFGEF3	protein_coding	1625.67	7.82589	0.334133	2.58e-121	1.05e-119
DIAPH3	protein_coding	1257.69	7.79499	0.311579	3.92e-138	2e-136
TPX2	protein_coding	6524.91	7.79375	0.15576	0	0
ESPL1	protein_coding	3742.37	7.78101	0.201169	0	0
GZMB	protein_coding	11894.9	7.74743	0.385982	1.3e-89	3.25e-88
NCAPH	protein_coding	3104	7.67244	0.207581	4.81e-299	1.24e-296
PKMYT1	protein_coding	1255.74	7.62625	0.297777	1.16e-144	6.46e-143
E2F8	protein_coding	962.961	7.61492	0.325366	3.87e-121	1.56e-119
RP5-1028K7.2	lincRNA	1073.56	7.61299	0.331576	1.17e-116	4.41e-115
NRN1	protein_coding	2612.2	7.52944	0.339383	4.72e-109	1.58e-107
KIF23	protein_coding	2295.61	7.5278	0.221322	1.44e-253	2.52e-251
TNFRSF8	protein_coding	1647.96	7.50556	0.314232	4.35e-126	1.92e-124
NEIL3	protein_coding	775.97	7.49022	0.338658	2.15e-108	7.14e-107
PBK	protein_coding	874.18	7.47603	0.318321	5.69e-122	2.34e-120
BARX1	protein_coding	889.504	7.43858	0.384127	1.53e-83	3.48e-82
SLC27A2	protein_coding	1617.75	7.40866	0.255125	2.1e-185	1.83e-183
DNAJC12	protein_coding	1180.78	7.40407	0.293931	5.18e-140	2.7e-138
CKAP2L	protein_coding	1542.19	7.39894	0.250145	2.81e-192	2.72e-190
CDC20	protein_coding	2761.35	7.39347	0.199364	4.84e-301	1.27e-298
CDC25A	protein_coding	902.289	7.35927	0.313451	6.81e-122	2.79e-120
NCAPG	protein_coding	3265.47	7.35077	0.194762	0	0
HMMR	protein_coding	2560.05	7.3504	0.220842	6.69e-243	1.06e-240
IQGAP3	protein_coding	1632	7.30727	0.243936	3.72e-197	3.75e-195
ASS1	protein_coding	669.558	7.27937	0.345918	2.62e-98	7.56e-97
IFI44L	protein_coding	17593.3	7.25443	0.30127	4.1e-128	1.84e-126
IL12RB2	protein_coding	7370.92	7.20752	0.168035	0	0
MT3	protein_coding	854.556	7.18904	0.38264	9.47e-79	1.97e-77
EGFL6	protein_coding	412.864	7.18007	0.367997	8.82e-85	2.05e-83
MCM10	protein_coding	1168.06	7.12918	0.283693	2.35e-139	1.21e-137
KIF14	protein_coding	1875.37	7.09455	0.222447	3.31e-223	4.4e-221
TNFRSF11A	protein_coding	2062.96	7.08672	0.228043	5.04e-212	6.02e-210
GEM	protein_coding	728.435	7.06702	0.335049	9.32e-99	2.71e-97
IGFBP2	protein_coding	835.531	7.02649	0.34824	1.55e-90	3.99e-89
IL21	protein_coding	490.442	6.99775	0.366088	1.9e-81	4.16e-80
TNS4	protein_coding	600.57	6.96049	0.32338	9.25e-103	2.9e-101
NEK2	protein_coding	1161.24	6.94557	0.248526	7.16e-172	5.41e-170
SPC25	protein_coding	489.321	6.89463	0.343947	2.21e-89	5.49e-88
ANLN	protein_coding	1821.57	6.8818	0.207673	8.51e-241	1.29e-238
OSM	protein_coding	1726.81	6.85416	0.249374	2.62e-166	1.83e-164
DTL	protein_coding	2487.72	6.85132	0.204562	6.17e-246	1.01e-243
AURKB	protein_coding	1988.89	6.8297	0.190056	8.63e-283	2e-280
CENPA	protein_coding	667.472	6.82335	0.291903	7.6e-121	3.06e-119
DEPDC1B	protein_coding	1138.52	6.8138	0.24637	2.31e-168	1.67e-166
PIF1	protein_coding	828.154	6.78779	0.295001	3.75e-117	1.43e-115
KIF4A	protein_coding	1454.19	6.77888	0.21928	7.67e-210	9e-208
BUB1B	protein_coding	2825.78	6.76379	0.16792	0	0
MND1	protein_coding	572.638	6.73923	0.311626	1.02e-103	3.25e-102
KIF20A	protein_coding	2269.11	6.73571	0.182419	1.88e-298	4.81e-296
PTPRN	protein_coding	577.333	6.72106	0.400822	4.17e-63	6.26e-62
ZBTB32	protein_coding	3728.94	6.71326	0.166601	0	0
RP11-54O7.18	lincRNA	510.445	6.70704	0.328079	6.88e-93	1.83e-91
CDT1	protein_coding	7328.75	6.66387	0.128282	0	0
GNA15	protein_coding	5263.71	6.66087	0.20405	9.96e-234	1.4e-231
ADAM19	protein_coding	9370.75	6.60885	0.156689	0	0
DUSP5	protein_coding	2381.93	6.58225	0.197504	1.56e-243	2.52e-241
EXO1	protein_coding	1307.48	6.54093	0.222988	3.93e-189	3.6e-187
CDCA5	protein_coding	3719.94	6.51171	0.143104	0	0
BSPRY	protein_coding	1271.25	6.50926	0.240404	1.87e-161	1.26e-159
SHCBP1	protein_coding	2160.23	6.48436	0.168028	0	0
P4HA2	protein_coding	1834.9	6.47878	0.331736	6.12e-85	1.43e-83
CDC25C	protein_coding	516.966	6.45852	0.300826	3.02e-102	9.32e-101
GTSE1	protein_coding	1661.61	6.45578	0.19577	1.77e-238	2.61e-236
CDCA2	protein_coding	1467.89	6.45177	0.197039	3.75e-235	5.37e-233
LINC01132	lincRNA	388.904	6.41804	0.360433	6.3e-71	1.12e-69
TNFRSF18	protein_coding	1204.78	6.39	0.251406	1.63e-142	8.81e-141
CDCA7	protein_coding	3431.04	6.38819	0.156177	0	0
TNFRSF4	protein_coding	2517.71	6.38473	0.188956	2.81e-250	4.85e-248
CDK1	protein_coding	3638.32	6.37491	0.155624	0	0
KIF1A	protein_coding	747.117	6.36612	0.304549	4.98e-97	1.41e-95
SHROOM1	protein_coding	337.54	6.35993	0.378417	2.18e-63	3.29e-62
ADCY1	protein_coding	925.938	6.34429	0.2947	8.52e-103	2.68e-101
TTK	protein_coding	2137.04	6.33195	0.176253	1.23e-282	2.82e-280
KLK1	protein_coding	357.817	6.32992	0.342951	4.56e-76	9e-75
IGFBP4	protein_coding	3767.91	6.32739	0.180547	4.52e-269	9.22e-267
FAM111B	protein_coding	1406.22	6.31987	0.237546	5.97e-156	3.76e-154
SKA3	protein_coding	1002.65	6.30892	0.23297	1.68e-161	1.13e-159
FAM72B	protein_coding	441.95	6.30448	0.303709	1.03e-95	2.86e-94
KB-173C10.2	lincRNA	364.761	6.27151	0.393066	2.62e-57	3.38e-56
IL1R2	protein_coding	524.592	6.27087	0.3438	2.49e-74	4.73e-73
OLAH	protein_coding	309.445	6.25997	0.351075	4.07e-71	7.29e-70
SKA1	protein_coding	1468.97	6.25404	0.192213	3.19e-232	4.41e-230
ASB2	protein_coding	1538.24	6.24756	0.207955	2.7e-198	2.77e-196
HSPA6	protein_coding	555.345	6.24166	0.408087	8.26e-53	9.57e-52
KIF15	protein_coding	1966.68	6.24159	0.181822	2.99e-258	5.4e-256
E2F7	protein_coding	380.743	6.24058	0.329344	4.54e-80	9.71e-79
E2F2	protein_coding	1090.33	6.23455	0.23314	1.54e-157	9.95e-156
EGR3	protein_coding	1063.77	6.22698	0.251731	4.32e-135	2.13e-133
ATF3	protein_coding	3524.26	6.20807	0.187329	7.89e-241	1.21e-238
KNL1	protein_coding	2631.86	6.1983	0.173226	2.14e-280	4.8e-278
C2orf48	lincRNA	247.935	6.16844	0.359476	5.34e-66	8.57e-65
AC133644.2	lincRNA	701.007	6.16409	0.267317	1.19e-117	4.55e-116
CDH1	protein_coding	691.784	6.15494	0.309196	3.59e-88	8.78e-87
TICRR	protein_coding	1668.08	6.15367	0.178476	1.65e-260	3.06e-258
VLDLR	protein_coding	1422.45	6.15157	0.244365	7.78e-140	4.03e-138
LRP2	protein_coding	364.103	6.12335	0.375969	1.22e-59	1.68e-58
CD109	protein_coding	8243.13	6.09148	0.153118	0	0
ARNTL2	protein_coding	793.299	6.09013	0.25899	2.87e-122	1.18e-120
ZBED2	protein_coding	15230.1	6.07217	0.144938	0	0
DOK5	protein_coding	219.98	6.06871	0.402963	2.96e-51	3.3e-50
GALNT18	protein_coding	536.586	6.06869	0.32183	2.58e-79	5.47e-78
C2orf72	protein_coding	518.056	6.06864	0.433309	1.45e-44	1.38e-43
NOL3	protein_coding	1569.39	6.04731	0.246148	2.79e-133	1.35e-131
NUSAP1	protein_coding	4595.73	6.04171	0.116816	0	0
GPRC5A	protein_coding	527.932	6.02065	0.308834	1.22e-84	2.82e-83
FAM72A	protein_coding	252.473	6.0186	0.343949	1.47e-68	2.5e-67
LAG3	protein_coding	4327.68	6.0169	0.150276	0	0
DGKI	protein_coding	206.551	6.01386	0.38454	3.94e-55	4.83e-54
EBI3	protein_coding	350.847	6.0017	0.358645	7.36e-63	1.1e-61
HES4	protein_coding	225.561	5.98434	0.380633	1.07e-55	1.33e-54
CA12	protein_coding	646.917	5.9276	0.33237	3.83e-71	6.86e-70
TK1	protein_coding	2993.74	5.92681	0.154446	0	0
CDC6	protein_coding	1983.37	5.92042	0.156647	0	0
PRR11	protein_coding	3062.09	5.92005	0.139192	0	0
RP11-413N19.2	lincRNA	325.859	5.88302	0.358837	2.09e-60	2.93e-59
TEAD4	protein_coding	270.083	5.87872	0.39419	2.7e-50	2.94e-49
DMC1	protein_coding	371.725	5.87542	0.29044	5.4e-91	1.4e-89
ITPKA	protein_coding	277.038	5.8617	0.339661	9.82e-67	1.6e-65
SAPCD2	protein_coding	702.581	5.85847	0.235029	3.84e-137	1.94e-135
TRIB1	protein_coding	2266.57	5.84983	0.142179	0	0
HMSD	protein_coding	347.421	5.8486	0.340785	5.1e-66	8.21e-65
CLSPN	protein_coding	1041.45	5.83974	0.245062	1.65e-125	7.13e-124
STC1	protein_coding	284.06	5.82353	0.425499	1.23e-42	1.11e-41
ANK2	protein_coding	252.455	5.81439	0.345647	1.69e-63	2.56e-62
FAM64A	protein_coding	340.283	5.81411	0.29314	1.52e-87	3.69e-86
MT1E	protein_coding	401.833	5.79754	0.300384	5.33e-83	1.2e-81
PLS3	protein_coding	266.935	5.79335	0.345339	3.67e-63	5.52e-62
AURKA	protein_coding	2365.09	5.75217	0.137753	0	0
TROAP	protein_coding	1235.36	5.73963	0.174147	3.19e-238	4.66e-236
MYO1B	protein_coding	2841.41	5.73078	0.196427	4.01e-187	3.59e-185
IFIT3	protein_coding	7892.24	5.72613	0.236972	5.36e-129	2.45e-127
KCNK1	protein_coding	156.893	5.71951	0.397821	7.2e-47	7.22e-46
SCD	protein_coding	23894.9	5.71889	0.126302	0	0
IL23R	protein_coding	471.929	5.71614	0.350606	9.3e-60	1.28e-58
OTOF	protein_coding	806.927	5.70604	0.274261	3.89e-96	1.08e-94
TMEM45A	protein_coding	348.95	5.70114	0.38627	2.67e-49	2.86e-48
ENOX1	protein_coding	148.594	5.69563	0.405908	9.96e-45	9.51e-44
PRKCDBP	protein_coding	270.035	5.66803	0.345967	2.52e-60	3.53e-59
MZB1	protein_coding	357.921	5.66208	0.280784	1.98e-90	5.07e-89
BICDL2	protein_coding	412.06	5.66138	0.405312	2.45e-44	2.31e-43
HBEGF	protein_coding	986.676	5.65509	0.236642	3.27e-126	1.45e-124
C17orf96	protein_coding	1523.53	5.64906	0.161552	7.02e-268	1.42e-265
PLOD2	protein_coding	484.137	5.64043	0.32597	4.42e-67	7.29e-66
PTRF	protein_coding	974.905	5.63657	0.226336	6.81e-137	3.42e-135
POLQ	protein_coding	2683.37	5.63524	0.148135	0	0
CLDN1	protein_coding	320.044	5.61486	0.402951	3.92e-44	3.69e-43
ANXA3	protein_coding	169.834	5.60991	0.402154	3.16e-44	2.98e-43
C6orf223	protein_coding	150.366	5.59227	0.388134	4.6e-47	4.64e-46
CCNB1	protein_coding	3547.46	5.58874	0.122922	0	0
APOBEC3H	protein_coding	1121.89	5.58857	0.23613	7.82e-124	3.31e-122
BHLHE40	protein_coding	22819.6	5.58193	0.246543	1.72e-113	6.27e-112
LAMP3	protein_coding	3168.21	5.57457	0.192108	3.92e-185	3.39e-183
CENPE	protein_coding	3395.94	5.57191	0.139286	0	0
CDCA8	protein_coding	2553.95	5.56846	0.124054	0	0
B3GNT5	protein_coding	789.286	5.56214	0.242778	3.66e-116	1.37e-114
RIMKLA	protein_coding	1497.96	5.55279	0.325339	2.58e-65	4.07e-64
BCAT1	protein_coding	5281.5	5.55239	0.159405	8e-266	1.6e-263
LAYN	protein_coding	603.28	5.54485	0.352291	8.12e-56	1.01e-54
ADM	protein_coding	1261.78	5.53054	0.425635	1.33e-38	1.08e-37
KIF11	protein_coding	4559.39	5.52759	0.118675	0	0
CASKIN1	protein_coding	905.303	5.51078	0.359263	4.19e-53	4.88e-52
EEF1A2	protein_coding	576.106	5.47999	0.304816	2.9e-72	5.29e-71
PNMA2	protein_coding	485.182	5.46556	0.275407	1.21e-87	2.95e-86
DSP	protein_coding	184.681	5.45995	0.361559	1.59e-51	1.79e-50
PRELID2	protein_coding	368.688	5.45501	0.317894	5.31e-66	8.53e-65
CCNA2	protein_coding	3514.32	5.44668	0.121333	0	0
DPYSL4	protein_coding	1586.35	5.44654	0.300799	2.81e-73	5.21e-72
CTLA4	protein_coding	6126.37	5.44426	0.149445	1.43e-290	3.43e-288
RP11-493L12.5	lincRNA	234.098	5.43712	0.329942	5.19e-61	7.38e-60
GSG2	protein_coding	854.602	5.4162	0.190643	1.51e-177	1.22e-175
VWA1	protein_coding	305.001	5.41063	0.369843	1.82e-48	1.9e-47
KIAA0101	protein_coding	449.624	5.40997	0.255855	3.09e-99	9.05e-98
MUC1	protein_coding	559.305	5.40817	0.259585	2.13e-96	5.98e-95
GAD1	protein_coding	333.38	5.4016	0.350435	1.32e-53	1.55e-52
2003-09-01	protein_coding	486.989	5.39841	0.239887	3.8e-112	1.35e-110
CDH3	protein_coding	801.15	5.39777	0.359562	6.12e-51	6.79e-50
KIF2C	protein_coding	4351.27	5.39019	0.105066	0	0
AIM2	protein_coding	563.177	5.38542	0.235294	6.11e-116	2.27e-114
KB-1980E6.3	lincRNA	232.888	5.37083	0.436779	9.46e-35	6.85e-34
CDC45	protein_coding	1557.39	5.36773	0.179401	1.07e-196	1.07e-194
FAM72D	protein_coding	149.195	5.36051	0.364682	6.53e-49	6.89e-48
SLC41A2	protein_coding	1140.98	5.35918	0.192449	1.16e-170	8.63e-169
KCNK5	protein_coding	578.109	5.34866	0.232378	3.15e-117	1.2e-115
OAS1	protein_coding	6608.85	5.3474	0.265391	2.74e-90	7.02e-89
AC017002.1	lincRNA	96.2313	5.33521	0.413255	3.94e-38	3.17e-37
PRG4	protein_coding	6604.37	5.3327	0.187755	1.89e-177	1.52e-175
PDLIM1	protein_coding	524.545	5.32779	0.259696	1.57e-93	4.2e-92
RNF165	protein_coding	219.973	5.32754	0.385489	1.93e-43	1.79e-42
HMGB3	protein_coding	726.041	5.30933	0.205533	3.87e-147	2.21e-145
FAM72C	protein_coding	115.815	5.2937	0.376655	7.23e-45	6.91e-44
MYO7B	protein_coding	273.992	5.28453	0.284804	7.44e-77	1.49e-75
CABLES1	protein_coding	606.791	5.28029	0.248265	2.21e-100	6.61e-99
IL2	protein_coding	947.125	5.26735	0.302378	5.84e-68	9.83e-67
ECT2	protein_coding	1915.27	5.25958	0.148559	1.48e-274	3.26e-272
ESRP1	protein_coding	104.75	5.24747	0.407446	5.92e-38	4.74e-37
NTRK1	protein_coding	358.802	5.23869	0.294704	1.08e-70	1.92e-69
ELOVL7	protein_coding	342.495	5.2381	0.31298	7.14e-63	1.07e-61
KIF18A	protein_coding	1055.89	5.23562	0.169422	1.09e-209	1.27e-207
SPATS2L	protein_coding	2588.57	5.22282	0.166024	3.23e-217	4.03e-215
ESCO2	protein_coding	703.415	5.21578	0.2597	1.02e-89	2.57e-88
NR4A3	protein_coding	938.577	5.20593	0.255339	2.12e-92	5.61e-91
UNQ6494	lincRNA	101.528	5.2032	0.399561	9.14e-39	7.48e-38
APOBEC3B	protein_coding	184.544	5.18739	0.351666	3.04e-49	3.24e-48
OASL	protein_coding	4119.39	5.18517	0.283944	1.68e-74	3.21e-73
EVI5	protein_coding	1544.86	5.16711	0.191718	5.45e-160	3.63e-158
STEAP1	protein_coding	95.6004	5.16363	0.412922	7e-36	5.26e-35
IRF4	protein_coding	41056.4	5.15893	0.0975286	0	0
CHEK1	protein_coding	3024.77	5.15463	0.120932	0	0
NHS	protein_coding	643.862	5.14367	0.218343	1.05e-122	4.35e-121
E2F1	protein_coding	2267.56	5.13907	0.148782	1.95e-261	3.68e-259
VDR	protein_coding	7077.3	5.12309	0.133337	0	0
FMOD	protein_coding	104.981	5.11536	0.385796	3.99e-40	3.39e-39
CCNA1	protein_coding	144.539	5.11258	0.395024	2.59e-38	2.1e-37
PSRC1	protein_coding	618.584	5.11161	0.210835	7.54e-130	3.51e-128
LINC00877	lincRNA	106.429	5.10017	0.396994	8.94e-38	7.12e-37
RGS1	protein_coding	2921.72	5.0883	0.197519	2.43e-146	1.38e-144
CABP1	protein_coding	148.013	5.08144	0.387113	2.32e-39	1.94e-38
BUB1	protein_coding	4360.45	5.07449	0.0935914	0	0
PDGFRB	protein_coding	80.5315	5.06342	0.416927	6.13e-34	4.31e-33
BCL2L14	protein_coding	657.063	5.06135	0.252345	1.75e-89	4.36e-88
SECTM1	protein_coding	1859.66	5.05793	0.158692	6.39e-223	8.43e-221
RMI2	protein_coding	2011.39	5.05392	0.168366	5.8e-198	5.91e-196
PAQR4	protein_coding	524.305	5.04048	0.222879	3.06e-113	1.11e-111
PLTP	protein_coding	338.392	5.03826	0.274115	1.9e-75	3.7e-74
WEE1	protein_coding	1878.24	5.0379	0.135032	1.18e-304	3.17e-302
CDC42EP1	protein_coding	154.65	5.03652	0.371903	8.77e-42	7.77e-41
PTTG1	protein_coding	1510.92	5.02453	0.142692	1.29e-271	2.73e-269
ATRNL1	protein_coding	149.96	5.01621	0.366243	1.07e-42	9.69e-42
RAB38	protein_coding	441.384	5.01383	0.257385	1.63e-84	3.77e-83
TNFRSF9	protein_coding	696.77	5.00956	0.22339	2.24e-111	7.84e-110
B4GALT2	protein_coding	755.337	5.00481	0.179875	2.23e-170	1.65e-168
SDC4	protein_coding	1172.18	4.99838	0.174292	7.15e-181	5.91e-179
RP11-284F21.9	lincRNA	86.7178	4.99305	0.406473	1.11e-34	7.98e-34
FSCN1	protein_coding	3816.16	4.98981	0.195157	3.45e-144	1.9e-142
NKD2	protein_coding	115.966	4.97888	0.394978	1.97e-36	1.51e-35
CXCL10	protein_coding	207.34	4.9776	0.386738	6.58e-38	5.26e-37
CENPM	protein_coding	602.576	4.97564	0.199481	2.55e-137	1.3e-135
SLC28A3	protein_coding	248.127	4.97173	0.30214	7.71e-61	1.09e-59
SYNGR3	protein_coding	567.956	4.96565	0.209318	2.09e-124	8.9e-123
AC013461.1	protein_coding	1079.03	4.96363	0.170601	4.16e-186	3.68e-184
NFIL3	protein_coding	4296.37	4.9497	0.184616	2.42e-158	1.58e-156
EHD2	protein_coding	272.174	4.94828	0.319005	2.9e-54	3.47e-53
PPFIA4	protein_coding	4365.39	4.94703	0.268273	6.24e-76	1.23e-74
RIBC2	protein_coding	91.5845	4.94511	0.386768	1.97e-37	1.55e-36
DDIT4	protein_coding	9148.39	4.94281	0.2845	1.31e-67	2.18e-66
DOCK6	protein_coding	382.762	4.94115	0.258374	1.59e-81	3.51e-80
JPH2	protein_coding	148.222	4.94028	0.44245	6e-29	3.58e-28
PALLD	protein_coding	2945.43	4.9311	0.202877	1.7e-130	7.96e-129
LGALS1	protein_coding	12010.4	4.92234	0.119484	0	0
CRNDE	lincRNA	123.03	4.91421	0.38127	5.19e-38	4.16e-37
TSLP	protein_coding	133.866	4.91325	0.362653	8.13e-42	7.23e-41
ITPRIPL1	protein_coding	1283.45	4.9103	0.15454	1.5e-221	1.95e-219
APOD	protein_coding	275.834	4.891	0.423585	7.67e-31	4.86e-30
MMP13	protein_coding	59.4186	4.88445	0.446798	8.09e-28	4.67e-27
LHFP	protein_coding	162.286	4.88041	0.340695	1.53e-46	1.52e-45
NR4A1	protein_coding	952.409	4.8786	0.199527	4.93e-132	2.34e-130
SOCS3	protein_coding	3559.32	4.87844	0.140204	2.86e-265	5.66e-263
CENPU	protein_coding	1566.92	4.87774	0.145823	2.6e-245	4.23e-243
RAD51AP1	protein_coding	1080.2	4.87643	0.154866	1.26e-217	1.58e-215
FOSL2	protein_coding	5274.33	4.87609	0.263509	1.9e-76	3.77e-75
CD70	protein_coding	479.197	4.87275	0.266333	8.95e-75	1.72e-73
GINS1	protein_coding	1044.57	4.87077	0.169018	1.27e-182	1.08e-180
NSUN7	protein_coding	100.325	4.86065	0.355666	1.61e-42	1.46e-41
CIT	protein_coding	3118.88	4.85757	0.113286	0	0
FOSL1	protein_coding	272.975	4.85339	0.254258	3.15e-81	6.87e-80
FBXO43	protein_coding	234.847	4.84973	0.277333	1.8e-68	3.06e-67
RP11-211G3.2	protein_coding	211.338	4.83989	0.344063	6.07e-45	5.81e-44
ULBP1	protein_coding	246.746	4.83786	0.273998	9.06e-70	1.58e-68
GK	protein_coding	5637.68	4.83654	0.0950202	0	0
CSF2	protein_coding	81.9534	4.82903	0.456023	3.34e-26	1.83e-25
BARX2	protein_coding	567.354	4.82514	0.338821	5.1e-46	5.01e-45
ETV7	protein_coding	123.492	4.81934	0.368503	4.39e-39	3.63e-38
FGF2	protein_coding	182.585	4.81283	0.315575	1.62e-52	1.87e-51
RP11-347E10.1	lincRNA	97.7634	4.8084	0.412196	1.92e-31	1.24e-30
ISG15	protein_coding	9740.32	4.80818	0.243063	4.29e-87	1.04e-85
C4orf47	protein_coding	225.538	4.80482	0.399235	2.32e-33	1.61e-32
IGSF3	protein_coding	182.157	4.79937	0.344689	4.54e-44	4.27e-43
SLC16A9	protein_coding	68.0923	4.79817	0.408676	7.88e-32	5.16e-31
RP11-443B7.1	lincRNA	145.244	4.78279	0.379533	2.06e-36	1.58e-35
UCK2	protein_coding	991.319	4.78219	0.176369	6.63e-162	4.5e-160
LPAR3	protein_coding	119.233	4.77296	0.358922	2.38e-40	2.03e-39
AC004381.6	protein_coding	547.046	4.76262	0.20165	2.51e-123	1.05e-121
IL1RN	protein_coding	575.575	4.76204	0.246173	2.28e-83	5.18e-82
PLK4	protein_coding	2719.13	4.75193	0.121466	0	0
LINC01257	lincRNA	69.5274	4.74743	0.441057	5.1e-27	2.87e-26
MIR155HG	lincRNA	1805.13	4.74323	0.253804	6.14e-78	1.26e-76
USP18	protein_coding	2366.56	4.74109	0.332398	3.71e-46	3.65e-45
CDKN3	protein_coding	926.359	4.73579	0.154552	3.37e-206	3.73e-204
NIPAL4	protein_coding	230.716	4.73532	0.355822	2.08e-40	1.78e-39
UBXN10	protein_coding	89.385	4.73221	0.365449	2.38e-38	1.93e-37
MET	protein_coding	149.17	4.72576	0.378577	9.25e-36	6.92e-35
FOXD1	protein_coding	86.5026	4.72321	0.45589	3.75e-25	1.99e-24
SOCS2	protein_coding	1742.67	4.71689	0.13902	2.44e-252	4.24e-250
CHMP4C	protein_coding	85.9015	4.70765	0.38227	7.52e-35	5.47e-34
TRIP13	protein_coding	994.375	4.70737	0.159815	1.08e-190	1.02e-188
HSD11B1	protein_coding	81.3209	4.70572	0.429	5.38e-28	3.11e-27
ASCL2	protein_coding	355.925	4.70143	0.389078	1.29e-33	8.98e-33
FAM171B	protein_coding	129.993	4.67833	0.323782	2.54e-47	2.58e-46
PDCD1	protein_coding	980.174	4.67434	0.273206	1.27e-65	2.01e-64
CKS2	protein_coding	1766.34	4.66602	0.132228	9.04e-273	1.94e-270
GAPDH	protein_coding	184209	4.65497	0.105451	0	0
SNCB	protein_coding	74.3405	4.65181	0.447848	2.84e-25	1.51e-24
SPATA3-AS1	lincRNA	108.908	4.64664	0.402433	7.7e-31	4.88e-30
ARHGAP11A	protein_coding	3822.99	4.64499	0.104216	0	0
FLT1	protein_coding	1811.57	4.643	0.192238	7.05e-129	3.21e-127
IL1R1	protein_coding	1206.65	4.64056	0.216956	1.68e-101	5.1e-100
RAD51	protein_coding	1245.09	4.62812	0.142377	8.75e-232	1.18e-229
IFI27	protein_coding	711.968	4.62419	0.391187	3.04e-32	2.02e-31
GPRC5C	protein_coding	113.524	4.61052	0.430096	8.22e-27	4.6e-26
PTMS	protein_coding	1865.48	4.60996	0.147443	1.35e-214	1.65e-212
SEC14L5	protein_coding	72.2956	4.60626	0.454075	3.51e-24	1.8e-23
HILPDA	protein_coding	5727.66	4.60297	0.4011	1.74e-30	1.09e-29
PNCK	protein_coding	200.132	4.59826	0.332773	1.98e-43	1.84e-42
TYMS	protein_coding	4655.35	4.59342	0.101378	0	0
MYO1G	protein_coding	22796.8	4.59071	0.108295	0	0
SCN4B	protein_coding	127.043	4.58836	0.416284	2.99e-28	1.74e-27
KIAA1217	protein_coding	264.614	4.58204	0.357387	1.25e-37	9.93e-37
MIR210HG	lincRNA	1170.49	4.57745	0.273664	8.4e-63	1.25e-61
CMPK2	protein_coding	3048.32	4.57557	0.231916	1.2e-86	2.9e-85
EPHA3	protein_coding	104.482	4.57496	0.427964	1.13e-26	6.32e-26
MYO18B	protein_coding	322.164	4.57232	0.262605	6.76e-68	1.14e-66
CENPW	protein_coding	380.031	4.55361	0.220711	1.43e-94	3.91e-93
RBBP8	protein_coding	1789.08	4.54831	0.153608	1.12e-192	1.08e-190
NDFIP2	protein_coding	4684.23	4.53866	0.221	1.01e-93	2.72e-92
TREM1	protein_coding	158.035	4.53747	0.386741	8.68e-32	5.67e-31
ORC1	protein_coding	2500.5	4.53177	0.119096	0	0
PLEKHA7	protein_coding	945.93	4.53125	0.308843	9.78e-49	1.03e-47
TEAD1	protein_coding	125.304	4.52993	0.350472	3.24e-38	2.62e-37
G0S2	protein_coding	362.955	4.52631	0.402718	2.61e-29	1.58e-28
DHRS2	protein_coding	156.109	4.52594	0.38106	1.55e-32	1.05e-31
FADS2	protein_coding	3334.22	4.52308	0.31375	4.09e-47	4.14e-46
HES2	protein_coding	74.0377	4.52206	0.400822	1.61e-29	9.79e-29
MT1G	protein_coding	55.7793	4.52205	0.423127	1.17e-26	6.51e-26
POU4F1	protein_coding	59.5935	4.52147	0.421418	7.42e-27	4.16e-26
PLK1	protein_coding	2889.96	4.51728	0.134148	1.39e-248	2.36e-246
PFKFB4	protein_coding	7349.62	4.51321	0.270445	1.6e-62	2.37e-61
CTTN	protein_coding	1335.18	4.51144	0.143056	2.77e-218	3.49e-216
FOXB1	protein_coding	186.499	4.50946	0.311309	1.5e-47	1.53e-46
CA2	protein_coding	582.28	4.50231	0.232664	1.99e-83	4.53e-82
UPK1A	protein_coding	280.096	4.50016	0.285274	4.63e-56	5.81e-55
ATP6V0A4	protein_coding	147.495	4.49873	0.439666	1.42e-24	7.36e-24
PALD1	protein_coding	229.603	4.48986	0.30096	2.5e-50	2.73e-49
ILDR2	protein_coding	717.087	4.47954	0.182764	1.16e-132	5.53e-131
RP11-897M7.1	lincRNA	57.0936	4.4707	0.436255	1.21e-24	6.28e-24
MIR34A	lincRNA	519.236	4.46181	0.227028	5.44e-86	1.3e-84
SPC24	protein_coding	787.826	4.45848	0.169094	3.29e-153	2.03e-151
TMEM56	protein_coding	102.548	4.45466	0.407319	7.71e-28	4.45e-27
CPNE5	protein_coding	143.27	4.45355	0.353395	2.05e-36	1.57e-35
PERP	protein_coding	828.49	4.43384	0.192164	8.6e-118	3.29e-116
MAP6	protein_coding	41.8895	4.42858	0.429097	5.68e-25	2.99e-24
TMEM217	protein_coding	169.923	4.42497	0.289159	7.31e-53	8.48e-52
NDC80	protein_coding	2127.98	4.42364	0.112848	0	0
MAP1B	protein_coding	293.585	4.4189	0.338646	6.46e-39	5.31e-38
CNKSR3	protein_coding	246.45	4.41553	0.437647	6.16e-24	3.13e-23
GPR87	protein_coding	94.2101	4.4042	0.445752	5.06e-23	2.49e-22
CISH	protein_coding	8998.57	4.4024	0.0991196	0	0
MICAL2	protein_coding	7141.89	4.4009	0.131028	2.57e-247	4.28e-245
C17orf58	protein_coding	582.392	4.39958	0.210141	2.5e-97	7.13e-96
PRRX2	protein_coding	51.0926	4.39789	0.409926	7.48e-27	4.19e-26
SPRY1	protein_coding	1391.34	4.39739	0.196151	2.6e-111	9.11e-110
JAG1	protein_coding	273.238	4.39474	0.271045	4.01e-59	5.45e-58
HSF4	protein_coding	1706.73	4.39064	0.189615	1.28e-118	4.97e-117
ADGRG1	protein_coding	3159.64	4.39062	0.442963	3.69e-23	1.83e-22
SYT11	protein_coding	3519.47	4.38818	0.101696	0	0
PRDM1	protein_coding	2011.42	4.37972	0.180679	8.37e-130	3.88e-128
SGO1	protein_coding	1022.68	4.37966	0.155616	2.84e-174	2.2e-172
MATN4	protein_coding	41.6781	4.37897	0.435965	9.73e-24	4.91e-23
SLC43A3	protein_coding	4475.79	4.37632	0.133911	2.93e-234	4.14e-232
KIRREL2	protein_coding	174.111	4.36744	0.293451	4.25e-50	4.61e-49
SLC1A5	protein_coding	5743.99	4.36608	0.159107	8.87e-166	6.17e-164
HSPA4L	protein_coding	225.606	4.36088	0.313763	6.46e-44	6.06e-43
RSAD2	protein_coding	3866.32	4.35677	0.241868	1.54e-72	2.82e-71
ZG16B	protein_coding	61.5371	4.35115	0.37145	1.08e-31	7.04e-31
DDIT4L	protein_coding	155.169	4.35084	0.384718	1.18e-29	7.21e-29
NPDC1	protein_coding	690.132	4.35046	0.195433	8.91e-110	3.02e-108
DUSP6	protein_coding	2125.1	4.35013	0.186539	2.76e-120	1.11e-118
PANX2	protein_coding	237.223	4.34879	0.245824	4.95e-70	8.7e-69
TNNT1	protein_coding	72.6027	4.34509	0.425377	1.7e-24	8.8e-24
SH3D21	protein_coding	2331.29	4.33958	0.265201	3.49e-60	4.87e-59
MGST2	protein_coding	721.994	4.33517	0.177359	5.98e-132	2.83e-130
VSIG10L	protein_coding	317.754	4.33324	0.242131	1.26e-71	2.28e-70
DTNA	protein_coding	271.874	4.33153	0.297276	4.31e-48	4.46e-47
GLT1D1	protein_coding	148.354	4.33108	0.361692	4.83e-33	3.3e-32
DMD	protein_coding	181.773	4.32247	0.325137	2.5e-40	2.14e-39
ATP12A	protein_coding	80.0302	4.32222	0.528135	2.75e-16	1.04e-15
GNG4	protein_coding	51.6752	4.31918	0.423231	1.88e-24	9.67e-24
MAMLD1	protein_coding	189.312	4.31914	0.256326	1.05e-63	1.59e-62
SLC26A4	protein_coding	117.272	4.3191	0.337363	1.59e-37	1.25e-36
RP11-48F14.2	lincRNA	56.1444	4.31853	0.430434	1.09e-23	5.5e-23
LINC00908	lincRNA	64.041	4.31365	0.458721	5.27e-21	2.41e-20
NDN	protein_coding	164.266	4.31248	0.279949	1.53e-53	1.8e-52
HCAR1	protein_coding	93.5849	4.30966	0.341699	1.8e-36	1.38e-35
ISM2	protein_coding	169.183	4.30864	0.489642	1.37e-18	5.68e-18
INSM1	protein_coding	44.6877	4.2993	0.460814	1.06e-20	4.8e-20
KIAA1549	protein_coding	360.147	4.29915	0.229636	3.3e-78	6.83e-77
CRLF2	protein_coding	81.7011	4.2967	0.337278	3.57e-37	2.79e-36
ABCG1	protein_coding	863.414	4.29562	0.142912	1.73e-198	1.78e-196
CCR4	protein_coding	7628.02	4.2927	0.181179	4.25e-124	1.8e-122
PCBP3	protein_coding	835.401	4.29146	0.169472	1.8e-141	9.57e-140
RP11-670E13.6	lincRNA	123.016	4.29035	0.312013	5.06e-43	4.63e-42
ALDH1L2	protein_coding	1091.53	4.28881	0.172772	5e-136	2.49e-134
NETO2	protein_coding	224.138	4.28219	0.261111	1.92e-60	2.69e-59
MYO1E	protein_coding	1283.49	4.27386	0.218604	4.07e-85	9.57e-84
GRB7	protein_coding	103.266	4.2683	0.36344	7.57e-32	4.96e-31
MSI1	protein_coding	53.3167	4.26249	0.435256	1.21e-22	5.86e-22
ABCA4	protein_coding	86.1533	4.26117	0.446286	1.32e-21	6.19e-21
GINS2	protein_coding	1120.03	4.2589	0.136907	1.89e-212	2.28e-210
LAMB3	protein_coding	484.32	4.25796	0.257469	1.96e-61	2.82e-60
FAM124A	protein_coding	53.1252	4.25502	0.424588	1.23e-23	6.16e-23
OSBPL10	protein_coding	683.155	4.254	0.217654	4.57e-85	1.07e-83
C10orf10	protein_coding	74.7943	4.25187	0.372945	4.14e-30	2.56e-29
EPHA10	protein_coding	114.805	4.24578	0.369645	1.55e-30	9.71e-30
AC005624.2	lincRNA	40.5222	4.24546	0.434846	1.62e-22	7.85e-22
FOXP3	protein_coding	2772.39	4.24102	0.1631	4.62e-149	2.69e-147
DSCC1	protein_coding	529.965	4.23867	0.207018	3.6e-93	9.63e-92
AC002331.1	lincRNA	38.3315	4.21966	0.444501	2.24e-21	1.04e-20
KIR3DX1	protein_coding	31.9465	4.21817	0.459077	3.99e-20	1.76e-19
C6orf141	protein_coding	63.6656	4.20734	0.402056	1.26e-25	6.79e-25
SERPINE1	protein_coding	76.1003	4.20654	0.396672	2.84e-26	1.56e-25
MYH6	protein_coding	66.9453	4.20271	0.471255	4.74e-19	2e-18
NUF2	protein_coding	1808.32	4.1956	0.119606	1.44e-269	2.96e-267
MYBPC2	protein_coding	100.708	4.18867	0.345843	9.18e-34	6.42e-33
LRG1	protein_coding	118.768	4.18515	0.299016	1.64e-44	1.56e-43
TNFSF9	protein_coding	118.516	4.17963	0.308612	8.68e-42	7.7e-41
STIL	protein_coding	2362.45	4.17781	0.109036	0	0
MRGPRX2	protein_coding	33.0269	4.17703	0.464478	2.41e-19	1.03e-18
SEMA3B	protein_coding	648.916	4.17258	0.368391	9.7e-30	5.93e-29
AP001626.1	lincRNA	143.767	4.16766	0.30459	1.29e-42	1.17e-41
F12	protein_coding	72.2444	4.16555	0.416176	1.39e-23	6.98e-23
POU2AF1	protein_coding	528.195	4.1651	0.219317	2.01e-80	4.35e-79
HES1	protein_coding	57.6633	4.16277	0.453779	4.58e-20	2.02e-19
SPRY4	protein_coding	47.8404	4.15303	0.431473	6.26e-22	2.96e-21
APLN	protein_coding	92.3757	4.14813	0.414684	1.48e-23	7.41e-23
MIR4435-2HG	lincRNA	430.423	4.14586	0.2151	8.87e-83	1.99e-81
EGR1	protein_coding	2448.49	4.14259	0.291782	9.49e-46	9.27e-45
CDHR1	protein_coding	420.269	4.14042	0.392342	4.92e-26	2.68e-25
ZWINT	protein_coding	2429.88	4.13737	0.109672	0	0
FZD4	protein_coding	84.7703	4.13702	0.391425	4.14e-26	2.27e-25
EGR2	protein_coding	1345.97	4.13667	0.188144	3.86e-107	1.27e-105
LRRC32	protein_coding	84.048	4.12834	0.403049	1.28e-24	6.61e-24
IFIT2	protein_coding	6207.48	4.12617	0.217172	1.72e-80	3.71e-79
TMPRSS6	protein_coding	1650.45	4.12582	0.173715	1.08e-124	4.65e-123
PRRG4	protein_coding	110.979	4.12258	0.328833	4.68e-36	3.54e-35
NEURL3	protein_coding	129.673	4.12204	0.304082	7.33e-42	6.52e-41
PROS1	protein_coding	99.7903	4.11754	0.338195	4.22e-34	2.98e-33
FRMD4B	protein_coding	3115.01	4.11633	0.160463	3.93e-145	2.2e-143
NAMPT	protein_coding	16882.6	4.11364	0.117154	4.27e-270	8.89e-268
CCL3	protein_coding	621.309	4.09971	0.214695	2.75e-81	6.01e-80
SMIM10	protein_coding	74.652	4.09932	0.34704	3.37e-32	2.24e-31
L1CAM	protein_coding	603.305	4.09581	0.192632	2.54e-100	7.57e-99
IL18R1	protein_coding	2996.5	4.09379	0.147303	5.47e-170	4.03e-168
IGF1	protein_coding	54.7654	4.09326	0.428872	1.37e-21	6.42e-21
IGLON5	protein_coding	56.5188	4.08742	0.436983	8.46e-21	3.84e-20
MAP3K8	protein_coding	978.124	4.08551	0.222955	5.28e-75	1.02e-73
MAPK11	protein_coding	790.972	4.08317	0.157031	4.66e-149	2.71e-147
CTSV	protein_coding	87.0399	4.07922	0.365653	6.69e-29	3.99e-28
C12orf75	protein_coding	1706.57	4.07632	0.131082	2.6e-212	3.12e-210
PPP1R3C	protein_coding	80.1056	4.07566	0.444854	5.1e-20	2.24e-19
SAP30	protein_coding	1073.62	4.07205	0.187663	2.11e-104	6.76e-103
TLE6	protein_coding	82.9788	4.06946	0.343964	2.7e-32	1.8e-31
GPRIN1	protein_coding	257.474	4.06364	0.235778	1.45e-66	2.36e-65
SPRED2	protein_coding	514.412	4.06278	0.189271	3.27e-102	1.01e-100
ZC3HAV1L	protein_coding	681.29	4.05941	0.188533	7.88e-103	2.48e-101
KRT7	protein_coding	57.6925	4.05841	0.417766	2.61e-22	1.26e-21
CES3	protein_coding	249.601	4.05675	0.236378	5.1e-66	8.21e-65
IGFBP6	protein_coding	92.2276	4.05456	0.36961	5.34e-28	3.09e-27
ENPP6	protein_coding	36.8966	4.05418	0.452122	3.05e-19	1.3e-18
SLIT3	protein_coding	92.9582	4.04125	0.401452	7.76e-24	3.93e-23
PCAT29	lincRNA	30.5874	4.04113	0.449753	2.58e-19	1.1e-18
METRNL	protein_coding	975.972	4.03858	0.186849	1.32e-103	4.2e-102
RGS6	protein_coding	35.2775	4.03834	0.465497	4.12e-18	1.68e-17
IFI6	protein_coding	7430.66	4.0378	0.28278	2.96e-46	2.92e-45
HS6ST2	protein_coding	34.5828	4.03049	0.447066	1.96e-19	8.42e-19
DYRK3	protein_coding	210.721	4.03034	0.22996	9.03e-69	1.55e-67
ASF1B	protein_coding	1813.99	4.02059	0.143713	3.14e-172	2.39e-170
C3orf67	protein_coding	197.437	4.01651	0.260178	9.15e-54	1.08e-52
DACT3	protein_coding	97.4825	4.01555	0.314831	2.94e-37	2.3e-36
TESC	protein_coding	278.973	4.0148	0.248428	9.53e-59	1.28e-57
AC004069.2	lincRNA	102.278	4.01462	0.338513	1.92e-32	1.29e-31
LIFR	protein_coding	44.409	4.00388	0.39065	1.19e-24	6.19e-24
ZNRF1	protein_coding	2076.19	4.00096	0.159193	2.18e-139	1.12e-137
SYDE1	protein_coding	195.26	4.00081	0.262968	2.85e-52	3.26e-51
VWCE	protein_coding	196.708	3.99763	0.246978	6.31e-59	8.54e-58
SOCS1	protein_coding	2041.92	3.99429	0.135551	7.62e-191	7.22e-189
LINC00887	lincRNA	39.0456	3.99208	0.448588	5.62e-19	2.37e-18
FAS	protein_coding	2898.33	3.99067	0.0993662	0	0
RHOC	protein_coding	983.702	3.98511	0.152698	3.84e-150	2.28e-148
RGS16	protein_coding	1209.11	3.98383	0.209801	2.12e-80	4.56e-79
IL22	protein_coding	32.8723	3.98188	0.493425	7.04e-16	2.61e-15
IFNL3	protein_coding	46.6288	3.97498	0.44864	8e-19	3.35e-18
KPNA2	protein_coding	5366.58	3.97127	0.100353	0	0
IL1A	protein_coding	98.2	3.96976	0.353967	3.44e-29	2.07e-28
PDGFA	protein_coding	75.7644	3.969	0.364746	1.41e-27	8.06e-27
CTNNA1	protein_coding	4584.28	3.96077	0.127508	7.64e-212	9.07e-210
MCAM	protein_coding	441.214	3.95889	0.226508	2.11e-68	3.58e-67
PTGS2	protein_coding	128.688	3.95799	0.370124	1.09e-26	6.08e-26
TMEM213	protein_coding	76.9791	3.95533	0.50087	2.86e-15	1.03e-14
PHLDA2	protein_coding	84.9908	3.95004	0.327634	1.8e-33	1.25e-32
MT2A	protein_coding	3903.11	3.94675	0.130345	2.14e-201	2.24e-199
LRFN4	protein_coding	491.398	3.94338	0.194889	4.92e-91	1.28e-89
REEP2	protein_coding	144.797	3.93502	0.293633	5.95e-41	5.17e-40
LDHA	protein_coding	55010.1	3.92681	0.107489	3.42e-292	8.32e-290
STX11	protein_coding	1200.95	3.92591	0.11799	9.44e-243	1.49e-240
FOXM1	protein_coding	3286.02	3.92281	0.114362	7.38e-258	1.32e-255
CLMN	protein_coding	594.072	3.91797	0.237557	4.14e-61	5.91e-60
SETBP1	protein_coding	347.912	3.91549	0.238704	1.82e-60	2.55e-59
FABP5	protein_coding	800.97	3.91508	0.138869	7.23e-175	5.63e-173
RAP1GAP	protein_coding	204.052	3.91062	0.367225	1.76e-26	9.75e-26
KDELC1	protein_coding	152.041	3.90906	0.266889	1.41e-48	1.48e-47
PMAIP1	protein_coding	4702.53	3.90848	0.136012	1.35e-181	1.12e-179
GJA4	protein_coding	51.2218	3.90011	0.421285	2.09e-20	9.35e-20
TMEM145	protein_coding	62.1885	3.89859	0.402808	3.72e-22	1.78e-21
WARS	protein_coding	15073.5	3.8859	0.138449	2.45e-173	1.89e-171
PMCH	protein_coding	30.198	3.8849	0.458352	2.33e-17	9.2e-17
MTFR2	protein_coding	734.793	3.88333	0.147466	7.9e-153	4.86e-151
NFATC4	protein_coding	77.4771	3.87806	0.436981	7.01e-19	2.94e-18
BATF3	protein_coding	461.483	3.87473	0.274051	2.19e-45	2.12e-44
GSTA4	protein_coding	258.81	3.8606	0.230697	7.35e-63	1.1e-61
CHRNA6	protein_coding	819	3.85637	0.164719	3.24e-121	1.31e-119
HOXB9	protein_coding	40.1893	3.8468	0.442744	3.67e-18	1.5e-17
ARHGAP23	protein_coding	77.2194	3.84573	0.347196	1.63e-28	9.61e-28
CYP1A1	protein_coding	219.122	3.84419	0.287385	8.3e-41	7.19e-40
PARD3	protein_coding	188.73	3.84093	0.25962	1.59e-49	1.71e-48
SERPING1	protein_coding	118.299	3.83765	0.343103	4.82e-29	2.89e-28
TMPRSS3	protein_coding	1577.18	3.83243	0.165206	4.78e-119	1.87e-117
MCM4	protein_coding	10189.6	3.82801	0.107558	1.99e-277	4.41e-275
CD7	protein_coding	19335.6	3.82651	0.145751	6.46e-152	3.9e-150
ARHGAP29	protein_coding	61.4077	3.82626	0.409621	9.55e-21	4.33e-20
IFITM1	protein_coding	14213.3	3.82606	0.141934	4.78e-160	3.2e-158
CENPF	protein_coding	7527.29	3.82035	0.103737	6.79e-297	1.69e-294
LGALS9	protein_coding	4775.4	3.8148	0.184551	6.36e-95	1.75e-93
LIPG	protein_coding	43.4486	3.80948	0.415168	4.48e-20	1.98e-19
PARPBP	protein_coding	528.564	3.80889	0.177486	3.67e-102	1.13e-100
SHANK3	protein_coding	252.646	3.80386	0.298202	2.89e-37	2.26e-36
MYL6B	protein_coding	1615.79	3.80037	0.121465	6.82e-215	8.4e-213
RAB13	protein_coding	683.554	3.79758	0.16616	1.3e-115	4.85e-114
C2CD4A	protein_coding	30.141	3.79683	0.455807	8.09e-17	3.12e-16
RCAN2	protein_coding	142.567	3.79675	0.417715	9.96e-20	4.33e-19
PTPRU	protein_coding	115.152	3.7962	0.328191	6.05e-31	3.85e-30
VEGFA	protein_coding	3965.95	3.79356	0.193835	2.73e-85	6.46e-84
FURIN	protein_coding	32596.4	3.79353	0.117662	4.7e-228	6.28e-226
CSF1	protein_coding	2111.44	3.7918	0.180699	9.16e-98	2.62e-96
BCAN	protein_coding	32.6502	3.78716	0.46853	6.32e-16	2.34e-15
MAF	protein_coding	7179.26	3.78409	0.134022	2.19e-175	1.72e-173
LINC00158	lincRNA	36.8775	3.78247	0.442627	1.28e-17	5.09e-17
IFNG	protein_coding	1069.73	3.7811	0.437268	5.28e-18	2.14e-17
RNF207	protein_coding	294.208	3.78056	0.203644	6.22e-77	1.25e-75
TNFSF15	protein_coding	47.9554	3.74869	0.396213	3.04e-21	1.41e-20
RPL39L	protein_coding	348.776	3.74602	0.181787	2.39e-94	6.52e-93
AC007405.6	lincRNA	34.0122	3.74548	0.450714	9.56e-17	3.67e-16
RFX8	protein_coding	82.656	3.74495	0.326658	1.99e-30	1.24e-29
SLC29A1	protein_coding	1029.5	3.74415	0.167057	2.98e-111	1.04e-109
TCONS_00029157	lincRNA	676.673	3.74308	0.234183	1.66e-57	2.16e-56
CAV1	protein_coding	54.3298	3.74087	0.39775	5.2e-21	2.38e-20
GAL3ST3	protein_coding	37.8408	3.73987	0.460167	4.39e-16	1.65e-15
RP11-806H10.4	lincRNA	48.4774	3.73076	0.40346	2.31e-20	1.03e-19
S100A2	protein_coding	82.6041	3.7307	0.430987	4.88e-18	1.98e-17
ENO1	protein_coding	120971	3.73038	0.106193	2.48e-270	5.21e-268
FADS1	protein_coding	2039.48	3.72975	0.16109	1.35e-118	5.24e-117
CENPN	protein_coding	999.931	3.72917	0.122841	1.99e-202	2.14e-200
TYMP	protein_coding	2673.12	3.72661	0.196493	3.28e-80	7.04e-79
SLCO4A1	protein_coding	811.962	3.72532	0.16384	1.91e-114	7.01e-113
MICALCL	protein_coding	121.089	3.72279	0.290046	1.04e-37	8.28e-37
GS1-279B7.2	lincRNA	160.007	3.72165	0.308781	1.88e-33	1.3e-32
CXCL9	protein_coding	53.5686	3.721	0.408508	8.33e-20	3.63e-19
AOX1	protein_coding	78.6172	3.71774	0.353927	8.26e-26	4.47e-25
BMP6	protein_coding	54.1575	3.71367	0.392847	3.29e-21	1.52e-20
KIF7	protein_coding	52.5028	3.71084	0.374763	4.09e-23	2.02e-22
CBSL	protein_coding	70.7645	3.70643	0.360948	9.76e-25	5.1e-24
TREML2	protein_coding	1031.62	3.70449	0.138523	1.5e-157	9.68e-156
CRISPLD1	protein_coding	73.4815	3.70429	0.393967	5.33e-21	2.44e-20
CAMK2B	protein_coding	72.0543	3.70371	0.385288	7.06e-22	3.33e-21
MX1	protein_coding	29983.4	3.70348	0.297332	1.3e-35	9.68e-35
GJC1	protein_coding	65.7774	3.70315	0.392535	3.95e-21	1.82e-20
TWIST1	protein_coding	20.9229	3.70087	0.474481	6.2e-15	2.2e-14
PIK3R6	protein_coding	367.913	3.68925	0.23235	9.01e-57	1.15e-55
TOX2	protein_coding	506.103	3.68823	0.235935	4.38e-55	5.36e-54
KHDRBS3	protein_coding	93.1234	3.688	0.38577	1.18e-21	5.52e-21
MESP1	protein_coding	62.5716	3.68742	0.381134	3.86e-22	1.84e-21
EME1	protein_coding	969.674	3.68553	0.121868	6.66e-201	6.93e-199
KATNAL1	protein_coding	821.101	3.68218	0.143472	2.89e-145	1.63e-143
AKAP12	protein_coding	752.082	3.67988	0.210171	1.22e-68	2.09e-67
ZNF860	protein_coding	31.8385	3.67782	0.442706	9.77e-17	3.75e-16
CENPI	protein_coding	616.267	3.67687	0.173792	2.39e-99	7.03e-98
RDM1	protein_coding	94.3431	3.67501	0.297494	4.68e-35	3.43e-34
CUX2	protein_coding	66.7168	3.67475	0.358764	1.27e-24	6.61e-24
SEMA7A	protein_coding	1960	3.67298	0.159066	5.72e-118	2.2e-116
ANKRD33B	protein_coding	545.523	3.66997	0.204596	5.99e-72	1.09e-70
SH3RF1	protein_coding	96.7959	3.66964	0.364359	7.38e-24	3.74e-23
FES	protein_coding	610.343	3.66633	0.20603	7.71e-71	1.37e-69
CAPSL	protein_coding	27.0796	3.66074	0.47414	1.16e-14	4.07e-14
PITX1	protein_coding	19.0247	3.65951	0.4763	1.55e-14	5.43e-14
MPST	protein_coding	543.326	3.65791	0.151206	2.73e-129	1.25e-127
LINC01229	lincRNA	32.8848	3.6451	0.457222	1.56e-15	5.7e-15
BIRC7	protein_coding	42.5478	3.64161	0.421615	5.76e-18	2.33e-17
TMEM74B	protein_coding	312.919	3.63903	0.274212	3.42e-40	2.91e-39
JAKMIP1	protein_coding	387.581	3.63865	0.317217	1.86e-30	1.16e-29
CCDC151	protein_coding	111.173	3.63836	0.322323	1.51e-29	9.16e-29
LINC00521	protein_coding	22.9257	3.63535	0.470883	1.16e-14	4.09e-14
DDN	protein_coding	57.181	3.62902	0.395844	4.83e-20	2.12e-19
AGRN	protein_coding	4345.13	3.62876	0.153502	1.5e-123	6.34e-122
CHST3	protein_coding	108.788	3.62662	0.368093	6.69e-23	3.28e-22
ZIC2	protein_coding	17.6165	3.61783	0.49609	3.04e-13	1e-12
RP11-25L3.3	lincRNA	34.2544	3.61709	0.423167	1.26e-17	5e-17
SPAG5	protein_coding	4661.7	3.61251	0.0960119	0	0
PHLDA1	protein_coding	1165.39	3.6125	0.168122	2.04e-102	6.36e-101
RASGRP4	protein_coding	2199.3	3.6115	0.180003	1.54e-89	3.86e-88
SERPINE2	protein_coding	2250.31	3.61119	0.134618	1.63e-158	1.07e-156
RP11-540A21.2	lincRNA	48.2788	3.60991	0.390172	2.2e-20	9.83e-20
GADD45G	protein_coding	236.395	3.60878	0.251889	1.49e-46	1.48e-45
MYH7	protein_coding	26.571	3.60648	0.458998	3.93e-15	1.41e-14
CBS	protein_coding	82.276	3.59954	0.350835	1.07e-24	5.57e-24
CDKN1A	protein_coding	2185.24	3.59824	0.161254	2.69e-110	9.23e-109
PHKA1	protein_coding	631.633	3.59737	0.166497	1.57e-103	4.97e-102
RP11-367G6.3	lincRNA	155.236	3.59473	0.247866	1.16e-47	1.19e-46
IL18RAP	protein_coding	784.999	3.59227	0.309641	4.05e-31	2.6e-30
IFIT1	protein_coding	2546.01	3.59171	0.301151	8.6e-33	5.83e-32
RP11-872D17.8	protein_coding	24.1765	3.59057	0.466684	1.43e-14	5.02e-14
FAM57B	protein_coding	53.3169	3.58709	0.388204	2.46e-20	1.1e-19
KLF8	protein_coding	380.962	3.58672	0.178441	7.33e-90	1.85e-88
COL27A1	protein_coding	1379.56	3.58634	0.195802	6.15e-75	1.19e-73
GGH	protein_coding	499.27	3.58267	0.161091	1.41e-109	4.76e-108
NPPC	protein_coding	26.8931	3.57653	0.469055	2.44e-14	8.46e-14
TMEM136	protein_coding	99.2643	3.57469	0.297867	3.51e-33	2.41e-32
MEOX1	protein_coding	361.834	3.56992	0.231253	9.19e-54	1.09e-52
CECR2	protein_coding	44.7126	3.56933	0.417261	1.19e-17	4.73e-17
OAS3	protein_coding	17737.1	3.56919	0.272581	3.56e-39	2.96e-38
EPHX4	protein_coding	45.7453	3.56331	0.38619	2.79e-20	1.24e-19
RACGAP1	protein_coding	4121.6	3.56109	0.0693631	0	0
EPB41L4B	protein_coding	58.0586	3.56104	0.395485	2.17e-19	9.3e-19
ATP9A	protein_coding	265.229	3.56074	0.361332	6.56e-23	3.21e-22
FSD1L	protein_coding	272.237	3.55817	0.241435	3.7e-49	3.93e-48
FAM110C	protein_coding	216.978	3.55811	0.241717	4.79e-49	5.07e-48
RP11-126K15.1	lincRNA	34.64	3.55767	0.414661	9.51e-18	3.8e-17
ODF1	protein_coding	35.2419	3.55721	0.467516	2.77e-14	9.57e-14
MTHFD2	protein_coding	12263.4	3.55363	0.123355	1.7e-182	1.43e-180
GRAMD1B	protein_coding	1839	3.55277	0.13066	8.33e-163	5.73e-161
AFMID	protein_coding	614.329	3.55187	0.156319	2.72e-114	9.98e-113
CD200	protein_coding	1619.3	3.55102	0.125948	6.89e-175	5.38e-173
C16orf59	protein_coding	192.711	3.54302	0.21577	1.37e-60	1.93e-59
RP11-1029J19.4	lincRNA	44.4611	3.53996	0.39444	2.84e-19	1.21e-18
IRX3	protein_coding	37.8101	3.53877	0.455195	7.59e-15	2.69e-14
ADAMTS14	protein_coding	19.89	3.53812	0.496505	1.03e-12	3.32e-12
LINC01021	lincRNA	33.4276	3.53769	0.446458	2.3e-15	8.37e-15
RP11-443B7.3	lincRNA	27.5819	3.53648	0.465721	3.11e-14	1.07e-13
SLC16A3	protein_coding	6004.33	3.53598	0.185432	4.58e-81	9.96e-80
PLSCR1	protein_coding	2969.56	3.53529	0.170018	4.95e-96	1.38e-94
TRPC3	protein_coding	88.6615	3.53215	0.312032	1.05e-29	6.4e-29
SYTL3	protein_coding	11918.3	3.52949	0.162921	4.5e-104	1.44e-102
KLF4	protein_coding	517.639	3.52852	0.214303	6.54e-61	9.28e-60
IFITM2	protein_coding	7609.4	3.52404	0.120024	1.73e-189	1.6e-187
FANCA	protein_coding	1410.22	3.52342	0.166944	7.09e-99	2.07e-97
PTGIR	protein_coding	746.121	3.51957	0.259384	6.12e-42	5.46e-41
CCL25	protein_coding	19.6753	3.51782	0.490577	7.46e-13	2.41e-12
PTGER2	protein_coding	1244.71	3.51599	0.184083	2.53e-81	5.52e-80
NIM1K	protein_coding	248.863	3.51499	0.290151	8.87e-34	6.21e-33
BARX1-AS1	lincRNA	39.9294	3.51468	0.463229	3.27e-14	1.12e-13
IRF8	protein_coding	2018.8	3.51376	0.141063	5.92e-137	2.99e-135
DRP2	protein_coding	106.336	3.51085	0.317978	2.42e-28	1.42e-27
FAM46C	protein_coding	2828.27	3.51022	0.141813	2.92e-135	1.45e-133
FUT7	protein_coding	161.031	3.50825	0.337628	2.73e-25	1.46e-24
STAT1	protein_coding	53299.3	3.5069	0.116264	7.16e-200	7.41e-198
SLC29A4	protein_coding	487.27	3.50658	0.36851	1.81e-21	8.43e-21
RORC	protein_coding	270.346	3.50596	0.285116	9.45e-35	6.84e-34
RAB11FIP1	protein_coding	7032.07	3.5045	0.0842452	0	0
LAP3	protein_coding	6934.39	3.50251	0.142062	3.27e-134	1.6e-132
DUSP10	protein_coding	1275.94	3.50089	0.11864	2.24e-191	2.13e-189
AREG	protein_coding	134.667	3.49741	0.268979	1.18e-38	9.66e-38
TTBK1	protein_coding	55.2465	3.49711	0.423448	1.47e-16	5.62e-16
LINC00664	lincRNA	46.0592	3.48912	0.382796	7.88e-20	3.43e-19
LMNB1	protein_coding	10030.6	3.48463	0.087684	0	0
DHRS9	protein_coding	209.438	3.48389	0.30178	7.87e-31	4.98e-30
ELOVL6	protein_coding	516.507	3.48247	0.164633	2.59e-99	7.61e-98
TSPAN13	protein_coding	69.9662	3.48018	0.34146	2.15e-24	1.11e-23
GADD45A	protein_coding	1917.41	3.47547	0.133737	6.86e-149	3.98e-147
CTA-384D8.35	lincRNA	92.9328	3.47329	0.31462	2.46e-28	1.44e-27
PRKAA2	protein_coding	33.7498	3.47285	0.48521	8.22e-13	2.66e-12
P2RY14	protein_coding	36.7995	3.47161	0.397639	2.53e-18	1.04e-17
STARD8	protein_coding	211.22	3.47156	0.220309	6.08e-56	7.62e-55
GRK3	protein_coding	4417.59	3.4707	0.116269	8.64e-196	8.59e-194
HHLA2	protein_coding	331.973	3.47021	0.195202	1.05e-70	1.87e-69
SH3BP4	protein_coding	126.813	3.46905	0.249806	7.6e-44	7.12e-43
PLEKHH3	protein_coding	92.8528	3.46831	0.325506	1.65e-26	9.15e-26
HSPA2	protein_coding	198.946	3.46812	0.198703	3.22e-68	5.45e-67
VIPR2	protein_coding	68.6863	3.46787	0.368525	4.95e-21	2.27e-20
SNX10	protein_coding	1584.14	3.46764	0.14141	8.62e-133	4.15e-131
GSDMA	protein_coding	214.698	3.46752	0.197513	5.36e-69	9.24e-68
NR4A2	protein_coding	1266.28	3.46651	0.163603	1.22e-99	3.6e-98
CA9	protein_coding	26.5047	3.46495	0.457674	3.71e-14	1.27e-13
UBE2QL1	protein_coding	13.4274	3.46491	0.505716	7.31e-12	2.26e-11
SMOX	protein_coding	215.235	3.46459	0.190509	6.67e-74	1.26e-72
C2orf66	protein_coding	30.8248	3.46314	0.426258	4.49e-16	1.68e-15
KB-173C10.1	lincRNA	28.3954	3.4596	0.457902	4.18e-14	1.43e-13
SPINT1	protein_coding	548.736	3.45893	0.149096	4.63e-119	1.81e-117
EPSTI1	protein_coding	4380	3.45795	0.233036	8.23e-50	8.89e-49
IL17RD	protein_coding	36.9179	3.45482	0.444208	7.4e-15	2.63e-14
BCL3	protein_coding	2032.92	3.45334	0.110895	6.81e-213	8.28e-211
RP4-758J18.10	lincRNA	27.3817	3.45189	0.477494	4.86e-13	1.59e-12
C2CD4C	protein_coding	41.7033	3.45003	0.484718	1.1e-12	3.53e-12
RYR1	protein_coding	2099.43	3.44831	0.302358	3.96e-30	2.44e-29
CDO1	protein_coding	30.1832	3.44676	0.455581	3.86e-14	1.32e-13
BRCA1	protein_coding	3435.23	3.44099	0.117008	4.33e-190	4.03e-188
FAM131B	protein_coding	146.598	3.43955	0.249404	2.88e-43	2.66e-42
FGF11	protein_coding	247.743	3.43751	0.269146	2.35e-37	1.85e-36
UBE2T	protein_coding	1013.51	3.43708	0.134535	5.81e-144	3.19e-142
PROB1	protein_coding	700.234	3.43698	0.142603	2.39e-128	1.07e-126
CFAP58	protein_coding	45.4577	3.43318	0.392318	2.11e-18	8.69e-18
YBX3	protein_coding	2816.53	3.4302	0.112179	2.42e-205	2.65e-203
CCNF	protein_coding	2385.71	3.42921	0.104491	3.24e-236	4.67e-234
AC104655.3	lincRNA	28.1886	3.42909	0.454685	4.64e-14	1.58e-13
SGO2	protein_coding	2855.75	3.42639	0.184561	6.16e-77	1.24e-75
LZTS1	protein_coding	348.599	3.4236	0.223944	9.23e-53	1.07e-51
LGALS14	protein_coding	56.4355	3.41989	0.320951	1.64e-26	9.12e-26
GBE1	protein_coding	3815.23	3.41969	0.138164	3.03e-135	1.5e-133
NR6A1	protein_coding	64.9554	3.41767	0.343441	2.49e-23	1.24e-22
DSG2	protein_coding	285.962	3.41733	0.19799	9.39e-67	1.53e-65
PARVB	protein_coding	1254.91	3.41713	0.147105	2.31e-119	9.05e-118
BRIP1	protein_coding	1006.93	3.41661	0.148871	1.47e-116	5.51e-115
NEUROG3	protein_coding	40.041	3.41431	0.42258	6.49e-16	2.41e-15
INA	protein_coding	33.9212	3.41002	0.445477	1.94e-14	6.75e-14
MYOF	protein_coding	1517.5	3.40196	0.250624	5.72e-42	5.1e-41
PGAM1	protein_coding	7762.58	3.40065	0.0993918	1.47e-256	2.6e-254
LINC01480	lincRNA	1081.31	3.40027	0.158853	1.2e-101	3.65e-100
H2AFX	protein_coding	5100.59	3.39925	0.0895109	0	0
MID1	protein_coding	43.9511	3.39909	0.383278	7.42e-19	3.11e-18
DLG5	protein_coding	421.225	3.39763	0.34881	2.02e-22	9.77e-22
LGALS9C	protein_coding	30.9692	3.39444	0.470156	5.21e-13	1.69e-12
UBE2S	protein_coding	3870.22	3.39444	0.0848004	0	0
DZIP1L	protein_coding	38.563	3.39346	0.40762	8.43e-17	3.25e-16
SAMD4A	protein_coding	616.47	3.39091	0.182463	4.33e-77	8.72e-76
FSTL1	protein_coding	83.1814	3.3909	0.379637	4.19e-19	1.77e-18
S1PR3	protein_coding	32.1352	3.38997	0.471798	6.71e-13	2.17e-12
TTLL7	protein_coding	169.561	3.38841	0.220153	1.88e-53	2.2e-52
JADE3	protein_coding	122.637	3.38722	0.271818	1.21e-35	9.03e-35
ALDOC	protein_coding	11244.4	3.38628	0.148175	1.36e-115	5.03e-114
CLIC4	protein_coding	2118.65	3.3856	0.148712	9.93e-115	3.66e-113
CEACAM1	protein_coding	938.183	3.38466	0.125135	4.02e-161	2.7e-159
RP11-1029J19.5	lincRNA	33.1479	3.38318	0.416907	4.86e-16	1.82e-15
C11orf96	protein_coding	67.0751	3.38263	0.325726	2.9e-25	1.55e-24
BRSK1	protein_coding	398.214	3.37404	0.175654	3.15e-82	7e-81
PLA2G2C	protein_coding	15.5685	3.37233	0.463675	3.51e-13	1.15e-12
MKX	protein_coding	33.0854	3.37018	0.410583	2.24e-16	8.49e-16
RP11-112L6.3	lincRNA	27.3652	3.36636	0.462385	3.33e-13	1.09e-12
CYS1	protein_coding	23.0753	3.36597	0.47965	2.26e-12	7.16e-12
PTGIS	protein_coding	107.353	3.36333	0.478566	2.1e-12	6.66e-12
RUFY4	protein_coding	317.597	3.36282	0.394034	1.41e-17	5.6e-17
RP13-126P21.2	lincRNA	50.8604	3.36045	0.378908	7.4e-19	3.1e-18
IFI44	protein_coding	6926.07	3.36041	0.238465	4.26e-45	4.1e-44
PRC1	protein_coding	3343.5	3.35988	0.0734716	0	0
VDAC1	protein_coding	14527.4	3.35712	0.0913373	9.6e-296	2.36e-293
ORC6	protein_coding	876.755	3.35632	0.149048	2.74e-112	9.77e-111
FSD1	protein_coding	706.879	3.35505	0.150249	1.89e-110	6.51e-109
C15orf48	protein_coding	408.706	3.3537	0.256356	4.16e-39	3.45e-38
PALM2	protein_coding	22.5622	3.35146	0.474443	1.62e-12	5.17e-12
TUBA1C	protein_coding	2893.49	3.35058	0.0765018	0	0
NCAPG2	protein_coding	5189.02	3.35045	0.103025	5.44e-232	7.42e-230
B3GALNT1	protein_coding	89.2019	3.35007	0.33836	4.12e-23	2.03e-22
ULBP2	protein_coding	36.0774	3.34999	0.380702	1.37e-18	5.69e-18
SERPINA1	protein_coding	509.107	3.3485	0.307713	1.41e-27	8.03e-27
TM6SF1	protein_coding	297.085	3.34745	0.180993	2.27e-76	4.51e-75
SH2D2A	protein_coding	4619.64	3.34566	0.114001	2.55e-189	2.35e-187
MCM2	protein_coding	7159.16	3.3446	0.113088	3.12e-192	2.99e-190
TAC1	protein_coding	19.4386	3.34201	0.499846	2.29e-11	6.9e-11
TPI1	protein_coding	33671.2	3.33703	0.109506	5.84e-204	6.34e-202
CDCA3	protein_coding	1239.94	3.33687	0.100641	4.63e-241	7.19e-239
LPIN3	protein_coding	343.622	3.33673	0.199852	1.4e-62	2.08e-61
CHAF1B	protein_coding	1034.72	3.33644	0.155185	1.57e-102	4.9e-101
FOXC1	protein_coding	21.7809	3.33536	0.472986	1.77e-12	5.63e-12
RET	protein_coding	45.7206	3.33318	0.367874	1.3e-19	5.61e-19
SHC4	protein_coding	63.6446	3.32847	0.374928	6.83e-19	2.87e-18
IFNL2	protein_coding	30.2652	3.32737	0.487249	8.56e-12	2.64e-11
POC1A	protein_coding	590.507	3.32567	0.138786	6.83e-127	3.03e-125
PHLDA3	protein_coding	411.614	3.32368	0.18006	4.44e-76	8.77e-75
RHOV	protein_coding	27.0237	3.32	0.46033	5.51e-13	1.79e-12
CYB5R2	protein_coding	174.666	3.31933	0.272021	3.02e-34	2.14e-33
TJP2	protein_coding	1047.66	3.31725	0.124287	6.11e-157	3.92e-155
IL2RB	protein_coding	17419.5	3.31529	0.0878001	0	0
GMNN	protein_coding	1213.36	3.31356	0.115293	1.2e-181	1e-179
CTNNAL1	protein_coding	1077.08	3.31327	0.130805	1.5e-141	8e-140
RDX	protein_coding	4754.16	3.30967	0.110817	5.42e-196	5.41e-194
GJB2	protein_coding	79.8138	3.30913	0.364089	1e-19	4.35e-19
CST7	protein_coding	1821.26	3.30908	0.381133	3.88e-18	1.58e-17
LMCD1	protein_coding	205.089	3.30653	0.296153	6.05e-29	3.61e-28
TRPV3	protein_coding	145.566	3.3058	0.233357	1.48e-45	1.44e-44
CXCL13	protein_coding	72.7536	3.30237	0.508536	8.37e-11	2.45e-10
YWHAH	protein_coding	3657.57	3.30207	0.07913	0	0
C2CD4B	protein_coding	14.1316	3.29906	0.486064	1.14e-11	3.5e-11
FEZ1	protein_coding	52.7465	3.29825	0.379905	3.9e-18	1.59e-17
CH25H	protein_coding	25.6539	3.29482	0.498843	3.98e-11	1.18e-10
CXCR3	protein_coding	729.353	3.29473	0.283976	4.02e-31	2.57e-30
GNGT2	protein_coding	376.015	3.28595	0.176116	1.09e-77	2.23e-76
SMCO4	protein_coding	184.545	3.28465	0.200866	4.18e-60	5.81e-59
CCDC150	protein_coding	406.175	3.28263	0.157238	8.69e-97	2.45e-95
DLL3	protein_coding	27.4285	3.28188	0.435698	4.98e-14	1.7e-13
HERC5	protein_coding	6175.65	3.27952	0.229906	3.63e-46	3.58e-45
GPR101	protein_coding	15.6646	3.2777	0.515334	2.01e-10	5.78e-10
TERT	protein_coding	211.197	3.27657	0.243002	1.95e-41	1.71e-40
C17orf53	protein_coding	851.125	3.27651	0.108006	3.79e-202	4.03e-200
NEXN	protein_coding	366.911	3.2751	0.23605	9.02e-44	8.44e-43
EPAS1	protein_coding	2760.25	3.27505	0.195609	6.39e-63	9.57e-62
C8orf88	protein_coding	174.944	3.27323	0.225873	1.37e-47	1.4e-46
PDGFRL	protein_coding	20.7139	3.26751	0.492925	3.38e-11	1.01e-10
SLC35E4	protein_coding	577.001	3.26682	0.160208	2e-92	5.3e-91
TNFSF11	protein_coding	57.0845	3.26537	0.418519	6.08e-15	2.17e-14
CGREF1	protein_coding	144.103	3.26323	0.237727	7.02e-43	6.39e-42
RHOB	protein_coding	918.591	3.26233	0.213866	1.55e-52	1.78e-51
FEN1	protein_coding	2712.92	3.25929	0.131904	8.45e-135	4.14e-133
GPI	protein_coding	39693.1	3.25686	0.117766	2.4e-168	1.73e-166
TOR4A	protein_coding	672.642	3.25603	0.161933	6.37e-90	1.62e-88
CD38	protein_coding	5574.67	3.25546	0.134913	1.21e-128	5.45e-127
ODF3B	protein_coding	633.707	3.25387	0.13804	7.47e-123	3.13e-121
DMBX1	protein_coding	48.6312	3.24256	0.486712	2.7e-11	8.1e-11
FAM83D	protein_coding	495.596	3.24238	0.151566	1.57e-101	4.77e-100
LRRC36	protein_coding	31.384	3.24194	0.427465	3.35e-14	1.15e-13
LPL	protein_coding	310.545	3.24173	0.405554	1.31e-15	4.82e-15
PPP1R3G	protein_coding	63.5964	3.24122	0.408211	2.02e-15	7.36e-15
AC015849.16	lincRNA	107.547	3.23625	0.272854	1.89e-32	1.27e-31
CCL20	protein_coding	193.476	3.23621	0.389736	1.01e-16	3.87e-16
ZDHHC1	protein_coding	32.1021	3.23558	0.41954	1.24e-14	4.35e-14
RAX	protein_coding	23.999	3.23267	0.483033	2.19e-11	6.62e-11
PXT1	protein_coding	38.7131	3.23216	0.409743	3.06e-15	1.11e-14
CD80	protein_coding	80.7955	3.22933	0.278989	5.51e-31	3.51e-30
MMP10	protein_coding	29.6017	3.22926	0.477429	1.34e-11	4.1e-11
VANGL1	protein_coding	482.874	3.22568	0.174888	5.8e-76	1.14e-74
CKS1B	protein_coding	1896.32	3.22448	0.0746744	0	0
KIF24	protein_coding	360.045	3.22403	0.185767	1.8e-67	2.99e-66
NOVA2	protein_coding	24.26	3.22254	0.43971	2.32e-13	7.67e-13
OGDHL	protein_coding	28.9472	3.21132	0.464568	4.76e-12	1.49e-11
PCNA	protein_coding	8197.44	3.20848	0.0967867	5.67e-241	8.73e-239
ZNF296	protein_coding	400.924	3.20796	0.221364	1.36e-47	1.39e-46
B4GALNT1	protein_coding	43.6219	3.20758	0.40564	2.63e-15	9.52e-15
ICAM5	protein_coding	82.9327	3.20638	0.355814	2.03e-19	8.73e-19
NRSN2	protein_coding	240.017	3.20409	0.196564	9.79e-60	1.35e-58
NOSTRIN	protein_coding	56.4092	3.20388	0.341367	6.27e-21	2.86e-20
KCNG1	protein_coding	31.6952	3.19512	0.394291	5.34e-16	1.99e-15
SLC8A3	protein_coding	109.944	3.19433	0.34987	6.85e-20	2.99e-19
SEMA3A	protein_coding	123.472	3.19232	0.269667	2.48e-32	1.66e-31
NRIP3	protein_coding	299.19	3.19222	0.169167	2e-79	4.25e-78
LANCL3	protein_coding	31.5973	3.18951	0.421759	3.96e-14	1.36e-13
KLF10	protein_coding	1321.66	3.18931	0.146446	3.75e-105	1.21e-103
CHSY1	protein_coding	5670.57	3.18367	0.146157	3.4e-105	1.1e-103
ACOT7	protein_coding	987.554	3.18193	0.151523	6.61e-98	1.89e-96
ADPRH	protein_coding	347.606	3.1799	0.170902	2.84e-77	5.77e-76
IL4I1	protein_coding	337.152	3.17946	0.20535	4.51e-54	5.38e-53
RP11-305L7.3	lincRNA	16.4471	3.1788	0.473776	1.95e-11	5.91e-11
PARM1	protein_coding	22.3502	3.17398	0.432733	2.22e-13	7.35e-13
PRSS16	protein_coding	174.98	3.17187	0.217458	3.44e-48	3.57e-47
SDK1	protein_coding	366.502	3.1686	0.195029	2.35e-59	3.21e-58
IGFL2	protein_coding	19.8841	3.16776	0.465943	1.06e-11	3.25e-11
HAVCR2	protein_coding	2724.47	3.16527	0.153473	1.66e-94	4.53e-93
RRAS2	protein_coding	1274.63	3.16137	0.120566	1.53e-151	9.17e-150
NR5A2	protein_coding	31.586	3.16001	0.403692	4.97e-15	1.78e-14
NGFR	protein_coding	38.1015	3.1596	0.416844	3.46e-14	1.19e-13
ACBD7	protein_coding	70.8946	3.15936	0.285844	2.13e-28	1.25e-27
ZNF730	protein_coding	18.58	3.15884	0.491604	1.31e-10	3.81e-10
RBMS3	protein_coding	95.0222	3.15707	0.298129	3.33e-26	1.83e-25
TGM5	protein_coding	36.6632	3.15612	0.489381	1.12e-10	3.27e-10
NT5DC2	protein_coding	637.668	3.15358	0.124326	6.08e-142	3.25e-140
MB21D1	protein_coding	1288.4	3.15338	0.139758	9.97e-113	3.57e-111
IL26	protein_coding	55.8363	3.15213	0.42014	6.26e-14	2.12e-13
RBPJL	protein_coding	18.6524	3.15062	0.455481	4.61e-12	1.44e-11
SLC35F3	protein_coding	1154.82	3.14781	0.143214	4.5e-107	1.47e-105
SHISA8	protein_coding	29.4465	3.1477	0.447667	2.05e-12	6.5e-12
FAM57A	protein_coding	1026.19	3.14648	0.241543	8.64e-39	7.07e-38
PGK1	protein_coding	56341.7	3.14351	0.11702	5.94e-159	3.91e-157
EGR4	protein_coding	19.1031	3.14116	0.494928	2.2e-10	6.3e-10
CRYM	protein_coding	20.2801	3.132	0.497427	3.05e-10	8.67e-10
RP11-1080G15.1	lincRNA	15.1153	3.12772	0.497732	3.3e-10	9.37e-10
PERM1	protein_coding	36.5579	3.12472	0.369048	2.52e-17	9.91e-17
LINC01146	lincRNA	114.146	3.11649	0.25157	3.03e-35	2.23e-34
SPAG4	protein_coding	362.313	3.11622	0.204861	2.97e-52	3.4e-51
RTKN	protein_coding	142.948	3.11176	0.242833	1.36e-37	1.08e-36
ATP8B4	protein_coding	263.075	3.10945	0.237778	4.45e-39	3.68e-38
TPM4	protein_coding	19280.3	3.1066	0.0805772	0	0
FFAR3	protein_coding	26.7718	3.10518	0.481324	1.11e-10	3.23e-10
FAM26F	protein_coding	319.908	3.10483	0.240038	2.87e-38	2.32e-37
NCMAP	protein_coding	27.0954	3.10379	0.418891	1.27e-13	4.24e-13
WDHD1	protein_coding	1672.93	3.10344	0.128519	7.88e-129	3.58e-127
TMEM97	protein_coding	1107.87	3.10079	0.117995	3.33e-152	2.03e-150
RP11-356I2.1	lincRNA	15.1578	3.10027	0.484849	1.61e-10	4.65e-10
IFITM3	protein_coding	1468.67	3.09942	0.195083	7.71e-57	9.87e-56
RGS9	protein_coding	158.078	3.09903	0.257212	1.97e-33	1.37e-32
SMTN	protein_coding	751.363	3.09445	0.1173	2.28e-153	1.41e-151
MPZL2	protein_coding	602.775	3.09427	0.224927	4.64e-43	4.26e-42
CXCL11	protein_coding	15.785	3.09422	0.492397	3.3e-10	9.37e-10
VAT1L	protein_coding	13.081	3.09271	0.524613	3.74e-09	9.97e-09
LINC00881	lincRNA	69.1773	3.09122	0.356864	4.63e-18	1.88e-17
SCGB3A1	protein_coding	14.4619	3.09038	0.47684	9.11e-11	2.67e-10
SH2B2	protein_coding	384.466	3.08714	0.243065	5.85e-37	4.54e-36
FOXA1	protein_coding	22.4477	3.08685	0.49766	5.55e-10	1.55e-09
RHPN2	protein_coding	157.769	3.08657	0.230798	8.64e-41	7.48e-40
RUBCNL	protein_coding	187.742	3.08602	0.303186	2.47e-24	1.27e-23
ZNF788	protein_coding	254.491	3.08477	0.19469	1.53e-56	1.95e-55
RGS2	protein_coding	1030.32	3.08196	0.181923	2.24e-64	3.46e-63
CARD17	protein_coding	38.7002	3.0802	0.38137	6.65e-16	2.47e-15
BRCA2	protein_coding	3338.61	3.07985	0.151896	2.09e-91	5.45e-90
HLF	protein_coding	392.08	3.07664	0.223875	5.64e-43	5.16e-42
FOXA3	protein_coding	41.8738	3.07527	0.419042	2.16e-13	7.13e-13
TSHZ3	protein_coding	134.993	3.07479	0.26463	3.29e-31	2.11e-30
CYR61	protein_coding	44.163	3.07434	0.363579	2.77e-17	1.09e-16
F5	protein_coding	7598.13	3.07416	0.0933087	4.8e-238	6.97e-236
LAMC2	protein_coding	26.4518	3.07314	0.496271	5.92e-10	1.66e-09
MAP3K15	protein_coding	152.771	3.07134	0.294709	1.98e-25	1.06e-24
FERMT2	protein_coding	147.61	3.06976	0.23053	1.87e-40	1.6e-39
RBKS	protein_coding	331.523	3.06227	0.201326	3.01e-52	3.44e-51
TFRC	protein_coding	18974.3	3.06179	0.111808	4.2e-165	2.92e-163
EIF4EBP1	protein_coding	1348.11	3.06175	0.139654	1.54e-106	5.02e-105
GPR19	protein_coding	644.036	3.05755	0.129247	1.01e-123	4.27e-122
LINC01010	lincRNA	33.9307	3.05711	0.437983	2.95e-12	9.31e-12
RP11-440I14.3	lincRNA	7.81544	3.05347	0.534779	1.13e-08	2.93e-08
PIP5K1B	protein_coding	142.921	3.05339	0.261973	2.15e-31	1.39e-30
MAD2L1	protein_coding	2063.06	3.05104	0.122397	3.75e-137	1.9e-135
SRRM3	protein_coding	34.3768	3.04712	0.404701	5.1e-14	1.74e-13
LRRC3	protein_coding	644.456	3.04606	0.176247	6.33e-67	1.04e-65
INSRR	protein_coding	56.9384	3.04604	0.359644	2.46e-17	9.69e-17
FGF19	protein_coding	18.6736	3.04601	0.518652	4.28e-09	1.14e-08
RASSF8	protein_coding	48.1472	3.04344	0.345529	1.27e-18	5.28e-18
CYP4F3	protein_coding	31.7131	3.0389	0.411226	1.47e-13	4.9e-13
IL31RA	protein_coding	27.9342	3.03695	0.448365	1.26e-11	3.84e-11
OVOL1	protein_coding	24.1679	3.03636	0.518517	4.75e-09	1.25e-08
TUSC5	protein_coding	15.0482	3.03626	0.517306	4.37e-09	1.16e-08
SHISA3	protein_coding	13.0181	3.03613	0.512114	3.06e-09	8.19e-09
CKB	protein_coding	198.148	3.03129	0.205514	3.09e-49	3.29e-48
PTGES	protein_coding	23.3258	3.03116	0.452063	2.01e-11	6.08e-11
ANG	protein_coding	62.5837	3.02454	0.351019	6.91e-18	2.78e-17
CPS1	protein_coding	126.002	3.02384	0.22864	6.27e-40	5.31e-39
ZNF560	protein_coding	17.493	3.02242	0.47446	1.89e-10	5.43e-10
LOX	protein_coding	135.041	3.02139	0.381826	2.51e-15	9.12e-15
GAB1	protein_coding	79.978	3.02043	0.305217	4.33e-23	2.14e-22
PACSIN3	protein_coding	107.921	3.01958	0.255219	2.69e-32	1.79e-31
LINC01606	lincRNA	14.2027	3.01801	0.511621	3.66e-09	9.75e-09
GJA10	protein_coding	7.41931	3.01434	0.547453	3.67e-08	9.21e-08
GJA3	protein_coding	45.2348	3.01417	0.41219	2.62e-13	8.65e-13
GINS3	protein_coding	532.096	3.01318	0.135657	2.64e-109	8.86e-108
NIPAL1	protein_coding	227.33	3.01023	0.257556	1.47e-31	9.56e-31
CENPH	protein_coding	1778.11	3.01001	0.108723	1.05e-168	7.6e-167
DUSP2	protein_coding	2296.35	3.0075	0.14283	2e-98	5.78e-97
ZNF215	protein_coding	68.5488	3.00504	0.356141	3.23e-17	1.27e-16
IFNB1	protein_coding	34.8189	3.00437	0.454467	3.82e-11	1.14e-10
PLEKHG1	protein_coding	152.913	3.00332	0.235747	3.56e-37	2.78e-36
BVES	protein_coding	14.4785	3.00153	0.486083	6.62e-10	1.84e-09
FANCI	protein_coding	5594.86	3.00132	0.118519	1.76e-141	9.38e-140
AGPAT2	protein_coding	769.398	3.00076	0.123809	9.06e-130	4.19e-128
PLCG2	protein_coding	915.408	2.99772	0.203556	4.34e-49	4.61e-48
CCDC184	protein_coding	57.1342	2.99631	0.347142	6.06e-18	2.45e-17
CFAP45	protein_coding	109.109	2.99575	0.288296	2.72e-25	1.45e-24
BAMBI	protein_coding	24.6124	2.99022	0.409035	2.66e-13	8.79e-13
RP11-672A2.5	lincRNA	15.0029	2.98634	0.497039	1.88e-09	5.09e-09
JAG2	protein_coding	362.914	2.98502	0.17631	2.68e-64	4.13e-63
DIXDC1	protein_coding	2426.69	2.98376	0.252308	2.87e-32	1.91e-31
FZD7	protein_coding	167.426	2.98325	0.227679	3.17e-39	2.64e-38
LRAT	protein_coding	23.6217	2.98257	0.460362	9.25e-11	2.7e-10
BCL6B	protein_coding	57.3665	2.98176	0.32374	3.25e-20	1.44e-19
FAM13C	protein_coding	21.8354	2.97709	0.505351	3.84e-09	1.02e-08
CDK6	protein_coding	13836	2.97581	0.129518	8.09e-117	3.06e-115
KREMEN2	protein_coding	22.8185	2.9719	0.432404	6.29e-12	1.95e-11
CDK2AP1	protein_coding	840.851	2.97184	0.122151	9.61e-131	4.52e-129
KLK11	protein_coding	12.4112	2.96768	0.508014	5.17e-09	1.36e-08
LY6E	protein_coding	9329.38	2.96609	0.142095	9.24e-97	2.6e-95
MYCL	protein_coding	27.601	2.96562	0.401957	1.61e-13	5.34e-13
ELL2	protein_coding	3998.83	2.96413	0.117378	1.06e-140	5.52e-139
KCTD15	protein_coding	184.958	2.96401	0.238816	2.27e-35	1.68e-34
AC092614.2	lincRNA	15.6963	2.95732	0.496732	2.62e-09	7.06e-09
LGALSL	protein_coding	84.2285	2.95641	0.243596	6.76e-34	4.75e-33
EZH2	protein_coding	4430.03	2.95002	0.102976	1.72e-180	1.41e-178
CREM	protein_coding	2367.25	2.94505	0.103973	1.7e-176	1.34e-174
P4HA1	protein_coding	5193.87	2.94459	0.167302	2.44e-69	4.24e-68
SLC1A4	protein_coding	2916.69	2.9445	0.0890789	1.32e-239	1.97e-237
GALR2	protein_coding	114.068	2.94042	0.245332	4.23e-33	2.9e-32
TSKU	protein_coding	348.986	2.93623	0.32773	3.27e-19	1.39e-18
RAPGEF5	protein_coding	27.967	2.935	0.466529	3.15e-10	8.97e-10
HECW2	protein_coding	140.911	2.93262	0.294873	2.64e-23	1.31e-22
SERP2	protein_coding	28.1412	2.92907	0.423341	4.55e-12	1.42e-11
SYT4	protein_coding	10.5546	2.92736	0.521094	1.94e-08	4.94e-08
RP11-897M7.4	lincRNA	12.4493	2.92713	0.516715	1.47e-08	3.78e-08
KAZN	protein_coding	56.2683	2.92711	0.333773	1.79e-18	7.37e-18
SHISA9	protein_coding	20.9609	2.92704	0.480245	1.1e-09	3.01e-09
ETV5	protein_coding	152.782	2.92695	0.250619	1.63e-31	1.06e-30
MYB	protein_coding	5470.78	2.92586	0.13996	4.82e-97	1.37e-95
PI4K2B	protein_coding	2073.15	2.92514	0.233073	3.96e-36	3e-35
RRAD	protein_coding	106.371	2.92145	0.281364	2.96e-25	1.57e-24
IGF2BP2	protein_coding	121.882	2.91996	0.267433	9.41e-28	5.41e-27
KIAA1462	protein_coding	57.3018	2.91923	0.448684	7.71e-11	2.26e-10
MB21D2	protein_coding	633.767	2.91748	0.130313	5.12e-111	1.78e-109
RAD54L	protein_coding	923.677	2.91597	0.156082	6.89e-78	1.41e-76
CYP26C1	protein_coding	21.1128	2.91391	0.488269	2.4e-09	6.48e-09
AP1S3	protein_coding	92.5868	2.91366	0.276258	5.25e-26	2.86e-25
WASF1	protein_coding	253.181	2.91323	0.175653	8.92e-62	1.29e-60
POLE2	protein_coding	619.835	2.91228	0.177812	2.73e-60	3.81e-59
CCL4	protein_coding	464.282	2.91108	0.230735	1.71e-36	1.31e-35
PLPP2	protein_coding	22.4984	2.91072	0.416249	2.7e-12	8.52e-12
IL13	protein_coding	56.1755	2.90605	0.341238	1.65e-17	6.53e-17
DGKG	protein_coding	65.2296	2.90528	0.370912	4.77e-15	1.71e-14
COPZ2	protein_coding	69.3771	2.90212	0.278627	2.1e-25	1.13e-24
AL137860.1	protein_coding	13.6493	2.90111	0.486724	2.51e-09	6.77e-09
ASGR1	protein_coding	142.765	2.89682	0.27729	1.51e-25	8.15e-25
CHRNA5	protein_coding	54.8921	2.89625	0.293919	6.59e-23	3.23e-22
SPAG1	protein_coding	327.923	2.89327	0.186255	2.04e-54	2.46e-53
THEM5	protein_coding	324.666	2.88983	0.179017	1.28e-58	1.71e-57
BLM	protein_coding	2456.87	2.88846	0.112583	3.6e-145	2.02e-143
NCS1	protein_coding	404.504	2.88616	0.3156	5.96e-20	2.61e-19
LHX5	protein_coding	12.893	2.8817	0.524739	3.98e-08	9.97e-08
JAK2	protein_coding	4779.21	2.88155	0.0992244	2.02e-185	1.76e-183
THAP10	protein_coding	15.8755	2.88147	0.504532	1.12e-08	2.9e-08
PHEX	protein_coding	128.651	2.88012	0.380979	4.04e-14	1.38e-13
PGAP1	protein_coding	4591.99	2.8775	0.175453	1.9e-60	2.66e-59
FAM129A	protein_coding	2152.48	2.87669	0.224229	1.12e-37	8.93e-37
DDIAS	protein_coding	458.892	2.87572	0.174485	5.01e-61	7.13e-60
RP11-70D24.2	lincRNA	35.389	2.87545	0.363557	2.59e-15	9.39e-15
ACOT9	protein_coding	1701.6	2.87414	0.100189	5.5e-181	4.57e-179
ARHGEF25	protein_coding	121.011	2.8739	0.268863	1.15e-26	6.39e-26
SLAMF7	protein_coding	2285.9	2.87155	0.246107	1.86e-31	1.2e-30
TIFA	protein_coding	2551.72	2.87097	0.143701	8.42e-89	2.08e-87
BATF	protein_coding	1686.58	2.87033	0.119498	1.72e-127	7.7e-126
KLK2	protein_coding	20.5883	2.86692	0.450433	1.96e-10	5.62e-10
FOSB	protein_coding	1693.66	2.86606	0.357732	1.13e-15	4.16e-15
HDAC9	protein_coding	46.6258	2.86601	0.355205	7.11e-16	2.63e-15
DHCR24	protein_coding	3799.68	2.86554	0.131991	1.65e-104	5.28e-103
PAM	protein_coding	4284.76	2.86518	0.129328	9.47e-109	3.16e-107
RAC3	protein_coding	241.839	2.86027	0.182654	2.86e-55	3.52e-54
S100Z	protein_coding	50.2396	2.85814	0.339835	4.09e-17	1.59e-16
TLX2	protein_coding	27.5612	2.85445	0.409174	3.03e-12	9.57e-12
CHMP5	protein_coding	4764.41	2.85051	0.102601	7.07e-170	5.18e-168
ST3GAL4	protein_coding	405.397	2.84979	0.148064	1.5e-82	3.33e-81
PHGDH	protein_coding	5084.92	2.84976	0.092815	5.08e-207	5.66e-205
MAGI1	protein_coding	30.2005	2.84947	0.426248	2.31e-11	6.95e-11
PTPN14	protein_coding	568.878	2.84903	0.218677	8.42e-39	6.9e-38
CREB5	protein_coding	98.1293	2.84851	0.279335	2.04e-24	1.05e-23
CCDC113	protein_coding	62.0685	2.84796	0.31401	1.19e-19	5.17e-19
CSRNP1	protein_coding	5148.32	2.84256	0.153232	8.06e-77	1.61e-75
SHMT2	protein_coding	8618.65	2.84235	0.0825597	9.69e-260	1.78e-257
C19orf38	protein_coding	203.888	2.84225	0.174229	7.94e-60	1.1e-58
WNT11	protein_coding	42.2037	2.8415	0.370238	1.66e-14	5.8e-14
EVA1B	protein_coding	238.802	2.84077	0.220827	7.16e-38	5.72e-37
NTRK2	protein_coding	51.7893	2.84	0.386789	2.1e-13	6.94e-13
MASTL	protein_coding	3114.12	2.83875	0.0851899	1.82e-243	2.91e-241
HIC1	protein_coding	1173.85	2.83514	0.205635	3.04e-43	2.81e-42
ZFP92	protein_coding	238.859	2.83407	0.19347	1.38e-48	1.44e-47
PPFIBP1	protein_coding	2025.51	2.83391	0.245475	7.86e-31	4.97e-30
SAT1	protein_coding	12153.7	2.83247	0.112456	5.51e-140	2.86e-138
COL15A1	protein_coding	99.0052	2.83236	0.452382	3.83e-10	1.08e-09
KIAA0895L	protein_coding	1106.89	2.83195	0.161812	1.4e-68	2.38e-67
PLEKHN1	protein_coding	185.865	2.83118	0.186576	5.23e-52	5.93e-51
ILDR1	protein_coding	13.9382	2.82986	0.514717	3.84e-08	9.63e-08
TMEM178A	protein_coding	41.2411	2.82786	0.364481	8.59e-15	3.04e-14
C9orf172	protein_coding	486.393	2.82742	0.192061	4.69e-49	4.97e-48
RP11-486M23.1	lincRNA	22.559	2.82711	0.443754	1.88e-10	5.41e-10
HOXB7	protein_coding	31.4239	2.82629	0.375056	4.86e-14	1.66e-13
TGFBR3L	protein_coding	48.0411	2.826	0.341146	1.19e-16	4.56e-16
AUNIP	protein_coding	148.316	2.82461	0.222604	6.81e-37	5.27e-36
PLK2	protein_coding	360.012	2.82342	0.204473	2.27e-43	2.11e-42
TMEM59L	protein_coding	40.7703	2.82273	0.407446	4.27e-12	1.34e-11
COL9A2	protein_coding	683.546	2.81987	0.125837	3.23e-111	1.12e-109
CPNE7	protein_coding	221.789	2.81887	0.246194	2.36e-30	1.47e-29
FOS	protein_coding	2707.18	2.81824	0.337016	6.15e-17	2.38e-16
MAST1	protein_coding	344.271	2.81615	0.207727	7.2e-42	6.41e-41
XDH	protein_coding	24.8313	2.81531	0.478296	3.95e-09	1.05e-08
ACRV1	protein_coding	20.1755	2.8152	0.434815	9.51e-11	2.78e-10
VGF	protein_coding	10.4127	2.81392	0.513029	4.14e-08	1.04e-07
GPT2	protein_coding	635.366	2.8135	0.160295	5.74e-69	9.88e-68
SCCPDH	protein_coding	1299.52	2.8129	0.0996323	2.31e-175	1.82e-173
TEX15	protein_coding	13.0859	2.81218	0.516786	5.28e-08	1.31e-07
SMPDL3B	protein_coding	38.8186	2.81167	0.34692	5.29e-16	1.97e-15
SPAG6	protein_coding	26.0761	2.80959	0.431652	7.57e-11	2.22e-10
CRACR2B	protein_coding	65.8717	2.80786	0.288259	2.02e-22	9.77e-22
PPP1R15A	protein_coding	10485.7	2.79983	0.157013	4e-71	7.18e-70
CPPED1	protein_coding	1236.24	2.79969	0.122228	4.09e-116	1.53e-114
ZNF334	protein_coding	297.616	2.79968	0.169414	2.4e-61	3.44e-60
LRP4	protein_coding	15.0482	2.79704	0.476211	4.27e-09	1.13e-08
TANC1	protein_coding	165.521	2.79664	0.221107	1.14e-36	8.81e-36
APBB2	protein_coding	190.864	2.79352	0.217711	1.09e-37	8.7e-37
CALCB	protein_coding	163.133	2.79272	0.217177	7.64e-38	6.1e-37
TNFRSF19	protein_coding	24.7619	2.79271	0.440157	2.23e-10	6.38e-10
NFASC	protein_coding	47.502	2.78929	0.363824	1.77e-14	6.17e-14
PTHLH	protein_coding	15.3798	2.78876	0.526356	1.17e-07	2.85e-07
RP11-823E8.3	lincRNA	30.8336	2.78775	0.420591	3.4e-11	1.02e-10
TBX21	protein_coding	1040.98	2.78629	0.359492	9.14e-15	3.24e-14
EDA2R	protein_coding	337.355	2.78626	0.163254	2.61e-65	4.12e-64
NOD2	protein_coding	313.717	2.78614	0.170084	2.62e-60	3.66e-59
ARHGEF37	protein_coding	252.944	2.78375	0.211389	1.33e-39	1.12e-38
CH507-42P11.8	protein_coding	113.894	2.7836	0.266155	1.34e-25	7.22e-25
TRIB3	protein_coding	2842.63	2.78343	0.101257	2.4e-166	1.68e-164
ENPP2	protein_coding	682.501	2.78342	0.189256	5.8e-49	6.13e-48
TUBA1B	protein_coding	9760.27	2.78271	0.108044	2.81e-146	1.59e-144
MCM6	protein_coding	10542.4	2.77524	0.0915935	1.16e-201	1.22e-199
CTIF	protein_coding	382.405	2.7725	0.163406	1.44e-64	2.24e-63
AL360294.1	protein_coding	16.6789	2.77192	0.464233	2.36e-09	6.36e-09
HELLS	protein_coding	1957.78	2.77163	0.158172	9.58e-69	1.64e-67
NEFH	protein_coding	221.198	2.76771	0.171199	8.67e-59	1.17e-57
MFSD2A	protein_coding	239.082	2.76668	0.180847	7.82e-53	9.07e-52
ITGA11	protein_coding	245.187	2.76635	0.343219	7.63e-16	2.82e-15
C1QL1	protein_coding	43.1584	2.76427	0.482962	1.04e-08	2.7e-08
C10orf67	protein_coding	50.0373	2.76287	0.393042	2.07e-12	6.59e-12
AC017002.2	lincRNA	16.3881	2.75821	0.495227	2.55e-08	6.47e-08
TNFSF14	protein_coding	1207.44	2.75698	0.146505	5.34e-79	1.12e-77
SQLE	protein_coding	3420.85	2.75606	0.0768907	2.3e-281	5.21e-279
HMGB2	protein_coding	15991.4	2.75504	0.0720866	0	0
MIR503HG	lincRNA	44.4017	2.75489	0.3405	5.93e-16	2.21e-15
RFC3	protein_coding	1367.6	2.75463	0.12813	1.6e-102	5e-101
IRF7	protein_coding	7519.56	2.75201	0.171661	7.68e-58	1.01e-56
RND1	protein_coding	126.27	2.75192	0.245337	3.37e-29	2.03e-28
PTPN3	protein_coding	85.8373	2.74933	0.362092	3.13e-14	1.08e-13
CDCP1	protein_coding	124.723	2.7487	0.247558	1.21e-28	7.15e-28
SP5	protein_coding	18.9038	2.7458	0.50184	4.46e-08	1.12e-07
SLC17A9	protein_coding	539.177	2.74481	0.147399	2.15e-77	4.36e-76
SHROOM3	protein_coding	8.3092	2.74422	0.54696	5.24e-07	1.22e-06
GPR176	protein_coding	24.0086	2.74419	0.431879	2.1e-10	6.01e-10
PAICS	protein_coding	13882	2.7436	0.0938163	5.29e-188	4.83e-186
LAMA3	protein_coding	34.6203	2.74334	0.440782	4.85e-10	1.36e-09
HOPX	protein_coding	412.259	2.74321	0.216052	6.14e-37	4.76e-36
LINC00484	lincRNA	43.0158	2.74202	0.374032	2.28e-13	7.55e-13
WDR66	protein_coding	452.408	2.74011	0.390552	2.28e-12	7.24e-12
CD33	protein_coding	163.288	2.7387	0.360847	3.21e-14	1.11e-13
HOMER1	protein_coding	574.395	2.73855	0.156306	1e-68	1.71e-67
DZIP1	protein_coding	24.2159	2.73806	0.440128	4.94e-10	1.39e-09
RP11-146I2.1	lincRNA	14.4513	2.73519	0.47018	5.98e-09	1.57e-08
UACA	protein_coding	238.353	2.73512	0.21152	3.02e-38	2.44e-37
CYP27B1	protein_coding	244.424	2.73501	0.159149	3.43e-66	5.53e-65
RGMA	protein_coding	16.8343	2.73286	0.453847	1.73e-09	4.7e-09
OIP5	protein_coding	223.806	2.73174	0.169496	1.94e-58	2.58e-57
TP63	protein_coding	26.1231	2.73143	0.458665	2.6e-09	6.99e-09
EPS8L2	protein_coding	1211.74	2.73027	0.162803	4.02e-63	6.04e-62
STK33	protein_coding	34.3828	2.72985	0.393848	4.17e-12	1.31e-11
RP4-799D16.1	lincRNA	13.0381	2.72908	0.487544	2.17e-08	5.53e-08
DGAT2	protein_coding	102.597	2.72721	0.243025	3.18e-29	1.92e-28
KCNA1	protein_coding	12.1976	2.72709	0.518819	1.47e-07	3.56e-07
ADAMTS1	protein_coding	23.9635	2.72684	0.471118	7.12e-09	1.87e-08
F8	protein_coding	418.342	2.72655	0.164238	6.83e-62	9.95e-61
RP11-253E3.3	lincRNA	15.1272	2.72274	0.496318	4.11e-08	1.03e-07
CORO6	protein_coding	408.601	2.71618	0.157103	5.67e-67	9.3e-66
KCNG3	protein_coding	10.4037	2.71482	0.501278	6.1e-08	1.51e-07
OAS2	protein_coding	27271.1	2.71467	0.210413	4.41e-38	3.54e-37
C10orf91	lincRNA	145.45	2.71248	0.243444	7.82e-29	4.65e-28
SLC35F1	protein_coding	21.3293	2.7115	0.435908	4.96e-10	1.39e-09
AF127936.5	lincRNA	9.66625	2.71115	0.528186	2.85e-07	6.79e-07
SV2C	protein_coding	34.389	2.71042	0.440944	7.9e-10	2.19e-09
TNFRSF12A	protein_coding	108.501	2.70999	0.277348	1.5e-22	7.27e-22
HDX	protein_coding	96.1195	2.70575	0.250953	4.19e-27	2.36e-26
CEP112	protein_coding	94.1113	2.70547	0.293037	2.64e-20	1.18e-19
FRMD6	protein_coding	566.888	2.70304	0.22115	2.35e-34	1.68e-33
LINC01353	lincRNA	26.3484	2.70039	0.380006	1.19e-12	3.83e-12
DMRT2	protein_coding	26.8522	2.69835	0.504749	9e-08	2.21e-07
BCL2L1	protein_coding	1795	2.69777	0.0965567	8.78e-172	6.61e-170
C9orf66	protein_coding	9.26887	2.69616	0.506581	1.02e-07	2.51e-07
AC099552.4	lincRNA	28.0814	2.69537	0.480757	2.06e-08	5.26e-08
FAM167A	protein_coding	40.7953	2.69291	0.376724	8.79e-13	2.84e-12
WNT8B	protein_coding	142.828	2.69277	0.218772	8.14e-35	5.91e-34
NUDT11	protein_coding	139.688	2.69215	0.227536	2.67e-32	1.78e-31
GJB6	protein_coding	73.1699	2.68945	0.301706	4.92e-19	2.07e-18
SYCE3	protein_coding	21.8895	2.68748	0.473385	1.37e-08	3.53e-08
PLA2G16	protein_coding	159.733	2.6873	0.215133	8.32e-36	6.23e-35
PRSS23	protein_coding	175.089	2.68677	0.444737	1.53e-09	4.17e-09
FBXO6	protein_coding	617.55	2.68658	0.176889	4.25e-52	4.83e-51
ANKRD37	protein_coding	697.211	2.68592	0.302716	7.14e-19	2.99e-18
OSR2	protein_coding	7.33214	2.68501	0.548804	9.96e-07	2.28e-06
KANK2	protein_coding	108.238	2.6828	0.280232	1.03e-21	4.86e-21
SPSB1	protein_coding	1012.99	2.68157	0.158357	2.54e-64	3.91e-63
RPL22L1	protein_coding	2233.28	2.68021	0.133135	3.92e-90	9.98e-89
FGFR1	protein_coding	1847.35	2.67919	0.142329	4.81e-79	1.01e-77
TMEM198	protein_coding	61.3118	2.67882	0.27245	8.17e-23	4e-22
AL078584.1	protein_coding	15.7797	2.67867	0.484668	3.26e-08	8.21e-08
BARD1	protein_coding	1028.69	2.67684	0.124844	5.48e-102	1.68e-100
PLXNB3	protein_coding	76.4072	2.67567	0.31975	5.86e-17	2.27e-16
MCF2L2	protein_coding	177.45	2.67536	0.177001	1.29e-51	1.45e-50
ADAM8	protein_coding	3751.33	2.67528	0.142948	3.73e-78	7.7e-77
AHRR	protein_coding	2043.04	2.67139	0.181	2.69e-49	2.87e-48
CFAP54	protein_coding	45.6784	2.67035	0.320324	7.66e-17	2.95e-16
QPRT	protein_coding	229.258	2.66981	0.186128	1.16e-46	1.16e-45
CCND2	protein_coding	41648.5	2.6686	0.0737429	9.42e-287	2.24e-284
TMEM178B	protein_coding	47.0324	2.66749	0.33978	4.14e-15	1.49e-14
SLC7A5	protein_coding	13711.6	2.66664	0.163483	8.19e-60	1.13e-58
PLCH1	protein_coding	29.6316	2.66493	0.468235	1.26e-08	3.25e-08
AFDN	protein_coding	1908.8	2.66363	0.118615	1.11e-111	3.92e-110
COL1A2	protein_coding	19.0135	2.6612	0.545756	1.08e-06	2.47e-06
PAX5	protein_coding	326.431	2.6555	0.238585	8.94e-29	5.31e-28
SLC38A5	protein_coding	2261.67	2.65412	0.108103	4.14e-133	2e-131
2005-09-01	protein_coding	47.4418	2.65397	0.37389	1.26e-12	4.05e-12
CKAP2	protein_coding	3546.65	2.65347	0.0870829	6.39e-204	6.89e-202
BCL6	protein_coding	5040.33	2.65214	0.182359	6.42e-48	6.62e-47
CPM	protein_coding	1066.78	2.65121	0.289637	5.51e-20	2.42e-19
PCTP	protein_coding	542.891	2.64927	0.121822	7.37e-105	2.37e-103
CLDN12	protein_coding	542.596	2.64776	0.156111	1.6e-64	2.48e-63
RGAG1	protein_coding	12.9853	2.64639	0.499422	1.16e-07	2.84e-07
DNAH11	protein_coding	558.622	2.64241	0.318769	1.14e-16	4.35e-16
FFAR1	protein_coding	13.75	2.64198	0.490802	7.33e-08	1.81e-07
SLC8A2	protein_coding	32.0757	2.64099	0.375433	2e-12	6.36e-12
TRIP6	protein_coding	1478.43	2.63822	0.115749	5.42e-115	2.01e-113
SLC2A14	protein_coding	288.737	2.63689	0.317688	1.04e-16	3.98e-16
AARD	protein_coding	10.4313	2.63539	0.526899	5.68e-07	1.32e-06
USP43	protein_coding	57.5551	2.63532	0.363947	4.46e-13	1.46e-12
FJX1	protein_coding	26.8761	2.63512	0.404016	6.92e-11	2.04e-10
SFTPD	protein_coding	19.9398	2.63446	0.490657	7.91e-08	1.95e-07
PHF21B	protein_coding	10.0961	2.63416	0.532737	7.63e-07	1.76e-06
HIST1H3B	protein_coding	7.10693	2.63386	0.547226	1.49e-06	3.36e-06
PRDX4	protein_coding	1297.03	2.62809	0.0936919	3.95e-173	3.03e-171
NREP	protein_coding	893.631	2.62617	0.130612	6.46e-90	1.64e-88
MEIS3	protein_coding	15.2573	2.62577	0.4902	8.48e-08	2.09e-07
STYK1	protein_coding	14.6985	2.62271	0.500611	1.61e-07	3.9e-07
LRRC31	protein_coding	5.26218	2.62203	0.563786	3.31e-06	7.29e-06
TCHH	protein_coding	22.9608	2.62191	0.409293	1.49e-10	4.32e-10
NPW	protein_coding	33.3631	2.6217	0.389665	1.72e-11	5.22e-11
TLCD2	protein_coding	62.7138	2.62089	0.283694	2.5e-20	1.12e-19
CARMIL3	protein_coding	151.79	2.6161	0.232412	2.16e-29	1.3e-28
HK2	protein_coding	6510.9	2.61387	0.232713	2.83e-29	1.71e-28
NAPSA	protein_coding	1898.63	2.61372	0.130047	7.65e-90	1.93e-88
LINC00880	lincRNA	50.9835	2.61058	0.320932	4.14e-16	1.55e-15
CYTOR	lincRNA	943.01	2.61022	0.146318	3.5e-71	6.29e-70
BTG3	protein_coding	1162.53	2.60974	0.0901826	3.93e-184	3.37e-182
C3orf14	protein_coding	196.702	2.60974	0.211932	7.61e-35	5.54e-34
KRT86	protein_coding	11.56	2.60911	0.526586	7.24e-07	1.68e-06
MZT1	protein_coding	1364.89	2.60903	0.158616	8.57e-61	1.21e-59
RP11-382A20.3	protein_coding	969.725	2.60733	0.169002	1.06e-53	1.26e-52
KIAA1524	protein_coding	1406.12	2.6063	0.143474	9.65e-74	1.81e-72
XK	protein_coding	8.486	2.60621	0.526329	7.36e-07	1.7e-06
PPM1J	protein_coding	17.5484	2.60403	0.436601	2.46e-09	6.62e-09
ZNF267	protein_coding	4170.57	2.60289	0.146059	4.88e-71	8.71e-70
ERI2	protein_coding	618.012	2.60119	0.12277	1.25e-99	3.69e-98
KISS1R	protein_coding	423.507	2.60021	0.223551	2.85e-31	1.84e-30
TP53INP1	protein_coding	2359.38	2.59731	0.134322	2.65e-83	6e-82
MT1H	protein_coding	6.45757	2.59708	0.553676	2.72e-06	6.04e-06
SIX4	protein_coding	7.8425	2.5952	0.5369	1.34e-06	3.04e-06
MYLK2	protein_coding	11.1008	2.59517	0.49157	1.3e-07	3.15e-07
IGF2	protein_coding	12.3693	2.5942	0.521039	6.39e-07	1.48e-06
RP11-13A1.1	lincRNA	19.3283	2.59393	0.486434	9.68e-08	2.37e-07
SPATA18	protein_coding	16.7966	2.59347	0.46847	3.09e-08	7.8e-08
RAB20	protein_coding	754.774	2.59321	0.263836	8.46e-23	4.13e-22
TUBB4B	protein_coding	6894.44	2.59	0.0750445	5.14e-261	9.61e-259
GAS2L3	protein_coding	170.957	2.58826	0.191168	9.18e-42	8.13e-41
ICAM1	protein_coding	1079.24	2.58668	0.139647	1.35e-76	2.68e-75
DUPD1	protein_coding	11.7612	2.58557	0.493049	1.57e-07	3.8e-07
TMEM200A	protein_coding	36.405	2.5851	0.377754	7.74e-12	2.39e-11
IRX5	protein_coding	9.12984	2.58378	0.554455	3.16e-06	6.98e-06
SLC39A8	protein_coding	3887.33	2.58366	0.121817	7.81e-100	2.31e-98
SIK1	protein_coding	20.6017	2.58353	0.469628	3.77e-08	9.46e-08
SYNGR4	protein_coding	15.8855	2.58347	0.456938	1.57e-08	4.02e-08
PTGFRN	protein_coding	686.697	2.58258	0.123283	1.94e-97	5.54e-96
TMOD1	protein_coding	204.432	2.5821	0.208287	2.72e-35	2e-34
FAM127C	protein_coding	132.456	2.58187	0.234505	3.43e-28	2e-27
RP6-99M1.3	lincRNA	6.76899	2.5815	0.562823	4.5e-06	9.83e-06
DERL3	protein_coding	392.849	2.57914	0.156705	7.29e-61	1.03e-59
TRNP1	protein_coding	11.6541	2.5771	0.476269	6.27e-08	1.55e-07
NECAB1	protein_coding	86.1331	2.57461	0.36417	1.55e-12	4.96e-12
LINC01160	lincRNA	90.5277	2.57455	0.252349	1.94e-24	9.96e-24
PCBD1	protein_coding	728.782	2.57424	0.114494	6.01e-112	2.12e-110
MGAM2	protein_coding	18.02	2.57175	0.490206	1.55e-07	3.76e-07
FAM71B	protein_coding	23.1561	2.57151	0.454236	1.5e-08	3.86e-08
EIF2AK2	protein_coding	10836.8	2.56992	0.243885	5.81e-26	3.16e-25
LMAN1	protein_coding	15919.4	2.56756	0.0866753	7.61e-193	7.42e-191
F2R	protein_coding	792.354	2.56714	0.246491	2.12e-25	1.14e-24
RNF208	protein_coding	502.496	2.56699	0.179181	1.5e-46	1.49e-45
CD82	protein_coding	3747.78	2.5669	0.108638	1.99e-123	8.37e-122
BNIP3	protein_coding	10325.9	2.56511	0.221532	5.27e-31	3.36e-30
RP11-330A16.1	lincRNA	22.35	2.56315	0.411579	4.74e-10	1.33e-09
H1F0	protein_coding	6408.93	2.56289	0.108981	2.73e-122	1.13e-120
SLC2A3	protein_coding	26677.2	2.56164	0.275505	1.43e-20	6.45e-20
TMEM92	protein_coding	20.0001	2.55786	0.481016	1.05e-07	2.57e-07
LINC00475	lincRNA	18.9429	2.55784	0.459073	2.52e-08	6.39e-08
CBX2	protein_coding	152.549	2.55621	0.219834	2.97e-31	1.91e-30
FAM49A	protein_coding	336.164	2.5541	0.239793	1.72e-26	9.54e-26
PRG2	protein_coding	18.2974	2.55289	0.459002	2.67e-08	6.75e-08
N4BP3	protein_coding	639.909	2.55263	0.220611	5.8e-31	3.69e-30
ASPHD2	protein_coding	914.744	2.55207	0.109602	6.32e-120	2.51e-118
TST	protein_coding	64.7092	2.55195	0.284244	2.76e-19	1.18e-18
KIF26A	protein_coding	26.2472	2.55088	0.436729	5.19e-09	1.37e-08
CCDC169	protein_coding	12.271	2.55075	0.500682	3.5e-07	8.26e-07
C16orf87	protein_coding	1157.98	2.54981	0.13078	1.16e-84	2.7e-83
FAM124B	protein_coding	28.6039	2.54814	0.429726	3.04e-09	8.14e-09
SLC2A12	protein_coding	40.6668	2.54775	0.336049	3.42e-14	1.18e-13
ANKRD13B	protein_coding	294.915	2.54729	0.154012	1.9e-61	2.74e-60
FAIM2	protein_coding	22.6896	2.54578	0.408822	4.75e-10	1.34e-09
SIGLEC12	protein_coding	34.3361	2.5445	0.517591	8.83e-07	2.03e-06
PKM	protein_coding	68472.1	2.54441	0.0958311	2.5e-155	1.56e-153
FAM114A1	protein_coding	61.6203	2.54317	0.278273	6.3e-20	2.76e-19
CAMK1	protein_coding	411.332	2.54299	0.161939	1.43e-55	1.77e-54
LA16c-325D7.2	lincRNA	19.1145	2.54218	0.44529	1.14e-08	2.94e-08
ZNF695	protein_coding	12.801	2.54069	0.523711	1.23e-06	2.79e-06
LMNA	protein_coding	2726.13	2.53605	0.190191	1.46e-40	1.26e-39
LRP5	protein_coding	524.496	2.53538	0.175634	3.09e-47	3.13e-46
RP11-121P12.1	lincRNA	10.6586	2.53308	0.522889	1.27e-06	2.89e-06
GPR161	protein_coding	196.827	2.53156	0.233414	2.09e-27	1.19e-26
BHLHA15	protein_coding	64.9944	2.52756	0.341181	1.28e-13	4.28e-13
HELZ2	protein_coding	6333	2.52225	0.250676	8.15e-24	4.12e-23
RP5-1057I20.2	lincRNA	17.745	2.52084	0.412783	1.02e-09	2.8e-09
ALCAM	protein_coding	1215.38	2.51951	0.118582	3.51e-100	1.05e-98
CORO1C	protein_coding	2908.06	2.51651	0.0944632	2.33e-156	1.49e-154
PTPRG	protein_coding	28.3654	2.51385	0.403427	4.63e-10	1.3e-09
B4GALNT4	protein_coding	536.241	2.5134	0.196998	2.8e-37	2.2e-36
C4orf46	protein_coding	1281.71	2.51259	0.139652	2.26e-72	4.13e-71
EFEMP2	protein_coding	1467.84	2.51069	0.24067	1.77e-25	9.51e-25
MT1A	protein_coding	12.0547	2.51017	0.517247	1.22e-06	2.77e-06
ARHGEF39	protein_coding	405.061	2.5095	0.137434	1.73e-74	3.3e-73
ZNF697	protein_coding	97.6181	2.50914	0.264225	2.18e-21	1.01e-20
CLCN1	protein_coding	19.416	2.50749	0.437941	1.03e-08	2.67e-08
CD69	protein_coding	5153.37	2.5074	0.0966339	1.94e-148	1.12e-146
WNT9A	protein_coding	17.1085	2.50627	0.489374	3.03e-07	7.21e-07
RHEBL1	protein_coding	343.799	2.50624	0.172511	8.06e-48	8.29e-47
TRIQK	protein_coding	122.076	2.50512	0.28565	1.79e-18	7.37e-18
TAGLN2	protein_coding	16131.4	2.50474	0.0722098	1.24e-263	2.41e-261
P2RY1	protein_coding	161.313	2.4991	0.258404	3.99e-22	1.91e-21
RASGRP3	protein_coding	776.967	2.49871	0.169882	5.69e-49	6.01e-48
FBXO5	protein_coding	1439.72	2.49848	0.120488	1.63e-95	4.52e-94
MIR22HG	lincRNA	362.321	2.49836	0.150638	8.91e-62	1.29e-60
MAG	protein_coding	14.8218	2.49757	0.451324	3.13e-08	7.89e-08
MMD	protein_coding	1109.12	2.49514	0.112654	1.07e-108	3.58e-107
C2CD4D	protein_coding	208.331	2.49376	0.178043	1.42e-44	1.35e-43
TM4SF1	protein_coding	12.2334	2.49266	0.529913	2.55e-06	5.67e-06
ANGPTL6	protein_coding	371.399	2.49229	0.167128	2.74e-50	2.98e-49
RP11-147G16.1	lincRNA	4.66427	2.4919	0.575372	1.48e-05	3.12e-05
BTNL8	protein_coding	7.33768	2.49008	0.558	8.1e-06	1.74e-05
RP11-305L7.1	lincRNA	37.1969	2.48907	0.343982	4.62e-13	1.51e-12
PIM2	protein_coding	12167.6	2.48815	0.0837679	7.06e-194	6.94e-192
NT5C3A	protein_coding	5017.06	2.48732	0.138927	1.1e-71	1.99e-70
HEYL	protein_coding	35.8675	2.48654	0.347166	7.93e-13	2.56e-12
GALNT3	protein_coding	1008.11	2.48587	0.10226	1.57e-130	7.34e-129
OCSTAMP	protein_coding	6.70948	2.47961	0.566582	1.21e-05	2.56e-05
IER5	protein_coding	4940.84	2.47854	0.106344	3.78e-120	1.5e-118
C10orf128	protein_coding	215.018	2.47573	0.350185	1.55e-12	4.96e-12
DDAH1	protein_coding	18.0126	2.47528	0.459572	7.2e-08	1.78e-07
C11orf44	lincRNA	8.84691	2.4752	0.533468	3.49e-06	7.67e-06
ART3	protein_coding	26.3719	2.47138	0.40054	6.82e-10	1.9e-09
SEMA3F	protein_coding	10.7154	2.47063	0.533149	3.59e-06	7.88e-06
ADAMTS7	protein_coding	57.4584	2.47025	0.494805	5.96e-07	1.39e-06
PSEN2	protein_coding	192.622	2.46992	0.172844	2.53e-46	2.5e-45
DMRTA2	protein_coding	8.32592	2.46942	0.54423	5.69e-06	1.23e-05
B4GALT6	protein_coding	161.258	2.46798	0.249459	4.45e-23	2.19e-22
ARHGAP20	protein_coding	32.6582	2.46782	0.371953	3.25e-11	9.72e-11
CYP51A1	protein_coding	257.297	2.46682	0.152199	4.44e-59	6.02e-58
GFOD1	protein_coding	524.284	2.46573	0.133596	4.62e-76	9.1e-75
FNDC4	protein_coding	15.5112	2.4638	0.481574	3.12e-07	7.4e-07
ATAD2	protein_coding	5630.5	2.46249	0.101734	1.96e-129	9.01e-128
EFNA3	protein_coding	281.217	2.46037	0.336645	2.7e-13	8.91e-13
LINC00337	lincRNA	35.5813	2.45952	0.355656	4.66e-12	1.46e-11
PTGR1	protein_coding	74.2848	2.45836	0.304111	6.28e-16	2.33e-15
WFDC5	protein_coding	13.9279	2.45711	0.503525	1.06e-06	2.42e-06
RP11-325F22.2	lincRNA	257.224	2.45683	0.174728	6.61e-45	6.32e-44
ZCCHC12	protein_coding	23.5316	2.45661	0.493188	6.32e-07	1.47e-06
BEND5	protein_coding	1333.4	2.45586	0.31457	5.85e-15	2.08e-14
HES7	protein_coding	61.7511	2.45179	0.323142	3.27e-14	1.12e-13
CTA-126B4.7	lincRNA	15.5116	2.451	0.467592	1.59e-07	3.84e-07
LDHD	protein_coding	32.6943	2.44983	0.343834	1.04e-12	3.35e-12
KNSTRN	protein_coding	980.77	2.44916	0.106554	6.58e-117	2.5e-115
OTX1	protein_coding	11.1852	2.44898	0.505634	1.28e-06	2.9e-06
SH3GL3	protein_coding	15.8371	2.44655	0.514972	2.03e-06	4.54e-06
SLC16A1	protein_coding	2452.89	2.44633	0.0962403	1.55e-142	8.41e-141
CD72	protein_coding	396.105	2.44549	0.182997	9.87e-41	8.53e-40
FIGNL1	protein_coding	4282.48	2.44496	0.151595	1.62e-58	2.16e-57
CIART	protein_coding	311.786	2.44459	0.325628	6.04e-14	2.05e-13
B4GALT5	protein_coding	2458.53	2.44455	0.129527	1.91e-79	4.05e-78
AC068492.1	lincRNA	10.8737	2.44322	0.531005	4.2e-06	9.19e-06
ARHGAP18	protein_coding	1002.83	2.44316	0.138461	1.11e-69	1.94e-68
LINC01163	lincRNA	39.6988	2.43967	0.329039	1.22e-13	4.09e-13
IKBIP	protein_coding	1233.56	2.4388	0.115745	1.48e-98	4.31e-97
MYL9	protein_coding	85.5996	2.43423	0.321695	3.82e-14	1.31e-13
GALM	protein_coding	3544.31	2.43398	0.10318	4.91e-123	2.06e-121
APLP1	protein_coding	127.303	2.4319	0.23698	1.05e-24	5.46e-24
TIMELESS	protein_coding	2782.32	2.431	0.115717	5.54e-98	1.59e-96
FGGY	protein_coding	244.188	2.43097	0.153395	1.46e-56	1.85e-55
CCNE1	protein_coding	808.337	2.43081	0.137714	9.97e-70	1.74e-68
CMTM5	protein_coding	5.89081	2.43059	0.541007	7.03e-06	1.52e-05
RNF223	protein_coding	9.60159	2.42924	0.527781	4.17e-06	9.12e-06
ARID3A	protein_coding	2657.2	2.42644	0.142641	6.82e-65	1.07e-63
IFNLR1	protein_coding	1065.98	2.42618	0.186604	1.2e-38	9.76e-38
KSR1	protein_coding	4576.55	2.42538	0.0837782	2.81e-184	2.42e-182
AL133493.2	lincRNA	118.714	2.42485	0.226165	8.06e-27	4.51e-26
IL1RL2	protein_coding	12.6605	2.42459	0.513728	2.36e-06	5.27e-06
MATK	protein_coding	490.668	2.42449	0.192986	3.37e-36	2.56e-35
MELTF	protein_coding	284.221	2.42251	0.168229	5.17e-47	5.2e-46
GXYLT2	protein_coding	9.37242	2.42231	0.521068	3.34e-06	7.36e-06
CYP26A1	protein_coding	12.97	2.42035	0.560789	1.59e-05	3.34e-05
RRM1	protein_coding	6269.95	2.41942	0.0764375	7.05e-220	9.01e-218
CACNB3	protein_coding	745.78	2.41867	0.154758	4.64e-55	5.67e-54
XRCC2	protein_coding	955.13	2.41839	0.122393	6.69e-87	1.61e-85
ADRA1D	protein_coding	4.53328	2.41787	0.572439	2.4e-05	4.97e-05
CTTNBP2NL	protein_coding	181.859	2.4177	0.19194	2.22e-36	1.69e-35
GPC3	protein_coding	26.57	2.41512	0.371953	8.41e-11	2.46e-10
OXCT2	protein_coding	29.8607	2.41243	0.381414	2.53e-10	7.24e-10
NAT8L	protein_coding	25.693	2.4114	0.416374	6.98e-09	1.83e-08
ARHGEF12	protein_coding	1229.59	2.41129	0.146263	4.62e-61	6.59e-60
SPX	protein_coding	56.0283	2.40746	0.289213	8.49e-17	3.27e-16
RP11-390F4.3	lincRNA	454.508	2.40624	0.154742	1.59e-54	1.92e-53
TNFRSF21	protein_coding	110.578	2.40525	0.26738	2.35e-19	1.01e-18
FASN	protein_coding	10800.9	2.40397	0.152245	3.64e-56	4.58e-55
IGF2BP1	protein_coding	30.7969	2.40388	0.46085	1.83e-07	4.4e-07
MYH15	protein_coding	88.2079	2.40279	0.235162	1.65e-24	8.54e-24
DAPP1	protein_coding	3702.77	2.4025	0.0884266	1.49e-162	1.02e-160
ARID5B	protein_coding	8737.68	2.40208	0.112004	4.93e-102	1.51e-100
EPCAM	protein_coding	14.1535	2.40116	0.491946	1.06e-06	2.41e-06
RP11-568N6.1	lincRNA	42.613	2.39785	0.324026	1.36e-13	4.54e-13
SCN3B	protein_coding	40.7976	2.39636	0.314028	2.33e-14	8.08e-14
TFDP1	protein_coding	5590.27	2.39574	0.102756	3.14e-120	1.25e-118
SLC2A8	protein_coding	122.317	2.39384	0.231363	4.33e-25	2.29e-24
MMP15	protein_coding	120.598	2.39251	0.241588	4.03e-23	1.99e-22
DLG3	protein_coding	1196.83	2.38746	0.0859605	8.96e-170	6.55e-168
PDLIM3	protein_coding	12.728	2.38667	0.508767	2.72e-06	6.03e-06
STXBP5L	protein_coding	10.6265	2.38636	0.507959	2.63e-06	5.84e-06
MSMO1	protein_coding	2693.31	2.3863	0.167838	7.1e-46	6.95e-45
NANOS3	protein_coding	13.3679	2.38572	0.51459	3.55e-06	7.81e-06
P2RX1	protein_coding	184.097	2.38366	0.209149	4.33e-30	2.67e-29
KCNS3	protein_coding	12.6563	2.38235	0.498719	1.78e-06	4e-06
MUC3A	protein_coding	17.4896	2.38208	0.439065	5.78e-08	1.43e-07
PPP4R4	protein_coding	146.243	2.381	0.23555	5.08e-24	2.58e-23
HTR7	protein_coding	6.57219	2.38012	0.550848	1.55e-05	3.27e-05
RP11-48F14.1	lincRNA	9.06402	2.37951	0.538903	1.01e-05	2.15e-05
CCDC74A	protein_coding	145.841	2.37542	0.234897	4.86e-24	2.47e-23
LINC00607	lincRNA	7.01402	2.37513	0.522978	5.58e-06	1.21e-05
RP11-79H23.3	lincRNA	6.66477	2.3739	0.542377	1.2e-05	2.55e-05
SCG5	protein_coding	64.7887	2.3728	0.251852	4.45e-21	2.05e-20
YWHAE	protein_coding	7986.89	2.36981	0.0832153	2.19e-178	1.77e-176
ECEL1	protein_coding	12.0185	2.3696	0.548427	1.56e-05	3.27e-05
ARHGAP11B	protein_coding	1400.92	2.36851	0.0767695	5.24e-209	6e-207
SEMA3D	protein_coding	4.5447	2.36825	0.57266	3.54e-05	7.21e-05
SIAH2	protein_coding	4713.04	2.36625	0.131646	3.09e-72	5.64e-71
LGALS9B	protein_coding	6.98805	2.36448	0.556318	2.14e-05	4.43e-05
FADS3	protein_coding	617.749	2.36228	0.12725	6.28e-77	1.26e-75
XIRP1	protein_coding	21.0732	2.36144	0.436899	6.48e-08	1.6e-07
APOBEC3C	protein_coding	5895.14	2.36103	0.083199	3.76e-177	3e-175
RP11-370F5.4	lincRNA	18.1786	2.3577	0.480332	9.18e-07	2.1e-06
AC114730.2	lincRNA	12.6894	2.35472	0.490509	1.58e-06	3.57e-06
RANBP3L	protein_coding	18.891	2.35422	0.458415	2.81e-07	6.7e-07
PDGFRA	protein_coding	12.5811	2.3538	0.509794	3.89e-06	8.53e-06
HNF1B	protein_coding	5.70948	2.35364	0.589886	6.61e-05	0.000132039
RP11-59H7.4	lincRNA	7.51585	2.35266	0.551307	1.98e-05	4.12e-05
GAL	protein_coding	9.93737	2.35168	0.554773	2.25e-05	4.65e-05
ASCL1	protein_coding	37.5071	2.3508	0.456463	2.6e-07	6.21e-07
COPRS	protein_coding	731.016	2.35027	0.100337	2.45e-121	9.95e-120
PYCR1	protein_coding	1244.38	2.35021	0.177237	3.93e-40	3.35e-39
HESX1	protein_coding	26.8679	2.34505	0.34851	1.71e-11	5.19e-11
ANKRD20A1	protein_coding	15.0462	2.34352	0.505565	3.56e-06	7.83e-06
AC061992.2	lincRNA	9.2359	2.34158	0.511038	4.61e-06	1e-05
FUT1	protein_coding	11.9549	2.3414	0.481594	1.16e-06	2.65e-06
ALDOA	protein_coding	59638.6	2.33868	0.117133	1.09e-88	2.68e-87
SRGN	protein_coding	8414.25	2.33729	0.103343	2.96e-113	1.07e-111
MNX1	protein_coding	13.0679	2.33675	0.503386	3.45e-06	7.59e-06
ALOX5AP	protein_coding	2566.12	2.3362	0.12033	5.76e-84	1.32e-82
SLC38A4	protein_coding	22.128	2.33568	0.460078	3.84e-07	9.06e-07
PLIN2	protein_coding	11037.8	2.33514	0.249448	7.88e-21	3.58e-20
RALB	protein_coding	2419.59	2.33492	0.0990626	7.8e-123	3.26e-121
TRIM25	protein_coding	11968	2.33479	0.103538	1.34e-112	4.79e-111
DUSP9	protein_coding	15.5353	2.33405	0.486629	1.62e-06	3.64e-06
FHL3	protein_coding	1192.17	2.33366	0.108413	8.97e-103	2.81e-101
CXCR2	protein_coding	15.9035	2.33364	0.433865	7.5e-08	1.85e-07
HIST1H3H	protein_coding	67.6128	2.33313	0.294973	2.58e-15	9.36e-15
AXL	protein_coding	202.6	2.33312	0.342096	9.1e-12	2.8e-11
FAAP24	protein_coding	285.279	2.33195	0.14526	5.39e-58	7.09e-57
CPA4	protein_coding	19.7396	2.33157	0.496802	2.69e-06	5.97e-06
CHAF1A	protein_coding	1976.82	2.33102	0.133559	3.26e-68	5.5e-67
CNTN4	protein_coding	16.0701	2.3306	0.495741	2.59e-06	5.75e-06
TBC1D12	protein_coding	102.435	2.32859	0.251043	1.77e-20	7.93e-20
ERCC6L	protein_coding	654.595	2.32819	0.124734	9.5e-78	1.95e-76
CHPF	protein_coding	1252.55	2.32505	0.130671	7.99e-71	1.42e-69
MAP7	protein_coding	168.581	2.32478	0.171366	6.36e-42	5.66e-41
ATP1B1	protein_coding	542.742	2.32472	0.217538	1.18e-26	6.56e-26
RNF217	protein_coding	235.986	2.32377	0.217197	1.03e-26	5.75e-26
SCN2A	protein_coding	16.201	2.32348	0.49348	2.5e-06	5.56e-06
C4orf33	protein_coding	867.298	2.32241	0.110252	1.68e-98	4.88e-97
RDH10	protein_coding	1150.43	2.32182	0.168256	2.57e-43	2.38e-42
ERO1A	protein_coding	14600.2	2.32162	0.133366	7.18e-68	1.21e-66
STRA6	protein_coding	10.04	2.32108	0.537626	1.58e-05	3.32e-05
P2RX5	protein_coding	816.22	2.32068	0.118889	7.46e-85	1.74e-83
RCN1	protein_coding	1093.06	2.31947	0.0816788	2.18e-177	1.74e-175
IFI16	protein_coding	20780.8	2.31847	0.100429	6.47e-118	2.49e-116
AK7	protein_coding	38.1738	2.31791	0.349242	3.2e-11	9.58e-11
SLC35F2	protein_coding	1270.97	2.31588	0.117328	1e-86	2.42e-85
CRYAB	protein_coding	15.0246	2.31577	0.487611	2.04e-06	4.57e-06
BTBD3	protein_coding	375.326	2.31574	0.13662	1.92e-64	2.97e-63
GPR171	protein_coding	4219.17	2.31483	0.22632	1.48e-24	7.68e-24
PLXNB2	protein_coding	840.021	2.31376	0.185191	8.06e-36	6.04e-35
LTBP1	protein_coding	34.37	2.31155	0.364568	2.29e-10	6.56e-10
RP11-84D1.2	lincRNA	16.1054	2.31046	0.461472	5.54e-07	1.29e-06
AC092198.1	lincRNA	9.25633	2.30767	0.540058	1.93e-05	4.02e-05
MIR3945HG	lincRNA	10.6937	2.30755	0.502999	4.48e-06	9.79e-06
TNC	protein_coding	12.227	2.30594	0.500318	4.05e-06	8.87e-06
ISL2	protein_coding	12.0904	2.30505	0.52521	1.14e-05	2.42e-05
INPP1	protein_coding	360.899	2.30336	0.128239	3.91e-72	7.12e-71
CPLX1	protein_coding	98.2855	2.30258	0.22128	2.33e-25	1.25e-24
EAF2	protein_coding	407.228	2.30028	0.142637	1.65e-58	2.21e-57
ANXA5	protein_coding	3979.67	2.29837	0.0833621	2.49e-167	1.77e-165
IFIH1	protein_coding	5284.72	2.29824	0.154017	2.37e-50	2.59e-49
LAPTM4B	protein_coding	1414.34	2.29443	0.134113	1.29e-65	2.05e-64
FBN1	protein_coding	69.4571	2.29426	0.246378	1.26e-20	5.66e-20
APOL4	protein_coding	30.2613	2.2941	0.41279	2.74e-08	6.92e-08
SETD7	protein_coding	1952.93	2.29087	0.0972131	8.73e-123	3.64e-121
TPD52	protein_coding	1356.59	2.29039	0.201105	4.74e-30	2.92e-29
ADAMTS20	protein_coding	14.78	2.28999	0.499068	4.46e-06	9.75e-06
CASP3	protein_coding	3848.76	2.28955	0.126281	1.83e-73	3.4e-72
RNF103-CHMP3	protein_coding	31.7594	2.28868	0.40215	1.26e-08	3.26e-08
FKBP1B	protein_coding	25.6234	2.28838	0.390035	4.43e-09	1.17e-08
PTPN7	protein_coding	7318.02	2.28785	0.0680214	5.31e-248	8.93e-246
IFI35	protein_coding	2220.34	2.28439	0.224026	2.05e-24	1.05e-23
ECE2	protein_coding	147.278	2.28291	0.198072	9.8e-31	6.19e-30
NDNF	protein_coding	28.4982	2.28259	0.464607	8.97e-07	2.06e-06
RP11-18B16.2	lincRNA	5.84091	2.28257	0.580094	8.33e-05	0.000165142
MIR222HG	lincRNA	162.672	2.2825	0.200288	4.37e-30	2.69e-29
MAP7D2	protein_coding	42.5199	2.28244	0.337913	1.43e-11	4.37e-11
TACSTD2	protein_coding	13.1834	2.28204	0.539655	2.35e-05	4.86e-05
TMSB10	protein_coding	60351.5	2.28172	0.0883657	5.11e-147	2.91e-145
SDCBP2	protein_coding	231.778	2.28118	0.206258	1.96e-28	1.15e-27
XKR5	protein_coding	9.0998	2.28111	0.533472	1.9e-05	3.97e-05
AC234582.1	protein_coding	8.34036	2.28098	0.534365	1.97e-05	4.1e-05
DPYSL2	protein_coding	2033.3	2.27971	0.0941194	1.32e-129	6.11e-128
TRPM4	protein_coding	21.9485	2.27843	0.398062	1.04e-08	2.7e-08
CD22	protein_coding	402.973	2.27797	0.231607	7.92e-23	3.87e-22
SMS	protein_coding	3023.18	2.2763	0.0861417	7.06e-154	4.38e-152
TMEM119	protein_coding	31.5565	2.27546	0.342683	3.13e-11	9.38e-11
GPR15	protein_coding	254.276	2.27544	0.20938	1.65e-27	9.4e-27
UNC93B1	protein_coding	1705.28	2.27356	0.152624	3.48e-50	3.78e-49
SNAP25	protein_coding	17.5355	2.2732	0.467823	1.18e-06	2.68e-06
RP11-30O15.1	lincRNA	6.31223	2.27291	0.553201	3.98e-05	8.07e-05
RP5-862P8.2	protein_coding	486.361	2.27146	0.115896	1.57e-85	3.73e-84
ID2	protein_coding	4563.1	2.27073	0.144813	2.06e-55	2.54e-54
UBE2L6	protein_coding	6479.14	2.26969	0.119406	1.46e-80	3.15e-79
NPM2	protein_coding	46.5347	2.26943	0.277081	2.6e-16	9.82e-16
RTN4RL2	protein_coding	60.3954	2.26796	0.315171	6.2e-13	2.01e-12
FAM27C	lincRNA	13.9768	2.26707	0.47149	1.52e-06	3.44e-06
AHR	protein_coding	1998.86	2.26658	0.180356	3.19e-36	2.43e-35
NEBL	protein_coding	76.3161	2.26604	0.251213	1.87e-19	8.05e-19
CTD-3035D6.2	lincRNA	8.96595	2.26512	0.527947	1.78e-05	3.73e-05
ANKRD65	protein_coding	18.4598	2.26509	0.463752	1.04e-06	2.37e-06
TPRG1	protein_coding	500.213	2.26482	0.233005	2.48e-22	1.19e-21
CAPN12	protein_coding	159.775	2.25739	0.27354	1.55e-16	5.91e-16
ADD2	protein_coding	2680.92	2.25558	0.109611	4.33e-94	1.17e-92
RP11-181E10.3	lincRNA	8.12767	2.25553	0.519628	1.42e-05	3e-05
ATP8B3	protein_coding	546.275	2.2517	0.143315	1.26e-55	1.56e-54
SLC8A1	protein_coding	113.118	2.25113	0.256951	1.94e-18	7.97e-18
HRASLS	protein_coding	10.0681	2.25052	0.541179	3.2e-05	6.55e-05
TXN	protein_coding	3574.06	2.24855	0.123655	6.89e-74	1.3e-72
CYP4A22-AS1	lincRNA	8.46543	2.2481	0.547614	4.04e-05	8.19e-05
KCNK15	protein_coding	6.19125	2.24696	0.560757	6.15e-05	0.0001232
B3GNT2	protein_coding	2856.82	2.24671	0.117575	2.14e-81	4.68e-80
KB-1410C5.5	lincRNA	25.4794	2.24666	0.401263	2.16e-08	5.48e-08
AKAP2	protein_coding	165.919	2.24536	0.208097	3.84e-27	2.17e-26
IL17F	protein_coding	15.6379	2.24518	0.522011	1.7e-05	3.56e-05
UBALD2	protein_coding	11416.7	2.24396	0.0876659	1.66e-144	9.18e-143
COTL1	protein_coding	16588.9	2.24385	0.0883516	2.73e-142	1.47e-140
CDH15	protein_coding	11.0766	2.24136	0.476745	2.58e-06	5.74e-06
RP11-932O9.10	lincRNA	42.858	2.24086	0.348279	1.24e-10	3.6e-10
KBTBD8	protein_coding	709.364	2.24047	0.184048	4.31e-34	3.05e-33
KIF5C	protein_coding	1903.45	2.23911	0.111285	4.89e-90	1.24e-88
SAMD9L	protein_coding	12137.5	2.23746	0.227819	9.12e-23	4.45e-22
TP53INP2	protein_coding	672.53	2.2363	0.148086	1.59e-51	1.78e-50
RORB	protein_coding	9.79262	2.23601	0.503125	8.82e-06	1.89e-05
PDE6G	protein_coding	110.227	2.23441	0.213814	1.46e-25	7.87e-25
DENND6B	protein_coding	463.332	2.2332	0.129096	4.81e-67	7.91e-66
CDKN2C	protein_coding	531.748	2.23273	0.151892	6.49e-49	6.86e-48
GAL3ST2	protein_coding	34.6228	2.23149	0.371232	1.84e-09	5.01e-09
TNFSF10	protein_coding	5190.2	2.23141	0.141621	6.22e-56	7.79e-55
EHD4	protein_coding	4709.48	2.23033	0.111213	1.84e-89	4.59e-88
C4BPB	protein_coding	213.335	2.23016	0.181587	1.14e-34	8.22e-34
HRH2	protein_coding	2035.35	2.22962	0.158118	3.74e-45	3.6e-44
CORO1B	protein_coding	7012.33	2.22957	0.115075	1.26e-83	2.86e-82
PAK3	protein_coding	33.7532	2.22731	0.372148	2.16e-09	5.85e-09
GFRA3	protein_coding	4.92042	2.22664	0.573109	0.000102252	0.000201468
CLNK	protein_coding	13.8714	2.22593	0.440932	4.46e-07	1.05e-06
ETS2	protein_coding	5183.33	2.22568	0.140214	9.67e-57	1.23e-55
WNK2	protein_coding	45.3935	2.22504	0.320223	3.69e-12	1.16e-11
NFKBIA	protein_coding	8468.31	2.22426	0.108974	1.34e-92	3.56e-91
RP11-1055B8.2	lincRNA	7.13403	2.22299	0.566558	8.72e-05	0.000172753
CYSTM1	protein_coding	359.448	2.22025	0.139879	9.8e-57	1.25e-55
PRR36	protein_coding	112.17	2.21934	0.230314	5.63e-22	2.67e-21
CBARP	protein_coding	66.6638	2.21782	0.287441	1.2e-14	4.23e-14
2008-09-01	protein_coding	1061.86	2.21706	0.107337	8.78e-95	2.41e-93
RASD2	protein_coding	6.85281	2.2159	0.549257	5.48e-05	0.000110017
ANKRD45	protein_coding	9.09811	2.2154	0.530005	2.92e-05	5.99e-05
NCKAP1	protein_coding	482.464	2.21514	0.162309	2.08e-42	1.88e-41
NME1	protein_coding	518.973	2.21442	0.158853	3.62e-44	3.41e-43
LATS2	protein_coding	140.581	2.21309	0.210115	6.1e-26	3.32e-25
ERICH2	protein_coding	9.94381	2.21291	0.523678	2.38e-05	4.93e-05
FAM129B	protein_coding	824.65	2.21113	0.126752	3.79e-68	6.38e-67
PAPPA2	protein_coding	29.1349	2.21084	0.38747	1.16e-08	2.99e-08
MROH2A	protein_coding	4.71515	2.20989	0.578148	0.000132179	0.000257867
CLEC12B	protein_coding	7.47719	2.20952	0.5491	5.72e-05	0.000114887
SEC24D	protein_coding	3767.09	2.20829	0.0902435	3.06e-132	1.46e-130
SOBP	protein_coding	22.065	2.20804	0.413714	9.44e-08	2.32e-07
INHBA	protein_coding	7.94908	2.20786	0.589249	0.000179033	0.000344773
CPXM1	protein_coding	84.5338	2.20726	0.28108	4.07e-15	1.46e-14
TNS1	protein_coding	980.018	2.2071	0.303037	3.26e-13	1.07e-12
NANP	protein_coding	371.01	2.20575	0.154981	5.77e-46	5.66e-45
PAX2	protein_coding	18.0453	2.20532	0.501205	1.08e-05	2.3e-05
ACOT4	protein_coding	163.382	2.20495	0.198548	1.18e-28	6.99e-28
RIMS2	protein_coding	15.8707	2.2036	0.488637	6.49e-06	1.4e-05
CLEC12A	protein_coding	38.9046	2.20315	0.334022	4.23e-11	1.26e-10
OXTR	protein_coding	38.2774	2.20272	0.334203	4.37e-11	1.3e-10
CERCAM	protein_coding	105.762	2.20261	0.26528	1.02e-16	3.89e-16
SPTSSA	protein_coding	353.39	2.20229	0.158136	4.37e-44	4.11e-43
DNAJB5	protein_coding	382.608	2.20151	0.13079	1.41e-63	2.14e-62
RASGEF1A	protein_coding	104.446	2.20137	0.258684	1.74e-17	6.89e-17
RGS3	protein_coding	1724.88	2.20121	0.146565	5.54e-51	6.15e-50
ZDHHC14	protein_coding	401.297	2.19967	0.12828	6.57e-66	1.05e-64
OR2B6	protein_coding	6.09731	2.19813	0.568051	0.000109016	0.000214272
LINC00593	lincRNA	10.1525	2.19657	0.520504	2.44e-05	5.05e-05
FAM43A	protein_coding	337.544	2.19452	0.199234	3.24e-28	1.89e-27
HN1	protein_coding	2518.42	2.19295	0.0919329	9.25e-126	4.02e-124
SEC61G	protein_coding	1634.33	2.19242	0.115501	2.41e-80	5.19e-79
EBP	protein_coding	2173.26	2.19153	0.0985322	1.36e-109	4.59e-108
OPLAH	protein_coding	265.134	2.19037	0.174527	3.96e-36	3e-35
LINC00487	lincRNA	18.7745	2.18914	0.396226	3.3e-08	8.29e-08
KCNN1	protein_coding	48.3289	2.18855	0.378137	7.13e-09	1.87e-08
C19orf48	protein_coding	3042.45	2.18804	0.0835064	2.51e-151	1.51e-149
RP5-1120P11.3	lincRNA	14.2343	2.18804	0.509979	1.78e-05	3.73e-05
PPP1R14B	protein_coding	2955.35	2.1878	0.101858	2.45e-102	7.61e-101
RP6-65G23.5	lincRNA	6.40658	2.18669	0.57083	0.00012777	0.000249674
CHAC2	protein_coding	158.844	2.18669	0.194702	2.87e-29	1.73e-28
ANO7	protein_coding	133.195	2.18483	0.282437	1.03e-14	3.63e-14
WHSC1	protein_coding	10896.4	2.18475	0.0793085	4.74e-167	3.33e-165
HDC	protein_coding	152.154	2.18455	0.281029	7.64e-15	2.71e-14
ENDOD1	protein_coding	2796.84	2.18385	0.117631	6.15e-77	1.24e-75
CHST1	protein_coding	6.9078	2.18372	0.564874	0.000110703	0.000217441
WI2-87327B8.2	lincRNA	7.69732	2.18313	0.548901	6.97e-05	0.000139019
TMEM125	protein_coding	13.0637	2.1828	0.457798	1.86e-06	4.18e-06
GRHL3	protein_coding	36.7926	2.18205	0.42824	3.48e-07	8.23e-07
TSPAN2	protein_coding	42.262	2.18152	0.354604	7.65e-10	2.12e-09
STARD4	protein_coding	3626.83	2.18013	0.16921	5.53e-38	4.43e-37
CXCR6	protein_coding	257.183	2.1793	0.213791	2.12e-24	1.09e-23
FAH	protein_coding	897.26	2.17617	0.118136	8.95e-76	1.75e-74
JPH1	protein_coding	11.5355	2.17565	0.5033	1.54e-05	3.24e-05
S100A10	protein_coding	6539.16	2.17517	0.0936113	1.96e-119	7.71e-118
ZNF367	protein_coding	1286.47	2.17466	0.153719	1.95e-45	1.89e-44
SLC38A3	protein_coding	10.7517	2.17449	0.533136	4.53e-05	9.15e-05
PLP2	protein_coding	7350.21	2.17353	0.0802887	2.14e-161	1.44e-159
SV2A	protein_coding	1009.58	2.1732	0.101126	1.93e-102	6.02e-101
SLC6A8	protein_coding	274.993	2.17208	0.229291	2.72e-21	1.26e-20
DDX60	protein_coding	7235.97	2.16976	0.247676	1.94e-18	8e-18
SEC24A	protein_coding	5424.04	2.16941	0.114331	2.75e-80	5.91e-79
ITGA2	protein_coding	757.955	2.16855	0.132791	5.99e-60	8.31e-59
HMGCS1	protein_coding	4755.57	2.16843	0.0908866	8.23e-126	3.59e-124
GALNT8	protein_coding	40.7048	2.16823	0.319081	1.08e-11	3.32e-11
RAMP1	protein_coding	36.5782	2.16775	0.434625	6.11e-07	1.42e-06
RHOU	protein_coding	694.401	2.165	0.113234	1.73e-81	3.81e-80
SOX5	protein_coding	16.4368	2.16479	0.506266	1.9e-05	3.97e-05
B3GNT9	protein_coding	310.647	2.16436	0.14229	2.99e-52	3.42e-51
HIST1H3G	protein_coding	33.2825	2.16324	0.330414	5.87e-11	1.73e-10
C18orf54	protein_coding	581.945	2.16287	0.145699	7.52e-50	8.13e-49
TMEM156	protein_coding	1300.61	2.16271	0.107452	4.26e-90	1.08e-88
MDH1B	protein_coding	28.5604	2.1626	0.363607	2.72e-09	7.31e-09
NUP37	protein_coding	1317.35	2.161	0.0910339	1.45e-124	6.19e-123
CYBRD1	protein_coding	115.406	2.15981	0.242191	4.76e-19	2.01e-18
HPRT1	protein_coding	1708.64	2.15872	0.112154	1.47e-82	3.29e-81
RP4-614C10.2	lincRNA	30.4503	2.15699	0.37595	9.61e-09	2.5e-08
HPGD	protein_coding	235.594	2.15685	0.230184	7.25e-21	3.3e-20
GJC2	protein_coding	48.1884	2.15661	0.318393	1.26e-11	3.84e-11
FBN3	protein_coding	8.29144	2.15617	0.536909	5.92e-05	0.00011876
MBOAT2	protein_coding	219.062	2.15574	0.182701	3.94e-32	2.6e-31
RIPPLY3	protein_coding	8.11584	2.15399	0.52382	3.92e-05	7.96e-05
KCNQ3	protein_coding	16.7137	2.15395	0.468716	4.32e-06	9.44e-06
GCNT1	protein_coding	611.873	2.15351	0.179483	3.62e-33	2.48e-32
SH2D5	protein_coding	27.7189	2.15345	0.375188	9.49e-09	2.47e-08
POMP	protein_coding	2436.5	2.15317	0.111333	2.48e-83	5.62e-82
SLC9A7	protein_coding	2042.56	2.15305	0.0840457	9.72e-145	5.42e-143
GLUL	protein_coding	10631.1	2.1519	0.213094	5.62e-24	2.85e-23
DNAJC18	protein_coding	1211.73	2.15093	0.104471	3.46e-94	9.4e-93
RP1-38C16.2	lincRNA	5.42972	2.15077	0.585344	0.000238436	0.000454354
ANKRD18B	protein_coding	26.5829	2.15074	0.386945	2.72e-08	6.89e-08
GPR68	protein_coding	1014.11	2.14956	0.139987	3.26e-53	3.81e-52
ANP32E	protein_coding	8736.26	2.1478	0.138564	3.45e-54	4.12e-53
HPDL	protein_coding	184.474	2.14777	0.172357	1.22e-35	9.05e-35
GNAT1	protein_coding	12.5556	2.14769	0.514492	2.99e-05	6.13e-05
HIST1H3J	protein_coding	7.9067	2.14696	0.505257	2.14e-05	4.45e-05
TNFAIP8L3	protein_coding	14.4975	2.14649	0.515781	3.16e-05	6.47e-05
WDR54	protein_coding	2451.36	2.1463	0.16905	6.2e-37	4.81e-36
PLOD1	protein_coding	937.671	2.14496	0.147912	1.18e-47	1.21e-46
NEDD4	protein_coding	670.517	2.14485	0.157352	2.62e-42	2.36e-41
SIX3	protein_coding	10.8287	2.14308	0.500717	1.87e-05	3.9e-05
HIVEP3	protein_coding	2278.33	2.14082	0.255106	4.78e-17	1.86e-16
USP41	protein_coding	8.73537	2.14027	0.528058	5.05e-05	0.000101765
AC087499.10	lincRNA	4.00197	2.14008	0.613051	0.000481465	0.000889652
RP11-132N15.3	lincRNA	12.1563	2.13903	0.520407	3.95e-05	8.02e-05
CITF22-49E9.3	lincRNA	17.9864	2.13889	0.439951	1.16e-06	2.65e-06
PTGER4	protein_coding	6571.89	2.13725	0.128231	2.27e-62	3.34e-61
C5orf30	protein_coding	360.239	2.13702	0.126976	1.47e-63	2.23e-62
AP3S1	protein_coding	3732.36	2.13669	0.14036	2.49e-52	2.85e-51
CTAGE6	protein_coding	11.2975	2.13644	0.480335	8.68e-06	1.86e-05
DNM3	protein_coding	285.69	2.13605	0.165353	3.56e-38	2.87e-37
CCDC50	protein_coding	506.119	2.13577	0.140879	6.48e-52	7.32e-51
PFKP	protein_coding	8315.95	2.13564	0.120508	2.84e-70	5e-69
SLC32A1	protein_coding	5.55433	2.1343	0.570465	0.000183046	0.000352232
PPIF	protein_coding	3727.02	2.13415	0.0812456	4.46e-152	2.71e-150
FOXO6	protein_coding	12.9794	2.13247	0.503807	2.31e-05	4.78e-05
VMP1	protein_coding	6750.2	2.13047	0.113721	2.61e-78	5.41e-77
FAM210A	protein_coding	1777.39	2.12957	0.228108	1e-20	4.54e-20
ITGAM	protein_coding	539.465	2.1292	0.194868	8.62e-28	4.96e-27
NEDD4L	protein_coding	368.126	2.12903	0.179217	1.51e-32	1.02e-31
LRP8	protein_coding	2000.66	2.12852	0.163583	1.05e-38	8.56e-38
ZNF503	protein_coding	43.6036	2.1281	0.330736	1.24e-10	3.6e-10
ROR1	protein_coding	15.2159	2.12759	0.45018	2.29e-06	5.11e-06
JUNB	protein_coding	11161.4	2.12579	0.146688	1.36e-47	1.39e-46
IKZF4	protein_coding	1851.79	2.12433	0.0730722	8.18e-186	7.21e-184
RP11-95M15.1	lincRNA	6.15075	2.12365	0.564604	0.000169032	0.000326261
PROX1	protein_coding	23.4839	2.12353	0.430904	8.3e-07	1.91e-06
NPBWR1	protein_coding	36.881	2.12161	0.369788	9.62e-09	2.5e-08
PCK2	protein_coding	2424.38	2.12124	0.0940098	9.77e-113	3.51e-111
LPP	protein_coding	2973.15	2.12113	0.105338	3.54e-90	9.02e-89
CHEK2	protein_coding	948.365	2.1211	0.0944459	1.06e-111	3.73e-110
CDKN2D	protein_coding	1709.26	2.12023	0.0945237	1.98e-111	6.94e-110
ARHGEF35	protein_coding	61.153	2.11738	0.269696	4.13e-15	1.48e-14
CLEC4F	protein_coding	13.7599	2.11687	0.533501	7.25e-05	0.000144409
RP11-54O7.17	lincRNA	5.65122	2.11597	0.565001	0.000180339	0.000347187
RP11-8L8.2	lincRNA	21.1219	2.11585	0.438603	1.41e-06	3.19e-06
RP5-1158E12.3	lincRNA	22.0338	2.11462	0.394395	8.25e-08	2.03e-07
SAMSN1	protein_coding	4194.39	2.1126	0.0834305	1.84e-141	9.76e-140
TMEM135	protein_coding	1023.14	2.1123	0.107235	2.25e-86	5.4e-85
MTHFD1L	protein_coding	3174.43	2.11163	0.136541	5.96e-54	7.09e-53
PLAUR	protein_coding	547.307	2.11115	0.17234	1.68e-34	1.21e-33
SPHK1	protein_coding	154.641	2.10996	0.216079	1.59e-22	7.73e-22
CD58	protein_coding	459.678	2.10933	0.155218	4.62e-42	4.14e-41
GNG8	protein_coding	80.4275	2.10913	0.264838	1.67e-15	6.09e-15
FAM126A	protein_coding	1912.31	2.10822	0.121844	4.49e-67	7.39e-66
MT1F	protein_coding	274.156	2.10801	0.148496	9.74e-46	9.51e-45
THEG	protein_coding	6.17394	2.10786	0.590341	0.000356195	0.000665923
HSH2D	protein_coding	2785.2	2.10724	0.12145	1.95e-67	3.24e-66
MCOLN2	protein_coding	804.617	2.10674	0.112176	1.09e-78	2.27e-77
LVRN	protein_coding	17.0739	2.1057	0.457106	4.09e-06	8.97e-06
GAS2L1	protein_coding	78.0239	2.10462	0.275569	2.22e-14	7.7e-14
PPP1R13L	protein_coding	2060.13	2.10271	0.163332	6.32e-38	5.05e-37
SMC4	protein_coding	8228.15	2.10226	0.102413	1.23e-93	3.31e-92
RPA3	protein_coding	1431.38	2.10199	0.110277	5.34e-81	1.16e-79
CDCA4	protein_coding	1687.67	2.10187	0.0838078	8.3e-139	4.25e-137
AIF1L	protein_coding	72.8024	2.10047	0.23436	3.17e-19	1.35e-18
C1orf53	protein_coding	3.75196	2.09934	0.583516	0.000321001	0.000603143
RASAL1	protein_coding	401.94	2.0992	0.19199	7.94e-28	4.58e-27
WDR62	protein_coding	656.612	2.0971	0.168873	2.08e-35	1.54e-34
ECSCR	protein_coding	11.2119	2.09703	0.502786	3.04e-05	6.22e-05
SMC2	protein_coding	5776.51	2.09479	0.0828905	6.53e-141	3.42e-139
TTC7B	protein_coding	130.283	2.09418	0.224196	9.56e-21	4.33e-20
STK39	protein_coding	2891.58	2.09151	0.100082	5.58e-97	1.58e-95
LINC00599	lincRNA	4.6515	2.08889	0.580608	0.000320976	0.000603143
ROBO1	protein_coding	19.3009	2.08814	0.435169	1.6e-06	3.61e-06
LINC01006	lincRNA	200.484	2.0878	0.20819	1.14e-23	5.76e-23
PARP9	protein_coding	6671.86	2.08713	0.139608	1.56e-50	1.72e-49
RP11-108L7.15	lincRNA	35.0272	2.08697	0.328348	2.07e-10	5.94e-10
SREBF1	protein_coding	4690.6	2.08632	0.129882	4.62e-58	6.09e-57
AC092580.3	lincRNA	4.21984	2.08577	0.584235	0.000356855	0.000667032
LINC00271	lincRNA	46.2595	2.0855	0.334068	4.3e-10	1.21e-09
TUBB3	protein_coding	15.4166	2.08541	0.47733	1.25e-05	2.64e-05
CBLN3	protein_coding	499.863	2.08315	0.120217	2.88e-67	4.76e-66
PFDN4	protein_coding	944.968	2.08306	0.129956	8.03e-58	1.05e-56
TBKBP1	protein_coding	1016.81	2.0827	0.165583	2.79e-36	2.12e-35
IL32	protein_coding	13493	2.0823	0.120784	1.33e-66	2.17e-65
TMPRSS7	protein_coding	18.4852	2.0821	0.418512	6.52e-07	1.51e-06
PLAGL1	protein_coding	1133.27	2.08109	0.119328	4.1e-68	6.89e-67
RP1-111D6.3	lincRNA	15.8363	2.08072	0.423157	8.78e-07	2.02e-06
AC016735.2	lincRNA	35.6407	2.07916	0.368428	1.67e-08	4.27e-08
LRRC42	protein_coding	1255.73	2.07877	0.106141	2.07e-85	4.91e-84
SESN2	protein_coding	1985.42	2.07824	0.0945972	5.66e-107	1.85e-105
PLAC1	protein_coding	8.98108	2.07743	0.502168	3.52e-05	7.17e-05
SPSB4	protein_coding	4.61753	2.07372	0.604819	0.000606547	0.00111091
HSPA5	protein_coding	40479.5	2.07319	0.107642	1.16e-82	2.6e-81
IFNL1	protein_coding	65.7736	2.07299	0.397468	1.83e-07	4.41e-07
TCP10L2	protein_coding	4.19009	2.07283	0.594848	0.000492807	0.000909611
LEPR	protein_coding	253.652	2.07185	0.165954	9.07e-36	6.79e-35
PUS7	protein_coding	983.817	2.07077	0.159407	1.39e-38	1.13e-37
LAIR2	protein_coding	21.4128	2.07066	0.377501	4.13e-08	1.03e-07
PTGER1	protein_coding	22.0562	2.0701	0.372912	2.84e-08	7.17e-08
ADCY3	protein_coding	1190.56	2.06921	0.172497	3.74e-33	2.57e-32
PRELID3A	protein_coding	89.1759	2.0681	0.228345	1.34e-19	5.8e-19
IFNW1	protein_coding	5.72619	2.06787	0.57741	0.000341898	0.000640321
PLA2G4C	protein_coding	195.488	2.06732	0.202233	1.57e-24	8.13e-24
PLA1A	protein_coding	9.34876	2.06601	0.519015	6.87e-05	0.000137185
HIF1A	protein_coding	14506.8	2.06432	0.0793375	2.98e-149	1.74e-147
PCDH1	protein_coding	20.5401	2.06397	0.468607	1.06e-05	2.26e-05
LINC00539	lincRNA	147.346	2.06397	0.200873	9.13e-25	4.77e-24
FAM155B	protein_coding	17.0619	2.06382	0.439462	2.65e-06	5.88e-06
THBS1	protein_coding	660.247	2.06357	0.406741	3.91e-07	9.22e-07
FAM162A	protein_coding	5128.7	2.06321	0.157212	2.41e-39	2.01e-38
GLB1L3	protein_coding	771.274	2.0619	0.0890817	1.59e-118	6.14e-117
CLDN14	protein_coding	17.4232	2.06168	0.511401	5.54e-05	0.000111363
DOK2	protein_coding	2417.44	2.05994	0.101199	4.16e-92	1.09e-90
PHTF1	protein_coding	572.281	2.05881	0.140274	9.05e-49	9.51e-48
CTXN1	protein_coding	14.6787	2.0577	0.4856	2.26e-05	4.69e-05
NKG7	protein_coding	838.137	2.05736	0.38158	6.98e-08	1.72e-07
DNA2	protein_coding	1043.1	2.05692	0.150553	1.7e-42	1.54e-41
RCOR2	protein_coding	60.8382	2.05576	0.328444	3.87e-10	1.1e-09
LDLR	protein_coding	3926.82	2.05478	0.12088	8.42e-65	1.31e-63
TNFRSF10C	protein_coding	20.8683	2.0546	0.417526	8.62e-07	1.98e-06
LIMA1	protein_coding	4284.99	2.05453	0.112368	1.11e-74	2.13e-73
TNFRSF1B	protein_coding	6970.51	2.0532	0.111925	3.65e-75	7.1e-74
RTN2	protein_coding	115.658	2.05287	0.214055	8.78e-22	4.14e-21
CCDC74B	protein_coding	33.6842	2.05238	0.384041	9.08e-08	2.23e-07
WDFY1	protein_coding	5625.8	2.0522	0.084997	8.54e-129	3.87e-127
RP11-495P10.5	lincRNA	8.25052	2.0508	0.523832	9.04e-05	0.000178868
APBA1	protein_coding	300.668	2.05049	0.249023	1.81e-16	6.87e-16
SCNN1B	protein_coding	8.28094	2.04944	0.552034	0.000205206	0.000392962
CAMKV	protein_coding	3.92903	2.04896	0.579487	0.000406527	0.000755331
LL21NC02-21A1.1	lincRNA	8.89509	2.04851	0.554676	0.000221486	0.000423454
PCOLCE2	protein_coding	14.5886	2.04783	0.508767	5.7e-05	0.000114329
ENTPD2	protein_coding	9.97295	2.04699	0.537154	0.000138518	0.000269633
SCN3A	protein_coding	20.4246	2.04642	0.40672	4.87e-07	1.14e-06
NEURL1B	protein_coding	86.3159	2.04579	0.221376	2.44e-20	1.09e-19
RRAGD	protein_coding	2488.28	2.04502	0.141267	1.71e-47	1.74e-46
ARHGEF5	protein_coding	476.651	2.04494	0.134815	5.72e-52	6.48e-51
AC091814.3	lincRNA	19.053	2.04184	0.453277	6.65e-06	1.43e-05
WDR76	protein_coding	2048.9	2.03843	0.130124	2.61e-55	3.21e-54
LPO	protein_coding	16.0386	2.03784	0.481829	2.34e-05	4.85e-05
HSPA12A	protein_coding	4.01369	2.03655	0.591005	0.000569145	0.00104459
SQRDL	protein_coding	1821.96	2.03618	0.117481	2.7e-67	4.46e-66
HIST1H2BJ	protein_coding	69.3443	2.03365	0.263219	1.11e-14	3.91e-14
UPRT	protein_coding	2301.39	2.0334	0.192346	4.04e-26	2.21e-25
PTPRR	protein_coding	8.99804	2.03293	0.553944	0.000242627	0.000461513
UHRF1BP1L	protein_coding	3400.1	2.03243	0.101208	1.07e-89	2.68e-88
RP11-456K23.1	lincRNA	9.91305	2.03073	0.508394	6.49e-05	0.000129662
XRCC4	protein_coding	381.579	2.02916	0.128419	3.06e-56	3.85e-55
PIM1	protein_coding	14040.3	2.02915	0.0881504	2.99e-117	1.14e-115
GGCT	protein_coding	728.057	2.02904	0.0919583	6.89e-108	2.28e-106
KCNC3	protein_coding	985.862	2.02886	0.116739	1.18e-67	1.97e-66
PSD3	protein_coding	425.869	2.02885	0.280895	5.09e-13	1.66e-12
PHPT1	protein_coding	1801.04	2.0285	0.123032	4.51e-61	6.43e-60
LINC00589	lincRNA	7.01662	2.02725	0.557556	0.000276955	0.000523749
KLC3	protein_coding	40.0027	2.02635	0.399503	3.93e-07	9.28e-07
DFNA5	protein_coding	627.206	2.02588	0.182741	1.47e-28	8.65e-28
ANGPT4	protein_coding	26.2892	2.02555	0.402667	4.9e-07	1.15e-06
MYLK3	protein_coding	16.4211	2.02532	0.460246	1.08e-05	2.3e-05
TRIL	protein_coding	4.32201	2.02501	0.602883	0.000782618	0.00141795
PDIA5	protein_coding	449.336	2.02492	0.130958	6.23e-54	7.4e-53
C12orf74	protein_coding	4.02598	2.02233	0.599631	0.000744542	0.00135224
CRYBG3	protein_coding	2287.8	2.02122	0.131735	3.94e-53	4.6e-52
GPR84	protein_coding	61.6912	2.02109	0.316863	1.79e-10	5.15e-10
CYP2J2	protein_coding	207.445	2.02091	0.208904	3.89e-22	1.86e-21
SNRNP25	protein_coding	733.26	2.02072	0.201539	1.17e-23	5.87e-23
CEP128	protein_coding	817.504	2.02036	0.11172	4.25e-73	7.86e-72
ABHD5	protein_coding	525.785	2.01676	0.133709	2.09e-51	2.34e-50
DGKH	protein_coding	3254.31	2.01665	0.111985	1.68e-72	3.08e-71
MFSD6L	protein_coding	9.52027	2.01578	0.513533	8.66e-05	0.000171599
PRPH	protein_coding	10.1742	2.01555	0.520893	0.000109097	0.000214411
SYN2	protein_coding	10.7377	2.01458	0.527785	0.000135061	0.000263158
GOLIM4	protein_coding	169.394	2.01423	0.238479	3.01e-17	1.18e-16
UST	protein_coding	143.326	2.01335	0.193846	2.86e-25	1.52e-24
RP3-510D11.2	lincRNA	18.2666	2.01189	0.416373	1.35e-06	3.07e-06
XPNPEP2	protein_coding	31.1859	2.01157	0.314192	1.53e-10	4.42e-10
KCNQ4	protein_coding	110.738	2.01009	0.20229	2.88e-23	1.43e-22
ARG2	protein_coding	530.532	2.01004	0.169766	2.42e-32	1.62e-31
JAKMIP3	protein_coding	113.226	2.00895	0.216812	1.94e-20	8.67e-20
SPTLC3	protein_coding	67.5386	2.00694	0.261051	1.5e-14	5.24e-14
AC098823.3	lincRNA	12.7038	2.00519	0.474223	2.35e-05	4.87e-05
OR7D2	protein_coding	16.0803	2.00439	0.457203	1.17e-05	2.47e-05
NPAS4	protein_coding	9.74579	2.00434	0.522811	0.000126189	0.000246682
SLC7A11	protein_coding	857.082	2.00249	0.195186	1.07e-24	5.6e-24
SLC39A1	protein_coding	3035.41	2.0005	0.0838112	6.41e-126	2.82e-124
ARHGAP10	protein_coding	376.187	1.9984	0.126635	4.22e-56	5.3e-55
C19orf54	protein_coding	1219.77	1.99725	0.107165	1.6e-77	3.27e-76
KLF6	protein_coding	18828.4	1.99599	0.0654638	3.53e-204	3.85e-202
ABI3	protein_coding	910.752	1.99597	0.118583	1.43e-63	2.16e-62
MISP3	protein_coding	133.279	1.99425	0.21064	2.87e-21	1.33e-20
SCLT1	protein_coding	929.474	1.99409	0.116507	1.13e-65	1.81e-64
INSC	protein_coding	26.4734	1.9936	0.381687	1.76e-07	4.24e-07
NCF4	protein_coding	464.238	1.99286	0.157519	1.1e-36	8.47e-36
RP11-14N7.2	lincRNA	5.11483	1.99274	0.581854	0.000615237	0.00112601
CREB3L3	protein_coding	13.8271	1.99205	0.488638	4.57e-05	9.23e-05
PRAME	protein_coding	4.99452	1.99098	0.596208	0.000839577	0.00151665
STMN1	protein_coding	9442.11	1.99017	0.115729	2.8e-66	4.53e-65
GABRQ	protein_coding	10.2227	1.9896	0.548113	0.000283517	0.000535756
RNASEH2A	protein_coding	1053.3	1.98843	0.130441	1.81e-52	2.08e-51
PYDC1	protein_coding	11.6413	1.98778	0.492683	5.47e-05	0.000109917
PRF1	protein_coding	1243.83	1.98754	0.248125	1.14e-15	4.21e-15
MAFF	protein_coding	631.252	1.98716	0.155759	2.82e-37	2.21e-36
NRARP	protein_coding	58.4811	1.98643	0.259774	2.06e-14	7.17e-14
LRRC14B	protein_coding	8.32572	1.98624	0.530832	0.000182743	0.000351682
CENPL	protein_coding	781.858	1.98624	0.0984464	1.6e-90	4.1e-89
NCAPD2	protein_coding	11725.9	1.98517	0.0678864	5.59e-188	5.08e-186
KIF20B	protein_coding	3605.96	1.98477	0.13127	1.2e-51	1.35e-50
PLAGL2	protein_coding	5959.54	1.98373	0.0705816	8.41e-174	6.5e-172
MARVELD1	protein_coding	216.241	1.9834	0.190933	2.81e-25	1.5e-24
KAZALD1	protein_coding	14.4779	1.98307	0.454438	1.28e-05	2.7e-05
TNIP3	protein_coding	138.059	1.98283	0.18125	7.44e-28	4.3e-27
HIST1H2AL	protein_coding	5.1152	1.98271	0.583949	0.000685405	0.00125012
PDE4A	protein_coding	1201.05	1.98093	0.32585	1.21e-09	3.31e-09
SPTBN4	protein_coding	292.231	1.97952	0.205145	4.95e-22	2.35e-21
RAB17	protein_coding	6.61909	1.97901	0.551613	0.00033363	0.000625475
GDAP1	protein_coding	272.705	1.978	0.148929	2.96e-40	2.53e-39
IL3	protein_coding	5.45524	1.97681	0.585367	0.000732671	0.00133212
PSMD14	protein_coding	2141.52	1.97605	0.109715	1.61e-72	2.94e-71
CD226	protein_coding	6035.04	1.97577	0.148413	1.95e-40	1.67e-39
RP11-467J12.4	protein_coding	8.19074	1.97533	0.550699	0.000334561	0.000627103
CACNA1G	protein_coding	5.16191	1.97515	0.574481	0.000585723	0.00107414
HYAL3	protein_coding	194.79	1.97332	0.183192	4.67e-27	2.63e-26
GZMH	protein_coding	357.563	1.97317	0.48304	4.41e-05	8.92e-05
FHAD1	protein_coding	13.2822	1.97279	0.454172	1.4e-05	2.95e-05
KIRREL	protein_coding	14.3264	1.97128	0.554382	0.00037682	0.000703048
CALD1	protein_coding	260.548	1.97116	0.231538	1.69e-17	6.7e-17
ZNF821	protein_coding	230.728	1.97071	0.172236	2.58e-30	1.6e-29
UGT8	protein_coding	7.89429	1.96921	0.535892	0.000238189	0.000453928
FMNL2	protein_coding	1340.25	1.9689	0.175276	2.8e-29	1.69e-28
FAM234B	protein_coding	1298.11	1.96883	0.251254	4.65e-15	1.67e-14
KIAA1161	protein_coding	331.731	1.96692	0.169604	4.26e-31	2.73e-30
MOCOS	protein_coding	19.3004	1.96657	0.415205	2.18e-06	4.86e-06
SLC6A17	protein_coding	12.638	1.96592	0.497213	7.69e-05	0.000153008
AC112721.2	lincRNA	66.5848	1.96567	0.336711	5.29e-09	1.4e-08
RP11-83N9.5	lincRNA	127.906	1.96479	0.221331	6.86e-19	2.88e-18
MTFP1	protein_coding	280.933	1.96449	0.171667	2.53e-30	1.57e-29
GPD2	protein_coding	2115.76	1.96347	0.0879675	2.34e-110	8.04e-109
C19orf81	protein_coding	24.0232	1.96314	0.380653	2.51e-07	5.98e-07
RP11-567J20.3	lincRNA	2.50768	1.96278	0.608889	0.00126613	0.00224816
ACTG1	protein_coding	125530	1.96277	0.0618005	2.33e-221	3.01e-219
LYPLA1	protein_coding	2128.03	1.96125	0.138626	1.93e-45	1.87e-44
RP11-65J3.14	lincRNA	12.589	1.96027	0.483806	5.08e-05	0.000102319
DUSP26	protein_coding	2.46804	1.95928	0.624127	0.00169395	0.00297376
PTPN22	protein_coding	5081.01	1.95875	0.0843361	2.52e-119	9.86e-118
HIF1A-AS1	lincRNA	6.86049	1.95814	0.538218	0.000274567	0.000519573
OTUD7B	protein_coding	2197.48	1.95796	0.11747	2.25e-62	3.32e-61
BCKDK	protein_coding	2433.46	1.95707	0.136705	1.74e-46	1.73e-45
LINC00702	lincRNA	4.63757	1.95686	0.601677	0.00114456	0.00204144
DUOX2	protein_coding	36.7028	1.95569	0.361085	6.09e-08	1.51e-07
TRAF4	protein_coding	1610.23	1.95471	0.0868732	4.08e-112	1.44e-110
PLEKHG7	protein_coding	9.63708	1.95396	0.474202	3.78e-05	7.69e-05
C16orf45	protein_coding	564.73	1.95315	0.136642	2.39e-46	2.36e-45
YAP1	protein_coding	26.0276	1.95286	0.404461	1.38e-06	3.12e-06
GBP5	protein_coding	12042.3	1.9525	0.0995847	1.36e-85	3.24e-84
TCEA1	protein_coding	7664	1.9524	0.121888	9.57e-58	1.25e-56
GPR63	protein_coding	158.078	1.95205	0.19036	1.13e-24	5.88e-24
PRSS27	protein_coding	73.9397	1.95179	0.229665	1.92e-17	7.6e-17
DQX1	protein_coding	53.2628	1.95169	0.272873	8.53e-13	2.75e-12
CXorf36	protein_coding	4.14706	1.95125	0.58779	0.000901335	0.001624
AGAP1	protein_coding	160.988	1.94961	0.23238	4.87e-17	1.89e-16
KCNS1	protein_coding	44.0824	1.948	0.32101	1.29e-09	3.54e-09
SKA2	protein_coding	1287	1.94699	0.134252	1.17e-47	1.2e-46
SLC9A2	protein_coding	21.4925	1.94627	0.406317	1.67e-06	3.76e-06
PDZD4	protein_coding	93.7095	1.94618	0.296734	5.43e-11	1.6e-10
TFAP2A	protein_coding	10.749	1.94593	0.468947	3.33e-05	6.8e-05
RFC2	protein_coding	1539.7	1.94571	0.1072	1.28e-73	2.39e-72
DHCR7	protein_coding	2217.67	1.94561	0.0975806	1.89e-88	4.64e-87
MPZL1	protein_coding	1371.74	1.94547	0.0694761	1.53e-172	1.17e-170
SPNS3	protein_coding	392.806	1.94303	0.123987	2.38e-55	2.93e-54
ADRA2B	protein_coding	17.5665	1.94269	0.418637	3.48e-06	7.65e-06
CA7	protein_coding	9.5621	1.94205	0.503393	0.000114356	0.0002242
RP11-326C3.15	lincRNA	24.3139	1.94137	0.358117	5.92e-08	1.47e-07
ACSL4	protein_coding	4499.39	1.94119	0.0857548	1.89e-113	6.88e-112
EPHB1	protein_coding	14.7037	1.94068	0.50101	0.000107269	0.000210963
SIT1	protein_coding	3647.33	1.93996	0.116256	1.63e-62	2.41e-61
TMEM54	protein_coding	6.35401	1.93962	0.561064	0.000546162	0.0010035
GMPR	protein_coding	96.144	1.93927	0.293157	3.71e-11	1.11e-10
IL1RL1	protein_coding	43.7593	1.9361	0.379099	3.27e-07	7.75e-07
MAN1A1	protein_coding	2282.66	1.93609	0.119207	2.57e-59	3.5e-58
PRUNE2	protein_coding	38.3688	1.93594	0.382353	4.12e-07	9.71e-07
RECQL4	protein_coding	1449.63	1.93543	0.13418	3.65e-47	3.69e-46
FRRS1	protein_coding	100.424	1.93531	0.241397	1.08e-15	3.98e-15
GJD3	protein_coding	7.48176	1.93349	0.542977	0.000369581	0.000689989
GNG5	protein_coding	3061.94	1.93322	0.0830112	5.77e-120	2.29e-118
SGCB	protein_coding	760.364	1.9329	0.115368	5.27e-63	7.91e-62
RP11-234B24.4	lincRNA	8.33494	1.93145	0.522988	0.000221534	0.000423506
RP11-456H18.2	lincRNA	5.00483	1.92947	0.563917	0.000622643	0.00113925
LETM2	protein_coding	282.841	1.92883	0.143248	2.52e-41	2.21e-40
CHST2	protein_coding	1261.54	1.92798	0.171003	1.75e-29	1.06e-28
DMGDH	protein_coding	61.0753	1.92781	0.28952	2.76e-11	8.29e-11
LEMD1	protein_coding	9.67111	1.92514	0.531935	0.000295597	0.000557643
HEY1	protein_coding	12.3687	1.92393	0.505229	0.000140075	0.000272479
PLB1	protein_coding	99.593	1.92246	0.251477	2.09e-14	7.28e-14
FAM131C	protein_coding	3.18477	1.9221	0.607681	0.00156147	0.00274838
STK3	protein_coding	211.178	1.92182	0.198738	4.04e-22	1.93e-21
SNHG15	lincRNA	2799.62	1.92161	0.17131	3.36e-29	2.02e-28
NFKBIE	protein_coding	906.324	1.92112	0.115227	2.08e-62	3.07e-61
GATM	protein_coding	183.712	1.91923	0.214434	3.55e-19	1.51e-18
IL36RN	protein_coding	7.88383	1.91876	0.565635	0.000693273	0.00126287
MYO5C	protein_coding	102.561	1.91859	0.208684	3.79e-20	1.68e-19
TTC38	protein_coding	509.292	1.91789	0.157338	3.53e-34	2.5e-33
SLC15A4	protein_coding	1879.25	1.9139	0.100291	3.47e-81	7.56e-80
FUT3	protein_coding	27.0319	1.91359	0.378895	4.41e-07	1.04e-06
DCUN1D5	protein_coding	1372.61	1.91285	0.0769447	2.02e-136	1.01e-134
MDK	protein_coding	194.595	1.91284	0.216341	9.42e-19	3.93e-18
CCL3L3	protein_coding	49.2785	1.91181	0.342166	2.31e-08	5.85e-08
ZNF282	protein_coding	2713.93	1.91157	0.101503	4.08e-79	8.56e-78
C20orf197	lincRNA	11.7706	1.91068	0.460634	3.35e-05	6.85e-05
PITX2	protein_coding	3.31337	1.91033	0.599486	0.00143944	0.00254469
DARS	protein_coding	8610.66	1.9101	0.076896	3.32e-136	1.65e-134
DCLRE1A	protein_coding	1319.22	1.90899	0.108036	7.15e-70	1.26e-68
SLC25A24	protein_coding	1292.03	1.9084	0.145423	2.43e-39	2.03e-38
SLC25A43	protein_coding	334.934	1.90722	0.142123	4.64e-41	4.04e-40
BIVM	protein_coding	447.507	1.90574	0.148312	8.65e-38	6.89e-37
COL1A1	protein_coding	57.4186	1.90488	0.253696	5.98e-14	2.03e-13
PLSCR4	protein_coding	6.14262	1.90452	0.536764	0.00038793	0.000722441
CCDC6	protein_coding	5259.18	1.90233	0.100766	1.71e-79	3.63e-78
DCTPP1	protein_coding	904.121	1.9003	0.113048	2.07e-63	3.13e-62
COX5A	protein_coding	3295.37	1.89981	0.110908	8.92e-66	1.43e-64
ERFE	protein_coding	18.6385	1.89976	0.410584	3.71e-06	8.15e-06
PCAT19	lincRNA	4.70989	1.89947	0.552583	0.000587254	0.00107665
RP11-5A19.5	protein_coding	47.4257	1.89938	0.318673	2.52e-09	6.78e-09
CMBL	protein_coding	75.7903	1.89831	0.248269	2.07e-14	7.21e-14
MAFA	protein_coding	3.76382	1.89801	0.611397	0.00190678	0.00332973
[truncated: 9,138 more rows]

## Sheet: Data S2, TM stim 16h
Supplementary Data 2. Differential RNA expression
We performed differential RNA expression analysis using a Wald test (two-sided), as implemented in DESeq2. Columns correspond to gene name, gene type, mean expression, log2-fold change, standard error of log2-fold change, P value and FDR-adjusted P value
We report any gene with an estimated absolute LFC larger than 0.5. Each tab corresponds to a pairwise comparison, as specified in the tab name (stim = Th0 vs resting cells; others = cytokine condition vs Th0).
gene_name	type	mean	LFC	LFC_se	p_value	p_adj
IL2	protein_coding	38116.4	9.74686	0.217655	0	0
IL9	protein_coding	5939.73	9.19386	0.255794	6.64e-283	1.95e-280
MIR155HG	lincRNA	38795	7.9191	0.158369	0	0
IL17F	protein_coding	3391.12	7.90602	0.283947	1.3e-170	1.07e-168
CSF2	protein_coding	2499.21	7.71139	0.274262	6.1e-174	5.39e-172
IL22	protein_coding	1728.03	7.70612	0.273755	2.42e-174	2.16e-172
XIRP1	protein_coding	2938.02	7.70352	0.264775	4.21e-186	4.17e-184
IL3	protein_coding	2351.55	7.51146	0.277637	3.34e-161	2.44e-159
LIF	protein_coding	12298.8	7.43797	0.145104	0	0
IFNG	protein_coding	32681.6	7.16053	0.301	4.33e-125	1.88e-123
GZMB	protein_coding	12345.1	6.99557	0.138901	0	0
SLC6A9	protein_coding	2568.07	6.92488	0.223258	3.14e-211	4.18e-209
TNFRSF9	protein_coding	10918.4	6.8322	0.114252	0	0
IGF2	protein_coding	1223.47	6.79493	0.251549	1.06e-160	7.66e-159
PYCR1	protein_coding	3626.27	6.76184	0.162656	0	0
IL13	protein_coding	1327.29	6.40849	0.229014	2.62e-172	2.23e-170
ZBED2	protein_coding	12510.6	6.26869	0.11672	0	0
IL21	protein_coding	804.542	6.26407	0.279601	3.63e-111	1.29e-109
EGR3	protein_coding	3301.91	6.20515	0.1751	4.48e-275	1.1e-272
TNFRSF8	protein_coding	1945.18	6.1881	0.193102	2.51e-225	3.81e-223
IL17A	protein_coding	537.031	6.08907	0.301194	7.02e-91	1.79e-89
C17orf96	protein_coding	6962.85	6.03986	0.14099	0	0
MYO1B	protein_coding	1060.43	5.98178	0.216244	1.99e-168	1.58e-166
BATF3	protein_coding	1998.3	5.97769	0.165884	2.34e-284	6.99e-282
IL10	protein_coding	3948.38	5.89129	0.206208	1.6e-179	1.52e-177
IL2RA	protein_coding	37738	5.88456	0.145457	0	0
NDFIP2	protein_coding	9244.36	5.88011	0.181759	1.33e-229	2.1e-227
FOSL1	protein_coding	3032.88	5.83423	0.179932	1.23e-230	1.98e-228
CHAC1	protein_coding	1454.09	5.69857	0.230311	3.69e-135	1.85e-133
PSAT1	protein_coding	11726.1	5.66995	0.158974	1.33e-278	3.46e-276
IL5	protein_coding	505.402	5.64671	0.293907	2.9e-82	6.31e-81
TNFRSF4	protein_coding	18744.8	5.52484	0.138555	0	0
IRF4	protein_coding	73320.8	5.52319	0.197337	2.24e-172	1.93e-170
IL6	protein_coding	366.534	5.40919	0.293576	8.25e-76	1.58e-74
CXCL11	protein_coding	1211.47	5.38027	0.339153	1.13e-56	1.43e-55
STRIP2	protein_coding	2809.83	5.34724	0.146386	3.93e-292	1.33e-289
ZBTB32	protein_coding	2107.96	5.239	0.19146	7.47e-165	5.64e-163
STC2	protein_coding	259.036	5.16802	0.322694	1e-57	1.3e-56
RP11-413N19.2	lincRNA	298.738	5.15221	0.267657	1.43e-82	3.14e-81
MAOA	protein_coding	848.478	5.12889	0.243608	2.11e-98	6.11e-97
SLC7A5	protein_coding	74499.9	5.11863	0.129226	0	0
CCL20	protein_coding	5711.88	5.0924	0.253267	6.44e-90	1.61e-88
GPR87	protein_coding	229.791	5.08898	0.309556	9.96e-61	1.38e-59
CXCL9	protein_coding	6775.58	5.05296	0.387151	6.22e-39	5.14e-38
CTTN	protein_coding	1296.38	4.97043	0.154022	1.79e-228	2.8e-226
MFSD2A	protein_coding	2101.91	4.93233	0.185316	4.45e-156	3e-154
NME1	protein_coding	2943.4	4.91917	0.141737	6.34e-264	1.39e-261
KCNK5	protein_coding	1320.14	4.87401	0.159042	2.99e-206	3.76e-204
SLC29A1	protein_coding	4025.78	4.83759	0.142266	1.96e-253	3.78e-251
ULBP1	protein_coding	260.471	4.82832	0.280535	2.19e-66	3.45e-65
CCL17	protein_coding	257.534	4.82228	0.310761	2.64e-54	3.19e-53
IL1A	protein_coding	336.324	4.76672	0.248809	8.28e-82	1.78e-80
NAMPT	protein_coding	45134.4	4.76231	0.142551	1.06e-244	1.93e-242
IL31	protein_coding	136.911	4.69564	0.322872	6.43e-48	6.72e-47
NIPAL4	protein_coding	573.764	4.69003	0.191156	6.23e-133	3.05e-131
TNIP3	protein_coding	1355.45	4.66241	0.202807	5.96e-117	2.34e-115
IGSF3	protein_coding	676.722	4.63859	0.218812	9.76e-100	2.91e-98
KCNK15	protein_coding	126.003	4.61162	0.313403	5.19e-49	5.56e-48
CCL4	protein_coding	8259.11	4.60093	0.152247	1.28e-200	1.47e-198
GALR2	protein_coding	275.906	4.57436	0.248759	1.62e-75	3.08e-74
NRARP	protein_coding	326.064	4.53999	0.236869	7.03e-82	1.52e-80
SPRY4	protein_coding	126.239	4.51457	0.322311	1.42e-44	1.36e-43
HIVEP3	protein_coding	15605.3	4.51268	0.158916	2.22e-177	2.05e-175
EGR4	protein_coding	103.87	4.50316	0.311806	2.81e-47	2.88e-46
MTHFD1L	protein_coding	9452.89	4.50198	0.105318	0	0
C2CD4A	protein_coding	141.628	4.49782	0.28989	2.72e-54	3.29e-53
SOCS3	protein_coding	5682.88	4.48065	0.145725	1.33e-207	1.71e-205
WARS	protein_coding	62326.1	4.44722	0.155795	3.2e-179	2.99e-177
TERT	protein_coding	162.342	4.42986	0.284936	1.67e-54	2.03e-53
LRRC32	protein_coding	787.31	4.41628	0.173305	3.06e-143	1.75e-141
IL23R	protein_coding	348.168	4.40791	0.254463	3.19e-67	5.14e-66
CXCL10	protein_coding	6901.12	4.40696	0.380095	4.4e-31	2.9e-30
FLT1	protein_coding	582.506	4.39489	0.180065	1.43e-131	6.81e-130
TNFRSF18	protein_coding	7138.51	4.3792	0.120974	6.17e-287	1.9e-284
CCL19	protein_coding	144.099	4.37461	0.348152	3.28e-36	2.52e-35
KIF1A	protein_coding	155.76	4.3705	0.298443	1.46e-48	1.55e-47
IL12RB2	protein_coding	5801.84	4.36628	0.113953	0	0
RGS16	protein_coding	4898.8	4.34458	0.142547	5.08e-204	6.04e-202
B4GALT2	protein_coding	1329.1	4.30704	0.142968	2.21e-199	2.51e-197
KCNH4	protein_coding	363.123	4.28104	0.214037	5.35e-89	1.32e-87
IL26	protein_coding	188.525	4.26956	0.315429	9.62e-42	8.6e-41
MCM10	protein_coding	284.918	4.26651	0.2422	1.87e-69	3.12e-68
CISH	protein_coding	10652.9	4.23932	0.121091	1.62e-268	3.75e-266
KCNK1	protein_coding	282.658	4.23133	0.232385	4.44e-74	8.21e-73
GBP6	protein_coding	168.927	4.22619	0.260889	5.11e-59	6.86e-58
MAMLD1	protein_coding	1486.45	4.18234	0.15766	4.66e-155	3.08e-153
RP11-79H23.3	lincRNA	141.281	4.17455	0.29158	1.71e-46	1.72e-45
BCL2L1	protein_coding	11253.1	4.12181	0.147501	7.73e-172	6.51e-170
CD200	protein_coding	3003.2	4.11848	0.139739	6.46e-191	6.67e-189
SLC39A14	protein_coding	5843.26	4.09966	0.0707309	0	0
CTB-114C7.4	lincRNA	119.489	4.07771	0.281125	1.13e-47	1.17e-46
ALDH1A2	protein_coding	152.749	4.07687	0.301818	1.41e-41	1.25e-40
NR4A1	protein_coding	1477.93	4.07319	0.200845	1.92e-91	4.96e-90
MTHFD2	protein_coding	18478.4	4.06687	0.152093	1.64e-157	1.13e-155
HOXB9	protein_coding	98.3491	4.06631	0.325835	9.64e-36	7.33e-35
BCL2L14	protein_coding	573.491	4.04758	0.312643	2.46e-38	2.01e-37
PDGFA	protein_coding	381.664	4.02528	0.213735	4.05e-79	8.2e-78
CTPS1	protein_coding	6664.26	4.02059	0.0867453	0	0
VDR	protein_coding	7200.32	4.00828	0.152564	3.93e-152	2.49e-150
ILDR2	protein_coding	347.299	4.00549	0.194223	1.7e-94	4.64e-93
TRIP13	protein_coding	329.253	4.0011	0.185563	4.1e-103	1.3e-101
IRF8	protein_coding	8584.94	3.99858	0.191173	3.83e-97	1.08e-95
CTXN1	protein_coding	137.161	3.99725	0.267737	2.11e-50	2.37e-49
NPW	protein_coding	113.499	3.97969	0.284615	1.99e-44	1.9e-43
GLDC	protein_coding	182.596	3.96942	0.257302	1.08e-53	1.28e-52
TWIST1	protein_coding	110.4	3.94876	0.303088	8.43e-39	6.94e-38
NTRK2	protein_coding	527.79	3.946	0.166583	4.81e-124	2.07e-122
RRP12	protein_coding	7996.89	3.94176	0.149501	3.36e-153	2.17e-151
IL1R2	protein_coding	471.702	3.91654	0.185195	2.87e-99	8.48e-98
NHS	protein_coding	248.879	3.89638	0.254309	5.5e-53	6.43e-52
UCK2	protein_coding	2657.92	3.89582	0.109194	8.68e-279	2.28e-276
DTL	protein_coding	592.357	3.89442	0.179083	7.46e-105	2.45e-103
FJX1	protein_coding	85.3671	3.87451	0.304283	3.86e-37	3.05e-36
BYSL	protein_coding	3038.73	3.87322	0.0951766	0	0
NCS1	protein_coding	2467.42	3.85082	0.104856	2.91e-295	1.01e-292
KCNJ2	protein_coding	164.981	3.83432	0.257133	2.76e-50	3.09e-49
SLC43A3	protein_coding	8876.55	3.82982	0.203738	7.88e-79	1.59e-77
IL4	protein_coding	471.316	3.82759	0.216881	1.05e-69	1.76e-68
ASS1	protein_coding	84.0065	3.81566	0.327116	1.93e-31	1.29e-30
COL6A3	protein_coding	2695.31	3.81309	0.153632	5.52e-136	2.81e-134
TRAF4	protein_coding	5735.83	3.79432	0.114506	8.84e-241	1.54e-238
SLC38A5	protein_coding	6510.98	3.79314	0.0934404	0	0
CCL4L2	protein_coding	1751.53	3.79222	0.157346	2.43e-128	1.09e-126
ADAMTS14	protein_coding	135.64	3.79175	0.298272	5.05e-37	3.97e-36
CDC6	protein_coding	475.416	3.7877	0.161382	8.18e-122	3.41e-120
AC017002.1	lincRNA	155.562	3.77911	0.236168	1.24e-57	1.61e-56
ETV7	protein_coding	804.797	3.77452	0.183082	1.95e-94	5.31e-93
EBI3	protein_coding	689.181	3.77201	0.178903	1.11e-98	3.24e-97
PHLDA2	protein_coding	222.064	3.76046	0.226832	1e-61	1.43e-60
TBX21	protein_coding	9173.58	3.75854	0.118823	1.37e-219	2e-217
IL1RL2	protein_coding	98.018	3.75492	0.287395	5.19e-39	4.31e-38
HCAR1	protein_coding	118.912	3.75179	0.281465	1.56e-40	1.36e-39
ARC	protein_coding	153.987	3.75099	0.371116	5.13e-24	2.66e-23
GAL	protein_coding	64.5095	3.74812	0.332365	1.7e-29	1.08e-28
SEMA7A	protein_coding	9260.74	3.73209	0.19011	8.37e-86	1.95e-84
CDC20	protein_coding	402.367	3.71819	0.18779	2.99e-87	7.18e-86
SRM	protein_coding	13868.9	3.71478	0.105236	5.99e-273	1.44e-270
CDC45	protein_coding	264.927	3.71476	0.202816	6.18e-75	1.16e-73
AC112721.2	lincRNA	109.106	3.7128	0.285771	1.35e-38	1.11e-37
HPDL	protein_coding	442.861	3.70969	0.171537	1.02e-103	3.26e-102
GPT2	protein_coding	1630.5	3.70809	0.302075	1.23e-34	9.03e-34
CTLA4	protein_coding	8664.98	3.68488	0.0926201	0	0
CCDC86	protein_coding	3523.16	3.66973	0.102177	1.76e-282	5.03e-280
DUSP4	protein_coding	32485.8	3.66162	0.0994121	5.53e-297	1.95e-294
HS6ST2	protein_coding	50.3602	3.65144	0.3502	1.87e-25	1.02e-24
PAICS	protein_coding	14261.5	3.64748	0.0825965	0	0
SDC4	protein_coding	4973.7	3.64363	0.167681	1.08e-104	3.51e-103
HOMER1	protein_coding	908.72	3.63175	0.136521	6.4e-156	4.29e-154
AC133644.2	lincRNA	1472.82	3.62345	0.138338	3.22e-151	2.02e-149
DDX21	protein_coding	49447.6	3.61253	0.0748736	0	0
LHFP	protein_coding	156.563	3.60889	0.250098	3.36e-47	3.43e-46
HSD11B2	protein_coding	156.359	3.59431	0.241516	4.3e-50	4.76e-49
MRTO4	protein_coding	6878.96	3.58685	0.108046	1.18e-241	2.07e-239
ODC1	protein_coding	27115.5	3.58172	0.0673484	0	0
DUSP5	protein_coding	5158.23	3.58031	0.116758	1.7e-206	2.14e-204
HSP90AB1	protein_coding	172164	3.5793	0.0794093	0	0
CYP27B1	protein_coding	461.655	3.57532	0.18329	9.71e-85	2.2e-83
NOP16	protein_coding	3998.78	3.57479	0.100641	2.41e-276	6.08e-274
PLAGL2	protein_coding	16524.7	3.56748	0.112946	5.82e-219	8.37e-217
AP1S3	protein_coding	408.16	3.56455	0.175826	2.22e-91	5.69e-90
MIR222HG	lincRNA	906.182	3.56043	0.156746	3.21e-114	1.19e-112
GJC1	protein_coding	58.1401	3.55975	0.321596	1.77e-28	1.09e-27
HSPD1	protein_coding	40118.9	3.5554	0.0803774	0	0
CD3EAP	protein_coding	551.377	3.55444	0.145406	5.69e-132	2.72e-130
TLCD1	protein_coding	407.059	3.54707	0.174942	2.11e-91	5.42e-90
KPNA2	protein_coding	7278.87	3.54395	0.0793811	0	0
BATF	protein_coding	6212.22	3.54147	0.127569	1.28e-169	1.03e-167
GBP1	protein_coding	21846.4	3.53032	0.129371	5.85e-164	4.37e-162
CLDN1	protein_coding	101.354	3.53026	0.371039	1.83e-21	8.61e-21
CCL3	protein_coding	2499.35	3.51733	0.167947	2.17e-97	6.18e-96
GNG4	protein_coding	197.25	3.51467	0.210192	9.17e-63	1.35e-61
PTGIS	protein_coding	36.845	3.50555	0.380618	3.26e-20	1.46e-19
SLC1A5	protein_coding	16964.1	3.50192	0.198396	9.97e-70	1.68e-68
MKX	protein_coding	64.0499	3.49909	0.327668	1.28e-26	7.33e-26
METTL1	protein_coding	1506.43	3.49758	0.153674	1.15e-114	4.28e-113
CCL1	protein_coding	36.4659	3.49753	0.356884	1.12e-22	5.56e-22
NEFH	protein_coding	527.302	3.49417	0.163784	5.49e-101	1.68e-99
GBP5	protein_coding	33303.5	3.49094	0.131307	9.85e-156	6.56e-154
PUS7	protein_coding	2894.51	3.48328	0.101564	8.86e-258	1.78e-255
DGAT2	protein_coding	237.151	3.48201	0.198339	5.36e-69	8.92e-68
GCK	protein_coding	70.5247	3.47932	0.296175	7.27e-32	4.92e-31
AC017002.2	lincRNA	100.609	3.47559	0.260998	1.85e-40	1.61e-39
XCL2	protein_coding	330.391	3.46915	0.208448	3.41e-62	4.96e-61
FCER2	protein_coding	278.692	3.46559	0.200569	6.8e-67	1.09e-65
SLC7A1	protein_coding	23940.8	3.46172	0.104503	1.28e-240	2.21e-238
ENTPD2	protein_coding	69.5593	3.45381	0.32466	1.98e-26	1.12e-25
CGREF1	protein_coding	84.8857	3.45319	0.275464	4.75e-36	3.64e-35
DIXDC1	protein_coding	1885.18	3.44816	0.179567	3.51e-82	7.63e-81
AC112721.1	lincRNA	70.1931	3.44509	0.313781	4.81e-28	2.9e-27
NPM3	protein_coding	1977.62	3.43635	0.104374	1.02e-237	1.71e-235
TNFSF11	protein_coding	948.428	3.43585	0.161721	3.63e-100	1.1e-98
LINC00158	lincRNA	77.0752	3.42745	0.304011	1.76e-29	1.12e-28
SOCS1	protein_coding	3118.67	3.42228	0.132185	8.6e-148	5.17e-146
ACOT7	protein_coding	2003.39	3.41913	0.110445	1.99e-210	2.62e-208
GALNT18	protein_coding	43.4541	3.41436	0.350202	1.85e-22	9.08e-22
SHF	protein_coding	1633.48	3.40731	0.141414	2.85e-128	1.28e-126
SLC16A9	protein_coding	69.3277	3.39651	0.316221	6.54e-27	3.79e-26
SLC16A1	protein_coding	4899.01	3.39501	0.107527	8.49e-219	1.21e-216
F5	protein_coding	14522.2	3.39475	0.136413	1.06e-136	5.46e-135
GGT5	protein_coding	75.4214	3.38259	0.316876	1.34e-26	7.63e-26
C1QTNF1	protein_coding	46.4106	3.37494	0.352418	1e-21	4.77e-21
ANKRD13B	protein_coding	1068.37	3.35766	0.140727	8.08e-126	3.53e-124
ID2	protein_coding	12198.8	3.35272	0.142886	9.45e-122	3.93e-120
DLL3	protein_coding	44.1534	3.34912	0.333266	9.25e-24	4.77e-23
PFAS	protein_coding	5805.62	3.34666	0.0940376	2.11e-277	5.39e-275
GARS	protein_coding	24180.1	3.34068	0.14569	2.33e-116	9.01e-115
C16orf59	protein_coding	153.044	3.33674	0.221013	1.68e-51	1.92e-50
DUSP2	protein_coding	7139.49	3.33459	0.155395	3.78e-102	1.18e-100
MT1G	protein_coding	34.0334	3.32437	0.352378	3.94e-21	1.84e-20
PMAIP1	protein_coding	3848.39	3.3232	0.16013	1.15e-95	3.17e-94
SAPCD2	protein_coding	246.247	3.32086	0.191894	4.26e-67	6.85e-66
NOLC1	protein_coding	25743.6	3.31746	0.0799836	0	0
MIR3945HG	lincRNA	58.4187	3.30304	0.340091	2.67e-22	1.3e-21
NAT8L	protein_coding	78.7048	3.29346	0.279023	3.74e-32	2.56e-31
GINS2	protein_coding	587.746	3.28757	0.140207	1.38e-121	5.74e-120
FASN	protein_coding	22431.4	3.28665	0.117991	9.36e-171	7.72e-169
HRH1	protein_coding	235.108	3.28638	0.205657	1.77e-57	2.29e-56
XCL1	protein_coding	531.158	3.2763	0.1933	1.95e-64	2.94e-63
CD274	protein_coding	6240.3	3.27564	0.0998673	5.91e-236	9.79e-234
MIR29A	lincRNA	1819.78	3.27268	0.135557	8.96e-129	4.05e-127
LAG3	protein_coding	2067.65	3.27212	0.116343	4.9e-174	4.35e-172
FKBP4	protein_coding	11735.5	3.27082	0.0767561	0	0
TFRC	protein_coding	32730.2	3.26584	0.110259	8.36e-193	8.81e-191
FGF2	protein_coding	66.0829	3.26482	0.340766	9.63e-22	4.58e-21
SHISA8	protein_coding	94.4533	3.26418	0.292349	6.03e-29	3.74e-28
SOCS2	protein_coding	1386.08	3.25736	0.134864	6.96e-129	3.15e-127
BOP1	protein_coding	6830.24	3.25103	0.105188	9.66e-210	1.25e-207
TUBA1C	protein_coding	8289.39	3.24956	0.128687	1.08e-140	5.94e-139
DOK5	protein_coding	48.6634	3.24838	0.348076	1.03e-20	4.75e-20
VWCE	protein_coding	177.2	3.24675	0.221326	1.01e-48	1.08e-47
FNDC9	protein_coding	263.994	3.24505	0.182648	1.28e-70	2.21e-69
ECE2	protein_coding	426.507	3.24381	0.161065	3.31e-90	8.33e-89
CDK6	protein_coding	24014.8	3.22551	0.14565	1.15e-108	3.95e-107
TNS4	protein_coding	119.25	3.21859	0.24153	1.64e-40	1.42e-39
SLC26A4	protein_coding	74.3123	3.21557	0.306431	9.24e-26	5.09e-25
HMSD	protein_coding	179.983	3.2139	0.210147	8.44e-53	9.85e-52
CCND1	protein_coding	422.978	3.21113	0.213926	6.27e-51	7.08e-50
SSTR2	protein_coding	119.176	3.21094	0.284218	1.35e-29	8.58e-29
TOMM40	protein_coding	10457.4	3.20864	0.118833	1.43e-160	1.04e-158
SERPINE2	protein_coding	652.097	3.2029	0.157614	8.36e-92	2.16e-90
PDIA5	protein_coding	1062.53	3.20058	0.185556	1.15e-66	1.83e-65
FEZ1	protein_coding	105.544	3.19586	0.254571	3.78e-36	2.91e-35
GLB1L2	protein_coding	579.811	3.19497	0.139416	3.16e-116	1.22e-114
FASLG	protein_coding	1993.39	3.1758	0.123297	2.67e-146	1.57e-144
EBNA1BP2	protein_coding	6095.79	3.17222	0.101436	1.08e-214	1.51e-212
WDR12	protein_coding	4863.8	3.16854	0.0782533	0	0
TNFSF8	protein_coding	8742.04	3.16388	0.15139	5.47e-97	1.55e-95
G0S2	protein_coding	528.045	3.16173	0.236007	6.31e-41	5.54e-40
CDC25A	protein_coding	208.617	3.16068	0.187353	7.45e-64	1.12e-62
RCN1	protein_coding	2436.23	3.15999	0.113053	6.34e-172	5.37e-170
ESPL1	protein_coding	734.892	3.15813	0.164783	7.2e-82	1.55e-80
AREG	protein_coding	197.685	3.15515	0.235267	5.22e-41	4.6e-40
PPP4R4	protein_coding	297.424	3.15417	0.230917	1.78e-42	1.62e-41
DLL4	protein_coding	92.4862	3.15324	0.354281	5.56e-19	2.4e-18
DCTPP1	protein_coding	2667.94	3.15291	0.0948405	2.46e-242	4.42e-240
TEAD4	protein_coding	29.9519	3.14986	0.361278	2.82e-18	1.18e-17
TUBA1B	protein_coding	13698.1	3.14068	0.122305	2e-145	1.16e-143
MYC	protein_coding	18742.5	3.14009	0.10524	1.28e-195	1.37e-193
PHKA1	protein_coding	276.652	3.13727	0.17753	6.92e-70	1.17e-68
PAK1IP1	protein_coding	3097.1	3.13524	0.117048	4.72e-158	3.27e-156
PDCD1	protein_coding	2592.49	3.13312	0.136223	4.67e-117	1.84e-115
TNFSF14	protein_coding	9156.72	3.13184	0.168481	3.97e-77	7.78e-76
NETO2	protein_coding	4038.27	3.12459	0.0804496	0	0
SHMT2	protein_coding	13907.9	3.11892	0.166219	1.49e-78	2.99e-77
PUM3	protein_coding	6503.31	3.11774	0.0871888	4.89e-280	1.3e-277
RBBP8	protein_coding	1996.43	3.11727	0.104579	3.09e-195	3.32e-193
PNO1	protein_coding	3557.37	3.11144	0.0855013	6e-290	1.97e-287
CKS2	protein_coding	875.419	3.11088	0.17424	2.69e-71	4.71e-70
CD80	protein_coding	286.249	3.10505	0.187632	1.64e-61	2.32e-60
GJB6	protein_coding	245.771	3.10462	0.187377	1.17e-61	1.67e-60
CSF1	protein_coding	5420.66	3.10073	0.119582	3.08e-148	1.87e-146
URB2	protein_coding	4013.53	3.10056	0.0825902	0	0
TTBK1	protein_coding	50.2874	3.09557	0.310476	2.05e-23	1.05e-22
NIPAL1	protein_coding	155.068	3.09269	0.232682	2.59e-40	2.23e-39
BEND3	protein_coding	829.401	3.08628	0.114524	5.9e-160	4.23e-158
SLC27A2	protein_coding	1157.05	3.08317	0.124708	6.03e-135	3e-133
PRDM1	protein_coding	10872.1	3.08274	0.0887973	4.43e-264	9.82e-262
MRPL12	protein_coding	1253.99	3.07925	0.142763	3.52e-103	1.12e-101
MCM2	protein_coding	5001.54	3.07832	0.086979	2.31e-274	5.62e-272
INSM1	protein_coding	109.877	3.06787	0.274515	5.37e-29	3.35e-28
GPATCH4	protein_coding	4287.76	3.05675	0.0956114	2.8e-224	4.18e-222
RRP9	protein_coding	3538.02	3.05443	0.110492	3.3e-168	2.6e-166
ERICD	lincRNA	201.092	3.04816	0.201216	7.72e-52	8.87e-51
RPF2	protein_coding	3613.71	3.04761	0.120887	3.07e-140	1.67e-138
CYCS	protein_coding	9850.34	3.04326	0.177645	8.7e-66	1.35e-64
OSM	protein_coding	1730.88	3.04021	0.188373	1.35e-58	1.8e-57
KIRREL2	protein_coding	41.802	3.03954	0.355675	1.28e-17	5.22e-17
PTGS2	protein_coding	364.101	3.03778	0.26534	2.39e-30	1.54e-29
DNAJA1	protein_coding	20378.7	3.03641	0.0907991	3.49e-245	6.42e-243
CH25H	protein_coding	37.2855	3.03268	0.379876	1.42e-15	5.38e-15
FAM155B	protein_coding	39.5766	3.03231	0.343599	1.09e-18	4.66e-18
TIPIN	protein_coding	1231.11	3.0304	0.133337	2.4e-114	8.94e-113
VLDLR	protein_coding	651.632	3.02722	0.232057	6.77e-39	5.6e-38
PRMT1	protein_coding	14129.5	3.02087	0.0841327	2.46e-282	6.93e-280
ENO1	protein_coding	119813	3.01917	0.115128	1.4e-151	8.8e-150
WNK2	protein_coding	81.6499	3.01819	0.272896	1.96e-28	1.2e-27
HSPH1	protein_coding	17605.4	3.01757	0.0766547	0	0
SCFD2	protein_coding	1537.39	3.01637	0.100873	1.82e-196	1.99e-194
CD69	protein_coding	18658.6	3.0115	0.273271	3.05e-28	1.85e-27
TWNK	protein_coding	2722.25	3.00507	0.118279	2.14e-142	1.2e-140
PTPRK	protein_coding	325.28	3.00337	0.168059	1.99e-71	3.48e-70
IFRD2	protein_coding	5135.16	2.98698	0.109367	3.11e-164	2.33e-162
HSPE1	protein_coding	3436.21	2.98174	0.162865	7.14e-75	1.34e-73
TSR1	protein_coding	7984.14	2.97857	0.0771746	0	0
HNRNPAB	protein_coding	17222.7	2.97257	0.0732781	0	0
NFKBID	protein_coding	5205.13	2.97237	0.193327	2.42e-53	2.85e-52
UTP20	protein_coding	8718.84	2.97034	0.0665062	0	0
EGR1	protein_coding	7512.96	2.96593	0.305248	2.57e-22	1.25e-21
HMGCS1	protein_coding	11377.8	2.96494	0.0944536	2.74e-216	3.85e-214
EIF5A	protein_coding	29216.8	2.96398	0.0774024	0	0
TBKBP1	protein_coding	4445.5	2.96268	0.139179	1.51e-100	4.59e-99
RP5-1158E12.3	lincRNA	84.4968	2.96033	0.265058	5.81e-29	3.61e-28
CHEK1	protein_coding	1021.06	2.95454	0.151317	6.66e-85	1.52e-83
SEH1L	protein_coding	4997.43	2.94396	0.0947107	4e-212	5.36e-210
YRDC	protein_coding	3593.18	2.94348	0.0811631	5.53e-288	1.73e-285
CHAC2	protein_coding	492.913	2.93562	0.204207	7.35e-47	7.48e-46
ACOD1	protein_coding	142.579	2.92911	0.417146	2.19e-12	7.17e-12
ART3	protein_coding	104.125	2.92548	0.344273	1.94e-17	7.87e-17
C2CD4B	protein_coding	26.3755	2.92458	0.368319	2.02e-15	7.57e-15
HSPA2	protein_coding	104.739	2.92454	0.24629	1.61e-32	1.11e-31
FOSB	protein_coding	3507.4	2.92453	0.253961	1.1e-30	7.18e-30
CAMKV	protein_coding	20.889	2.91525	0.382346	2.45e-14	8.78e-14
PGAM1	protein_coding	8064.25	2.90528	0.091925	3.16e-219	4.58e-217
WDR43	protein_coding	11004.9	2.89827	0.0607734	0	0
NR4A3	protein_coding	3434.63	2.89737	0.174714	9.18e-62	1.31e-60
DDIAS	protein_coding	331.418	2.88884	0.200105	3.04e-47	3.12e-46
BX255923.3	lincRNA	84.4212	2.88656	0.301749	1.11e-21	5.27e-21
EGR2	protein_coding	9536.38	2.88386	0.203223	1.05e-45	1.03e-44
CHSY1	protein_coding	6510.53	2.88046	0.089746	5.06e-226	7.73e-224
CMSS1	protein_coding	2203.55	2.87912	0.0970958	3.16e-193	3.35e-191
ATAD3A	protein_coding	3645.74	2.87889	0.104023	1.38e-168	1.09e-166
C1QBP	protein_coding	11599.4	2.87795	0.0972073	1.24e-192	1.29e-190
PDSS1	protein_coding	947.412	2.87453	0.101461	1.42e-176	1.29e-174
CDT1	protein_coding	577.498	2.87337	0.15681	5.33e-75	1e-73
IFIT3	protein_coding	11903.2	2.87063	0.335513	1.17e-17	4.79e-17
SNHG15	lincRNA	4485.2	2.86736	0.0932732	1.59e-207	2.03e-205
KCNQ5	protein_coding	536.387	2.86326	0.133383	3.21e-102	1e-100
TRIB3	protein_coding	1803.48	2.85661	0.187099	1.25e-52	1.46e-51
DES	protein_coding	40.091	2.85599	0.375414	2.79e-14	9.99e-14
STIP1	protein_coding	17219.9	2.85111	0.0639472	0	0
B4GALNT1	protein_coding	55.5531	2.85094	0.307433	1.8e-20	8.19e-20
MT1E	protein_coding	257.172	2.85009	0.163851	9.1e-68	1.48e-66
IL15RA	protein_coding	2442.08	2.84651	0.10487	3.04e-162	2.23e-160
SPTBN4	protein_coding	141.135	2.84637	0.224975	1.09e-36	8.53e-36
MT2A	protein_coding	2417.2	2.84451	0.171012	4e-62	5.77e-61
GTPBP4	protein_coding	9594.18	2.84366	0.0630807	0	0
LARP4	protein_coding	6818.15	2.84112	0.114502	6.53e-136	3.32e-134
FRMD4B	protein_coding	4680	2.83812	0.102959	2.89e-167	2.23e-165
RPL22L1	protein_coding	3102.46	2.82626	0.143083	7.62e-87	1.82e-85
SAMD4A	protein_coding	784.795	2.82384	0.136034	1.03e-95	2.85e-94
MTUS2	protein_coding	82.9162	2.82369	0.258943	1.1e-27	6.55e-27
PRDX4	protein_coding	2096.66	2.81527	0.101442	1.62e-169	1.31e-167
TMEM97	protein_coding	1094.75	2.8151	0.111095	1.17e-141	6.49e-140
RAP1GAP	protein_coding	87.0497	2.8146	0.287813	1.38e-22	6.82e-22
CASR	protein_coding	26.2007	2.81063	0.358765	4.72e-15	1.74e-14
RAN	protein_coding	29146.9	2.80736	0.0916297	3.8e-206	4.71e-204
LINC01132	lincRNA	26.1101	2.80527	0.354092	2.33e-15	8.72e-15
PPA1	protein_coding	12621.8	2.80353	0.139227	3.54e-90	8.9e-89
ACAN	protein_coding	101.912	2.80306	0.261063	6.81e-27	3.94e-26
GBP4	protein_coding	22786.6	2.79427	0.107562	8.75e-149	5.31e-147
CCND2	protein_coding	42763.2	2.79007	0.0984496	1.11e-176	1.01e-174
C4orf32	protein_coding	3371.66	2.78942	0.192955	2.29e-47	2.36e-46
ASNS	protein_coding	9814.44	2.78444	0.172174	7.92e-59	1.06e-57
RRS1	protein_coding	2911.67	2.78286	0.0830439	3.36e-246	6.31e-244
PIGW	protein_coding	1441.33	2.78151	0.114245	6.24e-131	2.91e-129
PHB	protein_coding	6133.48	2.78114	0.107643	3.43e-147	2.05e-145
NIP7	protein_coding	5012.58	2.77815	0.0655401	0	0
CLUH	protein_coding	11035.5	2.77656	0.117981	1.83e-122	7.75e-121
FSCN1	protein_coding	5798	2.77521	0.180824	3.68e-53	4.32e-52
CDK4	protein_coding	3716.14	2.77423	0.106708	5.19e-149	3.17e-147
CD38	protein_coding	1914.08	2.77168	0.192148	3.62e-47	3.7e-46
DGKI	protein_coding	26.9247	2.76634	0.361924	2.12e-14	7.61e-14
SLC19A1	protein_coding	1463.77	2.76156	0.124124	1.17e-109	4.1e-108
HRH2	protein_coding	1400.99	2.75842	0.254466	2.22e-27	1.31e-26
PACSIN3	protein_coding	103.363	2.75728	0.23387	4.41e-32	3e-31
PTGER3	protein_coding	221.812	2.75509	0.261436	5.75e-26	3.2e-25
CCT5	protein_coding	16915.4	2.75489	0.0903891	5.08e-204	6.04e-202
SESN2	protein_coding	4656.44	2.75483	0.314948	2.19e-18	9.26e-18
SYT7	protein_coding	44.9362	2.7515	0.320229	8.53e-18	3.51e-17
RANBP1	protein_coding	7256.26	2.74819	0.0879294	1.94e-214	2.68e-212
ICOS	protein_coding	21940.4	2.74195	0.150486	3.54e-74	6.56e-73
TNFSF9	protein_coding	198.478	2.73973	0.207094	5.94e-40	5.05e-39
AIMP2	protein_coding	1370.91	2.73371	0.105187	6.59e-149	4.01e-147
NFKB1	protein_coding	26792.8	2.73239	0.125027	7.06e-106	2.34e-104
FURIN	protein_coding	27680	2.72981	0.103895	3.73e-152	2.37e-150
IARS	protein_coding	22722.9	2.72816	0.0736034	1.01e-300	3.61e-298
POLD2	protein_coding	6100.76	2.7273	0.0931914	2.84e-188	2.89e-186
PRMT5	protein_coding	4675.38	2.72625	0.0796867	1.6e-256	3.15e-254
LDHA	protein_coding	45770.2	2.72492	0.0760314	2.69e-281	7.48e-279
PPIL1	protein_coding	2681.4	2.72302	0.0968981	9.27e-174	8.16e-172
CCT2	protein_coding	17997.6	2.71967	0.122559	4.23e-109	1.47e-107
C17orf58	protein_coding	399.395	2.71933	0.143728	7.82e-80	1.61e-78
SOBP	protein_coding	59.1262	2.71834	0.297335	6.11e-20	2.72e-19
CLSPN	protein_coding	314.935	2.7165	0.164473	2.8e-61	3.93e-60
AC099552.4	lincRNA	67.6311	2.71254	0.269768	8.73e-24	4.5e-23
TAF4B	protein_coding	2183	2.70523	0.0783996	6.61e-261	1.36e-258
DCUN1D5	protein_coding	2722.87	2.70384	0.0874717	8.49e-210	1.11e-207
RXFP1	protein_coding	46.3315	2.70023	0.36913	2.57e-13	8.8e-13
ZNRF3	protein_coding	560.168	2.69878	0.144991	2.5e-77	4.92e-76
PSMD14	protein_coding	5442.18	2.69496	0.0985577	1.27e-164	9.59e-163
RHPN2	protein_coding	83.9033	2.69415	0.263386	1.47e-24	7.81e-24
SNRPD1	protein_coding	4830.88	2.68913	0.116568	9.43e-118	3.76e-116
NFKBIA	protein_coding	19926	2.68246	0.126431	6.68e-100	1.99e-98
PIM3	protein_coding	17950.6	2.67931	0.132555	7.55e-91	1.92e-89
UTP4	protein_coding	6533.38	2.67901	0.0694405	0	0
ASPHD2	protein_coding	1231.83	2.67732	0.0940197	2.31e-178	2.15e-176
CCT3	protein_coding	21547.7	2.6715	0.0764411	1.36e-267	3.09e-265
RHOV	protein_coding	20.8919	2.66591	0.369857	5.68e-13	1.91e-12
SLC25A10	protein_coding	136.075	2.66438	0.197601	1.95e-41	1.73e-40
RP11-493L12.5	lincRNA	122.48	2.66333	0.223671	1.08e-32	7.54e-32
RP11-317P15.4	lincRNA	23.1092	2.66164	0.374626	1.21e-12	4e-12
TTC26	protein_coding	435.504	2.65928	0.129145	3.27e-94	8.88e-93
ETF1	protein_coding	14330.2	2.65527	0.063123	0	0
LINC01480	lincRNA	238.437	2.65103	0.208301	4.19e-37	3.3e-36
SRPRB	protein_coding	5558.28	2.65103	0.108665	1.87e-131	8.85e-130
MUC1	protein_coding	162.913	2.64942	0.210451	2.42e-36	1.87e-35
RRAS2	protein_coding	1360.56	2.64932	0.0924494	1.31e-180	1.25e-178
UNQ6494	lincRNA	31.7525	2.64148	0.314344	4.35e-17	1.74e-16
BOLA3	protein_coding	958.237	2.64051	0.133491	4.39e-87	1.05e-85
FABP5	protein_coding	2226.34	2.6339	0.271768	3.27e-22	1.59e-21
HSPBP1	protein_coding	3200.75	2.63296	0.114205	1.32e-117	5.21e-116
BCL2A1	protein_coding	3430.61	2.62757	0.173585	9.22e-52	1.06e-50
PRG2	protein_coding	37.0566	2.62644	0.32215	3.55e-16	1.38e-15
WDR4	protein_coding	1676.2	2.62587	0.0967263	2.71e-162	2e-160
SETBP1	protein_coding	307.077	2.62563	0.175455	1.25e-50	1.4e-49
PIM2	protein_coding	13990.7	2.61482	0.137866	3.24e-80	6.72e-79
RP4-536B24.4	lincRNA	19.8782	2.61329	0.389578	1.97e-11	6.17e-11
TARS	protein_coding	13573.1	2.61172	0.102777	1.89e-142	1.06e-140
UTP11	protein_coding	2718.71	2.61142	0.0786083	5.43e-242	9.65e-240
ORC6	protein_coding	468.983	2.60858	0.136159	8.25e-82	1.78e-80
UBE2S	protein_coding	3257.47	2.60674	0.135544	2.01e-82	4.4e-81
TMEM52	protein_coding	25.4715	2.60527	0.358348	3.59e-13	1.22e-12
URB1	protein_coding	6211.35	2.60356	0.0916237	1.29e-177	1.19e-175
DPH2	protein_coding	4261.53	2.60265	0.0975407	7.47e-157	5.06e-155
GAR1	protein_coding	1785.93	2.59944	0.156963	1.34e-61	1.9e-60
BZW2	protein_coding	4186.6	2.59463	0.0696488	9.47e-304	3.59e-301
TMEM88	protein_coding	211.184	2.59406	0.207903	9.93e-36	7.54e-35
RELB	protein_coding	6800.95	2.59199	0.11847	4.13e-106	1.38e-104
GNL3	protein_coding	10833.7	2.59198	0.0963407	1.95e-159	1.38e-157
KAZN	protein_coding	36.1665	2.59044	0.318955	4.6e-16	1.78e-15
VDAC1	protein_coding	13866.1	2.59034	0.0580321	0	0
EXOSC4	protein_coding	728.467	2.58967	0.131689	4.3e-86	1.01e-84
IGFBP4	protein_coding	1917.72	2.58947	0.136943	9.6e-80	1.97e-78
SLC25A33	protein_coding	1396.16	2.58766	0.0878424	9.94e-191	1.02e-188
ATP1B3	protein_coding	9830.33	2.58506	0.0868961	1.8e-194	1.91e-192
DHCR24	protein_coding	4256.92	2.58399	0.101383	2.71e-143	1.55e-141
LRRC8B	protein_coding	4823.23	2.57892	0.0979764	1.08e-152	6.93e-151
TMA16	protein_coding	1345.53	2.57832	0.128784	3.65e-89	9.03e-88
POP1	protein_coding	1716.24	2.57518	0.0983087	3.04e-151	1.91e-149
CCL22	protein_coding	4953.31	2.57273	0.174934	5.83e-49	6.23e-48
EGFL6	protein_coding	20.9364	2.572	0.370574	3.91e-12	1.26e-11
RRP15	protein_coding	3219.22	2.57106	0.0937428	1.31e-165	1e-163
IL1R1	protein_coding	4441.43	2.56762	0.17921	1.48e-46	1.49e-45
DKC1	protein_coding	10266	2.56657	0.084118	1.83e-204	2.21e-202
TEAD3	protein_coding	73.3049	2.5619	0.285447	2.83e-19	1.23e-18
NHP2	protein_coding	3126.2	2.55986	0.0968641	6.64e-154	4.31e-152
SNAI1	protein_coding	66.5448	2.55702	0.28046	7.71e-20	3.42e-19
SERBP1	protein_coding	33754.6	2.55445	0.0798888	2.42e-224	3.64e-222
FARSB	protein_coding	4269.26	2.55379	0.0713011	6e-281	1.64e-278
HSPA9	protein_coding	31904	2.55333	0.085079	6.98e-198	7.82e-196
ILF2	protein_coding	16638.1	2.55323	0.0872591	3.32e-188	3.36e-186
MSI1	protein_coding	29.1673	2.55296	0.394692	9.92e-11	2.99e-10
LINC00890	protein_coding	21.3967	2.55277	0.387113	4.27e-11	1.32e-10
GINS3	protein_coding	393.52	2.5517	0.12956	2.38e-86	5.62e-85
PNPT1	protein_coding	6124.08	2.54956	0.110118	1.35e-118	5.44e-117
KB-173C10.1	lincRNA	25.7242	2.54208	0.359605	1.56e-12	5.14e-12
DDX10	protein_coding	3366.91	2.5386	0.0777938	1.43e-233	2.3e-231
NME2	protein_coding	895.685	2.53482	0.112029	2.38e-113	8.78e-112
SLC25A22	protein_coding	3929.92	2.53401	0.0995497	6.25e-143	3.54e-141
PDCD2L	protein_coding	920.24	2.53031	0.13447	5.49e-79	1.11e-77
CFTR	protein_coding	21.5784	2.52993	0.365952	4.74e-12	1.52e-11
BATF2	protein_coding	78.1865	2.52827	0.285368	8.02e-19	3.44e-18
IPO4	protein_coding	177.341	2.52689	0.177975	9.42e-46	9.29e-45
HILPDA	protein_coding	282.274	2.52608	0.174924	2.85e-47	2.93e-46
HUWE1	protein_coding	76932.4	2.52265	0.110639	4.51e-115	1.7e-113
LMNA	protein_coding	19469.5	2.52135	0.119693	1.66e-98	4.83e-97
RUVBL1	protein_coding	4011.03	2.52131	0.0925617	2.23e-163	1.66e-161
SFXN4	protein_coding	1535.54	2.51452	0.0895952	2.6e-173	2.26e-171
AC016831.7	lincRNA	169.099	2.51098	0.213694	7.03e-32	4.76e-31
CH507-42P11.8	protein_coding	190.506	2.50908	0.181586	2e-43	1.86e-42
HSP90AA1	protein_coding	100464	2.50782	0.124661	5.22e-90	1.31e-88
NPHS1	protein_coding	26.8288	2.50415	0.386082	8.81e-11	2.66e-10
SLC22A1	protein_coding	103.501	2.50224	0.278461	2.56e-19	1.12e-18
RIOK1	protein_coding	4267.92	2.49917	0.0671368	2.68e-303	9.78e-301
RBFOX2	protein_coding	332.59	2.49601	0.134815	1.58e-76	3.06e-75
RAPH1	protein_coding	285.248	2.49596	0.157625	1.79e-56	2.26e-55
MATR3	protein_coding	232.833	2.49528	0.183373	3.61e-42	3.26e-41
APOL1	protein_coding	6644.54	2.49479	0.0941383	9.35e-155	6.15e-153
NCL	protein_coding	75870.4	2.48923	0.0642085	0	0
PLPP4	protein_coding	14.2282	2.48572	0.410682	1.42e-09	4.05e-09
TAGLN3	protein_coding	25.3873	2.48378	0.397251	4.04e-10	1.18e-09
RPP40	protein_coding	539.167	2.4831	0.142828	1.07e-67	1.74e-66
KBTBD8	protein_coding	1782.46	2.48245	0.200426	3.12e-35	2.34e-34
NOP14	protein_coding	11342.4	2.47904	0.070503	7.56e-271	1.8e-268
INA	protein_coding	18.6543	2.47779	0.396715	4.22e-10	1.23e-09
EIF2B3	protein_coding	1635.68	2.47502	0.100086	5.21e-135	2.6e-133
ICAM1	protein_coding	3071.43	2.4711	0.174526	1.65e-45	1.62e-44
RASL11A	protein_coding	94.7683	2.4682	0.248043	2.5e-23	1.27e-22
RNF152	protein_coding	84.1202	2.46643	0.283066	2.95e-18	1.24e-17
SPRED2	protein_coding	702.527	2.46212	0.177338	7.95e-44	7.47e-43
PPRC1	protein_coding	8199.78	2.46177	0.117818	5.99e-97	1.69e-95
MAP3K8	protein_coding	2060.68	2.46127	0.0801927	7.29e-207	9.27e-205
FARSA	protein_coding	6753.09	2.45813	0.116796	2.46e-98	7.12e-97
MCM4	protein_coding	4556.15	2.45438	0.0924718	3.19e-155	2.11e-153
TREML2	protein_coding	213.681	2.45334	0.191958	2.1e-37	1.67e-36
PXDC1	protein_coding	471.733	2.45299	0.15429	6.48e-57	8.29e-56
TOMM34	protein_coding	2573.01	2.45267	0.113153	3.49e-104	1.13e-102
CRTAM	protein_coding	694.981	2.44898	0.228575	8.74e-27	5.03e-26
CBARP	protein_coding	31.9262	2.44728	0.345588	1.43e-12	4.71e-12
AGMAT	protein_coding	979.018	2.44568	0.0981317	4.25e-137	2.21e-135
CCT7	protein_coding	19953.7	2.44129	0.0885308	2.18e-167	1.69e-165
STAP2	protein_coding	105.176	2.43935	0.217339	3.12e-29	1.96e-28
ACTRT3	protein_coding	37.1404	2.43911	0.310316	3.84e-15	1.42e-14
PRRX2	protein_coding	21.2094	2.43766	0.37022	4.57e-11	1.4e-10
S1PR3	protein_coding	57.629	2.43476	0.2804	3.85e-18	1.61e-17
CCNB1	protein_coding	454.573	2.43332	0.132265	1.38e-75	2.64e-74
C10orf67	protein_coding	57.5888	2.43145	0.282912	8.37e-18	3.45e-17
PES1	protein_coding	8132.68	2.43074	0.098085	1.4e-135	7.1e-134
MAK16	protein_coding	3283.79	2.4303	0.102036	2.18e-125	9.48e-124
C2CD4C	protein_coding	15.9288	2.43026	0.394175	7.03e-10	2.03e-09
HSPA8	protein_coding	153646	2.42998	0.122442	1.19e-87	2.88e-86
COPRS	protein_coding	1097.56	2.42473	0.10969	2.81e-108	9.58e-107
TIMM8A	protein_coding	739.106	2.42073	0.100477	3.01e-128	1.34e-126
RP11-456K23.1	lincRNA	24.2473	2.42036	0.365521	3.55e-11	1.1e-10
CCT6A	protein_coding	20249.6	2.42033	0.0945266	1.35e-144	7.78e-143
FAM57A	protein_coding	366.612	2.41765	0.135559	3.8e-71	6.64e-70
TUBB4B	protein_coding	12191.6	2.41696	0.093536	3.16e-147	1.89e-145
POLR1C	protein_coding	2930.3	2.41686	0.0960652	1.14e-139	6.12e-138
AK4	protein_coding	571.936	2.41567	0.315357	1.86e-14	6.7e-14
MRPL3	protein_coding	7705.96	2.41258	0.126806	1.04e-80	2.2e-79
PHEX	protein_coding	148.021	2.41249	0.206417	1.48e-31	9.87e-31
STAT1	protein_coding	44699.3	2.40369	0.120526	1.72e-88	4.2e-87
ASCL2	protein_coding	467.366	2.40069	0.197695	6.22e-34	4.48e-33
PFDN2	protein_coding	2687.29	2.40023	0.145689	5.55e-61	7.73e-60
RUVBL2	protein_coding	4201.78	2.39998	0.107445	1.63e-110	5.75e-109
SIAH2	protein_coding	6938.6	2.3981	0.122821	6.71e-85	1.53e-83
FZD9	protein_coding	23.2923	2.39759	0.355599	1.56e-11	4.89e-11
ACOXL	protein_coding	25.5605	2.39408	0.368026	7.76e-11	2.36e-10
MYBBP1A	protein_coding	10098.5	2.39361	0.127507	1.27e-78	2.55e-77
RRP1	protein_coding	4132.38	2.39142	0.123744	3.28e-83	7.26e-82
WDR3	protein_coding	5692.27	2.39041	0.0780891	8.67e-206	1.06e-203
RPL36A	protein_coding	1980.55	2.38608	0.113301	1.86e-98	5.4e-97
RP11-12G12.7	lincRNA	59.915	2.38552	0.256832	1.57e-20	7.14e-20
TIMM23	protein_coding	3299.45	2.38132	0.0777047	3.01e-206	3.76e-204
MAP1B	protein_coding	44.2828	2.37924	0.29694	1.12e-15	4.27e-15
NAA15	protein_coding	8806.61	2.37835	0.125017	1.07e-80	2.26e-79
POLR1A	protein_coding	9579.79	2.37441	0.0993272	2.72e-126	1.2e-124
B3GALNT1	protein_coding	118.226	2.37321	0.201051	3.72e-32	2.54e-31
CHRNA5	protein_coding	55.8618	2.37249	0.295045	8.9e-16	3.4e-15
PRR22	protein_coding	324.998	2.37054	0.183804	4.67e-38	3.77e-37
RAB11FIP1	protein_coding	6886.52	2.3654	0.137882	5.74e-66	8.93e-65
EPGN	protein_coding	30.0557	2.36478	0.366336	1.08e-10	3.25e-10
EIF4G1	protein_coding	41500.1	2.36363	0.106341	1.89e-109	6.61e-108
TCP1	protein_coding	19887.3	2.36223	0.0544962	0	0
CTD-2358C21.5	lincRNA	22.8227	2.36175	0.368072	1.39e-10	4.17e-10
ABCE1	protein_coding	12197.2	2.36164	0.168937	2.08e-44	1.99e-43
EZH2	protein_coding	3927.49	2.36014	0.093837	1.36e-139	7.29e-138
WDR36	protein_coding	6447.3	2.35843	0.101044	1.72e-120	7.06e-119
PTGER4	protein_coding	9991.87	2.35443	0.0817086	1.39e-182	1.36e-180
TMEM217	protein_coding	131.199	2.35409	0.184758	3.48e-37	2.75e-36
ENAH	protein_coding	34.0894	2.35386	0.316318	9.96e-14	3.48e-13
TIMM13	protein_coding	2286.99	2.35339	0.129647	1.23e-73	2.23e-72
F3	protein_coding	38.3208	2.34981	0.327648	7.4e-13	2.48e-12
EIF5AL1	protein_coding	56.0361	2.34827	0.295216	1.8e-15	6.77e-15
GNL2	protein_coding	7152.79	2.34313	0.0870755	1.72e-159	1.21e-157
HBEGF	protein_coding	190.451	2.3424	0.185078	1.03e-36	8.08e-36
CENPN	protein_coding	562.533	2.33943	0.120832	1.65e-83	3.66e-82
AHSA1	protein_coding	7430.33	2.33842	0.0868839	1.49e-159	1.06e-157
FEN1	protein_coding	1767.69	2.33691	0.0896398	7.98e-150	4.9e-148
NUP35	protein_coding	1187.72	2.33625	0.132491	1.37e-69	2.3e-68
C19orf48	protein_coding	2836.76	2.33597	0.117934	2.57e-87	6.17e-86
GRWD1	protein_coding	5355.39	2.33573	0.08936	1.33e-150	8.27e-149
C10orf128	protein_coding	2692.47	2.32831	0.0994278	2.86e-121	1.18e-119
PSMB2	protein_coding	9915.95	2.32826	0.062503	1.04e-303	3.88e-301
EIF2S1	protein_coding	9661.54	2.32547	0.0744962	6.47e-214	8.8e-212
HAS2	protein_coding	35.7369	2.32456	0.349782	3.02e-11	9.36e-11
CPXM1	protein_coding	461.514	2.32409	0.169658	1.03e-42	9.46e-42
POLR1B	protein_coding	4931.09	2.32294	0.0674033	2.84e-260	5.78e-258
SVEP1	protein_coding	23.5299	2.32292	0.401824	7.43e-09	2.03e-08
ABCF2	protein_coding	8841.24	2.32089	0.0907809	3.66e-144	2.1e-142
YBX3	protein_coding	2951.83	2.3164	0.134531	1.93e-66	3.05e-65
POFUT1	protein_coding	6233.65	2.31312	0.0886922	6.09e-150	3.75e-148
ATIC	protein_coding	7767.29	2.31245	0.0602099	0	0
RP11-259N19.1	lincRNA	138.32	2.31208	0.186129	1.99e-35	1.5e-34
PROB1	protein_coding	382.225	2.31039	0.139207	7.36e-62	1.05e-60
NUDT11	protein_coding	143.961	2.30558	0.224348	8.97e-25	4.79e-24
GOT1	protein_coding	2363.15	2.30546	0.158428	5.66e-48	5.92e-47
PSMB5	protein_coding	2951.23	2.3049	0.087582	1.22e-152	7.8e-151
DOHH	protein_coding	1236.72	2.29987	0.126371	5.23e-74	9.65e-73
TMEM241	protein_coding	317.711	2.29474	0.134281	1.79e-65	2.75e-64
ALYREF	protein_coding	5336.13	2.29168	0.0906374	4.78e-141	2.63e-139
SORD	protein_coding	1015.26	2.29164	0.0918356	1.95e-137	1.02e-135
TIAM2	protein_coding	1274.33	2.29123	0.189072	8.45e-34	6.05e-33
GEM	protein_coding	193.879	2.2912	0.223015	9.26e-25	4.95e-24
MIR4435-2HG	lincRNA	1454.52	2.29091	0.103943	1.19e-107	4.04e-106
NLE1	protein_coding	1922.42	2.287	0.113655	4.71e-90	1.18e-88
SMKR1	protein_coding	126.215	2.28612	0.194726	7.93e-32	5.36e-31
DESI1	protein_coding	7353.04	2.28027	0.0845717	4.06e-160	2.92e-158
KB-173C10.2	lincRNA	30.719	2.27913	0.353361	1.12e-10	3.37e-10
EED	protein_coding	5592.4	2.27759	0.11664	6.52e-85	1.49e-83
HSPA5	protein_coding	44506.1	2.27706	0.124429	8.26e-75	1.55e-73
HSF5	protein_coding	409.682	2.27666	0.128892	8.03e-70	1.36e-68
ARMC6	protein_coding	2334.7	2.27613	0.093618	1.43e-130	6.65e-129
NOL10	protein_coding	3380.11	2.27421	0.0745668	2.69e-204	3.23e-202
PNPO	protein_coding	1340.3	2.27375	0.0993498	6.36e-116	2.44e-114
MARS	protein_coding	19563.5	2.27254	0.119362	8.09e-81	1.71e-79
IGDCC4	protein_coding	21.7766	2.2715	0.36021	2.86e-10	8.43e-10
POMP	protein_coding	4761.21	2.27107	0.168849	3.07e-41	2.71e-40
DSCC1	protein_coding	98.8819	2.27008	0.23861	1.84e-21	8.67e-21
DDAH1	protein_coding	22.486	2.268	0.345272	5.07e-11	1.56e-10
DCAF13	protein_coding	4911.79	2.26269	0.119364	3.92e-80	8.15e-79
RPP25	protein_coding	548.372	2.26242	0.142761	1.46e-56	1.85e-55
GINS1	protein_coding	273.756	2.26225	0.169725	1.57e-40	1.37e-39
NOP56	protein_coding	16534.9	2.26079	0.101564	9.07e-110	3.19e-108
PSME2	protein_coding	10762.7	2.25938	0.102887	6.98e-107	2.35e-105
CD40LG	protein_coding	10021.1	2.25927	0.0959626	1.47e-122	6.25e-121
SLC30A3	protein_coding	21.1022	2.25572	0.38042	3.04e-09	8.5e-09
TYRO3	protein_coding	108.644	2.25374	0.213235	4.14e-26	2.31e-25
PDF	protein_coding	376.796	2.25265	0.151393	4.48e-50	4.96e-49
HSD11B1	protein_coding	88.3182	2.25194	0.307962	2.62e-13	8.98e-13
TRMT61A	protein_coding	1870.51	2.25135	0.116137	1.03e-83	2.29e-82
ISOC2	protein_coding	1118.08	2.24946	0.122287	1.44e-75	2.76e-74
LTV1	protein_coding	2807.61	2.24829	0.0841501	2.94e-157	2.02e-155
TXNDC5	protein_coding	586.534	2.24597	0.145776	1.47e-53	1.74e-52
CXCL13	protein_coding	517.817	2.24498	0.254903	1.28e-18	5.46e-18
RCC1	protein_coding	3425.72	2.24419	0.0805639	9.1e-171	7.54e-169
AEBP1	protein_coding	1453.49	2.24362	0.129212	1.55e-67	2.52e-66
CCT4	protein_coding	15688.1	2.24328	0.0723313	3.5e-211	4.63e-209
TFB2M	protein_coding	1680.09	2.24223	0.0879317	1.99e-143	1.14e-141
MRPL15	protein_coding	2579.36	2.2419	0.135629	2.25e-61	3.16e-60
IRF1	protein_coding	19950.7	2.23834	0.141113	1.16e-56	1.47e-55
PINX1	protein_coding	899.493	2.23783	0.100077	9.44e-111	3.35e-109
PSMD1	protein_coding	10954.7	2.23724	0.0644667	6.89e-264	1.49e-261
SFXN1	protein_coding	14705.6	2.23604	0.0800853	1.49e-171	1.25e-169
NFIL3	protein_coding	1439.33	2.23265	0.137734	4.3e-59	5.78e-58
CD320	protein_coding	2232.79	2.23164	0.105941	1.67e-98	4.85e-97
FAM207A	protein_coding	1375.64	2.2308	0.123687	1.02e-72	1.82e-71
AHCY	protein_coding	4247.52	2.22999	0.0837625	3.7e-156	2.5e-154
KLRG2	protein_coding	11.9973	2.22696	0.4071	4.49e-08	1.17e-07
TOMM22	protein_coding	4372.77	2.22621	0.0916042	1.84e-130	8.52e-129
ACACA	protein_coding	3310.33	2.22592	0.0899277	2.93e-135	1.48e-133
PPAT	protein_coding	2056.48	2.22236	0.1125	7.37e-87	1.76e-85
PSME3	protein_coding	12917.8	2.22204	0.0677993	1.39e-235	2.29e-233
CTA-989H11.1	lincRNA	40.4585	2.22103	0.279851	2.08e-15	7.8e-15
ALDH1B1	protein_coding	839.082	2.22057	0.11842	1.87e-78	3.74e-77
ABTB2	protein_coding	852.979	2.21882	0.228612	2.85e-22	1.39e-21
EXO1	protein_coding	112.372	2.21825	0.226314	1.11e-22	5.48e-22
GRPEL1	protein_coding	3938.01	2.20999	0.0966415	9.69e-116	3.69e-114
RP11-134N1.2	lincRNA	29.9931	2.20795	0.369715	2.34e-09	6.59e-09
SNRPF	protein_coding	2874.63	2.20629	0.0905913	5.21e-131	2.44e-129
ULBP2	protein_coding	34.0927	2.20327	0.324083	1.06e-11	3.34e-11
GPR88	protein_coding	10.9146	2.2016	0.412883	9.7e-08	2.49e-07
PA2G4	protein_coding	13184.6	2.20031	0.0632204	2.13e-265	4.77e-263
POLR3G	protein_coding	506.675	2.19993	0.240242	5.33e-20	2.38e-19
HMMR	protein_coding	112.831	2.19968	0.256311	9.32e-18	3.83e-17
PHGDH	protein_coding	1143.37	2.19728	0.216219	2.92e-24	1.53e-23
SPRY1	protein_coding	349.766	2.19658	0.175179	4.56e-36	3.5e-35
STX11	protein_coding	2391.66	2.19447	0.12285	2.29e-71	4e-70
NOP2	protein_coding	9096.49	2.19427	0.0950282	5.74e-118	2.3e-116
XPO5	protein_coding	8219.25	2.19347	0.090502	9.14e-130	4.16e-128
LRRC59	protein_coding	6596.27	2.19236	0.095806	6.81e-116	2.61e-114
NUFIP1	protein_coding	955.393	2.19166	0.0815486	4.24e-159	2.97e-157
RP11-138I1.3	lincRNA	66.265	2.18821	0.247248	8.73e-19	3.73e-18
PTGFRN	protein_coding	788.21	2.1878	0.313883	3.17e-12	1.03e-11
NFE2L3	protein_coding	3876.41	2.18769	0.12663	7.11e-67	1.14e-65
CYP1A1	protein_coding	250.742	2.18687	0.166095	1.37e-39	1.15e-38
BRIX1	protein_coding	4072.55	2.18656	0.14338	1.64e-52	1.91e-51
RASL10B	protein_coding	73.9596	2.18312	0.254288	9.07e-18	3.73e-17
YWHAE	protein_coding	12219	2.18193	0.07464	7.43e-188	7.48e-186
NAT10	protein_coding	10324.3	2.18193	0.0847645	4.06e-146	2.38e-144
RP11-132N15.3	lincRNA	21.1164	2.18182	0.380559	9.85e-09	2.68e-08
PTHLH	protein_coding	12.3533	2.18162	0.4153	1.5e-07	3.78e-07
BCAR1	protein_coding	29.2642	2.17815	0.331466	4.99e-11	1.53e-10
CSTF2	protein_coding	2175.52	2.178	0.0843945	7.34e-147	4.36e-145
PRG4	protein_coding	449.644	2.17661	0.15251	3.28e-46	3.26e-45
SCD	protein_coding	2997.37	2.17562	0.0728374	4.88e-196	5.29e-194
UTP14A	protein_coding	3495.72	2.17288	0.103643	1.37e-97	3.92e-96
PKM	protein_coding	77043.4	2.17092	0.132367	1.89e-60	2.61e-59
SPAG1	protein_coding	451.781	2.16997	0.113181	6.29e-82	1.36e-80
MEX3A	protein_coding	56.2891	2.16978	0.257117	3.2e-17	1.29e-16
NDUFAF4	protein_coding	1648.59	2.16933	0.151468	1.59e-46	1.6e-45
MCOLN2	protein_coding	2462.74	2.16736	0.129478	6.8e-63	1.01e-61
NOL6	protein_coding	7784.37	2.16669	0.0950565	5.29e-115	1.99e-113
AC108463.1	lincRNA	13.2377	2.16554	0.39436	3.99e-08	1.05e-07
TMEM201	protein_coding	1808.82	2.16538	0.103078	5.62e-98	1.62e-96
PPAN	protein_coding	1145.43	2.16524	0.115356	1.33e-78	2.67e-77
C8orf33	protein_coding	4019.77	2.16523	0.0817778	1.78e-154	1.17e-152
CARMIL3	protein_coding	379.645	2.16521	0.220628	9.81e-23	4.87e-22
FAM89A	protein_coding	541.941	2.16447	0.113024	9.58e-82	2.06e-80
RCL1	protein_coding	2379.5	2.16328	0.100945	6.97e-102	2.17e-100
TTC27	protein_coding	2794.67	2.16254	0.0691946	2.03e-214	2.79e-212
PRSS23	protein_coding	290.254	2.16204	0.161797	9.99e-41	8.72e-40
IL4I1	protein_coding	1947.4	2.16161	0.2499	5.15e-18	2.14e-17
MRPL4	protein_coding	3064.15	2.16017	0.0878876	2.13e-133	1.05e-131
PGAM5	protein_coding	4409.99	2.15978	0.0817096	5.81e-154	3.78e-152
HRNR	protein_coding	16.9056	2.15932	0.393407	4.05e-08	1.06e-07
POLE2	protein_coding	329.716	2.15859	0.191313	1.59e-29	1.01e-28
SELENOI	protein_coding	5132.57	2.15857	0.193635	7.35e-29	4.55e-28
TRAP1	protein_coding	5423.52	2.15825	0.103474	1.29e-96	3.62e-95
CHPF	protein_coding	1703.72	2.15762	0.118725	8.4e-74	1.53e-72
HMBS	protein_coding	752.038	2.15756	0.10217	5.51e-99	1.61e-97
CD70	protein_coding	307.574	2.15644	0.182722	3.82e-32	2.61e-31
NUDCD1	protein_coding	2389.34	2.15548	0.178654	1.61e-33	1.15e-32
TTLL12	protein_coding	5334.54	2.15347	0.101467	5.81e-100	1.75e-98
DHX33	protein_coding	3682.01	2.15247	0.0638105	1.95e-249	3.69e-247
FFAR3	protein_coding	13.0067	2.15183	0.412624	1.84e-07	4.62e-07
CH507-9B2.5	protein_coding	1143.56	2.1518	0.0993443	4.89e-104	1.57e-102
NOP58	protein_coding	14216.2	2.15085	0.0798316	7.02e-160	5.02e-158
HYOU1	protein_coding	16054.2	2.15041	0.118723	2.53e-73	4.56e-72
FANCA	protein_coding	727.583	2.14995	0.111649	1.25e-82	2.75e-81
DUPD1	protein_coding	19.0039	2.14941	0.385298	2.42e-08	6.44e-08
CTU2	protein_coding	1400.27	2.14787	0.105205	1.2e-92	3.17e-91
RPIA	protein_coding	3339.23	2.14782	0.0947686	1.02e-113	3.77e-112
MATK	protein_coding	1743.86	2.14711	0.134184	1.25e-57	1.63e-56
ORC1	protein_coding	575.597	2.14338	0.134272	2.32e-57	2.99e-56
VEGFC	protein_coding	12.435	2.14296	0.416813	2.73e-07	6.8e-07
TBL3	protein_coding	4655.99	2.1411	0.116433	1.61e-75	3.06e-74
IPO11	protein_coding	1689.43	2.13421	0.140897	7.89e-52	9.05e-51
AIM2	protein_coding	1417.74	2.13148	0.17923	1.29e-32	8.99e-32
TUBG1	protein_coding	1464.08	2.12865	0.121662	1.52e-68	2.52e-67
SPATA3-AS1	lincRNA	52.1055	2.12712	0.258855	2.08e-16	8.14e-16
TPI1	protein_coding	20139.4	2.12703	0.103893	3.72e-93	9.9e-92
TRNP1	protein_coding	10.0385	2.12577	0.413875	2.8e-07	6.98e-07
Z83851.4	lincRNA	102.231	2.12569	0.195977	2.07e-27	1.22e-26
IDH3A	protein_coding	2372.76	2.12336	0.0583081	2.36e-290	7.87e-288
FAM98A	protein_coding	3066.44	2.12212	0.0729266	3.66e-186	3.65e-184
NOC4L	protein_coding	1992.15	2.12188	0.123469	3.41e-66	5.34e-65
SNRPB	protein_coding	9282.63	2.12073	0.112465	2.59e-79	5.27e-78
SECTM1	protein_coding	1430.19	2.12011	0.288063	1.84e-13	6.35e-13
HIF1A	protein_coding	15723.1	2.11807	0.101739	2.94e-96	8.21e-95
NFKB2	protein_coding	14172.2	2.11687	0.137969	3.94e-53	4.61e-52
TOP1	protein_coding	12118.1	2.11506	0.0552454	0	0
PDCD11	protein_coding	9845.94	2.11462	0.0894157	1.2e-123	5.14e-122
PSPH	protein_coding	608.207	2.11378	0.141578	2.1e-50	2.35e-49
CYP51A1	protein_coding	333.652	2.11341	0.153329	3.2e-43	2.97e-42
CEP83	protein_coding	1212.53	2.11253	0.10274	6.02e-94	1.62e-92
DPP3	protein_coding	3255.41	2.11241	0.104184	2.1e-91	5.42e-90
MTFP1	protein_coding	281.074	2.10982	0.157874	9.82e-41	8.58e-40
POLR3B	protein_coding	1304.43	2.10843	0.124909	6.34e-64	9.53e-63
NOC3L	protein_coding	2674.73	2.10803	0.133781	6.11e-56	7.65e-55
AL136097.1	protein_coding	27.8834	2.10686	0.339221	5.27e-10	1.53e-09
XYLB	protein_coding	128.127	2.10679	0.194145	1.96e-27	1.16e-26
NDUFAB1	protein_coding	2743.32	2.10624	0.0989806	1.76e-100	5.37e-99
LMNB2	protein_coding	5684.3	2.10549	0.0858614	8.61e-133	4.19e-131
CDCA5	protein_coding	194.972	2.10393	0.167218	2.65e-36	2.05e-35
HSPA4	protein_coding	11705	2.10279	0.0736044	1.64e-179	1.55e-177
COL27A1	protein_coding	287.402	2.10164	0.158887	6.11e-40	5.19e-39
MCAT	protein_coding	622.8	2.1015	0.128905	9.43e-60	1.29e-58
IMPDH2	protein_coding	12765.3	2.10043	0.076364	1.51e-166	1.15e-164
CHAF1B	protein_coding	658.482	2.09993	0.108852	6.32e-83	1.4e-81
SCML2	protein_coding	233.087	2.09827	0.152332	3.64e-43	3.37e-42
SLIRP	protein_coding	1503.11	2.09759	0.145769	6e-47	6.11e-46
ACHE	protein_coding	68.583	2.09672	0.256285	2.81e-16	1.09e-15
FBXO6	protein_coding	950.372	2.09399	0.170903	1.63e-34	1.19e-33
ENC1	protein_coding	476.886	2.09314	0.150991	1.07e-43	9.97e-43
YES1	protein_coding	690.913	2.09203	0.134762	2.39e-54	2.9e-53
FNBP1L	protein_coding	570.238	2.09151	0.158994	1.6e-39	1.35e-38
WDHD1	protein_coding	925.752	2.09047	0.118544	1.34e-69	2.25e-68
RP11-54O7.18	lincRNA	209.823	2.08992	0.184872	1.24e-29	7.91e-29
RP6-99M1.3	lincRNA	18.7289	2.08911	0.403841	2.3e-07	5.77e-07
EIF6	protein_coding	4154.27	2.08819	0.116836	1.92e-71	3.37e-70
GPRC5C	protein_coding	25.7269	2.08796	0.350131	2.47e-09	6.94e-09
TEX19	protein_coding	9.97283	2.08733	0.424357	8.71e-07	2.1e-06
SLC5A6	protein_coding	4376.78	2.0862	0.0904177	8.66e-118	3.45e-116
TNFRSF11B	protein_coding	12.4121	2.08227	0.413181	4.67e-07	1.15e-06
GART	protein_coding	7802.92	2.07983	0.0642559	7.77e-230	1.24e-227
REL	protein_coding	5046.98	2.07858	0.11288	1.01e-75	1.94e-74
ENPP3	protein_coding	286.646	2.07747	0.207929	1.66e-23	8.5e-23
CLDN5	protein_coding	12.6076	2.07637	0.411151	4.42e-07	1.09e-06
CCDC58	protein_coding	989.309	2.07524	0.12864	1.52e-58	2.01e-57
CD109	protein_coding	2425.09	2.07463	0.144829	1.53e-46	1.54e-45
MRPL17	protein_coding	2062.96	2.07047	0.124488	4.1e-62	5.92e-61
HIC1	protein_coding	871.175	2.06986	0.123779	9.02e-63	1.33e-61
EIF4A3	protein_coding	6552.81	2.06967	0.107166	4.2e-83	9.3e-82
PPP5C	protein_coding	3345.31	2.06935	0.072034	1.74e-181	1.68e-179
DACT3	protein_coding	46.7204	2.06915	0.295241	2.41e-12	7.87e-12
PDIA6	protein_coding	10170.2	2.06908	0.115397	6.87e-72	1.21e-70
RP11-297D21.2	lincRNA	11.0374	2.06891	0.411121	4.84e-07	1.19e-06
ERFE	protein_coding	27.4191	2.06868	0.329876	3.59e-10	1.05e-09
GPRIN1	protein_coding	315.021	2.06855	0.143424	3.73e-47	3.81e-46
FOXC2	protein_coding	9.97752	2.0665	0.43952	2.58e-06	6.02e-06
ACTN2	protein_coding	18.3393	2.06442	0.370935	2.61e-08	6.93e-08
TRMT1	protein_coding	6517.1	2.06337	0.114182	5.4e-73	9.7e-72
PRMT3	protein_coding	1892.73	2.06234	0.111114	6.69e-77	1.3e-75
NUDC	protein_coding	7210.71	2.05813	0.0969384	4.91e-100	1.48e-98
NDUFA4L2	protein_coding	47.3441	2.0561	0.269555	2.39e-14	8.58e-14
PMM2	protein_coding	2012.11	2.05542	0.102009	2.73e-90	6.9e-89
PSMC4	protein_coding	6818.59	2.05424	0.102312	1.14e-89	2.84e-88
CHST3	protein_coding	53.4272	2.05358	0.304822	1.62e-11	5.08e-11
KIF3B	protein_coding	6542.11	2.05311	0.0895906	3.18e-116	1.22e-114
ETS2	protein_coding	6305.97	2.05199	0.0814507	4.77e-140	2.58e-138
HEATR1	protein_coding	8864.08	2.05184	0.0616362	5.49e-243	9.93e-241
ARNTL2	protein_coding	648.945	2.05155	0.157379	7.67e-39	6.32e-38
NR2F6	protein_coding	445.223	2.05146	0.123994	1.75e-61	2.47e-60
KRT7	protein_coding	10.4642	2.05141	0.412573	6.62e-07	1.61e-06
G3BP1	protein_coding	24286.6	2.046	0.0997696	1.85e-93	4.94e-92
STAT5A	protein_coding	19539.4	2.04511	0.139755	1.72e-48	1.81e-47
AK6	protein_coding	1543.4	2.04301	0.211204	3.92e-22	1.9e-21
PYCRL	protein_coding	538.751	2.04027	0.133461	9.27e-53	1.08e-51
YIF1A	protein_coding	2310.29	2.03972	0.115513	8.84e-70	1.49e-68
ANKRD33B	protein_coding	1474.57	2.03927	0.112414	1.52e-73	2.76e-72
SGPP2	protein_coding	2392.67	2.03911	0.12191	8.42e-63	1.24e-61
B4GALT5	protein_coding	6881.47	2.03851	0.0999344	1.72e-92	4.53e-91
PSMD11	protein_coding	9192.48	2.03612	0.0617982	4.53e-238	7.76e-236
ADM2	protein_coding	1006.76	2.03504	0.258288	3.3e-15	1.23e-14
MRPS12	protein_coding	1963.9	2.03479	0.132224	1.94e-53	2.29e-52
NES	protein_coding	8.86775	2.03422	0.429749	2.21e-06	5.17e-06
SPARCL1	protein_coding	10.1374	2.03187	0.42268	1.53e-06	3.62e-06
YWHAQ	protein_coding	21914.8	2.03174	0.0993261	5.4e-93	1.43e-91
YWHAG	protein_coding	11350.9	2.03158	0.0562405	9.84e-286	2.98e-283
TIMM10	protein_coding	1337.54	2.03048	0.146087	6.41e-44	6.05e-43
OGFRP1	lincRNA	121.222	2.03033	0.186428	1.28e-27	7.62e-27
SSSCA1	protein_coding	1207.21	2.03023	0.117789	1.42e-66	2.26e-65
CD226	protein_coding	9645.11	2.03008	0.19769	9.72e-25	5.19e-24
MRPL1	protein_coding	1532.85	2.02983	0.180167	1.92e-29	1.22e-28
HK2	protein_coding	6696.7	2.02957	0.189137	7.3e-27	4.22e-26
PFKP	protein_coding	13218.1	2.02889	0.0959798	3.5e-99	1.03e-97
CKAP2L	protein_coding	99.2788	2.02832	0.201428	7.52e-24	3.89e-23
NXT1	protein_coding	1594.4	2.02688	0.11532	3.75e-69	6.24e-68
ALDH18A1	protein_coding	4718.13	2.02583	0.0809726	3.82e-138	2.01e-136
VCAM1	protein_coding	25.5803	2.02578	0.375782	7.01e-08	1.81e-07
SDF2L1	protein_coding	1877.87	2.02553	0.137672	5.34e-49	5.72e-48
ITGA2B	protein_coding	315.527	2.02515	0.195472	3.76e-25	2.04e-24
MORN2	protein_coding	95.7882	2.0235	0.216977	1.1e-20	5.04e-20
TSPAN13	protein_coding	97.9439	2.0234	0.270432	7.31e-14	2.57e-13
DDIT4	protein_coding	2562.33	2.02284	0.125744	3.15e-58	4.16e-57
NFIX	protein_coding	990.886	2.0222	0.128267	5.37e-56	6.72e-55
SRFBP1	protein_coding	1344.85	2.02079	0.116477	2e-67	3.24e-66
NOC2L	protein_coding	8714.15	2.02065	0.113771	1.42e-70	2.46e-69
RPL7L1	protein_coding	12774.4	2.01994	0.049507	0	0
PSMB3	protein_coding	6024.2	2.01978	0.117626	4.37e-66	6.83e-65
AGFG1	protein_coding	10882.7	2.01964	0.0859007	3.13e-122	1.31e-120
LIMA1	protein_coding	2659.46	2.018	0.0897197	4.94e-112	1.79e-110
SLC25A32	protein_coding	3217.83	2.01569	0.140544	1.19e-46	1.21e-45
NUP93	protein_coding	5203.86	2.01293	0.106764	2.73e-79	5.54e-78
TXN	protein_coding	11417.7	2.0126	0.137581	1.85e-48	1.95e-47
TTC39A	protein_coding	58.3485	2.01214	0.247856	4.73e-16	1.83e-15
CLN6	protein_coding	1886.41	2.01142	0.102118	2.29e-86	5.42e-85
SLC27A4	protein_coding	3110.77	2.0109	0.125098	3.84e-58	5.05e-57
MANF	protein_coding	4181.48	2.00976	0.0779422	1.3e-146	7.65e-145
NUP188	protein_coding	14766.9	2.00904	0.0936513	4.34e-102	1.35e-100
MRPS7	protein_coding	3512.43	2.0083	0.104119	6.71e-83	1.48e-81
TMEM208	protein_coding	1664.47	2.00807	0.10851	1.85e-76	3.56e-75
ZWINT	protein_coding	445.202	2.00684	0.115058	3.96e-68	6.51e-67
SLC35F1	protein_coding	19.0276	2.00664	0.375373	9.01e-08	2.31e-07
RP11-872D17.8	protein_coding	21.2172	2.00621	0.361149	2.77e-08	7.34e-08
C3orf14	protein_coding	302.728	2.00449	0.222976	2.48e-19	1.08e-18
LAPTM4B	protein_coding	1474.32	2.00403	0.099486	3.05e-90	7.69e-89
NTRK1	protein_coding	336.368	1.99966	0.182841	7.7e-28	4.63e-27
SYNCRIP	protein_coding	20735.7	1.99895	0.135272	2.05e-49	2.23e-48
GADD45A	protein_coding	1700.12	1.99894	0.1849	3.06e-27	1.8e-26
ADGRA3	protein_coding	264.965	1.99762	0.150409	2.97e-40	2.55e-39
EIF4EBP1	protein_coding	1806.48	1.99593	0.208059	8.55e-22	4.08e-21
WARS2	protein_coding	837.112	1.99569	0.102117	4.72e-85	1.08e-83
DNAJC2	protein_coding	5220.68	1.99554	0.0760232	7.32e-152	4.63e-150
RP11-138A9.1	lincRNA	108.731	1.99365	0.293119	1.04e-11	3.28e-11
PSMC3	protein_coding	6044.16	1.99336	0.104965	2.03e-80	4.26e-79
NT5DC3	protein_coding	1062.66	1.9926	0.107626	1.59e-76	3.06e-75
PSMA6	protein_coding	1798.25	1.99048	0.119248	1.5e-62	2.2e-61
EIF3B	protein_coding	19027.6	1.98936	0.0910077	6.35e-106	2.11e-104
NME1-NME2	protein_coding	15.3442	1.98907	0.389254	3.22e-07	8e-07
TMEM121	protein_coding	578.581	1.98843	0.122585	3.59e-59	4.84e-58
CCNE1	protein_coding	330.835	1.98755	0.128453	5.28e-54	6.34e-53
BANF1	protein_coding	3398.55	1.98732	0.0942963	1.34e-98	3.91e-97
CISD1	protein_coding	814.522	1.98707	0.176653	2.36e-29	1.49e-28
MAPK6	protein_coding	7266.78	1.98558	0.10519	1.8e-79	3.67e-78
KCNG1	protein_coding	37.576	1.98462	0.353019	1.89e-08	5.05e-08
PKMYT1	protein_coding	99.5522	1.98432	0.235868	4e-17	1.61e-16
IL17D	protein_coding	46.5337	1.98178	0.262374	4.24e-14	1.51e-13
BNIP1	protein_coding	582.094	1.98147	0.102852	1.05e-82	2.31e-81
BMS1	protein_coding	8675.39	1.98121	0.0842558	2.92e-122	1.23e-120
PRDX1	protein_coding	12048	1.97895	0.134472	5.06e-49	5.42e-48
HMGB3	protein_coding	425.506	1.97785	0.117746	2.54e-63	3.78e-62
FAM43A	protein_coding	2256.8	1.97755	0.141723	2.99e-44	2.85e-43
STOML2	protein_coding	4251.59	1.97731	0.0955557	4.03e-95	1.1e-93
TESC	protein_coding	422.493	1.97654	0.16532	6.05e-33	4.24e-32
RP11-542M13.3	lincRNA	18.3593	1.97372	0.403594	1.01e-06	2.42e-06
TIMP3	protein_coding	622.801	1.97154	0.195232	5.61e-24	2.91e-23
VEGFA	protein_coding	1707.39	1.97039	0.370606	1.06e-07	2.7e-07
MAPKAPK3	protein_coding	5902.63	1.96992	0.0710037	2.06e-169	1.65e-167
GCNT1	protein_coding	2376.49	1.9695	0.171801	2e-30	1.3e-29
ACY1	protein_coding	66.1725	1.96871	0.239833	2.24e-16	8.74e-16
BCCIP	protein_coding	3969.49	1.96812	0.105801	3.09e-77	6.08e-76
ARPC5L	protein_coding	4406.48	1.96732	0.0627528	9.64e-216	1.35e-213
IMP4	protein_coding	5738.2	1.96633	0.0856186	1.02e-116	3.97e-115
LAP3	protein_coding	5795.25	1.96616	0.12624	1.08e-54	1.32e-53
RP11-219B17.3	lincRNA	10.955	1.96476	0.398713	8.32e-07	2.01e-06
FERMT2	protein_coding	128.179	1.96371	0.27875	1.86e-12	6.11e-12
PGLYRP4	protein_coding	12.2301	1.96356	0.406239	1.34e-06	3.19e-06
ZCCHC12	protein_coding	8.51723	1.96143	0.448018	1.2e-05	2.66e-05
CLPB	protein_coding	1445.07	1.96135	0.0954031	6.45e-94	1.73e-92
P4HA2	protein_coding	51.5162	1.96114	0.297667	4.45e-11	1.37e-10
CAD	protein_coding	9683.23	1.95991	0.0963588	5.73e-92	1.49e-90
ARID5B	protein_coding	12917.2	1.95713	0.0498922	0	0
YBX1	protein_coding	50658.2	1.95685	0.0804975	1.56e-130	7.23e-129
CEP55	protein_coding	116.879	1.95666	0.229483	1.51e-17	6.16e-17
SMS	protein_coding	3360.44	1.95656	0.0674055	3.02e-185	2.98e-183
SLC1A2	protein_coding	33.1371	1.95632	0.380009	2.63e-07	6.57e-07
GTF3C6	protein_coding	2423.72	1.95601	0.0898667	4.91e-105	1.62e-103
RTN4RL1	protein_coding	79.4359	1.95567	0.217706	2.63e-19	1.15e-18
RAI2	protein_coding	147.731	1.95434	0.202273	4.38e-22	2.11e-21
LMAN1	protein_coding	9605.97	1.95426	0.143041	1.71e-42	1.55e-41
EEF1E1	protein_coding	649.627	1.95422	0.290042	1.61e-11	5.05e-11
FXN	protein_coding	879.134	1.95394	0.0918886	2.43e-100	7.38e-99
NEURL1	protein_coding	212.599	1.9538	0.17853	7.11e-28	4.27e-27
MRPS23	protein_coding	2429.56	1.95265	0.147681	6.54e-40	5.56e-39
HSF2BP	protein_coding	30.8277	1.95213	0.304755	1.5e-10	4.48e-10
LONP1	protein_coding	8925.8	1.95211	0.113545	3.03e-66	4.76e-65
NOCT	protein_coding	551.378	1.9519	0.104711	1.5e-77	2.96e-76
PSMD12	protein_coding	5204.2	1.95047	0.124612	3.2e-55	3.95e-54
PRR19	protein_coding	29.6472	1.94754	0.316964	8.03e-10	2.31e-09
LINC01068	lincRNA	9.8377	1.94577	0.413321	2.51e-06	5.85e-06
MLF1	protein_coding	101.481	1.94572	0.208883	1.22e-20	5.59e-20
TDRD1	protein_coding	57.7857	1.94455	0.273567	1.18e-12	3.91e-12
EIF3C	protein_coding	522.016	1.94405	0.11636	1.16e-62	1.7e-61
SLC3A2	protein_coding	25148.7	1.94252	0.173545	4.4e-29	2.75e-28
FOXRED2	protein_coding	694.619	1.93957	0.121915	5.47e-57	7.01e-56
VCP	protein_coding	28121.2	1.93845	0.0785354	1.65e-134	8.16e-133
LINGO4	protein_coding	49.498	1.93738	0.326435	2.94e-09	8.23e-09
NUP58	protein_coding	6698.29	1.93735	0.102313	5.81e-80	1.2e-78
HYAL2	protein_coding	427.342	1.93669	0.11692	1.26e-61	1.8e-60
SSRP1	protein_coding	14028.7	1.93548	0.0839512	1.31e-117	5.21e-116
UTP15	protein_coding	2485.63	1.93539	0.0987089	1.35e-85	3.12e-84
GFOD1	protein_coding	867.741	1.93345	0.151343	2.25e-37	1.79e-36
MRPS28	protein_coding	336.697	1.93325	0.177368	1.16e-27	6.91e-27
IL27	protein_coding	41.7756	1.9317	0.314696	8.34e-10	2.4e-09
SNRPG	protein_coding	2567.42	1.93117	0.162113	1.02e-32	7.09e-32
NIFK	protein_coding	3672.07	1.92985	0.142615	1.01e-41	9.05e-41
EVI5	protein_coding	466.092	1.92967	0.169143	3.79e-30	2.44e-29
SMTN	protein_coding	284.978	1.92914	0.15688	9.41e-35	6.95e-34
PHF24	protein_coding	12.4397	1.92852	0.423	5.14e-06	1.17e-05
RP11-561O23.5	lincRNA	16.2911	1.92847	0.398296	1.29e-06	3.07e-06
RIMKLA	protein_coding	40.8899	1.9277	0.284234	1.18e-11	3.73e-11
AHR	protein_coding	4028.39	1.92765	0.161578	8.24e-33	5.76e-32
CCDC124	protein_coding	2873.77	1.92751	0.115033	5.11e-63	7.58e-62
DNAJB11	protein_coding	4350.63	1.92741	0.063322	1.71e-203	2.02e-201
POLA1	protein_coding	2237.72	1.92577	0.0892133	2.43e-103	7.74e-102
MT1X	protein_coding	361.674	1.92455	0.114996	7.19e-63	1.06e-61
RP13-494C23.1	lincRNA	20.192	1.92405	0.354545	5.74e-08	1.49e-07
PTRH2	protein_coding	1292.59	1.92349	0.0945779	5.97e-92	1.55e-90
RP5-984P4.6	lincRNA	16.0286	1.92306	0.390065	8.22e-07	1.99e-06
SH2D5	protein_coding	57.0306	1.92235	0.253645	3.49e-14	1.24e-13
SLC25A5	protein_coding	10157.8	1.92184	0.0679998	1e-175	9.03e-174
AGPAT5	protein_coding	2522.64	1.92118	0.125542	7.29e-53	8.51e-52
TXNDC17	protein_coding	1012.8	1.92103	0.144323	2.01e-40	1.73e-39
PITRM1	protein_coding	11360.5	1.92096	0.10448	1.71e-75	3.24e-74
RAD51AP1	protein_coding	230.757	1.91962	0.190851	8.45e-24	4.36e-23
OLMALINC	lincRNA	64.9017	1.91709	0.224155	1.2e-17	4.93e-17
CD40	protein_coding	694.067	1.91338	0.178013	6.02e-27	3.49e-26
GPAT2	protein_coding	311.074	1.91289	0.14862	6.55e-38	5.28e-37
NAF1	protein_coding	1488.87	1.91105	0.0655774	1.06e-186	1.06e-184
ADAMTS17	protein_coding	151.628	1.90967	0.184236	3.56e-25	1.93e-24
GNG8	protein_coding	24.6753	1.90951	0.309357	6.72e-10	1.94e-09
CYP7B1	protein_coding	71.7109	1.90899	0.255411	7.77e-14	2.73e-13
EIF4E	protein_coding	2493.52	1.90753	0.123113	3.8e-54	4.58e-53
CAMK2D	protein_coding	4861.03	1.90711	0.0821214	2.67e-119	1.08e-117
RP11-211G3.2	protein_coding	47.4569	1.90615	0.263431	4.63e-13	1.57e-12
PITX1	protein_coding	17.0954	1.90606	0.388673	9.39e-07	2.26e-06
NOTUM	protein_coding	9.86871	1.90593	0.419914	5.66e-06	1.29e-05
STRAP	protein_coding	7256.54	1.90447	0.0599451	1.66e-221	2.47e-219
SIPA1L2	protein_coding	1478.41	1.90426	0.170496	5.79e-29	3.6e-28
BZW1	protein_coding	11430	1.90392	0.12802	5.01e-50	5.54e-49
LINC01055	lincRNA	10.1521	1.90271	0.423643	7.08e-06	1.6e-05
NPM1	protein_coding	78656	1.8997	0.115992	2.75e-60	3.79e-59
PSMD3	protein_coding	9081.04	1.8996	0.0847857	3.54e-111	1.26e-109
HPRT1	protein_coding	2204.81	1.89879	0.141725	6.23e-41	5.48e-40
MPHOSPH6	protein_coding	1262.34	1.89866	0.117153	4.52e-59	6.08e-58
LINC01160	lincRNA	71.1912	1.89753	0.245136	9.89e-15	3.6e-14
WT1	protein_coding	7.53677	1.89742	0.447485	2.23e-05	4.86e-05
C2CD4D	protein_coding	344.246	1.89484	0.168548	2.53e-29	1.59e-28
TUBB2A	protein_coding	257.221	1.89304	0.148116	2.1e-37	1.67e-36
TWISTNB	protein_coding	2358.61	1.89287	0.159887	2.46e-32	1.69e-31
CST6	protein_coding	15.3993	1.89041	0.383827	8.43e-07	2.04e-06
BCL2L11	protein_coding	7051.06	1.89015	0.0819827	1.3e-117	5.16e-116
DHX37	protein_coding	4592.31	1.89007	0.106579	2.29e-70	3.92e-69
SNRPE	protein_coding	2882.41	1.88959	0.17665	1.05e-26	6.05e-26
CIART	protein_coding	85.9447	1.88951	0.217658	3.92e-18	1.64e-17
TIMM50	protein_coding	3748.74	1.8892	0.0893713	3.5e-99	1.03e-97
PNMA6A	protein_coding	25.9523	1.88838	0.320726	3.91e-09	1.09e-08
WDR77	protein_coding	2110.88	1.8878	0.0713601	3.23e-154	2.11e-152
NFKBIB	protein_coding	3218.93	1.88766	0.106922	9.38e-70	1.58e-68
NDUFAF8	protein_coding	1480.88	1.88626	0.135518	4.87e-44	4.61e-43
PSMB6	protein_coding	3511.85	1.88535	0.107126	2.49e-69	4.15e-68
GMDS	protein_coding	974.055	1.88299	0.0889559	1.9e-99	5.65e-98
ITPRIPL2	protein_coding	1430.1	1.88298	0.197417	1.45e-21	6.88e-21
FOXP4	protein_coding	3319.36	1.88254	0.135601	8.04e-44	7.56e-43
PLPP1	protein_coding	477.997	1.8824	0.114894	2.5e-60	3.44e-59
WDR18	protein_coding	2610.94	1.88187	0.126393	3.88e-50	4.31e-49
HAPLN3	protein_coding	7487.48	1.88158	0.0886597	5.92e-100	1.78e-98
PCK2	protein_coding	3551.78	1.88076	0.211302	5.54e-19	2.39e-18
MAIP1	protein_coding	736.627	1.88004	0.0957562	7.99e-86	1.86e-84
EIF5B	protein_coding	14919	1.87881	0.0597634	6.22e-217	8.82e-215
FCGR2B	protein_coding	410.99	1.87826	0.160997	1.89e-31	1.26e-30
ZDHHC9	protein_coding	1126.98	1.87682	0.0969655	1.83e-83	4.06e-82
ELOVL7	protein_coding	116.321	1.87594	0.251809	9.34e-14	3.27e-13
PUS1	protein_coding	2949.1	1.8758	0.0892757	5.17e-98	1.49e-96
IPO5	protein_coding	13441.1	1.87494	0.0627551	3.9e-196	4.25e-194
ATP2A2	protein_coding	21010.3	1.87345	0.0696969	3.76e-159	2.64e-157
CELSR3	protein_coding	1094.78	1.87227	0.136068	4.45e-43	4.11e-42
N4BP3	protein_coding	812.623	1.87206	0.151482	4.39e-35	3.27e-34
TRUB2	protein_coding	2709.11	1.87038	0.0826878	2.77e-113	1.01e-111
TIMM17A	protein_coding	3182.57	1.86945	0.120786	4.93e-54	5.92e-53
FTSJ3	protein_coding	6415.74	1.86901	0.0931394	1.44e-89	3.57e-88
KLC2	protein_coding	2680.97	1.86881	0.112732	1.02e-61	1.45e-60
KPNB1	protein_coding	28047.5	1.86787	0.0513813	2.36e-289	7.49e-287
EGOT	lincRNA	15.6565	1.86758	0.374744	6.24e-07	1.52e-06
SHISA9	protein_coding	10.247	1.86688	0.407793	4.69e-06	1.07e-05
YARS	protein_coding	16835.4	1.86518	0.117722	1.55e-56	1.96e-55
RABGGTB	protein_coding	8852.11	1.86412	0.0933164	8.86e-89	2.18e-87
SEC11C	protein_coding	4113.31	1.86282	0.114674	2.44e-59	3.3e-58
RP11-96L14.7	protein_coding	49.0792	1.86238	0.278445	2.25e-11	7.03e-11
NOB1	protein_coding	4109.89	1.86182	0.0829307	1.27e-111	4.56e-110
ADSL	protein_coding	5619.58	1.86033	0.0784986	3.7e-124	1.6e-122
RARS	protein_coding	5739.97	1.86025	0.0977606	9.89e-81	2.08e-79
THOC6	protein_coding	1683.55	1.86013	0.103786	7.84e-72	1.38e-70
NUTF2	protein_coding	3766.98	1.85998	0.0896856	1.54e-95	4.25e-94
C1orf109	protein_coding	1655.38	1.85996	0.115646	3.35e-58	4.41e-57
GRHL1	protein_coding	55.2702	1.8581	0.249888	1.04e-13	3.63e-13
CKB	protein_coding	383.739	1.85802	0.204095	8.73e-20	3.87e-19
EIF1AX	protein_coding	5386.13	1.85693	0.141835	3.65e-39	3.05e-38
MTMR2	protein_coding	2567.93	1.85565	0.0789879	4.83e-122	2.02e-120
EIF3I	protein_coding	9705.35	1.8545	0.0945988	1.43e-85	3.31e-84
OXCT2	protein_coding	28.2671	1.85387	0.31067	2.41e-09	6.78e-09
NSMF	protein_coding	4299.98	1.85379	0.106103	2.36e-68	3.89e-67
AK2	protein_coding	8099.88	1.85356	0.0733252	5.5e-141	3.02e-139
CCNI2	protein_coding	375.204	1.85354	0.11426	3.52e-59	4.74e-58
EPDR1	protein_coding	129.216	1.85306	0.180374	9.28e-25	4.96e-24
EIF2S2	protein_coding	9296.92	1.85281	0.0978043	4.94e-80	1.02e-78
DDX39A	protein_coding	11928.4	1.85172	0.0854307	3.53e-104	1.14e-102
GFM1	protein_coding	4921.81	1.8508	0.0671109	2.03e-167	1.58e-165
LRP8	protein_coding	5584.5	1.84997	0.0888892	3.37e-96	9.38e-95
AVEN	protein_coding	637.543	1.84742	0.101492	4.92e-74	9.09e-73
THOP1	protein_coding	2541.22	1.84524	0.0943941	4.26e-85	9.8e-84
THEM5	protein_coding	782.837	1.84454	0.142947	4.29e-38	3.47e-37
TUFM	protein_coding	11564.3	1.84437	0.111491	1.81e-61	2.55e-60
DPF3	protein_coding	13.5279	1.84374	0.383578	1.53e-06	3.63e-06
GGCT	protein_coding	936.694	1.8432	0.104247	5.87e-70	9.96e-69
TSPAN5	protein_coding	2350.3	1.8424	0.0743172	1.12e-135	5.68e-134
COQ3	protein_coding	337.432	1.84174	0.139618	9.85e-40	8.34e-39
ADRM1	protein_coding	5518.26	1.84082	0.0964938	3.92e-81	8.34e-80
PRPF19	protein_coding	10535.2	1.83977	0.0990246	4.76e-77	9.3e-76
ADRA2B	protein_coding	19.8674	1.83976	0.345348	9.97e-08	2.55e-07
LYRM4	protein_coding	1387.2	1.8394	0.151462	6.15e-34	4.43e-33
DPYSL4	protein_coding	115.913	1.83868	0.194392	3.12e-21	1.46e-20
RP11-672A2.5	lincRNA	8.59293	1.83827	0.43118	2.01e-05	4.39e-05
RBPJ	protein_coding	17335.9	1.83823	0.159385	8.97e-31	5.86e-30
MAGOH	protein_coding	2382.95	1.83798	0.0984476	8.74e-78	1.73e-76
ALKBH2	protein_coding	735.154	1.83598	0.106499	1.34e-66	2.13e-65
PTPN7	protein_coding	9141.64	1.83558	0.0894159	1.2e-93	3.21e-92
MRPL47	protein_coding	2064.63	1.83526	0.141933	3.03e-38	2.46e-37
C20orf27	protein_coding	1519.7	1.83508	0.118534	4.63e-54	5.56e-53
PLAT	protein_coding	446.965	1.83313	0.13001	3.8e-45	3.7e-44
RPL26L1	protein_coding	819.534	1.83229	0.144654	9.05e-37	7.09e-36
SND1	protein_coding	14618.2	1.83127	0.116257	6.66e-56	8.32e-55
DNPEP	protein_coding	5108.37	1.82846	0.0895987	1.44e-92	3.8e-91
HECW2	protein_coding	59.1353	1.8284	0.290011	2.89e-10	8.51e-10
COA7	protein_coding	1329.3	1.82736	0.07488	1.56e-131	7.37e-130
USP14	protein_coding	7586.68	1.82716	0.0873249	3.26e-97	9.27e-96
PLD6	protein_coding	1104.57	1.82387	0.0884285	1.62e-94	4.43e-93
ATAD3B	protein_coding	5101.33	1.82326	0.092492	1.68e-86	3.99e-85
APOL2	protein_coding	7050.41	1.82267	0.0956456	5.8e-81	1.23e-79
CDK2AP1	protein_coding	689.583	1.82205	0.0984078	1.55e-76	3.01e-75
CENPU	protein_coding	378.08	1.81916	0.15057	1.32e-33	9.38e-33
GALE	protein_coding	800.086	1.81888	0.116545	6.56e-55	8.03e-54
NTRK3	protein_coding	19.2328	1.81852	0.369281	8.46e-07	2.05e-06
AMD1	protein_coding	9249.95	1.81831	0.137083	3.73e-40	3.2e-39
SQLE	protein_coding	2987.58	1.81796	0.065964	3.37e-167	2.6e-165
PITPNB	protein_coding	6534.99	1.81596	0.0829638	3.33e-106	1.12e-104
NR4A2	protein_coding	1021.18	1.81438	0.134695	2.34e-41	2.07e-40
GNPNAT1	protein_coding	1398.32	1.81403	0.166061	8.87e-28	5.32e-27
DLAT	protein_coding	3003.03	1.81373	0.0847926	1.65e-101	5.11e-100
CISD3	protein_coding	863.527	1.8135	0.136697	3.62e-40	3.1e-39
WASF3	protein_coding	43.1221	1.81341	0.286561	2.48e-10	7.33e-10
PLXNA1	protein_coding	5552.81	1.81306	0.124059	2.27e-48	2.39e-47
SMN1	protein_coding	654.883	1.81214	0.114974	5.75e-56	7.2e-55
PEMT	protein_coding	729.385	1.81131	0.142623	5.92e-37	4.65e-36
E2F6	protein_coding	1237.53	1.81108	0.0778118	7.93e-120	3.23e-118
NCLN	protein_coding	6936.73	1.81032	0.104961	1.17e-66	1.86e-65
RP11-138A9.2	lincRNA	198.417	1.80935	0.213776	2.59e-17	1.05e-16
POLR3H	protein_coding	3225.2	1.80913	0.0837135	1.41e-103	4.53e-102
NDC1	protein_coding	2781.76	1.80883	0.120059	2.7e-51	3.07e-50
EFS	protein_coding	13.1954	1.80777	0.418193	1.54e-05	3.39e-05
GADD45G	protein_coding	184.605	1.80775	0.196478	3.55e-20	1.6e-19
SIM1	protein_coding	7.19301	1.80744	0.447184	5.3e-05	0.000111949
UBB	protein_coding	10574	1.80646	0.106506	1.59e-64	2.41e-63
MPDU1	protein_coding	2395.02	1.8063	0.101703	1.43e-70	2.46e-69
FOXA3	protein_coding	12.6223	1.80207	0.398034	5.97e-06	1.35e-05
NANP	protein_coding	336.949	1.80155	0.13688	1.46e-39	1.23e-38
AC061992.2	lincRNA	5.6367	1.80143	0.452484	6.86e-05	0.000143174
TOMM5	protein_coding	787.986	1.80057	0.119464	2.47e-51	2.82e-50
MRAP	protein_coding	14.4461	1.8002	0.418207	1.67e-05	3.67e-05
ESF1	protein_coding	3287.52	1.79898	0.124079	1.24e-47	1.28e-46
AARS	protein_coding	10528.8	1.79804	0.135814	5.23e-40	4.46e-39
SNHG25	lincRNA	69.886	1.79769	0.241909	1.08e-13	3.75e-13
RP11-408H1.3	lincRNA	19.5395	1.7975	0.408242	1.07e-05	2.38e-05
TUBB2B	protein_coding	17.4253	1.79733	0.372252	1.38e-06	3.27e-06
RPS6KL1	protein_coding	196.871	1.79705	0.166816	4.63e-27	2.7e-26
PTPN11	protein_coding	10629	1.79633	0.0519268	3.17e-262	6.58e-260
USP12	protein_coding	7345.34	1.79488	0.148148	8.74e-34	6.26e-33
IGLON5	protein_coding	7.08839	1.79261	0.446818	6.02e-05	0.00012641
MECR	protein_coding	754.3	1.79168	0.126755	2.31e-45	2.27e-44
SREBF1	protein_coding	1527.79	1.79109	0.169122	3.3e-26	1.85e-25
KARS	protein_coding	15273.7	1.79047	0.0955935	2.82e-78	5.62e-77
MELK	protein_coding	91.1979	1.78802	0.215336	1.01e-16	4.02e-16
UBE2T	protein_coding	378.569	1.78793	0.160857	1.06e-28	6.54e-28
LYAR	protein_coding	4474.48	1.78764	0.16836	2.46e-26	1.39e-25
TMEM64	protein_coding	1623.25	1.78625	0.145519	1.23e-34	9.07e-34
ATP12A	protein_coding	8.43956	1.78541	0.449919	7.24e-05	0.000150902
PSMA3	protein_coding	7366.76	1.78353	0.147435	1.09e-33	7.81e-33
GTF2F2	protein_coding	1506.79	1.78219	0.10794	3.06e-61	4.3e-60
INHBA	protein_coding	437.577	1.78097	0.441067	5.39e-05	0.00011375
PELO	protein_coding	1709.12	1.77963	0.120792	3.95e-49	4.26e-48
TNKS1BP1	protein_coding	2177.09	1.77813	0.153992	7.65e-31	5.01e-30
LINC00092	lincRNA	18.7056	1.77765	0.371229	1.68e-06	3.97e-06
ACRV1	protein_coding	10.9974	1.77689	0.406717	1.25e-05	2.77e-05
LSMEM2	protein_coding	37.2439	1.77685	0.310302	1.03e-08	2.79e-08
MCM6	protein_coding	7699.53	1.77593	0.0690953	1.09e-145	6.37e-144
RP11-121P12.1	lincRNA	15.7029	1.77526	0.395487	7.16e-06	1.62e-05
OTUD6B	protein_coding	1230.93	1.77515	0.175345	4.33e-24	2.26e-23
EXOSC5	protein_coding	904.564	1.77335	0.127964	1.13e-43	1.06e-42
CCDC47	protein_coding	6094.28	1.77281	0.0664102	5.39e-157	3.68e-155
RYR1	protein_coding	1164.68	1.77272	0.18953	8.5e-21	3.91e-20
TAF1A	protein_coding	684.537	1.77223	0.116223	1.68e-52	1.95e-51
TIMM44	protein_coding	3472.84	1.77219	0.117077	9.24e-52	1.06e-50
NOL7	protein_coding	4583.9	1.77177	0.0778388	1.09e-114	4.08e-113
HES4	protein_coding	45.248	1.77002	0.318505	2.74e-08	7.25e-08
CMPK2	protein_coding	2196.39	1.76898	0.298056	2.94e-09	8.22e-09
TP53BP2	protein_coding	7435.84	1.7687	0.0766352	7.44e-118	2.98e-116
CAPRIN1	protein_coding	20218.9	1.7685	0.0709296	3.25e-137	1.69e-135
IL1B	protein_coding	1267.59	1.76702	0.369833	1.77e-06	4.18e-06
RP11-70D24.2	lincRNA	77.7814	1.76669	0.218489	6.17e-16	2.37e-15
GLRX3	protein_coding	3942.89	1.76654	0.0948803	2.27e-77	4.47e-76
MAP2K3	protein_coding	7126.41	1.76615	0.106406	7.16e-62	1.03e-60
UGT8	protein_coding	14.6764	1.76611	0.37503	2.49e-06	5.81e-06
ATP13A3	protein_coding	12073	1.76484	0.130826	1.79e-41	1.59e-40
IFI35	protein_coding	3013.35	1.76452	0.209127	3.24e-17	1.31e-16
NFKBIZ	protein_coding	5625.1	1.76374	0.101274	6.29e-68	1.03e-66
PSMD8	protein_coding	8471.06	1.76323	0.104742	1.37e-63	2.05e-62
SPAG17	protein_coding	32.6683	1.76295	0.312005	1.6e-08	4.3e-08
TTLL10	protein_coding	32.6081	1.76289	0.344979	3.22e-07	8e-07
EIF3J	protein_coding	5849.94	1.76109	0.144714	4.52e-34	3.27e-33
PRELID1	protein_coding	3004.85	1.76007	0.109003	1.19e-58	1.59e-57
SLC9B2	protein_coding	1432.86	1.75975	0.0766491	1.21e-116	4.71e-115
F2RL3	protein_coding	38.9034	1.75819	0.300004	4.61e-09	1.28e-08
ATP1B4	protein_coding	5.74394	1.75787	0.452814	0.000103558	0.000213103
SPR	protein_coding	77.758	1.75609	0.221211	2.05e-15	7.68e-15
PRELID3B	protein_coding	4814.31	1.75535	0.141811	3.43e-35	2.57e-34
SLAMF1	protein_coding	7816.4	1.75488	0.0909456	5.81e-83	1.28e-81
LINC01353	lincRNA	23.9819	1.75456	0.372609	2.49e-06	5.82e-06
MB21D2	protein_coding	508.743	1.75284	0.126437	1.06e-43	9.9e-43
TTK	protein_coding	172.213	1.75053	0.253877	5.38e-12	1.72e-11
MAT2A	protein_coding	16146.4	1.75005	0.070757	4.69e-135	2.35e-133
ERH	protein_coding	3828.16	1.74997	0.105435	7.25e-62	1.04e-60
HDAC2	protein_coding	6153.06	1.74966	0.104096	2.12e-63	3.17e-62
CCT8	protein_coding	15539.7	1.74919	0.113332	9.63e-54	1.15e-52
NACC1	protein_coding	5583.44	1.74896	0.0954298	5.02e-75	9.47e-74
PUF60	protein_coding	8160.07	1.74796	0.105483	1.13e-61	1.61e-60
MPDZ	protein_coding	25.1721	1.74736	0.32678	8.93e-08	2.29e-07
HECTD2	protein_coding	481.432	1.74725	0.194275	2.39e-19	1.04e-18
C10orf54	protein_coding	14247.2	1.74716	0.194491	2.63e-19	1.15e-18
PBK	protein_coding	10.5162	1.74597	0.403672	1.52e-05	3.36e-05
FAM86C1	protein_coding	329.531	1.74591	0.117114	2.93e-50	3.27e-49
LETM1	protein_coding	5362.5	1.7445	0.083598	1.05e-96	2.95e-95
UCHL3	protein_coding	206.872	1.74402	0.195547	4.72e-19	2.04e-18
HSD17B10	protein_coding	2317.47	1.74401	0.115182	8.64e-52	9.91e-51
SNRPA	protein_coding	5071.76	1.74343	0.121795	1.78e-46	1.79e-45
GOT2	protein_coding	4822.22	1.74336	0.0571158	1.28e-204	1.56e-202
OR2A4	protein_coding	5.36619	1.74311	0.45642	0.000133952	0.000273168
RHBDL3	protein_coding	19.4428	1.74153	0.387226	6.88e-06	1.55e-05
PRRG4	protein_coding	92.6621	1.74122	0.228789	2.73e-14	9.77e-14
C4orf46	protein_coding	759.706	1.73986	0.144236	1.66e-33	1.18e-32
TGS1	protein_coding	3842.06	1.739	0.0651514	5.89e-157	4e-155
UBXN8	protein_coding	428.08	1.73832	0.12718	1.57e-42	1.43e-41
MTHFD1	protein_coding	3324.79	1.73751	0.0709423	1.8e-132	8.68e-131
NDUFAF2	protein_coding	742.858	1.73623	0.141937	2.09e-34	1.52e-33
RP11-540A21.2	lincRNA	17.4309	1.73575	0.366981	2.25e-06	5.27e-06
LARP1	protein_coding	27399.2	1.73535	0.0877583	4.96e-87	1.19e-85
SSBP1	protein_coding	5480.41	1.7349	0.0984976	1.94e-69	3.23e-68
FAM71B	protein_coding	10.565	1.73468	0.433557	6.31e-05	0.000132055
SLC35F2	protein_coding	2373.3	1.73382	0.0704177	7.36e-134	3.63e-132
PVR	protein_coding	539.474	1.73369	0.163028	2.06e-26	1.17e-25
CSRNP1	protein_coding	5501.28	1.73359	0.119892	2.18e-47	2.25e-46
QTRT1	protein_coding	2146.78	1.73356	0.0972589	4.59e-71	7.99e-70
NUS1	protein_coding	4215.95	1.73355	0.128735	2.48e-41	2.19e-40
KIRREL3	protein_coding	19.9749	1.73193	0.363351	1.87e-06	4.41e-06
MINA	protein_coding	2172.87	1.7315	0.0753976	1.05e-116	4.08e-115
SENP3-EIF4A1	protein_coding	38.1925	1.73019	0.27766	4.63e-10	1.35e-09
DDX1	protein_coding	6504.47	1.72925	0.0979422	9.18e-70	1.55e-68
MAPK11	protein_coding	566.049	1.72915	0.118471	3e-48	3.15e-47
DNAJC12	protein_coding	24.8926	1.7288	0.362991	1.91e-06	4.5e-06
CARS	protein_coding	6520.07	1.72823	0.128249	2.18e-41	1.93e-40
MRPL19	protein_coding	2213.81	1.72822	0.0990146	3.2e-68	5.26e-67
PTBP1	protein_coding	31159.7	1.72793	0.0750541	2.78e-117	1.1e-115
RP11-253E3.3	lincRNA	7.50235	1.72779	0.428995	5.64e-05	0.000118623
ARHGEF12	protein_coding	2790.58	1.72698	0.0645771	1.49e-157	1.03e-155
NLN	protein_coding	1614.2	1.72658	0.129682	1.92e-40	1.66e-39
UBE2N	protein_coding	6921.71	1.72566	0.127731	1.36e-41	1.21e-40
ALG3	protein_coding	2492.95	1.72486	0.126433	2.24e-42	2.03e-41
PWP2	protein_coding	58.7248	1.72469	0.255173	1.39e-11	4.38e-11
GJB2	protein_coding	213.833	1.72128	0.228665	5.17e-14	1.83e-13
LL21NC02-21A1.1	lincRNA	6.68158	1.72011	0.447084	0.000119375	0.000244479
DDX49	protein_coding	3100.84	1.71988	0.111729	1.81e-53	2.15e-52
LYPLA1	protein_coding	2817.77	1.71949	0.168237	1.6e-24	8.5e-24
MRPS35	protein_coding	3005.04	1.71774	0.115192	2.76e-50	3.08e-49
SNAPC4	protein_coding	3714.52	1.71741	0.120401	3.66e-46	3.65e-45
INPP4B	protein_coding	8054.1	1.7172	0.117159	1.22e-48	1.29e-47
GEMIN5	protein_coding	3062.02	1.71691	0.0656699	1.13e-150	7.06e-149
NAA20	protein_coding	3041.24	1.71622	0.0842004	2.39e-92	6.25e-91
PSMA5	protein_coding	8309.77	1.71574	0.10075	4.95e-65	7.56e-64
WWC1	protein_coding	157.088	1.71571	0.177478	4.16e-22	2.01e-21
SNRPC	protein_coding	3357.25	1.7138	0.106887	7.42e-58	9.7e-57
IFITM5	protein_coding	40.2089	1.71318	0.343368	6.06e-07	1.48e-06
IPO7	protein_coding	11891.8	1.71276	0.107059	1.31e-57	1.7e-56
ST3GAL4	protein_coding	673.721	1.7124	0.137904	2.1e-35	1.58e-34
SH2D4A	protein_coding	113.415	1.71208	0.177668	5.61e-22	2.69e-21
TRIB1	protein_coding	2004.18	1.71021	0.245835	3.48e-12	1.13e-11
H2AFX	protein_coding	2206.26	1.70939	0.109222	3.29e-55	4.06e-54
JAK2	protein_coding	4966.67	1.709	0.11973	3.18e-46	3.18e-45
PSMC1	protein_coding	2269.79	1.70824	0.0937259	3.21e-74	5.96e-73
C2orf16	protein_coding	46.0177	1.70782	0.26402	9.9e-11	2.98e-10
ACTG1	protein_coding	108556	1.7076	0.0662078	1.11e-146	6.54e-145
SH3D19	protein_coding	327.389	1.70738	0.192811	8.35e-19	3.57e-18
PCNA	protein_coding	4169.18	1.70693	0.0932047	6.42e-75	1.21e-73
LINC01215	lincRNA	2101.84	1.70642	0.110702	1.31e-53	1.56e-52
MRPL13	protein_coding	1379.05	1.70538	0.16221	7.49e-26	4.15e-25
MPV17L2	protein_coding	716.552	1.70492	0.119635	4.42e-46	4.39e-45
CRNDE	lincRNA	32.4952	1.70492	0.322278	1.22e-07	3.11e-07
LMCD1	protein_coding	83.6523	1.70278	0.202247	3.79e-17	1.52e-16
SHCBP1	protein_coding	148.951	1.70274	0.181524	6.58e-21	3.04e-20
MSC	protein_coding	1463.7	1.70171	0.192924	1.14e-18	4.85e-18
JAKMIP1	protein_coding	623.291	1.7006	0.10959	2.63e-54	3.18e-53
CHORDC1	protein_coding	5579.14	1.69979	0.138557	1.35e-34	9.9e-34
RGS1	protein_coding	10868	1.6983	0.192181	9.84e-19	4.2e-18
SYP	protein_coding	143.011	1.69783	0.168599	7.48e-24	3.87e-23
KNSTRN	protein_coding	645.728	1.69729	0.115558	7.71e-49	8.23e-48
LDLR	protein_coding	4976.22	1.69699	0.106908	9.69e-57	1.23e-55
TOMM40L	protein_coding	799.871	1.69587	0.0932561	6.78e-74	1.24e-72
TNPO2	protein_coding	7682.31	1.69512	0.0838402	6.73e-91	1.72e-89
NR6A1	protein_coding	146.579	1.69483	0.168731	9.71e-24	5e-23
TAF13	protein_coding	736.709	1.69402	0.180797	7.27e-21	3.35e-20
ADO	protein_coding	2767.01	1.69278	0.09117	5.91e-77	1.15e-75
GLI2	protein_coding	7.70231	1.68995	0.450391	0.000175296	0.000352883
OTUD4	protein_coding	11134.5	1.68934	0.0806007	1.54e-97	4.4e-96
E2F7	protein_coding	36.0633	1.68863	0.287241	4.13e-09	1.15e-08
PHF5A	protein_coding	2281	1.68755	0.133908	2.05e-36	1.59e-35
CRHR2	protein_coding	41.867	1.68701	0.298656	1.62e-08	4.34e-08
NABP2	protein_coding	1694.11	1.68567	0.0908674	8.03e-77	1.56e-75
ARFGEF3	protein_coding	25.5298	1.68557	0.335791	5.18e-07	1.27e-06
TNFAIP8	protein_coding	17655	1.6841	0.138211	3.74e-34	2.71e-33
AC003092.1	lincRNA	12.0816	1.68366	0.393404	1.87e-05	4.09e-05
ZMPSTE24	protein_coding	3472.5	1.68249	0.146062	1.06e-30	6.91e-30
MPZL2	protein_coding	355.619	1.68196	0.200749	5.36e-17	2.15e-16
EPRS	protein_coding	18372.2	1.68133	0.10141	9.79e-62	1.4e-60
EARS2	protein_coding	1416.85	1.68052	0.0827853	1.29e-91	3.34e-90
CYC1	protein_coding	3760.33	1.68013	0.0955087	2.87e-69	4.78e-68
WDR74	protein_coding	3076.41	1.68002	0.102631	3.16e-60	4.35e-59
LRPPRC	protein_coding	13133.8	1.67989	0.0841781	1.32e-88	3.23e-87
HERPUD1	protein_coding	8178.21	1.67719	0.165429	3.73e-24	1.95e-23
SEC24A	protein_coding	3740.05	1.6767	0.113996	5.69e-49	6.08e-48
DUS3L	protein_coding	2850.46	1.67647	0.0959004	1.99e-68	3.28e-67
RP11-287D1.2	lincRNA	9.82513	1.67424	0.44144	0.000149024	0.000302467
DUSP9	protein_coding	9.58125	1.67393	0.426536	8.69e-05	0.00018023
GLUD2	protein_coding	48.175	1.67227	0.241443	4.33e-12	1.39e-11
KSR1	protein_coding	4529.3	1.67151	0.0959868	6.47e-68	1.06e-66
SEC61G	protein_coding	1799.72	1.67134	0.181872	3.94e-20	1.77e-19
GEMIN4	protein_coding	3366.37	1.67056	0.102962	3.36e-59	4.53e-58
RFC3	protein_coding	631.948	1.66966	0.133948	1.16e-35	8.77e-35
RP11-247L20.3	lincRNA	5.17172	1.66936	0.453649	0.000233367	0.000464285
MRPL37	protein_coding	3474.92	1.66935	0.0799388	7.66e-97	2.16e-95
ATF3	protein_coding	1797.23	1.66839	0.180906	2.91e-20	1.31e-19
SNRPB2	protein_coding	4735.35	1.66829	0.133352	6.55e-36	5e-35
RRP1B	protein_coding	8597.84	1.6667	0.0556284	3.14e-197	3.49e-195
DHCR7	protein_coding	1872.9	1.66598	0.103055	8.76e-59	1.17e-57
JPH4	protein_coding	27.8219	1.66498	0.318566	1.73e-07	4.35e-07
TULP1	protein_coding	4.44087	1.66458	0.46111	0.000306271	0.000603482
ATP1B1	protein_coding	824.173	1.66321	0.135752	1.64e-34	1.2e-33
TMEM198	protein_coding	64.7418	1.66146	0.233787	1.19e-12	3.95e-12
GLS	protein_coding	15347.1	1.65952	0.192306	6.16e-18	2.55e-17
MYDGF	protein_coding	3006.85	1.65893	0.133138	1.23e-35	9.31e-35
CTB-25B13.5	lincRNA	61.4924	1.65865	0.252065	4.7e-11	1.44e-10
RP11-806H10.4	lincRNA	8.33016	1.65845	0.445145	0.000194818	0.000390389
NSDHL	protein_coding	1036.74	1.65744	0.086197	2.14e-82	4.67e-81
POLDIP2	protein_coding	4392.09	1.65718	0.0879586	3.52e-79	7.13e-78
PPP1CC	protein_coding	17044.5	1.65652	0.135276	1.78e-34	1.3e-33
RRP7A	protein_coding	4880.1	1.65618	0.0980473	5.19e-64	7.81e-63
TAGAP	protein_coding	10646	1.65575	0.155385	1.64e-26	9.34e-26
HSPA13	protein_coding	4118.13	1.65527	0.161308	1.05e-24	5.6e-24
SERTAD1	protein_coding	1053.31	1.6552	0.160113	4.76e-25	2.57e-24
TONSL	protein_coding	1070.62	1.65433	0.103684	2.61e-57	3.37e-56
MRPL24	protein_coding	1756.7	1.65377	0.102852	3.57e-58	4.7e-57
IFITM3	protein_coding	806.639	1.65213	0.162381	2.58e-24	1.35e-23
KPNA3	protein_coding	5078.99	1.6515	0.13475	1.56e-34	1.14e-33
APOL6	protein_coding	17461	1.65064	0.0851057	8.47e-84	1.89e-82
BHLHA15	protein_coding	19.4996	1.64935	0.382695	1.63e-05	3.59e-05
SLFNL1	protein_coding	147.4	1.6478	0.183595	2.83e-19	1.23e-18
CHCHD2	protein_coding	8833.08	1.64679	0.102411	3.51e-58	4.63e-57
KCNG3	protein_coding	6.4268	1.64592	0.441365	0.000192119	0.000385136
SEC61B	protein_coding	3850.31	1.64539	0.113331	9.26e-48	9.64e-47
PARK7	protein_coding	6606.72	1.64531	0.106886	1.82e-53	2.15e-52
RAB26	protein_coding	55.9658	1.64527	0.313082	1.48e-07	3.74e-07
PHLDA1	protein_coding	2490.49	1.64492	0.126153	7.33e-39	6.05e-38
PSMC2	protein_coding	6765.51	1.64484	0.0807674	3.41e-92	8.9e-91
RNF145	protein_coding	9235.64	1.64472	0.072088	3.22e-115	1.22e-113
PRKAR1B	protein_coding	1458.31	1.64467	0.0940319	1.69e-68	2.79e-67
DDN	protein_coding	18.6603	1.64425	0.350053	2.64e-06	6.15e-06
RBM3	protein_coding	19629.5	1.64406	0.0672337	4.69e-132	2.25e-130
HSPA4L	protein_coding	29.8092	1.64398	0.330649	6.63e-07	1.61e-06
C16orf91	protein_coding	479.945	1.64341	0.105051	3.66e-55	4.5e-54
PSMB7	protein_coding	5086.55	1.64295	0.0980713	5.42e-63	8.03e-62
ARHGAP31	protein_coding	2836.03	1.64262	0.117576	2.35e-44	2.25e-43
PALD1	protein_coding	71.2324	1.64101	0.277027	3.15e-09	8.79e-09
DMC1	protein_coding	26.6797	1.64101	0.342299	1.63e-06	3.86e-06
SNX9	protein_coding	6721.37	1.64009	0.173129	2.71e-21	1.27e-20
SLC25A19	protein_coding	834.583	1.63792	0.119755	1.39e-42	1.27e-41
ADGRG5	protein_coding	507.313	1.63741	0.10913	6.89e-51	7.78e-50
CSE1L	protein_coding	7329.15	1.63676	0.13967	1.02e-31	6.88e-31
CCL3L3	protein_coding	268.9	1.63449	0.214944	2.86e-14	1.02e-13
HNRNPM	protein_coding	17837.6	1.63334	0.0643292	3.22e-142	1.8e-140
MNAT1	protein_coding	628.255	1.63255	0.12912	1.21e-36	9.46e-36
POLR2L	protein_coding	2249.76	1.63197	0.137882	2.54e-32	1.75e-31
PRNP	protein_coding	11259	1.63137	0.0847763	1.61e-82	3.52e-81
RNF207	protein_coding	298.235	1.63131	0.155081	7.06e-26	3.91e-25
REEP2	protein_coding	42.5911	1.62979	0.275698	3.39e-09	9.45e-09
BCL2	protein_coding	8904.82	1.62861	0.080893	3.8e-90	9.54e-89
CD82	protein_coding	9320.94	1.62664	0.139002	1.24e-31	8.33e-31
PSMD2	protein_coding	13036.6	1.62649	0.0829679	1.43e-85	3.31e-84
TSFM	protein_coding	1008.91	1.6264	0.0995299	5.06e-60	6.94e-59
DOT1L	protein_coding	6009.1	1.62627	0.124592	6.12e-39	5.07e-38
BAG2	protein_coding	505.377	1.62587	0.161991	1.05e-23	5.4e-23
C11orf96	protein_coding	24.1556	1.62521	0.33871	1.6e-06	3.78e-06
TFAM	protein_coding	4473.5	1.62451	0.170036	1.25e-21	5.92e-21
FOSL2	protein_coding	7829.31	1.62361	0.10972	1.52e-49	1.65e-48
PRDX3	protein_coding	4060.25	1.62288	0.136529	1.39e-32	9.62e-32
CNTF	protein_coding	97.7026	1.62252	0.196194	1.34e-16	5.29e-16
RGS3	protein_coding	1196.12	1.62163	0.107824	4.04e-51	4.58e-50
SLC2A4	protein_coding	4.31029	1.62087	0.464616	0.000485507	0.000938825
PDAP1	protein_coding	6352.26	1.62026	0.106422	2.42e-52	2.8e-51
ATP5G1	protein_coding	1518.64	1.61946	0.1028	6.5e-56	8.13e-55
ELL2	protein_coding	3762.5	1.61896	0.173277	9.35e-21	4.29e-20
TCEB1	protein_coding	2268.88	1.61774	0.114883	4.92e-45	4.77e-44
GSTA4	protein_coding	48.9663	1.61726	0.254328	2.03e-10	6.02e-10
TAF7L	protein_coding	11.813	1.61699	0.409066	7.72e-05	0.00016063
ERRFI1	protein_coding	199.152	1.61686	0.134834	3.94e-33	2.77e-32
B4GALNT4	protein_coding	152.542	1.6165	0.212249	2.62e-14	9.37e-14
SF3B3	protein_coding	18698.4	1.61622	0.0730494	1.82e-108	6.23e-107
TRIM54	protein_coding	8.41671	1.61563	0.428403	0.000162405	0.000328205
WBSCR22	protein_coding	4044.32	1.61541	0.0751564	1.77e-102	5.58e-101
FANCC	protein_coding	420.397	1.61371	0.114678	5.68e-45	5.49e-44
LARS2	protein_coding	1299.5	1.61355	0.0911447	3.97e-70	6.75e-69
MRPL21	protein_coding	1399.05	1.61343	0.126607	3.38e-37	2.68e-36
OTUD7B	protein_coding	1693.34	1.61281	0.08243	3.02e-85	6.95e-84
ATP5G3	protein_coding	4422.93	1.61131	0.0966834	2.32e-62	3.38e-61
C16orf87	protein_coding	974.3	1.6112	0.126781	5.3e-37	4.17e-36
ACSL4	protein_coding	5262.18	1.61009	0.0948662	1.32e-64	2e-63
MRLN	protein_coding	6.18793	1.60998	0.440702	0.000258984	0.000513644
SET	protein_coding	31789.2	1.60996	0.0702374	2.83e-116	1.09e-114
GMNN	protein_coding	562.804	1.60991	0.141128	3.84e-30	2.47e-29
EFTUD2	protein_coding	9520.68	1.60895	0.101879	3.49e-56	4.39e-55
C17orf107	protein_coding	97.4651	1.60848	0.244944	5.14e-11	1.58e-10
CEP170B	protein_coding	1112.7	1.60776	0.129154	1.43e-35	1.08e-34
TMEM126A	protein_coding	1161.17	1.60753	0.163574	8.57e-23	4.26e-22
PDCD5	protein_coding	3338.8	1.60718	0.085665	1.57e-78	3.13e-77
SLC35E4	protein_coding	386.727	1.60651	0.147216	1e-27	6.01e-27
POP7	protein_coding	896.066	1.60546	0.120095	9.28e-41	8.11e-40
ANKLE1	protein_coding	301.599	1.6042	0.127968	4.75e-36	3.64e-35
DERL3	protein_coding	195.155	1.60419	0.153588	1.55e-25	8.49e-25
TCOF1	protein_coding	9716.28	1.60393	0.09113	2.44e-69	4.08e-68
NUP88	protein_coding	4580.88	1.60212	0.105608	5.55e-52	6.39e-51
SH2D2A	protein_coding	5221.88	1.60201	0.122499	4.41e-39	3.68e-38
RP11-402G3.3	protein_coding	4.93408	1.60151	0.446591	0.000335678	0.000659121
NRAS	protein_coding	6129.96	1.60005	0.146199	7.07e-28	4.25e-27
SYNPO	protein_coding	307.633	1.59985	0.212946	5.78e-14	2.04e-13
HGH1	protein_coding	2061.38	1.59895	0.117846	6.19e-42	5.56e-41
ECE1	protein_coding	11616.8	1.59823	0.107353	3.97e-50	4.4e-49
GZMH	protein_coding	498.351	1.59759	0.244241	6.11e-11	1.86e-10
GBP2	protein_coding	27284.4	1.59682	0.0764399	6.62e-97	1.86e-95
PHB2	protein_coding	13650.5	1.59623	0.0947976	1.28e-63	1.91e-62
SPINT1	protein_coding	654.573	1.5951	0.200204	1.62e-15	6.11e-15
PELP1	protein_coding	6308.48	1.59209	0.0989302	2.85e-58	3.77e-57
SLC7A3	protein_coding	6.47111	1.59152	0.451153	0.00041922	0.000815847
IMPAD1	protein_coding	5106.32	1.59113	0.0918088	2.75e-67	4.44e-66
CBWD1	protein_coding	929.667	1.59111	0.107291	9.39e-50	1.03e-48
KDELC1	protein_coding	157.594	1.58994	0.146819	2.5e-27	1.48e-26
SMYD5	protein_coding	2840.56	1.58978	0.0897879	3.77e-70	6.43e-69
PIEZO2	protein_coding	8.26122	1.58899	0.42607	0.000191929	0.000384794
RP11-491H19.1	lincRNA	7.91469	1.58801	0.442446	0.00033174	0.000651583
MRPS17	protein_coding	447.215	1.58799	0.106889	6.31e-50	6.94e-49
CBX6	protein_coding	16359.1	1.58765	0.0785718	8.59e-91	2.18e-89
TSTA3	protein_coding	3776.94	1.5875	0.119222	1.88e-40	1.63e-39
TNFRSF21	protein_coding	153.138	1.58587	0.160099	3.94e-23	1.98e-22
ERAL1	protein_coding	1799.32	1.58522	0.0927248	1.59e-65	2.45e-64
GNAI1	protein_coding	54.9824	1.58494	0.250421	2.47e-10	7.28e-10
GSPT1	protein_coding	16072.7	1.58456	0.0466006	2.01e-253	3.84e-251
GNA15	protein_coding	1369.59	1.58309	0.112083	2.69e-45	2.63e-44
GTF2H3	protein_coding	2636.6	1.5824	0.0847333	7.9e-78	1.56e-76
POU2AF1	protein_coding	284.403	1.58221	0.198416	1.53e-15	5.79e-15
CAPSL	protein_coding	6.32274	1.58174	0.440155	0.000326127	0.000641196
APBB2	protein_coding	41.2313	1.57979	0.35062	6.62e-06	1.5e-05
RP11-70D24.3	lincRNA	12.1897	1.57958	0.444684	0.000382098	0.000745738
RP5-903G2.2	lincRNA	45.3151	1.57677	0.260634	1.45e-09	4.12e-09
PSMD13	protein_coding	7645.33	1.57644	0.0810282	2.62e-84	5.88e-83
PSMA7	protein_coding	10017.8	1.57643	0.0947321	3.52e-62	5.1e-61
FUOM	protein_coding	461.656	1.57447	0.140264	3.07e-29	1.93e-28
GNG12	protein_coding	20.6988	1.57249	0.374274	2.65e-05	5.73e-05
SIGMAR1	protein_coding	3583.04	1.57214	0.110322	4.46e-46	4.42e-45
CTH	protein_coding	354.197	1.57161	0.347116	5.97e-06	1.35e-05
NAA25	protein_coding	4109.71	1.57143	0.0991056	1.28e-56	1.62e-55
SRSF3	protein_coding	19717.6	1.57126	0.136499	1.16e-30	7.56e-30
GAPDH	protein_coding	51339.6	1.57084	0.0817531	2.81e-82	6.11e-81
ANGPT2	protein_coding	121.623	1.56971	0.307789	3.4e-07	8.42e-07
RBM19	protein_coding	5386.65	1.56955	0.0909684	1.05e-66	1.67e-65
CFAP46	protein_coding	13.0832	1.5695	0.400968	9.07e-05	0.000187669
ATP5B	protein_coding	26094.1	1.56876	0.0699846	2.76e-111	9.89e-110
WDR75	protein_coding	6179	1.56852	0.114674	1.37e-42	1.25e-41
NPAS2	protein_coding	153.055	1.5676	0.168528	1.38e-20	6.31e-20
MIR193BHG	lincRNA	6.17357	1.56733	0.426124	0.000234975	0.000467329
MESP1	protein_coding	17.1886	1.56682	0.378531	3.48e-05	7.45e-05
MPV17L	protein_coding	20.1525	1.56656	0.330947	2.21e-06	5.17e-06
MATN4	protein_coding	8.84865	1.56597	0.432101	0.000289997	0.000572675
SMN2	protein_coding	436.681	1.56513	0.131018	6.82e-33	4.77e-32
IKZF4	protein_coding	1510.06	1.56476	0.0882211	2.18e-70	3.74e-69
SFXN2	protein_coding	1111.34	1.56445	0.088107	1.54e-70	2.65e-69
PSMA4	protein_coding	7041.31	1.5643	0.133818	1.44e-31	9.63e-31
GADD45GIP1	protein_coding	2592.29	1.56421	0.132218	2.72e-32	1.87e-31
SFPQ	protein_coding	32661.9	1.56358	0.0519623	6.43e-199	7.25e-197
MRPL23	protein_coding	517.459	1.56329	0.125232	9.23e-36	7.02e-35
UTP6	protein_coding	4583.19	1.56226	0.0979234	2.68e-57	3.45e-56
C1orf53	protein_coding	12.9162	1.5622	0.415673	0.000171118	0.000344825
TNIP2	protein_coding	4461.14	1.56206	0.0985922	1.55e-56	1.97e-55
NOL11	protein_coding	5296.27	1.56127	0.141947	3.87e-28	2.34e-27
PPIF	protein_coding	4693.68	1.56012	0.153077	2.16e-24	1.14e-23
NOM1	protein_coding	3850.13	1.55876	0.0564393	6.68e-168	5.23e-166
METTL2B	protein_coding	1904.26	1.5584	0.0646182	1.66e-128	7.44e-127
C19orf24	protein_coding	1941.76	1.55838	0.118554	1.82e-39	1.53e-38
IL2RB	protein_coding	22097.3	1.55775	0.0975024	1.86e-57	2.41e-56
CENPM	protein_coding	143.386	1.55723	0.174429	4.36e-19	1.88e-18
KCTD15	protein_coding	980.398	1.55636	0.172789	2.11e-19	9.24e-19
B3GALT6	protein_coding	2395.43	1.55513	0.0989207	1.09e-55	1.35e-54
MRPS15	protein_coding	2288.36	1.55354	0.104654	7.56e-50	8.3e-49
MARS2	protein_coding	1227.39	1.55305	0.0874913	1.69e-70	2.91e-69
AEN	protein_coding	3792.9	1.55263	0.0790451	6.73e-86	1.57e-84
SNAPC1	protein_coding	436.815	1.55095	0.105002	2.26e-49	2.45e-48
CSNK2A3	protein_coding	25.6228	1.54522	0.336271	4.32e-06	9.92e-06
MRPS2	protein_coding	2306.08	1.54391	0.0886129	5.51e-68	9.05e-67
CDR2L	protein_coding	14.2413	1.54382	0.369208	2.9e-05	6.24e-05
TTC4	protein_coding	268.812	1.54332	0.126224	2.23e-34	1.63e-33
CSNK2A1	protein_coding	7601.63	1.54306	0.0424075	7e-290	2.26e-287
HOPX	protein_coding	1355.89	1.54215	0.178404	5.42e-18	2.25e-17
CRLS1	protein_coding	2210.62	1.54213	0.150305	1.07e-24	5.68e-24
PSMD7	protein_coding	4300.58	1.54124	0.0741021	4.43e-96	1.23e-94
GFI1	protein_coding	2896.78	1.54077	0.109347	4.34e-45	4.22e-44
GK	protein_coding	2331.81	1.54023	0.16179	1.73e-21	8.19e-21
FASTKD2	protein_coding	3150.68	1.53982	0.151186	2.31e-24	1.22e-23
UHRF1BP1L	protein_coding	3259.67	1.53885	0.117684	4.51e-39	3.76e-38
MB21D1	protein_coding	1884.2	1.53838	0.111456	2.46e-43	2.29e-42
SKA3	protein_coding	51.5504	1.53834	0.266894	8.22e-09	2.24e-08
NPTX1	protein_coding	626.319	1.5361	0.382548	5.93e-05	0.000124636
NARS	protein_coding	10190.7	1.53517	0.0878863	2.53e-68	4.16e-67
MPP6	protein_coding	1675.51	1.53469	0.112989	5.08e-42	4.57e-41
SLC19A2	protein_coding	805.802	1.53465	0.118369	1.93e-38	1.58e-37
TFDP1	protein_coding	4453.9	1.53442	0.0602784	6.14e-143	3.49e-141
CTD-2568A17.1	protein_coding	25.1733	1.53357	0.338821	6.01e-06	1.36e-05
KIF21A	protein_coding	2680.74	1.53348	0.0779838	4.38e-86	1.03e-84
EPHA10	protein_coding	11.1732	1.53278	0.413214	0.000207743	0.000415149
MRPL27	protein_coding	1013.14	1.53273	0.104355	7.73e-49	8.24e-48
RP11-803D5.4	lincRNA	9.00249	1.53199	0.435198	0.000431189	0.000837981
CREM	protein_coding	2889	1.53186	0.145656	7.22e-26	4e-25
CCR4	protein_coding	20435.8	1.53111	0.0968923	3.01e-56	3.78e-55
XRCC6	protein_coding	21908.7	1.53108	0.0841611	5.94e-74	1.09e-72
PGAM4	protein_coding	5.07239	1.53106	0.450816	0.000683309	0.00130113
NOTCH1	protein_coding	13818.6	1.53076	0.116782	2.97e-39	2.49e-38
PSMA2	protein_coding	469.843	1.53073	0.205925	1.06e-13	3.69e-13
HNRNPF	protein_coding	22229.7	1.53005	0.0737332	1.2e-95	3.3e-94
METTL2A	protein_coding	1133.88	1.52944	0.0766311	1.27e-88	3.11e-87
FAS	protein_coding	4826.02	1.52943	0.161816	3.33e-21	1.56e-20
KCNN1	protein_coding	37.9261	1.52638	0.332309	4.36e-06	1e-05
IL21R	protein_coding	3347.77	1.52496	0.121086	2.28e-36	1.76e-35
NUP155	protein_coding	4325.8	1.52383	0.0797459	2.14e-81	4.58e-80
DHX9	protein_coding	22491.4	1.52375	0.0533592	2.34e-179	2.19e-177
TSEN15	protein_coding	3392.29	1.52292	0.124091	1.27e-34	9.34e-34
GNL3L	protein_coding	3157.4	1.5229	0.142182	9.05e-27	5.21e-26
ZPBP2	protein_coding	22.7313	1.52155	0.3648	3.03e-05	6.52e-05
FH	protein_coding	2161.75	1.52134	0.0928834	2.7e-60	3.72e-59
CDK7	protein_coding	1403.42	1.52071	0.101947	2.56e-50	2.87e-49
UBXN10	protein_coding	30.8233	1.51855	0.297556	3.34e-07	8.28e-07
COX5A	protein_coding	3749.48	1.51846	0.0988854	3.24e-53	3.81e-52
GTF2A2	protein_coding	1722.63	1.51702	0.142158	1.39e-26	7.92e-26
MTFR2	protein_coding	114.375	1.51663	0.221579	7.67e-12	2.44e-11
PWP1	protein_coding	4477.79	1.51627	0.10752	3.68e-45	3.58e-44
COX17	protein_coding	1182.67	1.51603	0.122121	2.19e-35	1.65e-34
CCDC6	protein_coding	3849.28	1.51522	0.124799	6.38e-34	4.59e-33
LMNB1	protein_coding	4936.09	1.51517	0.0948301	1.83e-57	2.36e-56
CYTOR	lincRNA	1624.2	1.51443	0.115522	2.91e-39	2.43e-38
OLFM1	protein_coding	12.436	1.51434	0.403947	0.000177635	0.000357423
LIPG	protein_coding	16.1846	1.51401	0.391885	0.000111821	0.000229532
FAM184A	protein_coding	747.98	1.51346	0.12942	1.37e-31	9.16e-31
RBM8A	protein_coding	8698.57	1.51318	0.0617529	1.35e-132	6.51e-131
DOCK6	protein_coding	87.0291	1.51305	0.200009	3.88e-14	1.38e-13
SHQ1	protein_coding	1550.04	1.51297	0.0683749	1.71e-108	5.88e-107
CHCHD3	protein_coding	1999.31	1.51253	0.0738188	2.65e-93	7.06e-92
PDLIM4	protein_coding	8.67444	1.51239	0.42265	0.000345777	0.000678005
WDR5	protein_coding	3688.46	1.51222	0.0796978	2.78e-80	5.79e-79
FAM222A	protein_coding	100.942	1.51205	0.197341	1.83e-14	6.6e-14
COPS3	protein_coding	3780.29	1.50976	0.0661638	3e-115	1.14e-113
HNRNPA1	protein_coding	72684.6	1.50899	0.048431	4.02e-213	5.42e-211
POLR2H	protein_coding	2141.22	1.50848	0.101263	3.46e-50	3.85e-49
GADD45B	protein_coding	3072.35	1.50699	0.138809	1.86e-27	1.1e-26
MTCH2	protein_coding	2843.75	1.50686	0.0629315	1.05e-126	4.65e-125
C1orf216	protein_coding	1672.74	1.50651	0.0979696	2.32e-53	2.74e-52
FAM3C	protein_coding	881.289	1.50615	0.134565	4.43e-29	2.77e-28
SRF	protein_coding	6679.38	1.5061	0.0817279	7.8e-76	1.5e-74
HMGA1	protein_coding	14281	1.50598	0.0989639	2.71e-52	3.14e-51
RASL11B	protein_coding	15.1325	1.50595	0.36776	4.22e-05	8.97e-05
ADAMTS1	protein_coding	20.276	1.50587	0.367108	4.1e-05	8.71e-05
PRPF4	protein_coding	3092.36	1.50396	0.0667939	2.86e-112	1.04e-110
TOMM70	protein_coding	6863.67	1.50373	0.0944941	5.11e-57	6.56e-56
CHRAC1	protein_coding	2288.77	1.50369	0.0691635	8.4e-105	2.75e-103
CBSL	protein_coding	20.6367	1.50337	0.35961	2.91e-05	6.26e-05
FOXP3	protein_coding	3306.3	1.50306	0.104893	1.43e-46	1.44e-45
PPARGC1B	protein_coding	1024.16	1.50256	0.100312	1.01e-50	1.14e-49
EHD4	protein_coding	6188.43	1.50159	0.0913338	9.78e-61	1.36e-59
STON2	protein_coding	75.8225	1.50076	0.229567	6.26e-11	1.91e-10
PRSS12	protein_coding	14.4112	1.50063	0.383575	9.15e-05	0.000189203
ZNF593	protein_coding	6.77131	1.5004	0.422221	0.000380011	0.000742032
MAGOHB	protein_coding	971.511	1.4993	0.130886	2.22e-30	1.44e-29
ZNF239	protein_coding	301.24	1.49929	0.140342	1.22e-26	7e-26
DEPDC1B	protein_coding	60.0551	1.49855	0.24395	8.1e-10	2.33e-09
SURF4	protein_coding	17514.6	1.49851	0.0534767	8.83e-173	7.63e-171
SAMD15	protein_coding	24.6231	1.49731	0.307811	1.15e-06	2.75e-06
IL7	protein_coding	105.182	1.49644	0.188545	2.08e-15	7.79e-15
TAC1	protein_coding	4.14694	1.49606	0.46381	0.00125711	0.00233162
USP31	protein_coding	1175.92	1.49579	0.0839306	4.79e-71	8.34e-70
DNAJA2	protein_coding	6681.54	1.49463	0.0639969	1.23e-120	5.06e-119
CACYBP	protein_coding	5464.68	1.49428	0.0953493	2.37e-55	2.93e-54
LINC00484	lincRNA	5.1553	1.49423	0.464535	0.00129714	0.0024018
SRSF1	protein_coding	13552.1	1.49414	0.107118	3.21e-44	3.05e-43
HNRNPR	protein_coding	10700.4	1.49251	0.0713532	3.74e-97	1.06e-95
GPN3	protein_coding	953.459	1.49235	0.159548	8.47e-21	3.9e-20
STEAP1	protein_coding	10.5041	1.49196	0.423643	0.000428714	0.000833336
ACY3	protein_coding	12.1363	1.49182	0.402935	0.000213585	0.000426522
ADM5	protein_coding	165.161	1.49179	0.19008	4.22e-15	1.56e-14
PPP1R14B	protein_coding	6320.99	1.49076	0.185079	7.97e-16	3.05e-15
CXCR5	protein_coding	429.208	1.48968	0.20466	3.37e-13	1.15e-12
CTAGE9	protein_coding	4.57931	1.48958	0.463865	0.00132163	0.0024444
TMEM185B	protein_coding	2011.48	1.4887	0.0821946	2.57e-73	4.64e-72
MYOF	protein_coding	3098.93	1.48814	0.289523	2.75e-07	6.85e-07
RAD51	protein_coding	185.146	1.48777	0.13966	1.69e-26	9.64e-26
TIFA	protein_coding	1779.35	1.48689	0.107056	7.4e-44	6.97e-43
CALR	protein_coding	33646.8	1.48687	0.0953576	8.18e-55	9.99e-54
BUD31	protein_coding	1969.3	1.48663	0.0898101	1.52e-61	2.16e-60
GALNT2	protein_coding	3708.35	1.48658	0.0880467	5.9e-64	8.86e-63
FAM27C	lincRNA	10.0612	1.48416	0.416157	0.000361972	0.000708282
PNP	protein_coding	4243.14	1.48383	0.106527	4.22e-44	4e-43
ANKRD22	protein_coding	84.1897	1.48382	0.258557	9.53e-09	2.59e-08
TNFSF15	protein_coding	17.1964	1.48288	0.401853	0.000224167	0.000446792
RP1-292L20.3	lincRNA	47.0279	1.48179	0.240216	6.89e-10	1.99e-09
DLGAP1	protein_coding	24.7627	1.48107	0.332673	8.51e-06	1.91e-05
BLM	protein_coding	1167.39	1.48103	0.139428	2.35e-26	1.33e-25
DNAAF5	protein_coding	2181.48	1.48083	0.0823973	3.24e-72	5.76e-71
CDC123	protein_coding	3593.58	1.48065	0.0834559	2e-70	3.43e-69
DUSP14	protein_coding	706.781	1.48017	0.0893934	1.4e-61	1.99e-60
KHSRP	protein_coding	15573	1.47852	0.075382	1.18e-85	2.74e-84
DDX54	protein_coding	6027	1.47841	0.0976417	8.67e-52	9.93e-51
CENPW	protein_coding	101.576	1.47836	0.184726	1.21e-15	4.6e-15
MRPL28	protein_coding	2191.33	1.47682	0.114385	3.9e-38	3.16e-37
HUS1B	protein_coding	50.738	1.47662	0.252028	4.66e-09	1.29e-08
TRAF3	protein_coding	7215.82	1.4765	0.085304	4.05e-67	6.51e-66
FUBP1	protein_coding	12761.7	1.47643	0.0564598	9.83e-151	6.13e-149
OLA1	protein_coding	3955.04	1.47624	0.0823765	8.13e-72	1.43e-70
NAB2	protein_coding	1915.33	1.47494	0.154222	1.14e-21	5.39e-21
EPSTI1	protein_coding	5085.54	1.47445	0.206375	9.03e-13	3.02e-12
TRMT6	protein_coding	2394.99	1.47366	0.0683194	3.43e-103	1.09e-101
HSD17B12	protein_coding	1207.27	1.47331	0.160007	3.33e-20	1.49e-19
SLC8A3	protein_coding	70.064	1.47218	0.220214	2.31e-11	7.19e-11
ZACN	protein_coding	160.283	1.47203	0.187185	3.72e-15	1.38e-14
RP11-881M11.8	lincRNA	14.6889	1.47059	0.433166	0.000686348	0.00130668
FOXA1	protein_coding	5.90362	1.47048	0.462576	0.00147844	0.00271988
INSL6	protein_coding	21.1141	1.47037	0.373599	8.3e-05	0.000172245
RSL24D1	protein_coding	9816.92	1.46943	0.172398	1.55e-17	6.31e-17
BHLHE40	protein_coding	10310.5	1.46923	0.0882917	3.54e-62	5.12e-61
STS	protein_coding	210.938	1.4691	0.138179	2.12e-26	1.2e-25
FAM210A	protein_coding	1056.95	1.46897	0.142251	5.34e-25	2.88e-24
PMF1	protein_coding	1331.61	1.46872	0.0790308	4.32e-77	8.46e-76
MRPL11	protein_coding	1770.8	1.46843	0.136942	7.94e-27	4.58e-26
FKBP7	protein_coding	76.6178	1.46613	0.224093	6.05e-11	1.85e-10
DIAPH3	protein_coding	27.6226	1.46567	0.31132	2.5e-06	5.84e-06
MICAL2	protein_coding	3451.68	1.46494	0.101745	5.31e-47	5.42e-46
UMPS	protein_coding	2428.95	1.46446	0.0814	2.3e-72	4.09e-71
PPIA	protein_coding	26163.1	1.46439	0.0982552	3.11e-50	3.46e-49
NDUFS6	protein_coding	1902.01	1.46415	0.120849	8.74e-34	6.26e-33
DHX30	protein_coding	7995.15	1.46409	0.0963408	3.7e-52	4.28e-51
CEACAM1	protein_coding	815.303	1.46348	0.201816	4.12e-13	1.4e-12
NIPA2	protein_coding	3416.96	1.46322	0.0640524	1.68e-115	6.36e-114
TMEM147	protein_coding	2315.85	1.46307	0.110977	1.09e-39	9.23e-39
ASB2	protein_coding	662.352	1.46216	0.161265	1.23e-19	5.4e-19
TIMM8B	protein_coding	933.988	1.46211	0.177051	1.48e-16	5.83e-16
MBIP	protein_coding	1336.82	1.46162	0.110968	1.28e-39	1.08e-38
KIAA0101	protein_coding	34.4987	1.46089	0.297948	9.43e-07	2.27e-06
AFG3L2	protein_coding	3448.14	1.4603	0.0658367	5.28e-109	1.83e-107
PGK1	protein_coding	22107.7	1.46024	0.0850894	5.18e-66	8.06e-65
MT1H	protein_coding	4.31818	1.45969	0.463842	0.00164974	0.0030212
NEDD9	protein_coding	2928.78	1.45935	0.0913538	1.92e-57	2.48e-56
PFKM	protein_coding	1327.1	1.45934	0.0905845	2.16e-58	2.86e-57
RP11-408N14.1	lincRNA	3.20401	1.4586	0.463888	0.00166486	0.0030469
CALD1	protein_coding	103.176	1.45837	0.194681	6.83e-14	2.4e-13
LANCL2	protein_coding	1188.54	1.45762	0.090327	1.4e-58	1.86e-57
TNC	protein_coding	17.793	1.45735	0.36451	6.39e-05	0.000133622
STIL	protein_coding	376.532	1.45647	0.155115	6.02e-21	2.79e-20
ZNHIT6	protein_coding	2834.01	1.45614	0.115041	1.02e-36	7.94e-36
FKBP1A	protein_coding	7945.8	1.45612	0.0654177	9.25e-110	3.25e-108
PARP9	protein_coding	6426.8	1.45605	0.173408	4.59e-17	1.84e-16
POLR2K	protein_coding	2194.56	1.45569	0.157829	2.88e-20	1.3e-19
TEX15	protein_coding	5.82803	1.45564	0.44813	0.00116118	0.00216122
AC017104.2	lincRNA	80.8274	1.45547	0.253864	9.85e-09	2.68e-08
ERVMER34-1	protein_coding	10.3667	1.45507	0.402216	0.000297313	0.000586661
CTTNBP2	protein_coding	91.858	1.45504	0.227498	1.6e-10	4.76e-10
MRPS26	protein_coding	1677.13	1.45392	0.113739	2.04e-37	1.63e-36
ACOT4	protein_coding	266.675	1.4536	0.129675	3.66e-29	2.29e-28
SNRNP25	protein_coding	586.465	1.45347	0.136753	2.2e-26	1.24e-25
MAN1A1	protein_coding	3659.4	1.45333	0.0938254	4.07e-54	4.9e-53
SLC6A12	protein_coding	66.697	1.45312	0.309024	2.57e-06	6e-06
MED27	protein_coding	1055.76	1.453	0.0974844	3.06e-50	3.41e-49
MRPL20	protein_coding	3259.34	1.45176	0.0939586	7.42e-54	8.86e-53
TIMM22	protein_coding	1070.86	1.45134	0.0913834	8.46e-57	1.08e-55
SF3B4	protein_coding	6600.91	1.45128	0.0842829	1.91e-66	3.02e-65
EMC1	protein_coding	5344.55	1.45103	0.0744156	1.12e-84	2.54e-83
RAD23B	protein_coding	8302.9	1.45033	0.0641716	4.26e-113	1.56e-111
RAVER1	protein_coding	3659.28	1.45004	0.11727	4.04e-35	3.01e-34
MUCL1	protein_coding	4.0145	1.45002	0.464233	0.00178725	0.00326
PAFAH1B3	protein_coding	592.972	1.44989	0.120878	3.79e-33	2.67e-32
SNX10	protein_coding	1524.39	1.4497	0.179623	6.98e-16	2.68e-15
POLR3K	protein_coding	752.054	1.44921	0.0872791	6.49e-62	9.32e-61
LRRC73	protein_coding	5.70008	1.44828	0.445716	0.00115674	0.00215358
BCAT1	protein_coding	2030.31	1.44787	0.287777	4.87e-07	1.2e-06
DDX31	protein_coding	1967.17	1.44782	0.0883481	2.34e-60	3.23e-59
FAM96B	protein_coding	2607.59	1.44771	0.108186	7.74e-41	6.78e-40
MRPL36	protein_coding	892.603	1.4467	0.133816	3.05e-27	1.79e-26
XRCC5	protein_coding	25664.7	1.44658	0.0864907	8.58e-63	1.26e-61
TUBAL3	protein_coding	8.14724	1.44546	0.430748	0.000791637	0.0014986
GNPDA1	protein_coding	4611.28	1.44494	0.118241	2.42e-34	1.76e-33
CASKIN1	protein_coding	17.7151	1.44438	0.363748	7.16e-05	0.000149353
PLA1A	protein_coding	8.69851	1.44212	0.414648	0.000505264	0.000975403
LARP1B	protein_coding	1685.61	1.44204	0.0801154	1.96e-72	3.51e-71
RP11-160E2.6	lincRNA	12.3924	1.44201	0.373363	0.000112363	0.000230502
MUC16	protein_coding	46.0726	1.4418	0.338085	2e-05	4.37e-05
RP11-791G15.2	lincRNA	34.7879	1.44137	0.289233	6.25e-07	1.52e-06
MDFIC	protein_coding	8751.45	1.44033	0.114003	1.37e-36	1.07e-35
DHODH	protein_coding	1282.69	1.4399	0.0789518	2.59e-74	4.82e-73
CTD-2538C1.2	lincRNA	46.025	1.4396	0.254708	1.59e-08	4.27e-08
PEX10	protein_coding	532.349	1.43887	0.118216	4.41e-34	3.19e-33
LINC00604	lincRNA	6.78137	1.43648	0.456525	0.00165207	0.00302519
AATF	protein_coding	5556.6	1.43525	0.0998945	8.26e-47	8.39e-46
NIPA1	protein_coding	4710.63	1.43502	0.0928564	7.07e-54	8.46e-53
RP11-895M11.3	lincRNA	5.08381	1.4344	0.453921	0.00157759	0.00289392
TEX30	protein_coding	546.786	1.43413	0.161077	5.42e-19	2.34e-18
PSMB1	protein_coding	7282.97	1.43354	0.0759708	2.03e-79	4.14e-78
CKS1B	protein_coding	400.961	1.43307	0.126369	8.28e-30	5.29e-29
AKAP1	protein_coding	3404.88	1.43161	0.0776839	7.74e-76	1.49e-74
ROR2	protein_coding	14.2077	1.43025	0.367424	9.92e-05	0.000204379
METAP2	protein_coding	6655.67	1.42801	0.117213	3.83e-34	2.78e-33
TMEM268	protein_coding	1900.95	1.428	0.136781	1.63e-25	8.9e-25
ROBO1	protein_coding	38.0069	1.42797	0.303157	2.47e-06	5.78e-06
LRTM2	protein_coding	4.22071	1.42734	0.463634	0.00207981	0.00376647
KIF7	protein_coding	47.6698	1.42729	0.245222	5.87e-09	1.62e-08
PEX5	protein_coding	2266.44	1.42655	0.0830997	4.71e-66	7.34e-65
INSIG1	protein_coding	9075.91	1.42472	0.113324	3.01e-36	2.31e-35
ATG101	protein_coding	761.389	1.42456	0.107808	7.3e-40	6.19e-39
FAM78B	protein_coding	26.9657	1.42369	0.303958	2.82e-06	6.55e-06
UBAP2	protein_coding	3812.61	1.42292	0.0751382	5.62e-80	1.16e-78
GRAMD3	protein_coding	597.781	1.42216	0.114064	1.11e-35	8.45e-35
SHISA2	protein_coding	10.015	1.42209	0.401492	0.0003971	0.000774021
HMGCR	protein_coding	5807.91	1.42167	0.0816071	5.73e-68	9.39e-67
HCCS	protein_coding	1157.09	1.42161	0.0800614	1.54e-70	2.65e-69
CHID1	protein_coding	1628.07	1.42045	0.103963	1.69e-42	1.54e-41
EIF2B2	protein_coding	1236.04	1.41981	0.0715813	1.49e-87	3.59e-86
ATF5	protein_coding	1662.75	1.41924	0.155476	6.96e-20	3.09e-19
PLAA	protein_coding	2970.63	1.41918	0.0802999	6.71e-70	1.14e-68
ILDR1	protein_coding	4.53762	1.41907	0.454498	0.0017946	0.00327221
FAM60A	protein_coding	5605.37	1.41815	0.103393	8.13e-43	7.46e-42
KCNS1	protein_coding	20.021	1.41751	0.34236	3.47e-05	7.42e-05
ADRA1B	protein_coding	2.15065	1.41692	0.462416	0.00218283	0.00394492
RNPS1	protein_coding	8079.08	1.41669	0.0825158	4.56e-66	7.1e-65
MRPL22	protein_coding	1109.04	1.41638	0.0919869	1.7e-53	2.01e-52
ALG1	protein_coding	1264.52	1.41528	0.105209	2.99e-41	2.65e-40
TIAM1	protein_coding	8384.78	1.41414	0.0977032	1.77e-47	1.83e-46
GCLM	protein_coding	2718.18	1.41373	0.0826619	1.42e-65	2.19e-64
TSACC	protein_coding	33.177	1.41246	0.318177	9.03e-06	2.02e-05
CD83	protein_coding	4407.93	1.41242	0.176323	1.14e-15	4.34e-15
APRT	protein_coding	6356.07	1.41189	0.105954	1.65e-40	1.43e-39
CIAPIN1	protein_coding	2141.5	1.41187	0.0823865	7.85e-66	1.22e-64
DNAJC11	protein_coding	2548.98	1.41091	0.0871705	6.37e-59	8.53e-58
HN1	protein_coding	2467.11	1.41063	0.0825955	2.13e-65	3.28e-64
KLB	protein_coding	35.32	1.41031	0.284065	6.88e-07	1.67e-06
ACTB	protein_coding	203791	1.40978	0.0872637	1.04e-58	1.39e-57
MSX1	protein_coding	6.86365	1.40931	0.453309	0.00187754	0.00341365
ZNF295-AS1	lincRNA	26.9066	1.40896	0.310502	5.69e-06	1.29e-05
SLA	protein_coding	9808.66	1.40833	0.117457	4e-33	2.82e-32
VSTM4	protein_coding	14.1279	1.40694	0.391244	0.000323065	0.000635683
EIF4G3	protein_coding	3649.58	1.40622	0.07737	8.11e-74	1.48e-72
KNOP1	protein_coding	936.313	1.40574	0.0808193	9.23e-68	1.5e-66
MRPS18A	protein_coding	664.846	1.40503	0.112142	5.18e-36	3.96e-35
UBE2L6	protein_coding	5933.77	1.40472	0.118136	1.32e-32	9.18e-32
RHBDD3	protein_coding	971.695	1.40449	0.119312	5.47e-32	3.72e-31
MRPL39	protein_coding	1286.22	1.40418	0.115332	4.22e-34	3.05e-33
DDX18	protein_coding	12557.5	1.40263	0.0943683	5.7e-50	6.28e-49
SAMSN1	protein_coding	11605.3	1.40241	0.096331	5.18e-48	5.42e-47
FAM208B	protein_coding	7409.14	1.40143	0.0631603	4.44e-109	1.54e-107
COL15A1	protein_coding	17.4957	1.40121	0.41201	0.000671597	0.00128083
GLP1R	protein_coding	6.53313	1.40047	0.446877	0.00172495	0.00315338
HIBCH	protein_coding	930.232	1.39943	0.148389	4.07e-21	1.89e-20
SMIM15	protein_coding	1817.42	1.39908	0.183224	2.24e-14	8.06e-14
SLC25A39	protein_coding	5207.33	1.39879	0.11391	1.16e-34	8.57e-34
IFI44L	protein_coding	6854.59	1.39774	0.439747	0.00148037	0.00272318
GCH1	protein_coding	3694.34	1.39768	0.154582	1.54e-19	6.77e-19
KLF10	protein_coding	2934.4	1.3966	0.115809	1.73e-33	1.23e-32
PODXL2	protein_coding	250.783	1.39593	0.129096	2.98e-27	1.75e-26
NTN3	protein_coding	12.5251	1.39449	0.377289	0.000218961	0.000436771
RCC2	protein_coding	7217.45	1.39423	0.113667	1.38e-34	1.01e-33
MYH7	protein_coding	6.54537	1.39388	0.456751	0.00227532	0.00410458
AP001505.10	lincRNA	71.2222	1.39355	0.219107	2.02e-10	5.98e-10
EREG	protein_coding	583.822	1.3925	0.205057	1.12e-11	3.52e-11
TTI2	protein_coding	848.984	1.39213	0.101207	4.73e-43	4.37e-42
FAM26F	protein_coding	178.277	1.39188	0.32925	2.36e-05	5.13e-05
TMEM70	protein_coding	1568.94	1.39164	0.126075	2.5e-28	1.52e-27
NUDT15	protein_coding	775.169	1.3905	0.130623	1.84e-26	1.04e-25
GDAP1	protein_coding	396.229	1.39029	0.133047	1.47e-25	8.07e-25
SMARCB1	protein_coding	2999.76	1.38906	0.0834469	3.23e-62	4.7e-61
PAM	protein_coding	2671.89	1.38882	0.101738	1.99e-42	1.81e-41
CDC20B	protein_coding	7.69354	1.38853	0.451077	0.00208222	0.00377014
HNRNPC	protein_coding	32658.2	1.38842	0.0850862	7.37e-60	1.01e-58
ZDHHC16	protein_coding	2216.05	1.38822	0.0730736	1.79e-80	3.75e-79
CARM1	protein_coding	3378.02	1.38775	0.081519	5.49e-65	8.38e-64
TMEM54	protein_coding	9.36254	1.38772	0.430931	0.00128061	0.00237297
PSMA1	protein_coding	2416.72	1.38772	0.172029	7.22e-16	2.77e-15
LRRC42	protein_coding	870.545	1.38769	0.0783892	4.01e-70	6.82e-69
CAMK2B	protein_coding	14.3551	1.3874	0.378038	0.000242553	0.000481929
ESRRA	protein_coding	2011.88	1.38722	0.0961837	3.73e-47	3.81e-46
FTSJ1	protein_coding	3496.5	1.3872	0.0676205	1.6e-93	4.28e-92
XBP1	protein_coding	9265.55	1.38703	0.0914314	5.57e-52	6.41e-51
UQCRQ	protein_coding	1807.05	1.38662	0.139604	3.01e-23	1.52e-22
UTF1	protein_coding	4.37263	1.38662	0.453212	0.00221681	0.00400464
SIGLEC12	protein_coding	9.72698	1.3866	0.445101	0.00183786	0.00334737
DRG1	protein_coding	2682.25	1.38492	0.098307	4.52e-45	4.39e-44
BIK	protein_coding	180.32	1.38467	0.155457	5.24e-19	2.26e-18
TRIAP1	protein_coding	1339.31	1.3846	0.144911	1.24e-21	5.87e-21
MYBL2	protein_coding	136.338	1.38449	0.24287	1.19e-08	3.23e-08
RNU12	lincRNA	29.4873	1.3835	0.334156	3.47e-05	7.42e-05
NUP62	protein_coding	7679.86	1.38255	0.0891602	3.14e-54	3.79e-53
GCAT	protein_coding	159.612	1.38203	0.164664	4.74e-17	1.9e-16
DYRK3	protein_coding	214.551	1.3819	0.15787	2.07e-18	8.75e-18
NKRF	protein_coding	1048.58	1.38162	0.0824463	4.96e-63	7.36e-62
GTF2H2	protein_coding	493.23	1.37949	0.139638	5.13e-23	2.57e-22
NLRP11	protein_coding	4.89038	1.37928	0.461592	0.00280735	0.00501447
RABEPK	protein_coding	1249.32	1.37859	0.0953524	2.24e-47	2.3e-46
INTS7	protein_coding	1497.43	1.37816	0.0690517	1.27e-88	3.11e-87
C10orf10	protein_coding	36.9752	1.37798	0.31636	1.33e-05	2.93e-05
ETFA	protein_coding	2572.33	1.377	0.0968468	7.05e-46	6.96e-45
ZFHX2	protein_coding	123.467	1.37699	0.206721	2.72e-11	8.45e-11
SPHK1	protein_coding	710.977	1.3765	0.153101	2.46e-19	1.07e-18
TMED9	protein_coding	5556.08	1.37592	0.112836	3.35e-34	2.43e-33
RP11-278A23.1	lincRNA	88.9554	1.37538	0.209604	5.32e-11	1.63e-10
NUDT4	protein_coding	3051.64	1.37463	0.124605	2.68e-28	1.63e-27
RTCB	protein_coding	4788.77	1.37435	0.0964796	4.82e-46	4.78e-45
CLIC4	protein_coding	1376.44	1.3742	0.175798	5.41e-15	1.99e-14
MTPAP	protein_coding	1662.1	1.37386	0.0854902	4.12e-58	5.4e-57
C5orf30	protein_coding	375.361	1.3733	0.128399	1.07e-26	6.12e-26
RP1-206D15.6	lincRNA	21.3907	1.37244	0.34573	7.2e-05	0.000150029
TYW3	protein_coding	2069.29	1.37153	0.12052	5.25e-30	3.36e-29
PLS1	protein_coding	255.625	1.37135	0.174341	3.66e-15	1.36e-14
PRF1	protein_coding	1831.8	1.37091	0.114242	3.55e-33	2.51e-32
AC013461.1	protein_coding	698.805	1.37006	0.123113	9.12e-29	5.63e-28
TNFAIP6	protein_coding	100.802	1.37003	0.408335	0.00079319	0.00150125
ANKRD40	protein_coding	3345.52	1.36992	0.0526824	4.53e-149	2.77e-147
HS6ST1	protein_coding	1510.2	1.36983	0.123646	1.59e-28	9.76e-28
CFAP157	protein_coding	123.233	1.36952	0.174816	4.72e-15	1.74e-14
FDXACB1	protein_coding	221.736	1.36946	0.148025	2.21e-20	1e-19
TRIP10	protein_coding	1007.71	1.36938	0.135755	6.3e-24	3.26e-23
SYNGR2	protein_coding	7796.49	1.36894	0.0969795	3.04e-45	2.97e-44
TRIM25	protein_coding	7040.46	1.36867	0.136341	1.03e-23	5.3e-23
AGO2	protein_coding	19601.5	1.36839	0.0858114	3.01e-57	3.87e-56
TRIM28	protein_coding	20542.3	1.36818	0.100955	7.67e-42	6.87e-41
RP4-781K5.6	lincRNA	4.51432	1.3676	0.462872	0.00313083	0.00556103
NEUROG2	protein_coding	3.38641	1.36675	0.466135	0.00336683	0.00596143
MCUR1	protein_coding	1896.89	1.36659	0.0606502	2e-112	7.27e-111
DBN1	protein_coding	394.369	1.36502	0.150868	1.46e-19	6.41e-19
NDNF	protein_coding	7.51921	1.36441	0.445325	0.00218515	0.00394853
EFNB1	protein_coding	605.477	1.36396	0.116366	9.91e-32	6.68e-31
TM4SF1	protein_coding	22.3193	1.36381	0.348033	8.91e-05	0.000184424
POLR2D	protein_coding	2582.21	1.36332	0.0538198	1.45e-141	7.98e-140
TOE1	protein_coding	1240.37	1.36283	0.0911561	1.55e-50	1.73e-49
RDH10	protein_coding	953.31	1.3617	0.164182	1.1e-16	4.35e-16
SAAL1	protein_coding	981.723	1.36089	0.0823004	2.03e-61	2.87e-60
MAF	protein_coding	13280.9	1.36003	0.0919765	1.78e-49	1.94e-48
LSM6	protein_coding	1108.35	1.35989	0.089556	4.46e-52	5.15e-51
ZPR1	protein_coding	4934.08	1.35916	0.0665559	1.08e-92	2.86e-91
TMCC2	protein_coding	172.234	1.35871	0.162887	7.34e-17	2.93e-16
RMDN3	protein_coding	2042.24	1.3575	0.080306	4.2e-64	6.32e-63
E2F4	protein_coding	7432.61	1.35699	0.0966365	8.6e-45	8.3e-44
GTF2H2C	protein_coding	569.618	1.35681	0.0921779	4.83e-49	5.19e-48
SERPINA10	protein_coding	23.3647	1.35628	0.35894	0.000157732	0.000319318
MSTO1	protein_coding	1286.37	1.35594	0.107113	9.99e-37	7.82e-36
INSL3	protein_coding	66.2061	1.3557	0.215581	3.2e-10	9.42e-10
SF3B6	protein_coding	2944.16	1.35566	0.160382	2.85e-17	1.15e-16
MTX2	protein_coding	951.642	1.35472	0.0870354	1.26e-54	1.53e-53
ECHDC1	protein_coding	3026.05	1.35447	0.143255	3.23e-21	1.51e-20
GMPPB	protein_coding	1599.51	1.35436	0.107995	4.46e-36	3.42e-35
PPTC7	protein_coding	7531.31	1.35433	0.106051	2.4e-37	1.9e-36
PRADC1	protein_coding	480.677	1.35361	0.125816	5.39e-27	3.13e-26
XPOT	protein_coding	12115.6	1.35106	0.0821489	8.89e-61	1.24e-59
EWSR1	protein_coding	23141.4	1.35055	0.0853973	2.45e-56	3.09e-55
RSAD2	protein_coding	4156.43	1.3501	0.360315	0.000178952	0.000359948
EPAS1	protein_coding	559.242	1.34994	0.184386	2.46e-13	8.41e-13
PTP4A3	protein_coding	918.197	1.34965	0.141737	1.69e-21	8.01e-21
RNF19A	protein_coding	11763.1	1.34887	0.132593	2.62e-24	1.37e-23
PRKCDBP	protein_coding	89.895	1.34799	0.29169	3.81e-06	8.79e-06
TRAF2	protein_coding	1855.78	1.34772	0.0976735	2.61e-43	2.43e-42
KCNA1	protein_coding	9.40284	1.34741	0.43878	0.00213473	0.00386202
AGPS	protein_coding	4031	1.34699	0.109109	5.16e-35	3.83e-34
EMC8	protein_coding	1523.73	1.34641	0.080712	1.78e-62	2.6e-61
RBM28	protein_coding	4211.72	1.34632	0.0617483	2.15e-105	7.11e-104
ELAVL1	protein_coding	5070.19	1.34322	0.0441468	2.47e-203	2.89e-201
STARD7	protein_coding	9503.61	1.34205	0.0531477	1.09e-140	5.97e-139
TXNL4A	protein_coding	3274.09	1.34202	0.0707221	2.69e-80	5.62e-79
SELE	protein_coding	4.97821	1.34199	0.451649	0.00296523	0.0052826
GPI	protein_coding	10201.2	1.34122	0.0906692	1.64e-49	1.78e-48
NKX3-1	protein_coding	81.6902	1.34089	0.200533	2.28e-11	7.12e-11
SDC3	protein_coding	90.4306	1.34072	0.255832	1.6e-07	4.04e-07
SCAMP5	protein_coding	41.9417	1.34068	0.274328	1.02e-06	2.46e-06
HES6	protein_coding	179.22	1.34039	0.17536	2.11e-14	7.6e-14
NSUN2	protein_coding	8235.78	1.33964	0.0612113	3.58e-106	1.2e-104
SCAMP3	protein_coding	4887.76	1.33942	0.108801	7.93e-35	5.87e-34
EMG1	protein_coding	986	1.33876	0.0897608	2.64e-50	2.96e-49
RAD23A	protein_coding	6029.94	1.33872	0.115803	6.54e-31	4.29e-30
FAM173A	protein_coding	562.364	1.33808	0.131635	2.84e-24	1.49e-23
CCDC168	protein_coding	29.3793	1.33746	0.303396	1.04e-05	2.32e-05
UBE3D	protein_coding	316.124	1.33725	0.117309	4.21e-30	2.71e-29
PHLDB1	protein_coding	273.98	1.33668	0.170934	5.29e-15	1.95e-14
ARF4	protein_coding	4373.64	1.33633	0.100544	2.61e-40	2.24e-39
TICRR	protein_coding	80.4344	1.33587	0.225479	3.13e-09	8.75e-09
RIBC2	protein_coding	6.34019	1.33527	0.449415	0.00296704	0.00528534
PDIA3	protein_coding	18866.9	1.33494	0.0878487	3.76e-52	4.35e-51
MICAL3	protein_coding	1850.17	1.33444	0.112411	1.67e-32	1.16e-31
SENP3	protein_coding	1345.87	1.33404	0.0820289	1.8e-59	2.45e-58
SRPK1	protein_coding	5206.7	1.33356	0.0745698	1.59e-71	2.79e-70
NAA50	protein_coding	9949.7	1.33335	0.176474	4.17e-14	1.48e-13
COA4	protein_coding	1618.41	1.33258	0.0933065	2.84e-46	2.84e-45
CCDC184	protein_coding	23.4169	1.33168	0.31078	1.83e-05	4e-05
HCAR2	protein_coding	23.5921	1.33127	0.332319	6.18e-05	0.000129425
ALG5	protein_coding	1521.97	1.33099	0.108026	6.98e-35	5.17e-34
GATA2	protein_coding	6862.93	1.33058	0.186358	9.34e-13	3.12e-12
UBE3C	protein_coding	8948.68	1.33042	0.0444606	9.72e-197	1.07e-194
TRMT5	protein_coding	760.205	1.32883	0.097523	2.81e-42	2.54e-41
FBL	protein_coding	10074.8	1.32843	0.0920684	3.41e-47	3.49e-46
KDM6B	protein_coding	14081.2	1.328	0.152411	2.95e-18	1.24e-17
CTA-384D8.35	lincRNA	20.1276	1.328	0.371322	0.000348351	0.000682916
F7	protein_coding	16.1316	1.32763	0.37207	0.000359416	0.000703515
MRPL51	protein_coding	1903.19	1.32688	0.125181	2.99e-26	1.68e-25
UCHL5	protein_coding	2272.05	1.32594	0.138924	1.37e-21	6.48e-21
LY6E	protein_coding	6125.76	1.32542	0.193644	7.67e-12	2.44e-11
NOP10	protein_coding	2669.06	1.32528	0.144549	4.8e-20	2.15e-19
NSFL1C	protein_coding	4021.17	1.32513	0.0963802	5.16e-43	4.77e-42
IL18R1	protein_coding	2113	1.32495	0.115164	1.25e-30	8.11e-30
SLC35B1	protein_coding	2376.31	1.32489	0.087344	5.7e-52	6.56e-51
NCKAP1	protein_coding	775.255	1.32469	0.137993	8.02e-22	3.83e-21
PPM1G	protein_coding	7211.26	1.32396	0.0766015	6.24e-67	1e-65
SUB1	protein_coding	9633.63	1.32262	0.179861	1.93e-13	6.65e-13
LRIG3	protein_coding	9.44862	1.32132	0.427053	0.00197452	0.00358336
SLC9A7	protein_coding	1762.95	1.32127	0.0989505	1.14e-40	9.95e-40
SIX4	protein_coding	5.0085	1.32107	0.459013	0.00400133	0.00702872
DTD1	protein_coding	1362.48	1.32021	0.0878983	5.45e-51	6.17e-50
HELLS	protein_coding	732.224	1.31984	0.175076	4.75e-14	1.68e-13
C1orf61	protein_coding	41.2584	1.31886	0.266372	7.38e-07	1.79e-06
ASCC3	protein_coding	5484.65	1.3186	0.0971594	5.91e-42	5.32e-41
ADAP1	protein_coding	656.798	1.31846	0.165886	1.9e-15	7.13e-15
GCSH	protein_coding	82.8037	1.3183	0.201555	6.12e-11	1.87e-10
KCNC3	protein_coding	421.687	1.31826	0.190456	4.46e-12	1.44e-11
DHX15	protein_coding	13377	1.31776	0.0792138	3.85e-62	5.57e-61
SEMA3D	protein_coding	7.71162	1.31739	0.445714	0.00311973	0.00554231
UTP3	protein_coding	3191.59	1.31649	0.0730887	1.56e-72	2.79e-71
DPH3	protein_coding	1857.76	1.31614	0.142871	3.2e-20	1.44e-19
PHPT1	protein_coding	1106.59	1.3156	0.146824	3.24e-19	1.41e-18
AUNIP	protein_coding	42.3049	1.31508	0.26844	9.63e-07	2.32e-06
SNRPD3	protein_coding	4448.3	1.31436	0.0839178	2.73e-55	3.37e-54
HIGD1A	protein_coding	1086.92	1.31355	0.263123	5.97e-07	1.46e-06
SERPINB2	protein_coding	172.594	1.31324	0.397481	0.000953481	0.00179156
PTGES3	protein_coding	16409.7	1.31319	0.164874	1.65e-15	6.24e-15
PTPN1	protein_coding	8571.45	1.31304	0.0497063	8.99e-154	5.81e-152
PSMG1	protein_coding	1215.73	1.31228	0.10847	1.08e-33	7.72e-33
FUS	protein_coding	23779.2	1.31225	0.0943772	5.97e-44	5.64e-43
POLR3D	protein_coding	3029.91	1.3122	0.0703208	1.04e-77	2.06e-76
ARF6	protein_coding	13386	1.31173	0.0688486	6.28e-81	1.33e-79
IKBIP	protein_coding	701.256	1.31167	0.140552	1.04e-20	4.75e-20
SNU13	protein_coding	5993.84	1.31084	0.0977597	5.37e-41	4.73e-40
TRIP6	protein_coding	701.003	1.31078	0.115095	4.76e-30	3.05e-29
CTB-58E17.1	lincRNA	460.511	1.31074	0.151347	4.7e-18	1.95e-17
LINC00665	lincRNA	285.597	1.31022	0.141011	1.52e-20	6.92e-20
FTCDNL1	protein_coding	52.9766	1.30978	0.238857	4.17e-08	1.09e-07
MRC2	protein_coding	824.4	1.30971	0.12823	1.72e-24	9.11e-24
MATN1	protein_coding	46.8096	1.30939	0.267072	9.45e-07	2.27e-06
AC007879.7	lincRNA	15.0284	1.30858	0.399706	0.00106089	0.00198374
RFC2	protein_coding	1150.1	1.30847	0.0780518	4.47e-63	6.63e-62
PARP14	protein_coding	15398	1.30802	0.122174	9.52e-27	5.48e-26
BOLA2B	protein_coding	36.5669	1.30792	0.295656	9.7e-06	2.17e-05
APOO	protein_coding	260.947	1.30738	0.13815	2.98e-21	1.39e-20
SH3BP2	protein_coding	5620.51	1.30718	0.118283	2.16e-28	1.32e-27
2011-09-01	protein_coding	2711.08	1.30702	0.0718274	5.48e-74	1.01e-72
C10orf35	protein_coding	245.137	1.30702	0.130081	9.4e-24	4.85e-23
VDAC2	protein_coding	3955.62	1.3061	0.0587402	1.57e-109	5.5e-108
KPNA4	protein_coding	7281.61	1.30532	0.0930342	1.01e-44	9.76e-44
LEO1	protein_coding	1935.9	1.30487	0.0841776	3.39e-54	4.09e-53
CS	protein_coding	12128.1	1.30445	0.0692492	3.75e-79	7.6e-78
RIOK2	protein_coding	2072.47	1.30399	0.133985	2.19e-22	1.07e-21
SRRT	protein_coding	10706.4	1.30399	0.0905667	5.32e-47	5.42e-46
ELOVL6	protein_coding	247.231	1.30392	0.156816	9.17e-17	3.64e-16
KCNN4	protein_coding	2763.5	1.30387	0.149357	2.55e-18	1.07e-17
WFDC1	protein_coding	6.57535	1.30367	0.459131	0.0045195	0.00789811
PSMC5	protein_coding	6850.93	1.30366	0.0830607	1.63e-55	2.02e-54
EEF2KMT	protein_coding	481.362	1.30353	0.123108	3.37e-26	1.89e-25
MANEAL	protein_coding	186.487	1.30336	0.132867	1.02e-22	5.08e-22
C17orf51	protein_coding	402.933	1.30305	0.127163	1.22e-24	6.49e-24
NDUFAF3	protein_coding	1839.7	1.30292	0.0871442	1.53e-50	1.71e-49
CPM	protein_coding	1086.74	1.30239	0.278793	2.99e-06	6.94e-06
AIF1L	protein_coding	44.9608	1.3014	0.352236	0.000220157	0.000439022
F12	protein_coding	22.7036	1.30021	0.327943	7.35e-05	0.000153016
TPM4	protein_coding	10633.1	1.29984	0.0633569	1.54e-93	4.13e-92
NKD2	protein_coding	19.9129	1.29969	0.336824	0.00011401	0.00023371
CDC42EP2	protein_coding	95.1021	1.29854	0.215888	1.8e-09	5.1e-09
RP5-1057I20.2	lincRNA	6.64409	1.29825	0.44422	0.00347179	0.00613734
TSEN2	protein_coding	1006.69	1.2974	0.0740632	1.05e-68	1.75e-67
TMED3	protein_coding	1957.38	1.29733	0.0899028	3.33e-47	3.41e-46
NUP160	protein_coding	5824.71	1.29656	0.075666	8.09e-66	1.25e-64
IFT46	protein_coding	748.274	1.29642	0.0899603	4.41e-47	4.5e-46
DCPS	protein_coding	1109.94	1.29568	0.0871248	5.04e-50	5.57e-49
MRPL14	protein_coding	985.273	1.29557	0.142354	8.94e-20	3.96e-19
TGIF2	protein_coding	2378.79	1.29552	0.075129	1.24e-66	1.98e-65
JMJD4	protein_coding	524.919	1.29551	0.11196	5.77e-31	3.79e-30
ENOPH1	protein_coding	2196.38	1.29523	0.110976	1.79e-31	1.19e-30
SKIV2L2	protein_coding	5544.96	1.29461	0.115538	3.85e-29	2.41e-28
POMGNT2	protein_coding	446.151	1.29418	0.135096	9.73e-22	4.63e-21
DCAF4	protein_coding	1021.24	1.29371	0.0892372	1.26e-47	1.3e-46
TMX2	protein_coding	3788.4	1.2936	0.0800356	9.23e-59	1.23e-57
ATF4	protein_coding	19429.1	1.29326	0.0973103	2.64e-40	2.27e-39
CFAP20	protein_coding	1397.59	1.29294	0.0711857	1.02e-73	1.85e-72
DOLPP1	protein_coding	782.237	1.29292	0.10582	2.49e-34	1.81e-33
RPGRIP1L	protein_coding	403.642	1.29272	0.119415	2.61e-27	1.54e-26
MDH2	protein_coding	6327.91	1.29259	0.0977198	6.09e-40	5.18e-39
LAS1L	protein_coding	3411.15	1.29258	0.0828987	8.22e-55	1e-53
AAR2	protein_coding	2657.32	1.29138	0.0948904	3.53e-42	3.19e-41
NT5DC2	protein_coding	734.236	1.29126	0.150431	9.19e-18	3.78e-17
CLTC	protein_coding	19645.9	1.29058	0.0735056	5.2e-69	8.66e-68
TXNL1	protein_coding	4194.37	1.28964	0.074458	3.3e-67	5.32e-66
SRGN	protein_coding	22696.4	1.28857	0.138899	1.74e-20	7.92e-20
FAM64A	protein_coding	18.275	1.28837	0.368873	0.000478104	0.000925053
MAFF	protein_coding	1106.98	1.28727	0.103814	2.62e-35	1.97e-34
EXOSC2	protein_coding	2989.82	1.28643	0.060854	3.43e-99	1.01e-97
RCAN2	protein_coding	74.581	1.28628	0.278448	3.85e-06	8.86e-06
TXNL4B	protein_coding	1300.68	1.28574	0.0965738	1.93e-40	1.67e-39
SYNGR3	protein_coding	250.164	1.28572	0.180673	1.11e-12	3.69e-12
NOP9	protein_coding	3612.4	1.28548	0.0699046	1.61e-75	3.06e-74
DLD	protein_coding	3567.34	1.28336	0.124987	9.82e-25	5.24e-24
TBRG4	protein_coding	3960.25	1.28306	0.0873215	7.09e-49	7.56e-48
NAXE	protein_coding	1700.3	1.28266	0.0942289	3.39e-42	3.06e-41
DDX56	protein_coding	5492.86	1.28263	0.0828614	4.8e-54	5.76e-53
ZNRF1	protein_coding	1781.6	1.28214	0.119018	4.63e-27	2.7e-26
UBA2	protein_coding	8861.32	1.28119	0.0993433	4.71e-38	3.8e-37
MYO1G	protein_coding	11533.3	1.2793	0.0917482	3.44e-44	3.27e-43
LSM12	protein_coding	657.805	1.27837	0.0988052	2.74e-38	2.23e-37
POLR3A	protein_coding	2940.27	1.27825	0.074745	1.45e-65	2.23e-64
RP11-440G5.2	lincRNA	1.8441	1.27775	0.458535	0.00532656	0.00922996
FAM83E	protein_coding	35.0521	1.27771	0.313798	4.67e-05	9.89e-05
RPTOR	protein_coding	5208.11	1.27702	0.0901111	1.37e-45	1.35e-44
SCARB1	protein_coding	810.033	1.27508	0.146127	2.64e-18	1.11e-17
PSMG3	protein_coding	1136.76	1.27483	0.119758	1.84e-26	1.05e-25
QDPR	protein_coding	823.056	1.27419	0.092844	7.3e-43	6.72e-42
HSPB1	protein_coding	1435.06	1.27396	0.117639	2.5e-27	1.47e-26
SELENOT	protein_coding	4970.41	1.27382	0.151573	4.32e-17	1.73e-16
MLST8	protein_coding	1754.91	1.27359	0.0951036	6.77e-41	5.94e-40
LSM5	protein_coding	1489.24	1.27346	0.184517	5.14e-12	1.65e-11
MRRF	protein_coding	2768.95	1.27343	0.0553799	5.31e-117	2.08e-115
PDXP	protein_coding	281.028	1.27342	0.133771	1.74e-21	8.22e-21
RP11-123O10.4	lincRNA	4.52274	1.27335	0.456617	0.00529253	0.00917341
ANGPTL6	protein_coding	133.605	1.27309	0.207426	8.38e-10	2.41e-09
RP11-122G18.12	lincRNA	110.239	1.27237	0.186608	9.21e-12	2.92e-11
P2RY14	protein_coding	86.223	1.27187	0.259125	9.19e-07	2.22e-06
ANAPC1	protein_coding	4053.45	1.27169	0.0794753	1.25e-57	1.63e-56
TTF2	protein_coding	2346.24	1.27067	0.083343	1.74e-52	2.02e-51
CENPP	protein_coding	322.976	1.27047	0.120511	5.51e-26	3.07e-25
SEC13	protein_coding	4357.56	1.2703	0.101972	1.28e-35	9.65e-35
TP53	protein_coding	4107.78	1.27023	0.0811965	3.66e-55	4.5e-54
NCBP2	protein_coding	5779.99	1.27021	0.0869533	2.5e-48	2.63e-47
TLE6	protein_coding	2.90674	1.27019	0.465955	0.00641072	0.0109898
PDCL3	protein_coding	1238.46	1.27006	0.0993275	1.95e-37	1.55e-36
GJA4	protein_coding	16.3677	1.26702	0.419008	0.00249574	0.00448265
NUDT19	protein_coding	1182.91	1.26637	0.0796581	6.58e-57	8.41e-56
APEX1	protein_coding	6673.71	1.2663	0.0657172	9.8e-83	2.16e-81
BST2	protein_coding	3256.36	1.26569	0.182588	4.15e-12	1.34e-11
[truncated: 8,748 more rows]

## Sheet: Data S2, TM stim 5d
Supplementary Data 2. Differential RNA expression
We performed differential RNA expression analysis using a Wald test (two-sided), as implemented in DESeq2. Columns correspond to gene name, gene type, mean expression, log2-fold change, standard error of log2-fold change, P value and FDR-adjusted P value
We report any gene with an estimated absolute LFC larger than 0.5. Each tab corresponds to a pairwise comparison, as specified in the tab name (stim = Th0 vs resting cells; others = cytokine condition vs Th0).
gene_name	type	mean	LFC	LFC_se	p_value	p_adj
GZMB	protein_coding	29610.9	8.59875	0.305613	3.55e-174	2.95e-172
RRM2	protein_coding	17692.6	8.21767	0.134491	0	0
STC2	protein_coding	1259.3	7.78046	0.304856	1.13e-143	7.11e-142
LIF	protein_coding	21727.6	7.45351	0.304566	2.9e-132	1.61e-130
DIAPH3	protein_coding	2049.12	7.32613	0.213536	5.82e-258	8.24e-256
BIRC5	protein_coding	2830.05	7.31265	0.19026	0	0
TNFRSF8	protein_coding	5952.29	7.25015	0.237541	1.35e-204	1.42e-202
DLGAP5	protein_coding	3455.72	7.1364	0.181793	0	0
IL17F	protein_coding	4147.38	6.99845	0.388578	1.61e-72	3.36e-71
UBE2C	protein_coding	3094.35	6.99112	0.180712	0	0
HMMR	protein_coding	3657.33	6.97548	0.174958	0	0
STRIP2	protein_coding	6922.5	6.91606	0.143909	0	0
MKI67	protein_coding	32516.4	6.88413	0.183212	0	0
NCAPG	protein_coding	4413.97	6.83824	0.141816	0	0
AK4	protein_coding	3074.39	6.83103	0.195991	3.73e-266	5.7e-264
CEP55	protein_coding	5285.35	6.82684	0.146736	0	0
TOP2A	protein_coding	18110.9	6.82369	0.135125	0	0
PBK	protein_coding	1419.49	6.81164	0.217186	6.43e-216	7.22e-214
DEPDC1	protein_coding	1260.41	6.79636	0.231149	5.1e-190	4.65e-188
CDC20	protein_coding	3531.64	6.77256	0.150251	0	0
HJURP	protein_coding	3224.81	6.70428	0.156173	0	0
ZBTB32	protein_coding	4758.88	6.69704	0.146911	0	0
TPX2	protein_coding	8667.23	6.62229	0.107607	0	0
DTL	protein_coding	3941.67	6.5786	0.134349	0	0
MCM10	protein_coding	1969.13	6.55783	0.178955	5.46e-294	9.89e-292
NEK2	protein_coding	1217.18	6.54034	0.206628	6.96e-220	8.04e-218
IFNG	protein_coding	8458.48	6.53974	0.231651	2.43e-175	2.04e-173
BATF3	protein_coding	4501.53	6.53381	0.176167	4.26e-301	8.11e-299
ADCY1	protein_coding	1412.5	6.52753	0.221101	1.47e-191	1.36e-189
ZBED2	protein_coding	20083.5	6.52733	0.154319	0	0
MYBL2	protein_coding	5108.24	6.52306	0.145431	0	0
KB-173C10.2	lincRNA	653.825	6.51168	0.332854	3.18e-85	8.7e-84
CDCA5	protein_coding	4725.51	6.48999	0.123413	0	0
E2F8	protein_coding	1265.12	6.47192	0.203708	1.65e-221	1.96e-219
MELK	protein_coding	3130.82	6.4707	0.152932	0	0
KIF4A	protein_coding	1996.73	6.46658	0.167455	0	0
LINC01132	lincRNA	670.223	6.43862	0.289804	2.34e-109	9.67e-108
FOXB1	protein_coding	813.081	6.42533	0.283539	1.08e-113	4.78e-112
CKAP2L	protein_coding	2498.12	6.41715	0.146526	0	0
SKA3	protein_coding	1525.94	6.41554	0.185696	1.5e-261	2.2e-259
MYO3B	protein_coding	559.076	6.39195	0.352672	2.05e-73	4.36e-72
DEPDC1B	protein_coding	1490.64	6.38502	0.178314	8.36e-281	1.34e-278
KIF18B	protein_coding	1575.31	6.35807	0.187695	1.58e-251	2.2e-249
CDC45	protein_coding	2597.26	6.35702	0.162358	0	0
CENPA	protein_coding	972.909	6.28573	0.212698	6.12e-192	5.74e-190
HBB	protein_coding	644.037	6.28325	0.387065	2.94e-59	4.52e-58
KIF20A	protein_coding	2236.76	6.26494	0.165647	0	0
ESPL1	protein_coding	4167.49	6.24305	0.130598	0	0
PKMYT1	protein_coding	2259.57	6.22715	0.162814	0	0
ATP12A	protein_coding	238.041	6.22008	0.409369	3.86e-52	4.91e-51
DNAJC12	protein_coding	476.151	6.19698	0.320386	2.37e-83	6.14e-82
KIF14	protein_coding	2318.72	6.17143	0.170718	3.74e-286	6.46e-284
CDCA2	protein_coding	1828.63	6.16533	0.160409	0	0
CCNB2	protein_coding	2480.27	6.16027	0.142772	0	0
MND1	protein_coding	460.784	6.15928	0.274159	8.91e-112	3.85e-110
CDC25A	protein_coding	1581.35	6.15618	0.179206	1.29e-258	1.86e-256
KIF15	protein_coding	2330.59	6.13626	0.142518	0	0
CDK1	protein_coding	4612.72	6.11289	0.124805	0	0
SKA1	protein_coding	1945.64	6.10727	0.159076	0	0
SPC25	protein_coding	724.06	6.07542	0.231732	1.68e-151	1.15e-149
GTSE1	protein_coding	2462.87	6.0716	0.141994	0	0
IL17A	protein_coding	760.826	6.05679	0.423767	2.43e-46	2.69e-45
ANLN	protein_coding	2480.89	6.02634	0.153907	0	0
DMC1	protein_coding	512.79	6.01806	0.256099	4.18e-122	2.05e-120
KIF23	protein_coding	2923.88	6.00061	0.128785	0	0
EXO1	protein_coding	1759.23	5.97396	0.165389	1.08e-285	1.83e-283
TICRR	protein_coding	1639.86	5.93687	0.178584	2.48e-242	3.19e-240
AC099552.4	lincRNA	310.408	5.91406	0.325941	1.42e-73	3.03e-72
AURKB	protein_coding	2720.29	5.876	0.133005	0	0
ASPM	protein_coding	7328.41	5.82476	0.166534	5.14e-268	7.97e-266
SHCBP1	protein_coding	3111.65	5.80715	0.117207	0	0
CCNA2	protein_coding	4876.71	5.80361	0.132173	0	0
FAM72B	protein_coding	581.395	5.73376	0.220979	1.96e-148	1.3e-146
FLT1	protein_coding	994.467	5.7262	0.208628	7.55e-166	5.88e-164
BUB1B	protein_coding	3200.76	5.72071	0.108357	0	0
CDT1	protein_coding	4300.45	5.69606	0.130264	0	0
TROAP	protein_coding	1418.15	5.69584	0.157563	3.76e-286	6.46e-284
IL1R2	protein_coding	1210.76	5.69263	0.23799	1.92e-126	9.96e-125
ARFGEF3	protein_coding	394.811	5.69015	0.315632	1.18e-72	2.46e-71
APOBEC3B	protein_coding	803.277	5.68361	0.255766	2.11e-109	8.74e-108
IL22	protein_coding	427.724	5.66836	0.330064	4.19e-66	7.63e-65
CCNB1	protein_coding	4605.88	5.6655	0.10781	0	0
TK1	protein_coding	3576.53	5.65425	0.119931	0	0
POLQ	protein_coding	3553.77	5.65366	0.13417	0	0
TRIP13	protein_coding	1647.16	5.64882	0.150111	0	0
CDC25C	protein_coding	527.944	5.6457	0.228312	5.34e-135	3.07e-133
FAM72A	protein_coding	327.75	5.62537	0.2681	9.52e-98	3.24e-96
NEIL3	protein_coding	935.059	5.62249	0.18864	3.32e-195	3.2e-193
KCNK1	protein_coding	261.402	5.56055	0.30786	6.35e-73	1.33e-71
GAD1	protein_coding	243.359	5.55428	0.33989	5.01e-60	7.81e-59
ASS1	protein_coding	310.716	5.55214	0.303339	7.77e-75	1.7e-73
PIF1	protein_coding	722.621	5.54192	0.210329	5.3e-153	3.64e-151
CDCA8	protein_coding	2771.78	5.50992	0.117135	0	0
SLC27A2	protein_coding	2423.64	5.48467	0.180164	1.5e-203	1.58e-201
AURKA	protein_coding	3183.71	5.47631	0.12969	0	0
CLSPN	protein_coding	2359.68	5.46887	0.152426	6.54e-282	1.06e-279
PTPN3	protein_coding	143.069	5.46584	0.403673	9.04e-42	8.74e-41
IL21	protein_coding	442.46	5.45722	0.311399	9.26e-69	1.78e-67
FAM111B	protein_coding	2223.6	5.44888	0.166817	5.11e-234	6.31e-232
CDC6	protein_coding	2370.06	5.42908	0.127858	0	0
KIAA0101	protein_coding	686.689	5.42475	0.24667	3.44e-107	1.36e-105
RMI2	protein_coding	2242.79	5.40951	0.192462	8.05e-174	6.64e-172
RP5-1028K7.2	lincRNA	462.802	5.40514	0.278916	1.16e-83	3.04e-82
TTK	protein_coding	1843.86	5.40245	0.145684	5.23e-301	9.84e-299
GALNT18	protein_coding	171.848	5.39703	0.366752	5.11e-49	6.09e-48
FAM64A	protein_coding	359.107	5.35161	0.25683	1.99e-96	6.68e-95
FAM72C	protein_coding	128.132	5.35079	0.359563	4.35e-50	5.33e-49
IL12RB2	protein_coding	8810.51	5.33052	0.126875	0	0
LRP2	protein_coding	130.839	5.32972	0.390355	1.92e-42	1.89e-41
KLK1	protein_coding	156.757	5.31902	0.343028	3.15e-54	4.29e-53
CDKN3	protein_coding	1092.27	5.30349	0.153305	3.07e-262	4.54e-260
IFI44L	protein_coding	17422.9	5.29888	0.295553	7.04e-72	1.44e-70
BCL2L14	protein_coding	685.8	5.29851	0.289838	1.17e-74	2.56e-73
RCAN2	protein_coding	943.656	5.2963	0.347922	2.5e-52	3.2e-51
GPR87	protein_coding	191.661	5.27286	0.342143	1.37e-53	1.84e-52
TYMS	protein_coding	6850.2	5.25808	0.0781603	0	0
LAG3	protein_coding	5842.1	5.25469	0.197127	1.51e-156	1.07e-154
ILDR1	protein_coding	180.592	5.24957	0.319224	9.14e-61	1.46e-59
IL2RA	protein_coding	34756.2	5.24625	0.186121	8.37e-175	6.97e-173
KIF2C	protein_coding	3870.66	5.24287	0.0979081	0	0
C17orf96	protein_coding	2361.58	5.24023	0.200539	1.63e-150	1.11e-148
ESCO2	protein_coding	1318.34	5.2349	0.15873	1.58e-238	2e-236
LINC00184	lincRNA	187.605	5.21041	0.317451	1.54e-60	2.44e-59
SAPCD2	protein_coding	990.728	5.18325	0.166103	9.09e-214	1.01e-211
DUSP5	protein_coding	6404.69	5.14993	0.161307	1.15e-223	1.38e-221
BUB1	protein_coding	5364.08	5.14468	0.0853555	0	0
LINC00484	lincRNA	104.095	5.14001	0.352108	2.9e-48	3.39e-47
CHEK1	protein_coding	3737.28	5.13984	0.0975393	0	0
MAP1B	protein_coding	407.687	5.10641	0.335262	2.2e-52	2.83e-51
SPC24	protein_coding	887.558	5.0986	0.160565	2.78e-221	3.27e-219
DHRS2	protein_coding	297.987	5.09432	0.37262	1.5e-42	1.48e-41
CALD1	protein_coding	460.849	5.09389	0.29496	7.95e-67	1.45e-65
IQGAP3	protein_coding	1324.52	5.08875	0.212958	3.41e-126	1.77e-124
KIF18A	protein_coding	1136.6	5.05678	0.154712	2.55e-234	3.17e-232
BSPRY	protein_coding	703.392	5.05172	0.223985	1.23e-112	5.37e-111
PTGIS	protein_coding	229.233	5.01897	0.376878	1.84e-40	1.7e-39
C2orf48	lincRNA	247.923	5.01791	0.284022	7.49e-70	1.47e-68
E2F7	protein_coding	581.168	5.0103	0.198648	2.3e-140	1.39e-138
ILDR2	protein_coding	774.812	5.00909	0.197318	3.62e-142	2.23e-140
GLDC	protein_coding	457.169	5.0054	0.244737	5.75e-93	1.82e-91
MT1E	protein_coding	581.445	5.00517	0.20391	4.77e-133	2.68e-131
THY1	protein_coding	198.144	5.00331	0.411898	5.95e-34	4.49e-33
EBI3	protein_coding	713.642	4.99173	0.260163	4.76e-82	1.21e-80
SLC26A4	protein_coding	451.782	4.98987	0.353439	2.94e-45	3.15e-44
TWIST1	protein_coding	189.714	4.97748	0.357487	4.56e-44	4.72e-43
MYH7	protein_coding	102.237	4.95496	0.366474	1.18e-41	1.14e-40
FBXO43	protein_coding	295.037	4.92424	0.246131	4.83e-89	1.41e-87
KNL1	protein_coding	3889.75	4.92215	0.113421	0	0
KIF11	protein_coding	6295.41	4.91927	0.0924914	0	0
DDIT4	protein_coding	8067.11	4.91378	0.203324	4.91e-129	2.6e-127
CENPF	protein_coding	9855.33	4.90333	0.0865829	0	0
E2F1	protein_coding	2844.41	4.8886	0.121554	0	0
CKS2	protein_coding	2314.43	4.87608	0.124208	0	0
GINS2	protein_coding	1573.42	4.87019	0.134843	1.2e-285	2.03e-283
IL1A	protein_coding	799.305	4.86514	0.252984	2.03e-82	5.19e-81
NUF2	protein_coding	2043.88	4.86342	0.102847	0	0
RP11-413N19.2	lincRNA	366.459	4.84204	0.248392	1.25e-84	3.35e-83
TMEM213	protein_coding	305.502	4.84174	0.431317	3.06e-29	1.94e-28
SLC16A9	protein_coding	114.298	4.84103	0.331595	2.84e-48	3.32e-47
MZB1	protein_coding	610.86	4.83185	0.200074	7.41e-129	3.92e-127
PRKCDBP	protein_coding	540.814	4.82174	0.274472	4.38e-69	8.52e-68
DUSP4	protein_coding	15098.6	4.80655	0.144389	5.6e-243	7.24e-241
MYH6	protein_coding	189.189	4.80352	0.368178	6.63e-39	5.88e-38
CENPE	protein_coding	4098.57	4.80251	0.145087	2.88e-240	3.68e-238
USP18	protein_coding	3351.36	4.79901	0.296658	7.34e-59	1.12e-57
KIF1A	protein_coding	323.33	4.79787	0.340009	3.25e-45	3.48e-44
RIMKLA	protein_coding	580.282	4.79649	0.339644	2.78e-45	2.98e-44
CSF2	protein_coding	598.45	4.79405	0.351267	2.08e-42	2.04e-41
OASL	protein_coding	6296.25	4.77042	0.210328	6.93e-114	3.08e-112
HES4	protein_coding	142.991	4.76837	0.378572	2.23e-36	1.82e-35
SPATA3-AS1	lincRNA	374.85	4.75136	0.22967	4.46e-95	1.46e-93
PRR11	protein_coding	3465.17	4.72878	0.128749	2.56e-295	4.68e-293
ATP6V0A4	protein_coding	196.019	4.72693	0.366541	4.74e-38	4.08e-37
ZWINT	protein_coding	3060.01	4.72013	0.115391	0	0
ADAMTS14	protein_coding	113.593	4.71286	0.341263	2.22e-43	2.25e-42
TNS4	protein_coding	318.761	4.71092	0.23098	1.84e-92	5.73e-91
VDR	protein_coding	7509.16	4.69496	0.14926	3.59e-217	4.05e-215
MT3	protein_coding	82.5156	4.67222	0.399856	1.53e-31	1.06e-30
EGFL6	protein_coding	109.952	4.67069	0.357262	4.66e-39	4.15e-38
HMSD	protein_coding	255.107	4.67058	0.276401	4.67e-64	8.16e-63
LINC00887	lincRNA	60.7477	4.66581	0.425494	5.59e-28	3.38e-27
NUSAP1	protein_coding	6095.29	4.64008	0.0864604	0	0
DGKI	protein_coding	345.092	4.62745	0.278299	4.4e-62	7.29e-61
TEAD4	protein_coding	154.455	4.62541	0.341088	6.84e-42	6.62e-41
GINS1	protein_coding	1511.9	4.61388	0.133054	1.76e-263	2.63e-261
DSCC1	protein_coding	814.878	4.61365	0.153685	5.34e-198	5.31e-196
CD70	protein_coding	1610.02	4.60638	0.187032	6.2e-134	3.54e-132
CENPM	protein_coding	1005.08	4.6043	0.148201	6.53e-212	7.12e-210
AC133644.2	lincRNA	1074.8	4.59843	0.19275	8.58e-126	4.42e-124
C6orf223	protein_coding	83.1722	4.59087	0.358769	1.72e-37	1.46e-36
IGFBP6	protein_coding	111.032	4.58722	0.3715	5e-35	3.92e-34
AC017002.1	lincRNA	206.283	4.58524	0.311846	6.12e-49	7.29e-48
FOXM1	protein_coding	4540.05	4.58456	0.0766641	0	0
CLDN1	protein_coding	173.602	4.57637	0.357953	1.99e-37	1.68e-36
IRF4	protein_coding	25873	4.57015	0.170238	9.47e-159	6.78e-157
RP11-54O7.18	lincRNA	166.635	4.55773	0.282699	1.78e-58	2.68e-57
PLK1	protein_coding	3280.51	4.5475	0.0963351	0	0
CENPU	protein_coding	2278.03	4.54447	0.105058	0	0
IGF2	protein_coding	151.681	4.54335	0.357444	5.16e-37	4.29e-36
TNFRSF4	protein_coding	6220.75	4.51398	0.193913	7.34e-120	3.48e-118
HOXB9	protein_coding	74.2351	4.50435	0.367634	1.63e-34	1.26e-33
FAM72D	protein_coding	184.938	4.50341	0.257187	1.2e-68	2.29e-67
TMPRSS6	protein_coding	1551.77	4.5014	0.204138	9.4e-108	3.78e-106
KCNK5	protein_coding	687.072	4.49744	0.17274	1.94e-149	1.31e-147
[truncated: 10,844 more rows]

## Sheet: Data S2, TN Th1 16h
Supplementary Data 2. Differential RNA expression
[truncated: 116 more rows]

[truncated: 21 more sheets: Data S2, TN Th1 5d, Data S2, TM Th1 16h, Data S2, TM Th1 5d, Data S2, TN Th2 16h, Data S2, TN Th2 5d, Data S2, TM Th2 16h, Data S2, TM Th2 5d, Data S2, TN Th17 16h, Data S2, TN Th17 5d, Data S2, TM Th17 16h, Data S2, TM Th17 5d, Data S2, TN iTreg 16h, Data S2, TN iTreg 5d, Data S2, TM iTreg 16h, Data S2, TM iTreg 5d, Data S2, TN IFNB 16h, Data S2, TN IFNB 5d, Data S2, TM IFNB 16h, Data S2, TM IFNB 5d, Data S2, TN iTreg vs Th17 5d …]
