# Supplementary material for: Single-cell transcriptomics identifies an effectorness gradient shaping the response of CD4+ T cells to cytokines
Source: Nat Commun. 2020 Apr 14;11:1801. doi: 10.1038/s41467-020-15543-y (PMC7156481; doi:10.1038/s41467-020-15543-y)
Supplement: Supplementary file 7 — Supplementary Data 3 [file 41467_2020_15543_MOESM7_ESM.xlsx]

## Sheet: Data S3, TN stim 5d
Supplementary Data 3. Differential protein expression
We tested for differential protein expression analysis using a two-sided moderated T-test. Columns correspond to gene name, log2-fold change, P value and FDR-adjusted P value
We report any protein with an estimated absolute LFC larger than 0.5 at FDR 0.1 and which could be uniquely mapped to an Ensemblgene id. Each tab corresponds to a pairwise comparison, as specified in the tab name (stim = Th0 vs resting cells; others = cytokine condition vs Th0).
gene_name	LFC	p_value	p_adj
TK1	6.15231	4.59227e-05	0.000247976
CHTF18	6.06642	1.08561e-05	9.95214e-05
KIF2C	5.98494	0.000161586	0.00060226
CCNB2	5.97397	1.81626e-05	0.000135319
PYCR1	5.89114	1.11721e-05	0.000100721
SLC1A5	5.8649	7.54353e-07	3.07976e-05
RPL22L1	5.60905	0.00241238	0.00522657
NCAPG	5.56893	2.5193e-05	0.000166756
CDK1	5.4286	1.73759e-08	2.14514e-05
CENPU	5.3983	8.97836e-07	3.28571e-05
GZMB	5.3676	1.36131e-08	2.14514e-05
NUSAP1	5.32115	2.52062e-05	0.000166756
MKI67	5.26556	2.00735e-09	9.63648e-06
NCAPH	5.22383	4.72168e-05	0.000252331
KIFC1	5.20543	6.13487e-05	0.000300613
SLC7A5	5.17619	8.18366e-06	8.58859e-05
NUF2	5.16341	3.04873e-05	0.000189552
SPC25	5.13033	0.000893706	0.00229369
TOP2A	5.08655	2.83332e-06	5.07913e-05
KIF11	5.0788	4.82009e-06	6.44398e-05
CIT	5.02753	9.10789e-05	0.000398816
WDHD1	4.99479	1.42444e-07	2.22876e-05
DHFR	4.92098	1.00827e-05	9.58465e-05
KPNA2	4.90481	5.58209e-07	2.75089e-05
SPC24	4.88875	8.59845e-06	8.86582e-05
PBK	4.86247	7.43647e-06	8.22218e-05
NDC80	4.86177	2.64597e-05	0.000171928
WDR76	4.82942	4.86926e-05	0.000256271
IRF4	4.79895	2.72872e-09	9.63648e-06
TFRC	4.7722	1.24799e-07	2.22876e-05
RRM2	4.76884	0.000781382	0.00205987
KIF22	4.74941	6.53315e-05	0.000314759
UBE2C	4.71576	0.000190468	0.000678064
NCAPD2	4.71225	1.67764e-05	0.000129391
FOSL2	4.71155	0.000304274	0.000977302
BCAT1	4.69925	0.000232861	0.000791099
AK4	4.66033	0.00128927	0.00310366
GNA15	4.6542	0.00106775	0.00265359
HMMR	4.65325	1.23992e-05	0.000107418
IL32	4.6374	2.18614e-07	2.37728e-05
TPX2	4.61763	9.52654e-05	0.000410781
SMC4	4.58539	6.02272e-09	1.41795e-05
VDR	4.56186	1.91252e-07	2.36985e-05
MCM4	4.5506	1.22938e-06	3.79904e-05
CENPH	4.51707	0.000148597	0.00056824
TIMELESS	4.5069	0.00014048	0.000545133
CBSL	4.50541	3.43079e-05	0.000205553
ANLN	4.50027	1.64666e-06	4.23849e-05
CKAP2	4.46768	0.000427447	0.00127262
TTK	4.44733	0.000234671	0.000796102
SKA3	4.42538	1.24376e-06	3.79904e-05
TNFRSF18	4.42218	1.73662e-06	4.26093e-05
FADS2	4.41678	0.00261071	0.00556243
SMC2	4.41143	1.31501e-07	2.22876e-05
TNFRSF8	4.39494	7.23297e-06	8.09611e-05
HPDL	4.38453	0.00149723	0.00351912
UBE2T	4.37266	2.84099e-05	0.000180287
MCM6	4.35492	4.1165e-07	2.60038e-05
CHEK1	4.33085	3.98548e-05	0.000225196
CENPK	4.31662	4.29098e-06	6.07359e-05
RACGAP1	4.29915	0.000385598	0.00117391
MCM5	4.29604	1.63063e-06	4.23849e-05
MND1	4.28547	1.38252e-07	2.22876e-05
MYO1B	4.2781	9.21391e-08	2.22876e-05
SLC1A4	4.2629	1.45727e-05	0.000118741
CHAF1B	4.25609	0.00137246	0.00326443
TRAF4	4.25326	0.00452384	0.00874436
DPYSL4	4.24972	0.0010988	0.0027141
SHCBP1	4.2331	9.14373e-05	0.000399256
MCM2	4.2234	3.98458e-07	2.60038e-05
DLGAP5	4.22276	0.000822428	0.00214585
GINS4	4.20802	0.0010059	0.00252655
CDC45	4.20409	1.71586e-07	2.28743e-05
SLC2A1	4.18466	4.29959e-07	2.60038e-05
MCM7	4.17117	5.92583e-08	2.22876e-05
CD109	4.16192	0.00102534	0.0025646
TYMS	4.15589	1.19162e-05	0.000105074
CHAF1A	4.12117	0.000432289	0.00128288
AURKB	4.08568	0.003086	0.00639755
AIFM2	4.08072	0.000846956	0.00219686
MTHFD2	4.05607	0.000124104	0.000499742
NT5DC2	4.05454	0.00188385	0.00425571
SLC38A5	4.01368	9.76903e-06	9.49746e-05
UCK2	4.00154	3.96866e-06	5.82133e-05
CPM	3.98636	0.000785412	0.00206683
TRIP13	3.97117	0.000151916	0.000575942
PRC1	3.93008	1.79666e-06	4.26093e-05
ARG2	3.92535	0.0307012	0.0458926
RAD51C	3.9009	3.82991e-05	0.000219389
MCM3	3.89355	4.73909e-06	6.44398e-05
FANCI	3.88917	8.0103e-06	8.47594e-05
MX1	3.88759	1.81369e-05	0.000135286
GINS3	3.88501	3.28977e-08	2.201e-05
PLSCR1	3.8717	1.09714e-05	9.98255e-05
FANCD2	3.86118	6.10662e-05	0.000299521
KIF4A	3.8545	0.000337041	0.0010566
CLEC2B	3.85177	0.00014505	0.000558303
SLC6A6	3.8415	2.706e-05	0.000174863
P4HA1	3.83006	3.54924e-07	2.60038e-05
DTL	3.82897	0.000520703	0.00149319
CCNA2	3.82249	0.000261259	0.000863586
PLG	3.81054	0.00340876	0.00695038
FURIN	3.79649	0.00025782	0.000855725
KNSTRN	3.79403	4.77058e-07	2.63239e-05
BRCA1	3.78213	6.93098e-06	7.87991e-05
SPR	3.78073	5.39151e-05	0.000275863
TONSL	3.77721	6.14358e-07	2.81767e-05
FAM111B	3.77358	0.00995203	0.0171104
EME1	3.77256	3.86795e-06	5.75144e-05
SAP30	3.76383	1.71771e-05	0.000130594
PALLD	3.73519	0.00109394	0.00270507
RAD51	3.73268	1.65764e-05	0.000128235
CTLA4	3.7245	1.50275e-06	4.07588e-05
IFI44	3.7102	0.00203867	0.00455958
DHCR24	3.69514	7.80581e-06	8.43003e-05
HK2	3.68149	9.44898e-08	2.22876e-05
ORC6	3.67796	7.21684e-05	0.000339861
CDCA5	3.67097	0.000296988	0.000959135
SLC19A1	3.65732	6.05736e-05	0.000297933
SLC27A2	3.6202	2.17461e-05	0.000149988
CALCOCO2	3.61782	0.00671281	0.012204
DIAPH3	3.60611	4.331e-05	0.000237291
RRM1	3.6021	7.95675e-06	8.47594e-05
ASNS	3.59776	7.04553e-08	2.22876e-05
SQLE	3.57705	0.000168053	0.000619046
HASPIN	3.56753	0.000211097	0.000737015
PYCR2	3.56231	4.67502e-08	2.201e-05
NAMPT	3.545	2.53677e-05	0.000167294
SPATS2L	3.54324	0.018883	0.0298168
LCMT2	3.52891	0.000377902	0.00115496
ORC1	3.51553	1.24254e-05	0.000107418
IL2RA	3.51431	2.53696e-07	2.37728e-05
ATAD5	3.51007	7.73999e-06	8.38459e-05
UHRF1	3.49658	1.24239e-05	0.000107418
EZH2	3.46653	0.00470122	0.00903283
EIF4EBP1	3.45883	0.000163005	0.000605632
MIS18BP1	3.45494	0.00194442	0.00437511
ING2	3.45421	0.000232814	0.000791099
BARD1	3.43336	0.00040335	0.0012168
BEND5	3.4313	1.86749e-06	4.26093e-05
CDC20	3.42892	0.000184261	0.000665016
GK	3.41593	4.80494e-05	0.000254987
SERPINF1	3.39826	0.00493833	0.00940654
HMGCS1	3.39519	3.41232e-05	0.000205443
SLC2A3	3.37367	2.31002e-06	4.60626e-05
SLC3A2	3.36658	6.76307e-06	7.76709e-05
FBLN1	3.3639	0.0205116	0.03208
BUB1B	3.36098	0.000193389	0.000686384
NCAPD3	3.35403	2.37547e-07	2.37728e-05
USP18	3.35248	0.000374107	0.00114621
COPRS	3.352	0.000686294	0.00185972
BNIP3	3.35008	0.00761538	0.0136343
PLK1	3.34962	0.00958138	0.0165785
FOXP3	3.33878	0.000210523	0.000735737
NPM3	3.33564	1.82915e-06	4.26093e-05
ACOT7	3.33516	1.82229e-08	2.14514e-05
SLC5A3	3.33224	2.36084e-08	2.1557e-05
SYTL3	3.33055	3.39466e-06	5.49518e-05
BICDL1	3.3243	0.0430082	0.061779
RBL1	3.32142	5.04994e-05	0.000262842
ICOS	3.31976	1.53926e-05	0.000122845
ARHGAP19	3.31955	2.11087e-06	4.4452e-05
SLC7A1	3.31872	0.000654907	0.00179775
INCENP	3.31778	1.6243e-05	0.000126488
FASN	3.30494	4.16395e-08	2.201e-05
FSCN1	3.28798	3.62364e-07	2.60038e-05
SHMT2	3.28555	9.21535e-06	9.23235e-05
ZWILCH	3.28356	1.5815e-05	0.000125086
HELLS	3.27753	2.36577e-06	4.66426e-05
BLM	3.26863	6.60075e-06	7.70597e-05
CENPL	3.24958	0.0133325	0.0220275
OAS1	3.24271	0.000108653	0.000452751
PLIN2	3.24175	0.00914878	0.0159511
UCHL1	3.24076	0.000158262	0.000593313
CTNNA1	3.24057	1.32546e-05	0.000111489
POLA2	3.23997	0.000831804	0.00216791
YBX3	3.23456	0.000403477	0.0012168
CENPO	3.23272	0.0114726	0.0193993
OASL	3.23056	0.000118829	0.000483936
PSMB6	3.22293	2.3152e-06	4.60626e-05
SLC16A3	3.21809	1.10545e-07	2.22876e-05
PRG4	3.20229	0.0107622	0.0183429
POLA1	3.19909	4.98599e-08	2.201e-05
MLLT11	3.19134	0.0022708	0.00497666
KIF14	3.16318	1.02567e-05	9.73696e-05
ERCC6L	3.16097	0.000766587	0.00202634
CEP55	3.16093	0.003078	0.0063847
NSD2	3.12995	1.82434e-06	4.26093e-05
ITGB3BP	3.11286	0.0729361	0.0985551
PCLAF	3.1121	0.000721396	0.00193808
HERC5	3.11203	5.73397e-06	7.08025e-05
SPAG5	3.06834	1.96848e-05	0.000142321
NCAPH2	3.06741	1.48221e-05	0.000119644
CLDND1	3.06115	2.18887e-05	0.000150535
RMI1	3.06075	2.19426e-07	2.37728e-05
IRF7	3.05632	9.71235e-05	0.000417265
BATF	3.05468	5.40948e-06	6.88417e-05
PCNA	3.05251	1.06854e-07	2.22876e-05
LAMP3	3.0475	2.10889e-05	0.000147915
SLC39A14	3.04481	0.000208346	0.000729571
NCAPG2	3.03737	0.000101369	0.000430436
SLC35F2	3.03602	1.11742e-05	0.000100721
KIF15	3.0295	0.000849259	0.00220122
GCAT	3.02058	0.00168179	0.00387679
IKBIP	3.01859	0.000244904	0.000823302
MTHFD1L	3.00737	6.48169e-08	2.22876e-05
ECT2	2.99945	0.0289066	0.0435883
PRIM2	2.99586	1.80786e-06	4.26093e-05
ALDH1L2	2.98763	0.00898719	0.0157004
PFKFB4	2.96486	2.41118e-06	4.68258e-05
CLUH	2.95327	1.72688e-06	4.26093e-05
POLE2	2.94737	0.0148735	0.0242725
GPR171	2.94347	0.00045955	0.00134961
IL2RB	2.9415	2.7431e-06	4.98059e-05
SLC20A1	2.92979	4.49331e-07	2.60038e-05
MAP1LC3B2	2.92963	3.62659e-07	2.60038e-05
RMI2	2.92681	0.000126178	0.000506647
PDCD1	2.91456	1.06731e-06	3.60187e-05
DYNLT1	2.90603	1.46428e-07	2.22876e-05
IL18R1	2.88901	0.000329863	0.0010401
CDCA8	2.8791	0.0741858	0.0999951
GRK3	2.87561	3.03649e-06	5.25654e-05
RBBP8	2.85925	3.39009e-05	0.000204477
SLC25A10	2.85424	0.00221301	0.00487107
UBE2S	2.84715	8.76575e-05	0.000388897
KNTC1	2.83877	0.000187768	0.000671925
IQGAP3	2.82722	0.00583828	0.0108771
ESCO2	2.82155	5.60253e-06	6.99475e-05
LIG1	2.82094	7.33224e-08	2.22876e-05
RAD51B	2.82085	0.000834895	0.00217276
MYO1E	2.81516	0.000613103	0.00170798
CD274	2.81248	5.83088e-05	0.000290639
IL2RG	2.80752	0.000153972	0.000580622
HPSE	2.80717	7.77243e-06	8.40684e-05
NR4A3	2.80132	0.000187691	0.000671925
LARP4	2.79544	7.69121e-07	3.10141e-05
KIF20B	2.7933	8.88877e-05	0.000392589
SUV39H1	2.78973	2.51298e-06	4.76528e-05
CENPI	2.78159	5.77244e-06	7.10292e-05
ATAD3B	2.78011	4.11925e-05	0.000230359
RSAD2	2.77728	0.0178508	0.0284157
WARS	2.76288	1.07092e-06	3.60187e-05
CDCA3	2.76209	6.23378e-06	7.35045e-05
SRR	2.75961	0.000643083	0.00177149
NFIL3	2.74951	0.0289247	0.0436062
PSMB5	2.74915	3.52028e-05	0.000207686
KBTBD8	2.74069	0.00226495	0.00496657
RAD51AP1	2.72808	0.00597269	0.011078
BSG	2.72786	4.04008e-06	5.85567e-05
ELL2	2.72326	5.24322e-05	0.000270313
ATF3	2.71168	0.00220849	0.00486696
HERPUD1	2.71072	3.65966e-05	0.000212393
P4HA2	2.70951	1.78698e-06	4.26093e-05
MUS81	2.70256	0.000948196	0.00240212
CUEDC2	2.699	1.89735e-06	4.26093e-05
IFIT3	2.69594	7.5733e-05	0.000351678
TMEM135	2.69172	0.000285689	0.000927733
CTPS1	2.68974	2.44168e-08	2.1557e-05
AKAP2	2.68361	2.26767e-05	0.000154436
SLC12A2	2.66691	6.749e-05	0.000321648
KSR1	2.65912	4.72876e-05	0.000252331
PRIM1	2.64325	8.22392e-08	2.22876e-05
FSD1	2.63829	5.50803e-05	0.000279879
HAVCR2	2.63787	7.92372e-07	3.12655e-05
SLFN11	2.63579	8.75122e-07	3.28571e-05
ZNF395	2.63239	8.68752e-06	8.91408e-05
TRIP6	2.62992	8.45717e-06	8.81017e-05
CENPX	2.62313	0.0059784	0.0110857
FN1	2.62033	0.00626045	0.01153
RNF187	2.61856	0.00558363	0.0104536
ASPHD2	2.61157	0.00038644	0.00117597
SLC16A1	2.60563	2.22643e-07	2.37728e-05
EPSTI1	2.59838	3.5923e-05	0.000210037
ICAM1	2.59631	1.19844e-05	0.000105281
FABP5	2.59002	1.52356e-06	4.07588e-05
TUBA8	2.58442	0.00153233	0.00358966
CHAC2	2.576	3.88744e-05	0.000221606
SYT11	2.57045	0.0442764	0.063359
GINS2	2.56411	0.00392473	0.00778662
KIF23	2.55924	0.000697247	0.00188251
IFIT2	2.5592	0.000199305	0.000703144
CENPF	2.55888	4.72039e-05	0.000252331
ITIH2	2.55667	0.00229102	0.00500665
CKAP2L	2.54603	2.21738e-05	0.000151905
PTRH2	2.54179	1.27851e-05	0.000108696
CDK2	2.53848	1.45156e-06	4.06332e-05
NDFIP1	2.53838	0.0131307	0.0217551
POLD2	2.53793	3.52259e-07	2.60038e-05
ARID5B	2.53004	0.000377362	0.00115381
OAT	2.52167	1.54621e-07	2.22876e-05
WDR54	2.52049	0.000257147	0.000854314
IRF8	2.51535	3.45575e-05	0.000206081
CKS1B	2.5088	0.0187608	0.029677
ALCAM	2.50448	1.17495e-07	2.22876e-05
GINS1	2.49955	0.000403303	0.0012168
POMP	2.4939	0.00122838	0.00297942
CYP51A1	2.488	0.000187136	0.000671276
PI4K2B	2.48751	2.3288e-07	2.37728e-05
EHD4	2.47996	4.83718e-08	2.201e-05
RB1	2.47688	9.24715e-08	2.22876e-05
TRAP1	2.47592	2.30307e-06	4.60626e-05
SLC5A6	2.47398	4.83749e-05	0.000255701
POLD3	2.46064	2.88257e-08	2.201e-05
TIFA	2.45877	0.00627873	0.0115546
MYOF	2.45301	1.96306e-06	4.29467e-05
CENPN	2.45171	5.96779e-05	0.000295926
DNAJC12	2.45158	0.000290469	0.000941094
MYL6B	2.44699	0.000366482	0.00112627
LAPTM5	2.44588	0.000118877	0.000483936
AHR	2.43099	7.98322e-05	0.000364954
MT3	2.42836	1.13916e-05	0.000101846
PTTG1	2.42703	0.000115015	0.000472574
FAS	2.41937	4.87479e-05	0.000256371
ACSL4	2.41839	5.82085e-07	2.75089e-05
AURKA	2.41664	0.0122065	0.0204444
APOB	2.41611	0.0001867	0.00067059
POLE	2.41576	0.000450478	0.00132738
YRDC	2.41549	8.57942e-06	8.86582e-05
REEP4	2.40714	6.35042e-05	0.00030848
LETM2	2.40713	0.00016832	0.000619512
UBALD2	2.40317	0.000218996	0.000758964
RGN	2.39602	0.000314334	0.00100459
C4BPA	2.39567	0.000345935	0.00107731
PIGA	2.38565	5.35402e-06	6.87409e-05
MICAL2	2.3834	7.0846e-05	0.00033493
POLD1	2.37893	1.46125e-06	4.06332e-05
HSPA4L	2.37696	0.000160668	0.000599471
ACACA	2.37388	2.6631e-06	4.8983e-05
SDHAF2	2.37305	3.97734e-06	5.82133e-05
MAN1A1	2.36889	0.000131848	0.000522549
STMN1	2.36427	1.7307e-06	4.26093e-05
SEC14L1	2.36277	0.000100638	0.000428455
TIPIN	2.36025	0.00283606	0.00595809
POLRMT	2.35644	4.88941e-05	0.000256377
CLIC4	2.35125	1.06304e-05	9.85339e-05
IMPDH2	2.34995	9.75921e-08	2.22876e-05
GFI1	2.34593	0.00742298	0.0133338
PHGDH	2.34494	3.95551e-08	2.201e-05
LARP1B	2.33568	0.00244457	0.00528173
TMEM70	2.33562	9.90751e-06	9.53361e-05
TAX1BP1	2.33503	1.10493e-07	2.22876e-05
HAT1	2.33411	1.62624e-05	0.000126499
KCTD9	2.33409	0.00280613	0.00590224
ASB3	2.32598	0.000171782	0.000629955
IFIT1	2.31834	0.000164575	0.000609222
UGDH	2.31408	0.000371372	0.00113845
SPAG1	2.31235	9.54309e-05	0.000411244
MYH10	2.30979	8.96977e-05	0.000395173
LMCD1	2.30636	0.000454544	0.00133713
SYP	2.30452	0.0194146	0.0305198
APOE	2.29411	0.000246031	0.000825126
NLRP2	2.29401	0.000618721	0.00171913
ABCB10	2.29398	0.000106163	0.000445247
NCKIPSD	2.29208	6.2465e-07	2.82814e-05
GNG8	2.27311	0.00248295	0.0053483
SLC38A1	2.26879	1.78434e-07	2.29141e-05
MAD2L1	2.26129	1.06852e-05	9.87818e-05
AK6	2.25789	3.48045e-07	2.60038e-05
DIXDC1	2.25404	0.0095562	0.0165436
SESN2	2.24299	0.000572819	0.00161445
PSAT1	2.24224	1.48336e-06	4.07588e-05
CD200	2.24187	0.000436829	0.00129433
RDX	2.24162	3.19459e-07	2.60038e-05
ABCB6	2.24061	0.00491309	0.00936856
BCL2L1	2.24049	7.77218e-07	3.10141e-05
LTB	2.23814	0.00744018	0.0133613
TSR1	2.23635	1.28236e-07	2.22876e-05
FBXO6	2.23604	0.0119355	0.0200667
KIF1A	2.23316	0.00445404	0.00863427
SLC31A1	2.22135	0.000857523	0.00222019
ISG15	2.21999	2.24666e-05	0.000153613
AGPS	2.21601	1.86484e-06	4.26093e-05
GABARAPL2	2.21151	0.00131128	0.00314717
MTHFD1	2.20802	1.48256e-07	2.22876e-05
PPID	2.20445	1.52857e-07	2.22876e-05
GALE	2.19805	3.52242e-07	2.60038e-05
MMS22L	2.18943	0.00145517	0.00343511
TUBA1C	2.18198	1.74401e-06	4.26093e-05
PAICS	2.18004	2.05366e-06	4.44086e-05
MTERF3	2.17984	7.13936e-06	8.04231e-05
PEX13	2.17657	0.00164368	0.0038001
ANKRD52	2.17448	0.000244148	0.000821935
EIF2AK2	2.17329	1.61316e-06	4.2199e-05
MASTL	2.17072	1.78463e-06	4.26093e-05
NLN	2.16988	8.46996e-08	2.22876e-05
ARID3A	2.16965	7.80206e-05	0.000359231
RAD18	2.16927	2.12919e-05	0.000148308
SLC25A19	2.16871	3.6445e-06	5.63699e-05
ATP2A2	2.16808	3.39173e-07	2.60038e-05
TMEM97	2.1676	0.00297962	0.00620982
TOP3A	2.1595	1.00469e-05	9.5635e-05
TBRG4	2.15917	2.36838e-07	2.37728e-05
SLC12A4	2.15872	0.000332931	0.00104884
SLC25A13	2.15391	1.82593e-05	0.000135753
PXMP4	2.15252	1.20713e-05	0.000105781
SUV39H2	2.1501	1.90673e-05	0.000140142
STIL	2.14545	0.00215686	0.00476655
ERAL1	2.14488	1.19664e-06	3.75639e-05
IDI1	2.14105	8.01632e-06	8.47594e-05
CEP44	2.1387	0.000153888	0.000580615
RRAS2	2.1368	2.14774e-06	4.46161e-05
CASP3	2.13353	5.47363e-07	2.75089e-05
PPFIBP1	2.13323	1.90679e-05	0.000140142
DHPS	2.13284	2.38445e-05	0.000160089
TRAK1	2.1288	2.00396e-05	0.000143685
TRIP10	2.12873	2.88539e-07	2.51361e-05
EYA3	2.1261	3.55045e-05	0.000208478
MCAM	2.12491	0.0200949	0.0314771
TMOD2	2.11835	0.047523	0.0673465
LEPROTL1	2.1091	0.00143958	0.00340628
PSMB7	2.10595	1.77179e-07	2.29141e-05
IPO4	2.10499	4.99404e-06	6.56851e-05
HSPH1	2.1043	2.95263e-07	2.51361e-05
SLC9A7	2.10058	3.82446e-05	0.000219389
COMTD1	2.10018	3.26243e-06	5.40904e-05
HSP90AB1	2.09983	5.82945e-07	2.75089e-05
FOXP4	2.09517	0.0011939	0.00291279
ZNF267	2.09045	0.00211761	0.00470336
MTFP1	2.08756	9.81096e-06	9.49746e-05
PRMT3	2.08632	0.000111024	0.00046073
ATAD2	2.08284	5.402e-05	0.00027608
CTH	2.08151	0.000661435	0.00181074
TOPBP1	2.08	0.000758253	0.00200883
CCNDBP1	2.0799	0.000750078	0.00199616
PPIF	2.07796	1.05443e-05	9.82512e-05
GART	2.07396	4.57466e-07	2.60038e-05
MSH6	2.07307	2.59764e-07	2.37728e-05
LRRC42	2.07297	0.000156041	0.00058717
SH2D2A	2.07123	2.84676e-07	2.51333e-05
PUS7	2.06944	1.82859e-07	2.30631e-05
CPOX	2.06916	1.0158e-07	2.22876e-05
ARID3B	2.06456	6.50039e-07	2.88756e-05
DCTPP1	2.06424	3.3212e-05	0.000201353
RFC5	2.06211	1.71646e-07	2.28743e-05
DDX21	2.06153	1.52864e-06	4.07588e-05
TFB1M	2.06113	2.12839e-05	0.000148308
NUDT8	2.05656	0.019656	0.0308512
NEDD4	2.04935	6.2094e-06	7.33395e-05
TMEM59	2.04757	6.71482e-07	2.93386e-05
DHCR7	2.0472	2.98512e-06	5.2242e-05
ALDH18A1	2.04616	7.18344e-07	3.01469e-05
SETD7	2.04483	0.000490638	0.00142549
UAP1	2.04434	8.9396e-07	3.28571e-05
CCND3	2.04102	0.0136564	0.022489
NF1	2.04018	6.73587e-05	0.000321239
NOTCH1	2.03967	0.0138442	0.0227716
KDM7A	2.03813	0.000614676	0.00170924
BCL2L14	2.03698	0.000382051	0.00116512
AMMECR1	2.027	0.00123547	0.00299454
FHOD1	2.02157	6.72922e-07	2.93386e-05
SASS6	2.0197	0.0206694	0.0322982
PFKP	2.01851	2.22105e-07	2.37728e-05
USP28	2.01519	0.000164198	0.000609032
GPATCH4	2.0149	4.49886e-06	6.25014e-05
SAMSN1	2.01411	4.59578e-07	2.60038e-05
FDFT1	2.01318	0.000245055	0.000823416
CDCA7L	2.01276	0.00329213	0.006746
TTI1	2.01186	2.67966e-05	0.000173478
CLPX	2.01124	3.43752e-07	2.60038e-05
HSH2D	2.00824	1.12561e-06	3.64688e-05
TBX21	2.0051	0.000185189	0.000667712
KLHL18	2.00379	0.00800836	0.0142011
EIF4A1	2.0012	9.78685e-06	9.49746e-05
UCKL1	1.99781	2.79293e-05	0.000178659
PDSS2	1.99401	6.55898e-05	0.000315573
PVR	1.99071	0.00124787	0.00302149
CDC123	1.98595	1.15403e-07	2.22876e-05
HSPD1	1.98407	1.48878e-06	4.07588e-05
HSPB11	1.98331	0.000115732	0.000474415
RFC2	1.98113	2.5077e-07	2.37728e-05
NME1	1.97922	2.1725e-07	2.37728e-05
FASTKD3	1.97825	0.00347617	0.00705523
ARID5A	1.97821	0.0132791	0.0219495
HCCS	1.97226	2.29294e-05	0.000155423
SEC23B	1.97151	3.13616e-07	2.60038e-05
RFC4	1.97099	1.42318e-07	2.22876e-05
SSSCA1	1.97006	3.66815e-06	5.63699e-05
FHL3	1.96976	8.69574e-06	8.91408e-05
COX18	1.96931	5.2179e-06	6.76221e-05
CDYL2	1.96766	0.00812593	0.0143699
IFIH1	1.96558	4.84841e-05	0.000255701
RTTN	1.96423	0.0010254	0.0025646
ZCCHC3	1.9619	1.62853e-07	2.25535e-05
FKBP4	1.95891	1.40856e-07	2.22876e-05
LAP3	1.95685	6.8656e-06	7.83388e-05
CD69	1.95414	2.28243e-05	0.000155008
SMN1	1.94881	0.000224515	0.00077316
PDCD2L	1.94843	0.000338847	0.00105973
TEX30	1.94007	4.7638e-05	0.000253555
IL4R	1.93989	0.00349171	0.00707862
ASB6	1.93852	5.59551e-06	6.99475e-05
PTMS	1.9372	0.00518919	0.00982054
CAMK1	1.93651	0.00675259	0.0122669
SQSTM1	1.93364	3.73395e-06	5.67159e-05
TIMM17A	1.93305	0.000195337	0.000691909
RIF1	1.93168	4.28251e-07	2.60038e-05
PRMT7	1.93139	0.00322363	0.00662838
RFC3	1.92105	7.21341e-07	3.01469e-05
TCAF2	1.92016	0.00011111	0.000460818
KDM3A	1.91953	2.96713e-06	5.2242e-05
LRRC59	1.91566	4.90238e-05	0.000256866
MSTO1	1.90784	0.000532329	0.0015222
GPT2	1.90777	0.00714988	0.0129023
VEZT	1.90546	4.64276e-05	0.000249855
CD40LG	1.90521	0.000105931	0.000445
EXD2	1.90495	3.64359e-06	5.63699e-05
MID1IP1	1.90484	0.000371046	0.00113795
HMGB3	1.90465	0.000546221	0.0015525
XPO5	1.9037	2.41513e-07	2.37728e-05
OTUD7B	1.90183	4.04483e-07	2.60038e-05
NKRF	1.90119	4.52294e-06	6.25156e-05
GNPAT	1.90102	2.57504e-07	2.37728e-05
PMS1	1.89894	0.00181024	0.00411795
TOE1	1.89789	2.02464e-07	2.37728e-05
TTI2	1.89657	1.79641e-06	4.26093e-05
SMAD3	1.89471	1.46571e-05	0.000118992
MEX3C	1.89116	0.000521737	0.00149555
RAB20	1.89066	0.0432825	0.0620971
METTL2B	1.88945	0.00378365	0.00756981
ATG10	1.889	0.015994	0.0258796
GALNT2	1.88773	2.90036e-06	5.17305e-05
PTGFRN	1.8832	0.000895027	0.00229625
UPRT	1.88252	0.000389557	0.00118291
NQO1	1.87914	4.46924e-05	0.000242631
TUBB6	1.87814	0.0218186	0.0338841
MRM1	1.87732	4.39751e-06	6.17487e-05
NAB1	1.8754	0.00457804	0.0088298
UAP1L1	1.86923	4.26594e-05	0.000235946
DNAAF5	1.86438	2.24549e-07	2.37728e-05
CTTN	1.86283	0.00157235	0.00366398
CCDC51	1.86169	4.97309e-06	6.55315e-05
NBR1	1.86088	0.00625748	0.0115275
KIF1BP	1.86008	1.86964e-06	4.26093e-05
ARHGAP10	1.85841	5.41558e-05	0.000276175
TOMM34	1.8574	6.6335e-07	2.92828e-05
PPP1R16B	1.85693	0.000226042	0.000777659
NOB1	1.8566	2.659e-07	2.37728e-05
NARF	1.85612	0.0137393	0.022615
LGALS1	1.8552	0.000531445	0.00152091
FOXRED1	1.85075	2.80016e-05	0.000178659
HEMK1	1.84956	0.000679519	0.00184523
TMED3	1.84918	1.51116e-05	0.000121013
EEF1AKMT1	1.84675	6.7325e-05	0.000321239
SRM	1.84323	7.45037e-06	8.22218e-05
CDK5RAP1	1.84141	0.00802392	0.0142216
CNNM4	1.83547	8.74478e-06	8.95136e-05
ATRIP	1.83513	0.000152024	0.000576043
DAPP1	1.83319	1.0757e-05	9.91862e-05
COA7	1.83223	0.00395911	0.00783942
PABPC4	1.83137	1.0274e-05	9.73941e-05
STAP2	1.82885	0.0151485	0.0246871
MTRR	1.81991	0.000185386	0.000667712
DDX50	1.81845	3.29935e-07	2.60038e-05
ECE1	1.81826	1.42402e-05	0.000117224
BZW2	1.81477	1.51583e-06	4.07588e-05
DHRS7B	1.8144	0.00130962	0.00314515
RAB33A	1.81241	5.85363e-07	2.75089e-05
EDEM1	1.80946	0.00055779	0.00158156
TIMM21	1.80347	1.68971e-06	4.26093e-05
TRAF1	1.80292	1.96868e-05	0.000142321
C9orf40	1.8027	3.48459e-06	5.56824e-05
SEC24D	1.80239	5.48574e-07	2.75089e-05
TUBB	1.80132	8.41035e-07	3.24603e-05
SENP5	1.79938	0.000228835	0.000784212
GEMIN4	1.79916	1.34909e-05	0.000112898
CUL7	1.7972	0.000118533	0.000483369
SRPRA	1.79261	1.59767e-07	2.25535e-05
NBEAL2	1.79068	3.83471e-06	5.72753e-05
FEN1	1.78658	2.95384e-07	2.51361e-05
LRPPRC	1.77999	5.25103e-06	6.77855e-05
VDAC1	1.77992	5.17534e-07	2.72787e-05
KEAP1	1.77959	1.78359e-05	0.000133873
NOTCH2	1.77691	5.5847e-05	0.000282353
PGAM5	1.77595	2.37712e-05	0.000159749
NUDT1	1.77508	8.63527e-06	8.8908e-05
KIAA0391	1.77466	0.000181717	0.000658528
FAR1	1.77326	0.000677664	0.00184161
RAB11FIP1	1.77307	1.36773e-05	0.000113785
DNAJC1	1.7717	9.68362e-05	0.000416284
TELO2	1.77077	1.15842e-06	3.68619e-05
SMTN	1.77007	0.000349151	0.00108685
DNAAF2	1.76373	0.0041567	0.00814841
HAX1	1.76292	0.00873443	0.0152966
DALRD3	1.76213	0.00294135	0.00614106
LMNA	1.76138	9.25676e-06	9.24759e-05
DDX20	1.76072	2.01069e-05	0.00014374
ACP5	1.75871	1.43497e-05	0.000117714
TTF2	1.75745	4.36643e-07	2.60038e-05
HIST1H1A	1.75118	0.000844158	0.00219202
SLC25A32	1.74176	1.94844e-05	0.000141875
BAZ1A	1.73939	5.31126e-05	0.000272429
CLASP1	1.73727	2.22978e-07	2.37728e-05
ZNF292	1.73722	0.000275799	0.000901421
TBCE	1.73702	1.08281e-06	3.60829e-05
DCUN1D5	1.73637	1.45895e-05	0.000118741
FAM136A	1.73628	0.000130724	0.000519292
GC	1.73461	0.0446991	0.0639088
ITPKC	1.7343	0.00145599	0.00343589
XRCC3	1.73213	0.000343715	0.00107181
PIGH	1.72764	1.11268e-05	0.000100625
UBAP2	1.72612	8.85031e-05	0.000391175
2008-09-01	1.72526	0.000606314	0.00169353
FASTKD1	1.72479	1.19341e-06	3.75639e-05
ERLIN1	1.72391	1.03485e-06	3.56543e-05
GRPEL2	1.7236	0.0474452	0.0672756
ACVR1	1.72316	0.00114928	0.00281854
CD226	1.72114	0.0013062	0.00313906
RYBP	1.72023	6.53802e-05	0.000314779
EIF2A	1.71953	3.8199e-06	5.72753e-05
IVNS1ABP	1.71952	5.69879e-07	2.75089e-05
CELF1	1.71891	2.78426e-05	0.000178419
HELZ2	1.71786	2.55577e-05	0.000168076
C4orf33	1.71711	0.00338205	0.00690388
SRGAP2	1.71523	6.00324e-07	2.78953e-05
TJP2	1.71452	0.000335674	0.00105606
FAAP100	1.71445	0.00104255	0.00260103
WDR75	1.71298	2.52444e-06	4.76741e-05
ETV6	1.71148	7.37475e-06	8.18992e-05
FAH	1.71128	0.00251056	0.0053979
FASTKD2	1.71045	9.39364e-05	0.000407539
YME1L1	1.70649	3.4659e-06	5.55095e-05
CENPT	1.70378	0.01129	0.019118
CACYBP	1.70314	5.7899e-07	2.75089e-05
ABCF2	1.70017	8.94889e-07	3.28571e-05
ZC3H12D	1.69995	3.89079e-07	2.60038e-05
NTMT1	1.693	3.41565e-06	5.49538e-05
NOCT	1.68854	0.000156569	0.000588531
LDHA	1.68579	2.22775e-06	4.54234e-05
CREM	1.68515	0.000115925	0.000474711
DESI1	1.68111	1.25785e-06	3.79904e-05
KDM4B	1.67993	0.000684988	0.00185723
SLC37A4	1.67835	0.000268858	0.00088419
PTGR1	1.67808	2.04719e-05	0.000145612
IPO7	1.67801	1.28258e-06	3.80624e-05
MSH2	1.67789	4.9916e-07	2.71198e-05
EXO1	1.67653	0.0277023	0.0418885
ACLY	1.67551	7.32077e-07	3.02802e-05
DHX33	1.67312	1.96401e-06	4.29467e-05
TGFBR1	1.67302	0.00452785	0.00874971
PLPP1	1.66886	7.70684e-05	0.000356006
BCKDK	1.66692	4.45075e-05	0.000242185
APOL2	1.66561	6.99585e-07	2.98009e-05
ICMT	1.66438	3.2193e-06	5.39289e-05
SLC43A1	1.66304	0.0636636	0.0873119
ARMCX3	1.65912	5.84059e-07	2.75089e-05
ANKZF1	1.65864	8.25066e-05	0.00037236
CAD	1.65805	4.39091e-07	2.60038e-05
IPO5	1.65789	2.07488e-06	4.44086e-05
MRS2	1.65665	0.00170627	0.00392425
GDAP1	1.65573	0.000239033	0.000807795
CPNE8	1.65493	0.000295762	0.000955612
NUS1	1.65402	0.000126449	0.000506873
NSDHL	1.65182	2.97479e-06	5.2242e-05
POLDIP2	1.65085	9.48708e-07	3.3672e-05
CHCHD5	1.65004	0.00629459	0.0115748
COX17	1.64982	4.09127e-05	0.000229338
GGH	1.64898	6.51662e-05	0.00031447
NUDCD1	1.64675	1.92646e-06	4.2788e-05
MUTYH	1.64354	0.07337	0.0990089
DOHH	1.64261	3.56404e-06	5.58156e-05
LDLR	1.63939	9.95231e-06	9.55581e-05
TMEM165	1.63895	4.88041e-05	0.000256377
XPR1	1.63687	0.0464401	0.0660239
RNF138	1.63647	0.00379228	0.00758348
IMPA2	1.63545	0.0325494	0.0483382
SPTLC2	1.63241	1.53502e-06	4.07588e-05
LARP4B	1.62986	1.02868e-05	9.73941e-05
NINJ1	1.62606	0.000466889	0.00136772
HOMER1	1.62408	0.0475596	0.0673849
PATL1	1.62363	9.60319e-06	9.45437e-05
SEC63	1.61979	1.83314e-06	4.26093e-05
SLC10A7	1.61777	0.0102282	0.0175302
STX11	1.61056	0.000132011	0.000522644
FAM210A	1.60952	2.41456e-05	0.000161957
BNIP3L	1.60817	0.000197396	0.000698269
ITIH3	1.60742	0.00354934	0.00717487
CDK5RAP2	1.60731	5.58553e-06	6.99475e-05
USF3	1.60569	0.00217024	0.00478863
MAN2B1	1.60515	9.82701e-06	9.49746e-05
SLC43A3	1.60482	0.0528473	0.0739422
ATP6V0A2	1.60429	3.67405e-05	0.000213053
EAPP	1.60317	0.000105947	0.000445
SCO2	1.59969	9.79717e-06	9.49746e-05
HUWE1	1.59926	3.16996e-06	5.35633e-05
NME2	1.59908	0.000413892	0.00124344
DGKH	1.59508	3.18944e-05	0.000196058
KLHL1	1.59418	0.000925899	0.00236002
HEATR6	1.59139	0.000219755	0.000760848
RNF219	1.58989	2.79776e-05	0.000178659
MDN1	1.58969	6.48005e-07	2.88756e-05
TXLNA	1.58667	1.63279e-05	0.00012673
RETSAT	1.58397	2.5972e-05	0.000169707
HDLBP	1.58316	2.19253e-06	4.53261e-05
NAP1L1	1.58263	8.56086e-07	3.27441e-05
TXN	1.58131	7.82529e-06	8.43817e-05
APP	1.57967	9.42055e-05	0.000407946
HSPA14	1.57909	4.54938e-06	6.27583e-05
TEFM	1.57869	3.08504e-06	5.28169e-05
CLEC2D	1.57795	6.02814e-05	0.000297296
CNOT8	1.57752	8.75673e-05	0.000388873
STAT1	1.5773	1.86686e-05	0.00013807
TTC4	1.57622	2.36261e-06	4.66426e-05
PEX10	1.5757	0.000561195	0.00158866
RELB	1.57483	3.5177e-06	5.57158e-05
GRPEL1	1.57346	1.8675e-06	4.26093e-05
FAM129A	1.57239	4.13632e-06	5.93797e-05
STAT3	1.57112	2.88583e-06	5.16016e-05
PANX1	1.56938	0.00917211	0.015976
ETF1	1.56851	7.90735e-06	8.45469e-05
EEF1A1	1.56795	6.50628e-05	0.000314322
NOA1	1.56749	0.00018182	0.000658561
APOBEC3C	1.5673	0.00118135	0.00288516
CCL5	1.56541	0.0193762	0.030473
RGS1	1.56527	1.8139e-05	0.000135286
SLC25A5	1.56504	5.03786e-07	2.71473e-05
SUZ12	1.56467	1.10439e-05	0.000100082
NASP	1.56362	1.91134e-05	0.000140184
HEATR1	1.5623	2.40225e-06	4.68258e-05
ZNF326	1.56101	4.37297e-07	2.60038e-05
NUDC	1.558	3.98474e-07	2.60038e-05
LIAS	1.5575	3.23059e-05	0.00019807
C3	1.55703	0.000564007	0.00159463
SPATS2	1.55627	0.0299777	0.0449728
HM13	1.5547	2.68034e-06	4.9172e-05
GPI	1.55417	1.81885e-05	0.000135369
ENDOD1	1.55054	1.26579e-05	0.000108521
NFAT5	1.55046	0.000240147	0.000810397
CEP85	1.54924	2.94108e-05	0.000184812
OAS2	1.54861	1.31639e-05	0.000111349
IPO9	1.54705	1.258e-06	3.79904e-05
STK3	1.54647	0.00352602	0.00713417
FBXO46	1.54341	0.00109901	0.0027141
URB2	1.54184	4.04583e-06	5.85567e-05
SMPD1	1.53924	0.00595154	0.0110475
MCAT	1.5366	1.40997e-06	4.01558e-05
HACL1	1.53392	1.26991e-05	0.000108521
SIVA1	1.53267	0.0590928	0.0816775
DECR2	1.53045	6.52269e-05	0.00031447
PARL	1.5282	0.0012782	0.00308015
SEC11C	1.52819	7.46959e-06	8.23053e-05
SFXN4	1.52774	2.50539e-05	0.000166312
REEP3	1.52727	0.00085074	0.00220425
CSNK1D	1.52695	0.00128035	0.00308428
WDR4	1.52599	4.0248e-06	5.84921e-05
RRP12	1.52553	1.81933e-06	4.26093e-05
PCK2	1.52482	1.83919e-06	4.26093e-05
FTSJ3	1.52411	1.68846e-06	4.26093e-05
OSBPL3	1.52312	4.4322e-05	0.000241362
PSPH	1.52238	5.39183e-06	6.87409e-05
HSPA2	1.52112	0.000718467	0.00193242
SEC24A	1.52049	8.2158e-05	0.000371857
PDSS1	1.52049	0.000352521	0.00109396
UBE2L6	1.51964	5.82868e-05	0.000290639
OXNAD1	1.51914	0.000799686	0.00209814
NCKAP1	1.51695	0.0320324	0.0476706
PSMG2	1.51665	2.56819e-05	0.000168736
ANXA3	1.51616	0.00438486	0.00853411
RASGRP4	1.51527	6.05237e-05	0.000297895
SLBP	1.51487	0.00928869	0.0161392
SRPRB	1.51459	6.74236e-06	7.75591e-05
RPL36A	1.51285	5.9774e-06	7.22568e-05
THADA	1.5117	1.83527e-06	4.26093e-05
CRTAP	1.5095	0.00197735	0.00443931
FUCA2	1.50902	0.0360059	0.052849
COX15	1.50302	4.57923e-05	0.00024765
RALB	1.50302	0.000150337	0.000572106
PHYH	1.50295	0.021518	0.0334762
ZNF598	1.50203	2.6934e-06	4.92835e-05
AACS	1.5013	5.78875e-06	7.1106e-05
PARP2	1.50085	7.03898e-06	7.96736e-05
ECD	1.50064	7.53515e-05	0.000350136
SLC26A6	1.5004	0.000240718	0.000811548
CEBPZ	1.49972	9.05976e-07	3.29841e-05
EIF5B	1.49925	2.99514e-06	5.2242e-05
DPH5	1.49798	7.43391e-06	8.22218e-05
TICAM1	1.49648	0.000228448	0.000784132
RPUSD3	1.4961	4.72807e-06	6.44398e-05
DNAJC7	1.49562	8.93094e-07	3.28571e-05
AFDN	1.4953	2.17242e-05	0.000149988
CDC27	1.49303	4.16877e-05	0.000232026
ATR	1.49052	0.000832882	0.00216832
ATP2C1	1.48926	1.04085e-05	9.76303e-05
PCM1	1.48858	1.77094e-06	4.26093e-05
SP140	1.4879	2.66786e-05	0.000173031
GARS	1.48781	6.06606e-07	2.8003e-05
RPP25L	1.48716	6.1025e-05	0.000299521
TTF1	1.48504	8.9972e-06	9.13035e-05
NOC2L	1.48488	7.85819e-06	8.43938e-05
UTP20	1.4836	5.38411e-07	2.75089e-05
ST7	1.48309	0.0127596	0.021245
METTL1	1.48293	0.000789884	0.00207782
ATAD3A	1.48177	6.06884e-06	7.28649e-05
SLC9B2	1.48144	0.00480617	0.00919945
ERLIN2	1.48131	1.83892e-06	4.26093e-05
CD82	1.47786	0.0104176	0.0178159
TMEM50A	1.47746	0.00160243	0.0037218
DHX58	1.4769	0.000478534	0.00139607
VGLL4	1.47686	0.0156634	0.0254218
ZFAND3	1.47608	0.000257589	0.000855359
DHTKD1	1.47448	0.000732782	0.00195824
RIOK2	1.47398	0.0094788	0.0164332
NAT10	1.47381	9.27323e-07	3.33482e-05
NT5C3A	1.47325	7.27264e-06	8.1148e-05
EED	1.47316	2.61367e-05	0.00017058
NAA40	1.47289	1.05872e-05	9.82819e-05
CLK3	1.47119	0.000126866	0.000507714
NOC3L	1.46999	1.88866e-06	4.26093e-05
ZNF93	1.46948	0.032426	0.0481854
PELO	1.46789	6.74076e-06	7.75591e-05
ABHD15	1.46627	0.000379616	0.0011592
LSM12	1.46553	1.57285e-05	0.000124922
SLAMF1	1.46488	0.00342452	0.00697647
CSDE1	1.46437	1.8507e-06	4.26093e-05
RIPOR1	1.46405	0.000143633	0.000554359
PTCD1	1.46341	8.61449e-05	0.000384359
CD151	1.46292	0.0100733	0.0172899
SC5D	1.46187	0.000198193	0.000699917
ACY1	1.45944	2.88357e-05	0.00018217
JAML	1.45647	0.00174797	0.00400062
GLMN	1.45305	5.85868e-06	7.14678e-05
BCL3	1.45121	0.000349377	0.00108707
PDIA6	1.44945	4.71373e-05	0.000252331
KPNA3	1.44864	1.48958e-06	4.07588e-05
PPP1R14B	1.44774	5.29254e-05	0.000271863
GNL2	1.44625	6.88088e-07	2.97272e-05
PROSER1	1.44545	2.47955e-05	0.000165062
SLC4A7	1.44532	0.00013031	0.000518522
FUT8	1.44415	0.000275345	0.000900769
ANKRD28	1.44392	1.45292e-06	4.06332e-05
FAM162A	1.44237	4.79734e-06	6.44398e-05
PTPN1	1.43961	2.65087e-06	4.89819e-05
RNF181	1.43932	2.73228e-05	0.000176238
EIF4G1	1.43921	2.4465e-06	4.70834e-05
URB1	1.43672	1.30707e-06	3.84877e-05
DTYMK	1.43605	6.18769e-06	7.32054e-05
ACBD5	1.43333	0.000337846	0.00105865
C4orf3	1.43119	0.000147485	0.0005646
STOM	1.4308	0.00995424	0.0171104
CHD1	1.43057	9.44573e-06	9.40861e-05
PUM3	1.42947	1.40209e-06	4.01558e-05
SNAPC3	1.42786	0.00651214	0.011919
FXR1	1.42757	1.05893e-05	9.82819e-05
LGALS3BP	1.42728	0.000113828	0.000469333
YWHAH	1.42707	1.03743e-05	9.75684e-05
CARM1	1.42647	7.98034e-06	8.47594e-05
ZEB1	1.42645	0.000352856	0.00109452
XYLB	1.42274	0.00636385	0.011693
PRMT5	1.42256	3.28661e-06	5.42368e-05
LONP1	1.42143	9.34865e-07	3.33482e-05
GBP5	1.41904	5.28313e-05	0.000271662
MAGED1	1.41898	0.00422403	0.00826206
GBE1	1.4186	7.31709e-05	0.000343115
CAPRIN1	1.41806	1.32471e-05	0.000111489
TRAF3	1.41781	0.000576252	0.0016232
DNAH7	1.41699	0.00220147	0.00485451
SUGT1	1.41644	9.11157e-07	3.30026e-05
BAG2	1.41616	7.531e-06	8.28527e-05
SRPK1	1.4155	0.00476899	0.00914812
MOV10	1.41485	1.18191e-06	3.74343e-05
TGS1	1.41431	1.12047e-05	0.000100814
CORO1C	1.41418	2.58991e-06	4.83183e-05
JMJD6	1.41363	9.46367e-06	9.40861e-05
NUFIP1	1.41131	3.46776e-05	0.000206169
NRDC	1.40964	2.23805e-06	4.54234e-05
NMD3	1.40847	8.26929e-07	3.22685e-05
SPTLC1	1.40806	4.12564e-05	0.000230533
RIOK3	1.40519	0.000206745	0.000725765
MCMBP	1.40514	1.4273e-06	4.0324e-05
HERC6	1.40457	0.00583784	0.0108771
NUCB1	1.40447	0.000197641	0.000698318
KDM4C	1.4039	3.26503e-05	0.000199129
PDCD11	1.40336	1.20283e-06	3.7591e-05
IPO11	1.40287	1.78295e-06	4.26093e-05
PPP1R13L	1.40202	0.00359715	0.00724457
VARS2	1.40196	2.38835e-06	4.67282e-05
NIP7	1.40111	3.26112e-06	5.40904e-05
HSPA9	1.40059	3.00983e-06	5.2242e-05
GRSF1	1.39723	0.00327207	0.00671214
STAU1	1.39592	0.000178382	0.000650782
SLIRP	1.3957	7.69416e-06	8.37368e-05
IARS	1.3953	3.50729e-06	5.57158e-05
NUDT6	1.39373	0.00443321	0.0086045
DCAF6	1.39122	0.00193183	0.00435233
IER3IP1	1.3908	5.48056e-05	0.000278861
KDM4A	1.39016	3.07928e-05	0.000190446
NCOA4	1.3901	0.0034729	0.00705091
BEND3	1.38988	0.04939	0.0696708
SURF4	1.3896	5.24048e-05	0.000270313
STOML2	1.38929	7.68444e-06	8.37368e-05
FAM98A	1.38867	1.14902e-05	0.000102469
TYSND1	1.38737	0.0017687	0.00404152
LRRC8C	1.38542	3.39228e-06	5.49518e-05
TBL2	1.38453	1.05972e-06	3.59846e-05
PHF6	1.38412	1.87178e-06	4.26093e-05
TOMM40	1.3831	2.10256e-05	0.000147915
SDF2	1.38209	0.00169569	0.00390627
KLHDC4	1.3803	7.65127e-07	3.10141e-05
NOC4L	1.38028	2.57345e-06	4.83183e-05
POLK	1.37807	0.0422941	0.0608398
REXO4	1.37774	1.09655e-06	3.62106e-05
MTPAP	1.37699	2.0797e-05	0.000147036
LSG1	1.37612	3.53383e-06	5.57461e-05
NEDD4L	1.37575	0.0109398	0.0186115
NOL10	1.37487	1.12216e-06	3.64688e-05
NUFIP2	1.37469	3.12701e-05	0.000192892
PNPT1	1.37327	2.27642e-06	4.57804e-05
WDR3	1.37114	9.65114e-06	9.45437e-05
PSME3	1.3704	2.80677e-06	5.05787e-05
ZSWIM3	1.36896	0.0127089	0.0211706
TMED8	1.36852	4.51305e-06	6.25014e-05
FAM126A	1.36794	0.00050669	0.00146251
PWP2	1.36686	1.37773e-06	3.97181e-05
PFAS	1.36525	5.48108e-06	6.93779e-05
IREB2	1.36379	0.000710036	0.00191232
CCDC61	1.36181	5.46255e-05	0.000278168
PEX3	1.36113	5.13825e-05	0.000266653
HSP90AA4P	1.35959	0.00793876	0.0141025
DCAF13	1.35952	1.27887e-05	0.000108696
MEA1	1.35882	0.00399959	0.00790405
TTN	1.35853	3.80434e-05	0.000218456
BYSL	1.35823	5.95346e-06	7.22497e-05
LMAN1	1.35783	1.27701e-05	0.000108696
YBX1	1.35778	0.000665126	0.00181592
LSM14B	1.35728	1.03421e-05	9.75558e-05
SPHK2	1.35587	0.000147116	0.000563938
FRMD4B	1.35512	0.00213038	0.00472428
FAM207A	1.35497	0.000449554	0.00132521
SDF4	1.35317	0.000560765	0.00158809
TP53	1.3515	0.0439647	0.0629991
GFM1	1.3485	5.20355e-06	6.75954e-05
C4A	1.34748	0.0102723	0.0176014
FASTKD5	1.34707	3.20141e-06	5.39289e-05
CPD	1.3453	4.64477e-05	0.000249855
CERS2	1.3447	8.80424e-05	0.00038987
CDKN2D	1.34395	0.0015034	0.00353126
DEGS1	1.34392	0.000961163	0.00242849
UTP15	1.34338	1.51788e-06	4.07588e-05
PES1	1.34272	4.72922e-05	0.000252331
RANBP1	1.34176	9.18603e-05	0.0004005
HDAC7	1.34023	1.93464e-05	0.000141015
AHSA1	1.33461	4.97049e-06	6.55315e-05
LRIG1	1.33375	0.00288424	0.00604672
JARID2	1.33309	0.00147794	0.00348073
TMEM214	1.33249	3.71127e-06	5.66149e-05
TBL3	1.33148	2.48285e-06	4.7524e-05
NUMBL	1.32897	9.8579e-05	0.000422234
DNMT1	1.32886	1.32593e-05	0.000111489
BZW1	1.32814	6.13748e-06	7.29118e-05
HSPE1	1.32484	0.000392626	0.00119104
IFI35	1.32484	0.000130869	0.000519579
JAM3	1.32425	0.000607218	0.00169517
GPR180	1.32402	0.00012689	0.000507714
CCDC71L	1.32374	0.00016357	0.000607412
MRM3	1.32235	0.000229263	0.000784916
ZDHHC20	1.32206	0.000416515	0.00124972
PMPCB	1.32163	1.35816e-05	0.000113389
CNOT6	1.32154	0.00423793	0.00828237
UEVLD	1.32092	0.00693591	0.0125676
ZW10	1.3199	8.23242e-06	8.62694e-05
ALKBH1	1.31966	0.000237997	0.000805065
TRMT2A	1.31903	1.26862e-05	0.000108521
RAB13	1.31756	0.0411361	0.0593069
WDR36	1.31628	6.71046e-06	7.75591e-05
ZCCHC9	1.31462	2.87234e-05	0.000181949
THUMPD2	1.31318	0.00746897	0.0134062
RANBP9	1.31196	1.67238e-06	4.26093e-05
MIPEP	1.31149	1.22875e-05	0.000107144
TOMM7	1.31119	0.00060182	0.00168276
PFKM	1.31075	1.45947e-05	0.000118741
XPNPEP3	1.30941	9.25685e-05	0.000402841
TRMT10C	1.3082	6.93941e-06	7.87991e-05
PSMG1	1.30773	8.74405e-05	0.000388667
CHML	1.30769	0.00465749	0.00895905
UBE4A	1.30657	9.98463e-07	3.45693e-05
WDR6	1.30634	8.0387e-05	0.000367016
INPP5F	1.30612	0.0130406	0.0216313
ABCC4	1.30527	0.000928579	0.00236582
USP36	1.30332	5.61516e-06	6.99475e-05
GIMAP6	1.30323	7.45241e-05	0.000347205
MRPS10	1.30304	0.000137232	0.000537576
JPT1	1.30262	0.00107953	0.00267535
OS9	1.30145	0.0166614	0.0267393
ENG	1.3006	0.00438942	0.00853592
NANP	1.30024	1.61025e-05	0.000126365
MPST	1.29858	1.22733e-05	0.000107144
METTL17	1.29719	6.72714e-05	0.000321239
GNL3	1.29718	2.13937e-06	4.46161e-05
YIPF6	1.29645	0.0222553	0.0344185
TIMM44	1.29622	5.19298e-06	6.75954e-05
MAP6	1.29247	0.00262943	0.00558883
BOP1	1.29147	1.03219e-05	9.75558e-05
DNAJC2	1.29132	4.96361e-06	6.55315e-05
C19orf54	1.29061	0.00201097	0.00450762
DDX52	1.28934	2.65611e-06	4.89819e-05
LTN1	1.28816	2.63599e-05	0.000171458
N4BP2	1.28805	0.00269441	0.00570803
LIMA1	1.2865	4.85481e-05	0.000255701
RBM28	1.28418	1.26299e-06	3.79904e-05
ZNF654	1.28407	0.000245242	0.000823655
GLUL	1.28394	0.00056888	0.00160399
ZBTB43	1.28301	0.00100031	0.0025143
ABCD3	1.27891	2.17346e-05	0.000149988
PLAUR	1.2772	0.00524187	0.00989929
CCDC47	1.27515	0.0013699	0.00326107
RSL1D1	1.27504	1.80629e-05	0.000135003
NDC1	1.27308	4.35347e-05	0.000237992
EIF4G3	1.27296	0.000237171	0.000803038
EMC3	1.27262	3.66792e-06	5.63699e-05
RTL8C	1.27257	5.69619e-05	0.000286361
MTF2	1.27236	0.0124249	0.0207464
PMPCA	1.27171	2.67329e-05	0.000173224
UTP18	1.27058	2.5996e-06	4.83183e-05
WDR43	1.27042	2.21273e-06	4.54234e-05
RRP1B	1.27032	1.94546e-06	4.28375e-05
HBS1L	1.26891	1.04539e-05	9.78536e-05
BRIX1	1.26885	5.63581e-06	7.00806e-05
WDR12	1.26803	3.83163e-06	5.72753e-05
GLRX3	1.2677	2.1019e-06	4.4452e-05
LUC7L	1.26551	1.69362e-05	0.00012974
SLC30A7	1.26519	4.7741e-05	0.000253912
SERINC3	1.26444	0.00146586	0.00345689
RRP1	1.26362	3.35018e-06	5.47739e-05
CDK16	1.26351	0.0396699	0.0573922
COIL	1.26255	2.3882e-06	4.67282e-05
SNX8	1.26177	7.69435e-06	8.37368e-05
HAUS3	1.26157	2.05963e-05	0.000146056
DOCK7	1.26148	0.0023154	0.00505367
ANAPC4	1.26117	2.98082e-05	0.000186802
RPF2	1.25971	7.15109e-06	8.0427e-05
GTPBP4	1.25873	1.27478e-06	3.79907e-05
DNA2	1.25756	0.0249115	0.0381753
EAF1	1.25682	3.95123e-05	0.000224337
KDM5C	1.25664	0.000121463	0.000491566
YIF1B	1.25537	1.03689e-05	9.75684e-05
THG1L	1.25444	1.92385e-05	0.000140526
MAK16	1.25259	2.59433e-05	0.000169707
SELENOS	1.25095	0.000343211	0.00107072
ECSIT	1.25059	0.000326233	0.00103234
MKLN1	1.25034	0.00254991	0.00546586
SLC35B2	1.24888	4.74148e-05	0.000252557
MAT2A	1.24736	2.79672e-06	5.05787e-05
ERO1A	1.24731	4.24501e-05	0.000235712
CDIP1	1.24699	0.000318517	0.00101337
LYRM7	1.24645	0.000152684	0.000578106
TFB2M	1.2457	0.00294107	0.00614106
DARS	1.24524	7.86945e-06	8.43938e-05
GATB	1.2442	4.75881e-06	6.44398e-05
CCDC6	1.2417	3.00124e-06	5.2242e-05
NOP2	1.24143	1.16288e-05	0.000103055
MYBBP1A	1.23877	3.08853e-06	5.28169e-05
DUT	1.23834	0.000422299	0.00126118
TDRD7	1.23827	2.52388e-05	0.000166756
ARL2	1.238	3.99386e-06	5.82133e-05
RUNX3	1.23791	0.000104742	0.000441668
GPHN	1.23567	1.86154e-06	4.26093e-05
ZNHIT6	1.23494	0.00755711	0.0135506
UTP6	1.23459	1.91072e-06	4.26093e-05
ZDBF2	1.23415	0.000623832	0.00172924
QARS	1.23412	1.27785e-05	0.000108696
EEF1G	1.23379	1.03454e-05	9.75558e-05
PGRMC1	1.23311	0.00131862	0.00315816
TEX264	1.23215	2.0596e-05	0.000146056
DDHD1	1.23052	5.76444e-06	7.10292e-05
MTMR4	1.22924	0.00158844	0.00369537
WDR77	1.22907	2.80714e-06	5.05787e-05
UBR5	1.22607	1.61362e-05	0.000126365
WDR46	1.22552	4.72698e-06	6.44398e-05
MLH1	1.22525	2.26986e-06	4.57804e-05
GEMIN5	1.22507	1.25354e-05	0.000107824
MVK	1.22486	3.59438e-06	5.60421e-05
DDX11	1.22463	0.0305622	0.0457042
HAUS6	1.22317	0.000189671	0.000676929
TUBB4B	1.2231	9.47122e-06	9.40861e-05
TFE3	1.22102	0.00312829	0.00647001
ANAPC7	1.22023	3.67745e-06	5.63699e-05
GTF3C5	1.22002	4.34204e-05	0.000237551
ITPK1	1.21956	0.0116453	0.0196256
AMBRA1	1.21908	0.000302562	0.000972689
SAAL1	1.21908	0.0084266	0.0148385
NDUFAF7	1.21906	4.88531e-05	0.000256377
MTA3	1.21856	6.45747e-05	0.000313034
ANKRD39	1.21732	0.000587416	0.00164967
MRPS17	1.21694	2.08826e-06	4.4452e-05
EIF4G2	1.21638	4.23034e-06	6.03613e-05
PDIA5	1.21544	6.82835e-06	7.80399e-05
MRTO4	1.21542	3.32447e-06	5.46063e-05
EMC1	1.21479	1.95623e-05	0.000142295
GMPS	1.21428	6.71924e-06	7.75591e-05
SGTA	1.21348	3.36144e-05	0.000203166
TRMT1	1.21341	1.32392e-05	0.000111489
BAZ2A	1.21231	0.000350844	0.00109019
MARS	1.21228	5.512e-06	6.96444e-05
TBCD	1.20844	0.000400599	0.00121019
FDPS	1.2079	1.5048e-05	0.00012064
PGM3	1.20774	4.80978e-06	6.44398e-05
SIRT1	1.20721	0.0068422	0.0124041
DAP3	1.20682	5.66608e-05	0.00028565
CDK8	1.20666	0.00646234	0.0118432
KLHL6	1.20386	0.00258324	0.00552725
WDR41	1.20269	0.0150902	0.0246034
PGAM1	1.20115	2.11768e-05	0.00014815
B2M	1.20101	0.000141735	0.000548835
RBMX2	1.19924	6.38072e-06	7.49867e-05
ILVBL	1.19914	0.0017997	0.00410041
CD320	1.19639	0.000989404	0.00249132
DDX51	1.19572	2.26964e-05	0.000154436
TMEM2	1.19512	5.82621e-05	0.000290639
JUNB	1.19484	0.00012529	0.000503656
COQ8B	1.19467	9.82639e-05	0.000421139
PEX12	1.19412	0.00171515	0.00393955
TTC21B	1.19409	0.00782365	0.0139612
MRPS2	1.19333	1.81603e-06	4.26093e-05
MRPS9	1.19261	1.73972e-05	0.000131418
CYB5R2	1.19184	0.00338906	0.0069142
HAUS4	1.19065	2.87861e-05	0.00018217
CDKAL1	1.19005	9.87488e-06	9.51543e-05
UTP4	1.18982	1.10525e-05	0.000100082
S1PR4	1.1896	0.0496962	0.069949
C8orf33	1.18916	0.000529053	0.00151467
GCLM	1.18897	3.27475e-06	5.41676e-05
ITM2A	1.18887	0.0219134	0.0339939
TARS	1.18772	1.21964e-05	0.000106613
MRPS11	1.18617	0.000674497	0.00183441
PABPC1	1.18536	3.80585e-06	5.72753e-05
STAT2	1.18522	2.28108e-05	0.000155008
CERS5	1.1847	1.09005e-05	9.97284e-05
TRMT10A	1.1844	0.00860642	0.0150949
ARMC6	1.18428	4.47462e-06	6.25014e-05
REL	1.18347	8.59677e-06	8.86582e-05
LRSAM1	1.18322	5.30725e-05	0.000272421
FTSJ1	1.1799	0.0128094	0.0212967
ZCCHC6	1.17954	4.279e-06	6.07253e-05
TTC27	1.17928	1.93101e-05	0.000140896
DNAJA1	1.17928	4.18563e-05	0.00023278
TMCO1	1.17846	4.1872e-06	5.98668e-05
DIS3	1.17802	4.25563e-06	6.05998e-05
TMEM161B	1.17781	0.00066369	0.0018141
PHF21A	1.1776	0.0011992	0.00292424
NUP155	1.17744	4.78555e-06	6.44398e-05
ESF1	1.17728	1.86149e-06	4.26093e-05
TBK1	1.17658	1.12691e-05	0.000101007
HSP90AA1	1.17657	7.70833e-06	8.37599e-05
UTP11	1.1739	4.37199e-06	6.15616e-05
NOMO2	1.1715	0.00613563	0.0113237
LETM1	1.16905	4.86991e-06	6.45331e-05
ALG1	1.16833	0.0018162	0.00412873
SLC25A44	1.16786	0.00658346	0.0120121
MRPL10	1.16764	4.95167e-05	0.000258673
GFPT1	1.16677	1.25487e-05	0.000107824
SATB1	1.16666	0.000140236	0.000545123
NRBF2	1.16565	0.000154768	0.000583313
TSFM	1.16547	1.59306e-05	0.000125578
OXA1L	1.1646	3.55089e-05	0.000208478
ATAT1	1.16409	0.000518597	0.00148896
RFT1	1.16369	6.28958e-05	0.000306156
GCSH	1.16148	1.99076e-05	0.000143685
DNMT3A	1.16011	1.1905e-05	0.000105074
GZMM	1.15803	0.0574087	0.0795474
B3GNT2	1.15763	0.00817371	0.0144508
KIDINS220	1.15724	0.00258738	0.00553443
SAR1B	1.15637	0.000126782	0.000507714
ALG8	1.15441	0.00082539	0.00215278
NMI	1.15426	3.09948e-05	0.000191361
NME2P1	1.15248	0.0190627	0.0300804
LGALS9	1.15241	0.000724784	0.00194236
TVP23C	1.15088	0.000439341	0.00130053
ADPRH	1.15039	0.000134391	0.000530644
MPHOSPH9	1.14938	0.00197628	0.00443931
CSE1L	1.14903	2.09063e-05	0.000147661
MRPL1	1.14805	0.000669134	0.00182616
BTAF1	1.14804	0.000137458	0.000537576
GSTCD	1.14761	7.67781e-05	0.000354898
IDE	1.14692	1.19549e-05	0.000105153
ATP7A	1.14602	8.13405e-05	0.000370411
PAPSS1	1.14596	4.80749e-05	0.000254987
BST2	1.14554	7.31866e-06	8.14042e-05
NEDD1	1.14444	3.06807e-05	0.000189919
RRP9	1.14302	1.56391e-05	0.000124391
FBXO30	1.14249	0.0494344	0.0697056
KDELR1	1.14167	0.0007241	0.00194236
ENO1	1.13851	8.97433e-05	0.000395173
PPP2R5B	1.13819	0.00821089	0.0145129
TRMT5	1.13793	4.74443e-06	6.44398e-05
PAK4	1.13748	0.000351955	0.00109269
PA2G4	1.13744	2.96406e-06	5.2242e-05
RLF	1.13692	0.000410579	0.00123506
MKNK1	1.13684	0.000257153	0.000854314
AAAS	1.13657	1.46093e-05	0.000118741
RWDD2B	1.13531	0.000167396	0.000617398
STRAP	1.13408	9.05291e-06	9.14516e-05
GLE1	1.134	7.88461e-05	0.000361599
SPICE1	1.13399	0.0241144	0.0370987
NOM1	1.13341	0.00296843	0.00618865
PPAN	1.13334	5.61521e-06	6.99475e-05
RGPD8	1.13295	0.0133663	0.0220524
RARS	1.13225	4.86259e-06	6.45331e-05
EMC7	1.13177	0.000271884	0.000891925
RSL24D1	1.13	0.00678465	0.0123156
ANAPC16	1.12969	0.00185557	0.00420601
NUP54	1.12959	9.23504e-06	9.23896e-05
RAB27A	1.12693	8.00166e-05	0.000365561
PPP2R1B	1.12676	0.000209663	0.000733457
NOL11	1.12621	0.0025534	0.00547169
GLA	1.12425	3.43891e-05	0.000205553
KIF21A	1.124	0.000252723	0.000843418
GRWD1	1.12194	2.31791e-05	0.000156365
PDF	1.12119	3.74522e-05	0.000215939
ADAM8	1.12117	0.0279217	0.0421842
ZMIZ2	1.1209	0.00016194	0.000602625
HERC2	1.12088	0.000359525	0.00111033
ABCC1	1.12019	5.71946e-05	0.000286688
ANAPC5	1.11984	1.42817e-05	0.000117429
CD84	1.11971	0.0216878	0.0337105
RFC1	1.11903	2.46715e-05	0.000164647
PRDX4	1.11849	2.25111e-05	0.000153637
KPNA6	1.11809	0.000624073	0.00172924
RAB23	1.11751	0.0296948	0.0446054
MAPKAPK5	1.11694	0.000217726	0.000755303
CYFIP1	1.11641	0.0142594	0.0233622
DICER1	1.1163	0.000316124	0.00100792
PTCD3	1.11418	0.000178803	0.000651407
NOLC1	1.11274	0.00202709	0.00453942
CDK6	1.11109	3.43847e-05	0.000205553
EPRS	1.11033	2.10568e-05	0.000147915
ALDH1B1	1.10983	0.000519498	0.00149034
ATL2	1.10914	0.00223219	0.00490388
NUP205	1.10821	8.06689e-06	8.51666e-05
ALDOA	1.10782	3.34681e-05	0.000202558
NOL6	1.10742	0.000138244	0.000539702
DCLRE1B	1.10627	0.0680134	0.0925228
RPAP2	1.10399	3.85142e-05	0.000220264
ATP9B	1.10365	0.0324178	0.0481833
CDC23	1.10358	6.70452e-05	0.00032061
DDX56	1.10355	3.73642e-05	0.000215607
FAM111A	1.10311	4.93317e-05	0.000257905
SUPT16H	1.10291	9.53125e-06	9.44169e-05
ERI1	1.10222	0.00700173	0.0126706
CNP	1.10222	3.80577e-06	5.72753e-05
PUS3	1.10156	0.00144726	0.00342103
SFT2D1	1.09966	0.00202831	0.0045403
NOP14	1.09914	4.43559e-06	6.21599e-05
TNRC6A	1.099	0.0187918	0.0297124
HELZ	1.0982	0.00157427	0.00366725
HAUS8	1.09644	7.88933e-05	0.000361599
RBPJ	1.09571	9.41874e-05	0.000407946
KNOP1	1.09539	0.00103187	0.00257894
EPB41L2	1.0941	1.23913e-05	0.000107418
HELB	1.09402	8.18153e-05	0.000371529
NSUN3	1.09396	0.00826749	0.0145983
MAIP1	1.09386	9.82959e-06	9.49746e-05
GTPBP2	1.09185	0.000822042	0.00214563
TUT1	1.09139	8.09659e-06	8.52253e-05
TOMM5	1.09129	0.000566884	0.00159964
TRAFD1	1.09126	4.14005e-05	0.00023091
IBTK	1.09105	0.0031816	0.00656298
MEMO1	1.09006	0.000474454	0.00138531
EEF1B2	1.0896	3.48859e-05	0.00020674
ROMO1	1.08953	0.00120059	0.00292424
COA4	1.08914	0.00024011	0.000810397
TPT1	1.08819	5.70046e-05	0.000286361
EMC4	1.08804	1.61736e-05	0.000126365
HSD17B4	1.08773	4.15572e-06	5.95372e-05
RIOK1	1.08716	7.09748e-06	8.02072e-05
GTPBP10	1.08594	3.79287e-06	5.72753e-05
AAGAB	1.0846	0.00778623	0.013905
CALCOCO1	1.08444	1.6144e-05	0.000126365
MMS19	1.08401	6.13762e-05	0.000300613
METTL15	1.08347	3.33209e-05	0.00020184
RBM34	1.08306	1.6199e-05	0.000126424
KLC2	1.0827	0.000216243	0.000751265
HEATR3	1.08189	0.00383403	0.00764317
DDX10	1.08085	0.000127018	0.000507714
DCTD	1.07987	0.000634976	0.00175532
ATPAF1	1.07859	1.15656e-05	0.000102873
ZNF622	1.0779	1.50058e-05	0.000120576
CCNB1	1.0773	0.000387361	0.00117776
CCNT1	1.07729	2.69948e-05	0.000174601
UBE3D	1.07704	0.00416317	0.00815884
LGALS8	1.07675	3.61123e-05	0.000210587
TOMM22	1.07632	0.000268335	0.000883566
PARP9	1.07611	5.37265e-05	0.000275337
DDX18	1.07562	7.85346e-06	8.43938e-05
CMPK2	1.0738	0.000446329	0.00131845
TOP1	1.07349	4.75654e-06	6.44398e-05
ATP1A1	1.07279	5.70543e-06	7.05735e-05
ZNF280C	1.07135	0.0097825	0.0168727
NT5DC3	1.07079	9.97689e-05	0.000426039
NOL8	1.07047	2.00789e-05	0.000143685
CTU2	1.06988	0.000167724	0.000618286
SLC25A22	1.06939	4.05893e-05	0.000227887
TMEM161A	1.06898	7.41928e-05	0.000346347
JMY	1.06895	0.00107105	0.00266086
XAF1	1.06872	0.000358414	0.00110738
SRXN1	1.06836	0.00221527	0.00487276
EIF2S2	1.06825	1.16928e-05	0.000103492
TMEM209	1.0676	2.20287e-05	0.000151057
ADAM15	1.0673	0.0118226	0.0198912
WDR55	1.06699	0.00355344	0.00717904
ERGIC2	1.06662	1.24861e-05	0.000107657
HERC1	1.06342	8.35188e-05	0.000375012
GPAT4	1.06256	0.00803099	0.014227
ARNT	1.06144	9.35426e-06	9.3318e-05
NUP93	1.06117	4.50969e-06	6.25014e-05
NIPAL3	1.06034	0.0166399	0.0267169
NUDT12	1.05836	0.00413843	0.00812163
CUL1	1.05778	4.29684e-05	0.000236544
AARS	1.05715	6.27954e-05	0.000305878
HAUS1	1.05659	7.66785e-05	0.000354861
EHHADH	1.0559	0.029773	0.0447039
QRSL1	1.05586	0.000319475	0.00101551
AIMP2	1.05537	7.63494e-06	8.36056e-05
NUP188	1.05445	1.1006e-05	9.9917e-05
EIF2S1	1.05411	4.84394e-06	6.45331e-05
ANKLE2	1.05373	1.95989e-05	0.000142321
METTL13	1.05354	3.30936e-05	0.000200808
SERPINH1	1.05256	2.09463e-05	0.000147796
SMS	1.05231	7.82186e-05	0.000359727
NAB2	1.05125	0.000280321	0.000913664
CTU1	1.05119	0.000798744	0.00209644
ATXN2	1.05032	0.000130514	0.000518752
NUP160	1.0491	1.5895e-05	0.000125437
LRRC8A	1.04897	0.00259573	0.00554337
RCE1	1.04892	0.0030126	0.00626192
DDB2	1.04839	4.27936e-05	0.000235949
ATP6V0C	1.04749	0.00520817	0.00984354
CYB5R4	1.04742	0.000145986	0.000560989
RMDN3	1.04604	1.36503e-05	0.000113693
EMC2	1.04503	0.000913798	0.00233423
SPRYD7	1.0424	0.0010326	0.00257985
IFI16	1.04096	8.78334e-06	8.97782e-05
PPIL6	1.04058	0.00311411	0.00644446
TARS2	1.04043	1.61437e-05	0.000126365
TATDN2	1.03987	0.0164859	0.0265257
ZNF717	1.03626	0.00734041	0.0132056
MRPS15	1.03618	2.4502e-05	0.000164191
LONP2	1.03587	0.00942857	0.0163501
NAT14	1.03568	0.0178865	0.028466
DDX39A	1.03469	8.09575e-06	8.52253e-05
BCCIP	1.03459	1.00219e-05	9.5635e-05
TRIOBP	1.03451	0.0723708	0.0979225
IMP3	1.03446	0.000118417	0.000483177
NAA15	1.03427	1.40722e-05	0.000116247
IMP4	1.03317	9.87889e-05	0.000422876
ANAPC2	1.03301	0.000564718	0.00159544
TMEM126B	1.03243	0.000669476	0.00182638
SMARCC1	1.03122	1.38474e-05	0.000114929
HRAS	1.02999	0.00277312	0.00584498
ATXN2L	1.02982	5.36123e-06	6.87409e-05
MRPS28	1.02971	4.81385e-05	0.000255066
NSUN6	1.02956	0.000467073	0.00136772
EIF2S3	1.02841	7.2152e-06	8.09611e-05
MRPS5	1.02749	1.50295e-05	0.000120629
HS2ST1	1.02746	3.93093e-05	0.000223544
UBAP2L	1.02728	2.8967e-05	0.000182836
SLC15A4	1.02509	0.00851674	0.0149711
MRPS35	1.02419	2.03417e-05	0.000144978
IL1RAP	1.02418	0.027189	0.0412094
CCT8	1.02384	8.16302e-06	8.57967e-05
HMGXB3	1.02381	0.000821614	0.00214531
BMS1	1.02243	3.57729e-05	0.000209332
CHMP5	1.02214	0.00369602	0.00742251
NIFK	1.0218	1.20084e-05	0.00010536
CDC16	1.02169	4.40909e-05	0.000240474
MRPS31	1.0214	0.000194244	0.000689075
MAP1A	1.02101	0.0145239	0.0237569
EMC8	1.02098	3.64085e-05	0.000211649
PEX14	1.02052	0.00177681	0.00405253
ARHGAP18	1.02011	0.00558946	0.010458
TUBGCP4	1.01991	9.87513e-06	9.51543e-05
UBR7	1.01965	9.63866e-06	9.45437e-05
ANAPC10	1.01845	2.17667e-05	0.000149988
TNPO3	1.01839	5.63875e-05	0.000284627
AATF	1.01757	0.000410061	0.00123403
TOMM20	1.01683	0.00031395	0.00100382
HSPA13	1.01682	0.0582203	0.0805868
MRPL45	1.01603	0.00044631	0.00131845
MRPL39	1.01572	6.80395e-06	7.78871e-05
STAMBP	1.01504	1.89466e-05	0.00013995
C1orf131	1.01497	4.26463e-05	0.000235946
ANAPC1	1.01488	2.8193e-05	0.000179394
NUP85	1.01445	1.40172e-05	0.000115929
ATP1B3	1.0139	0.000482486	0.00140644
MRPL20	1.013	0.000185883	0.000668477
MRPS24	1.01291	0.000430946	0.00127943
RMND1	1.01135	0.000135601	0.000533566
SMYD2	1.01128	0.00264012	0.00560817
RRP8	1.01118	4.32943e-05	0.000237291
GPANK1	1.00898	0.00919653	0.0160106
MRPL22	1.00856	3.44286e-05	0.000205553
POU2F2	1.0077	0.00232177	0.00506021
POLR1E	1.00612	1.15083e-05	0.000102501
MARS2	1.00436	0.000118096	0.000482157
EGLN1	1.00383	1.30153e-05	0.000110357
PYROXD1	1.00207	0.000621875	0.00172586
AURKAIP1	1.00196	0.00237774	0.00516102
MPP6	1.00147	6.68075e-06	7.74814e-05
XPOT	1.00096	5.28099e-05	0.000271662
POP1	1.00059	0.00512614	0.00971972
PARN	0.999797	2.07692e-05	0.000146987
TIMM8B	0.999155	0.00340196	0.0069385
SIAH2	0.999007	0.00805997	0.0142676
GSPT1	0.998304	1.66231e-05	0.000128456
TTC13	0.998291	0.0289392	0.0436153
MRPL12	0.997912	0.00299915	0.0062413
ERP44	0.997513	3.04609e-05	0.000189552
FKBP8	0.997196	7.7756e-05	0.00035848
HNRNPLL	0.997161	5.415e-05	0.000276175
NDUFAF1	0.996943	0.0186292	0.0294819
EEF1E1	0.996174	0.000595093	0.00166725
IMPDH1	0.995536	1.68469e-05	0.000129511
NUP58	0.994975	1.05238e-05	9.81894e-05
DIP2B	0.993975	0.000124804	0.000502268
DDX49	0.993523	3.79157e-05	0.000218077
KLHDC8A	0.991479	0.0052696	0.00994103
NFKB2	0.991427	4.80875e-05	0.000254987
NUP37	0.991276	5.57143e-05	0.000281884
SHMT1	0.990192	0.000849254	0.00220122
LMO4	0.988453	0.0163065	0.0263119
SP100	0.988388	0.000385243	0.00117384
QSOX2	0.988276	0.000672356	0.00183141
TYMP	0.986721	0.0023906	0.00518575
MRPS23	0.985995	3.96727e-05	0.000224706
PUS7L	0.98572	0.000153806	0.000580615
EIF2B3	0.984542	3.41775e-05	0.000205443
VRK1	0.984097	1.23296e-05	0.000107378
SSRP1	0.983047	9.02342e-06	9.14382e-05
PDCD2	0.980606	5.51662e-05	0.000279913
TYW3	0.980181	0.000503646	0.0014561
MRPS27	0.979869	0.000151238	0.000574297
RNASEH1	0.979818	0.0012349	0.0029942
DDX3X	0.977724	4.84791e-05	0.000255701
BCOR	0.977565	0.00462972	0.00891315
PUS10	0.977555	6.14165e-05	0.000300613
GEMIN8	0.976425	0.000563648	0.00159433
EIF2D	0.976308	1.61473e-05	0.000126365
TRMT1L	0.975357	5.84672e-05	0.000291223
PHB2	0.974683	5.83631e-06	7.14568e-05
ELOVL1	0.973699	0.000224291	0.000773141
BCS1L	0.973152	3.25948e-05	0.000199129
EBNA1BP2	0.973052	0.000374867	0.00114767
TEX10	0.972519	3.88677e-05	0.000221606
DDX19A	0.972205	0.000496352	0.00143796
IRAK1	0.972203	0.00317308	0.00654732
MGST2	0.972099	0.00161235	0.00373867
PDXDC1	0.97157	0.000224401	0.000773143
PRMT6	0.971374	0.0242737	0.0373356
PKM	0.970734	5.80364e-05	0.000289895
LYAR	0.970595	0.000425736	0.0012693
UMPS	0.97047	1.71399e-05	0.000130592
RPL30	0.970355	0.000363204	0.00111876
RPL3	0.968474	4.30452e-05	0.000236782
POLR2H	0.96782	3.02032e-05	0.00018845
PSME4	0.967765	0.000169649	0.000622783
CHAD	0.966505	0.00291792	0.00610783
PM20D2	0.965474	3.37619e-05	0.000203812
NUDT9	0.965278	8.398e-05	0.000376604
MPP1	0.962224	0.000985736	0.00248297
LMBR1	0.96168	0.031642	0.0471392
COLGALT1	0.961642	0.000174981	0.000639364
ANKRD17	0.961327	2.8545e-05	0.000180982
RPL7L1	0.960547	3.86599e-05	0.000220918
PASK	0.95999	0.0109434	0.0186115
PNO1	0.959874	4.02682e-05	0.000226806
RNF149	0.959135	0.03709	0.0541813
YTHDF2	0.957443	1.5388e-05	0.000122845
MT2A	0.956864	0.00668397	0.0121687
COPG2	0.955313	1.36212e-05	0.000113585
ALG5	0.95521	7.8346e-05	0.000360024
RGS3	0.954653	0.00103827	0.00259219
SYVN1	0.954259	0.00107601	0.00266755
BCL2L12	0.953338	0.0283207	0.0427595
TCP1	0.952087	0.000161837	0.000602558
RPL13A	0.951257	8.45395e-05	0.000378872
DNTTIP2	0.9507	7.27179e-05	0.000341494
ZFP90	0.950557	0.0621195	0.0854431
NAA35	0.95018	0.000859054	0.00222253
UHRF1BP1	0.94866	0.00680223	0.0123443
SLC16A7	0.947526	0.0197131	0.0309201
MOSPD2	0.947156	0.00157187	0.00366398
PCGF1	0.947057	0.00656517	0.0119911
QPCTL	0.946328	0.0294801	0.0443017
GCN1	0.946029	8.17506e-05	0.000371529
IQCB1	0.942949	0.00558423	0.0104536
MRPL30	0.942866	2.78118e-05	0.000178415
NUP153	0.941994	8.57016e-06	8.86582e-05
INF2	0.941654	0.000512324	0.00147184
RPL7A	0.940743	8.17993e-05	0.000371529
GIGYF2	0.938999	1.4974e-05	0.000120457
FOXK2	0.937599	0.000232787	0.000791099
RCOR1	0.937581	1.47934e-05	0.000119644
WDCP	0.93652	0.000874719	0.00225315
NUP107	0.93641	2.51497e-05	0.000166756
MUL1	0.935736	0.00240459	0.00521129
SEC61A1	0.933782	0.000114637	0.000472116
NUP43	0.932801	0.0013131	0.00314892
KIF3A	0.932621	0.000258031	0.000855953
GPSM1	0.931815	0.00208885	0.00464826
ZDHHC6	0.931764	0.0200537	0.0314265
PEX6	0.93132	1.68379e-05	0.000129511
PHB	0.930447	0.000207783	0.000727962
LIMK2	0.929935	0.00327292	0.00671214
ZNF451	0.929059	0.00387658	0.00771275
B4GALT1	0.928991	0.000780016	0.00205723
B4GAT1	0.927375	0.0263138	0.0400548
NDOR1	0.927153	0.0134465	0.0221744
RPL32	0.926641	0.000165145	0.000611009
ADD2	0.926344	7.62487e-05	0.000353163
FBRS	0.926315	0.0128944	0.0214188
NEU3	0.924482	0.00981588	0.016922
FAM160B1	0.924172	1.12655e-05	0.000101007
ACSL1	0.922988	0.00019283	0.000685088
STX12	0.922475	0.0121845	0.0204173
NUP35	0.922234	0.000143888	0.000555041
CST7	0.922169	0.0463892	0.065978
LRRC40	0.921581	0.00011009	0.000457679
MVD	0.921093	7.79328e-05	0.00035906
KIF1C	0.920918	3.39911e-05	0.000204845
RBBP7	0.92048	2.76495e-05	0.000177535
PCDHB5	0.920252	0.0725356	0.0980924
PC	0.920077	0.000123455	0.000497482
MRPS21	0.919907	7.21778e-05	0.000339861
PSMD12	0.919794	4.43212e-05	0.000241362
SAC3D1	0.919292	0.0415764	0.0599172
MRPS12	0.919222	0.000261503	0.00086389
STAU2	0.918733	0.00165296	0.00381747
ZFC3H1	0.918362	0.0116077	0.0195731
DARS2	0.918055	0.0084826	0.0149279
XPNPEP1	0.916621	3.65342e-05	0.000212205
UQCC1	0.916034	8.36793e-06	8.743e-05
MRPL35	0.915921	3.76719e-05	0.000217028
MAFF	0.915267	0.0697739	0.0946625
CANT1	0.912639	1.24569e-05	0.000107559
EIF2B5	0.912181	2.52192e-05	0.000166756
MT-ATP6	0.912093	0.00265886	0.00563951
PPA1	0.911542	2.52863e-05	0.000166913
PMVK	0.910855	0.000336925	0.0010566
KIF5C	0.910486	0.000100036	0.00042692
DMAC2	0.910098	0.00176275	0.00402922
SLC35A2	0.909911	0.015089	0.0246034
QTRT2	0.909467	0.000162104	0.000602916
RASAL1	0.908669	0.00549201	0.0103001
DNASE2	0.908653	0.000928842	0.00236582
G3BP1	0.908573	0.000425052	0.0012678
PLAA	0.9083	9.61045e-06	9.45437e-05
PSMD14	0.907996	0.000111843	0.000463039
RAB5A	0.907728	7.62528e-05	0.000353163
DBN1	0.906955	0.00262839	0.00558883
GNG5	0.90475	0.00049146	0.00142671
PINX1	0.904646	0.000254177	0.000847217
RCL1	0.9039	0.00044946	0.00132521
CLTA	0.903786	0.00184451	0.00418496
RAB19	0.902111	0.00132794	0.0031751
ZBTB21	0.901967	0.000192721	0.000685048
GSPT2	0.901959	0.000158437	0.000593341
OLA1	0.901618	2.04476e-05	0.000145586
MYO1G	0.900516	1.07479e-05	9.91862e-05
TTC1	0.898387	0.00065175	0.00179047
RPL10	0.898091	8.72058e-05	0.000388113
SORD	0.897578	4.05654e-05	0.000227887
MRPS7	0.897484	0.000783529	0.00206418
CDK5	0.895997	4.46698e-05	0.000242631
TRIM5	0.89589	5.80304e-05	0.000289895
NHLRC2	0.895439	0.000164224	0.000609032
RPS27	0.894898	0.00011343	0.000468239
NOP53	0.89483	0.000784933	0.00206666
RPL15	0.894817	1.61614e-05	0.000126365
PSMD13	0.894578	1.58621e-05	0.000125317
RPS2	0.894062	0.000108462	0.000452222
YWHAE	0.894041	1.8965e-05	0.00013995
DYNLL1	0.892666	2.11441e-05	0.00014815
CDK4	0.892582	0.00041818	0.00125047
JMJD1C	0.890375	0.000895915	0.00229769
NUP133	0.889612	1.69856e-05	0.000129978
MRPS25	0.888827	0.000120596	0.000488961
EEF2	0.887932	1.96551e-05	0.000142321
MRPS34	0.887078	0.000598645	0.00167521
RANGAP1	0.886268	2.10763e-05	0.000147915
RAB1A	0.885711	2.07206e-05	0.00014679
APOBEC3D	0.885069	0.00174406	0.00399469
NAA25	0.884732	3.56114e-05	0.000208755
ADI1	0.88468	0.000336599	0.0010566
ARAP2	0.884472	0.00591091	0.0109865
MRPL18	0.884201	5.56437e-05	0.000281729
RPL18	0.883592	0.000274485	0.000898787
ATG4C	0.883455	0.00885325	0.0154817
WDR18	0.883163	1.96751e-05	0.000142321
CAMSAP1	0.883004	8.54764e-05	0.000381648
EMC6	0.882697	0.00236239	0.00513245
YBEY	0.881623	0.0111969	0.0189785
RPL35A	0.881418	0.00152748	0.00358186
NGDN	0.880634	3.45754e-05	0.000206081
HSPA8	0.880612	3.82838e-05	0.000219389
ACOX1	0.880489	0.0133539	0.0220474
RPL18A	0.879995	4.32284e-05	0.000237291
SPPL2A	0.879566	0.00104546	0.00260738
CRK	0.879325	2.92425e-05	0.00018441
LTV1	0.879212	0.0076955	0.0137603
ARHGAP35	0.878619	0.00153555	0.00359482
SCCPDH	0.878338	0.00246195	0.00531279
TTC9C	0.878058	4.28649e-05	0.000236158
TRMU	0.877379	0.000288505	0.000936016
CHD1L	0.876528	0.000146299	0.000561582
TTLL12	0.876459	4.04348e-05	0.000227381
C15orf39	0.876239	2.98726e-05	0.000186802
ETNK1	0.876226	0.000864535	0.00223435
RFTN1	0.87619	8.1983e-05	0.00037166
MRPL15	0.875866	1.33174e-05	0.000111711
AFAP1	0.875261	0.00605712	0.0112041
GGT1	0.874886	0.0485817	0.0686613
RPS8	0.874749	7.48947e-05	0.000348472
TTC19	0.87457	0.0023227	0.00506021
GSE1	0.873332	0.00669529	0.0121784
CCT4	0.873131	3.9853e-05	0.000225196
POLL	0.872843	0.0131905	0.0218184
UROD	0.872419	8.7597e-05	0.000388873
MGAT2	0.872165	0.000193259	0.000686268
GEMIN2	0.871532	0.0596138	0.0823172
ZC3H8	0.871378	0.00188141	0.004255
RPL14	0.871042	0.00422897	0.00826943
DDX54	0.870888	0.000153486	0.000579717
CD58	0.870607	0.0268484	0.0407807
G3BP2	0.87056	6.58066e-05	0.000316185
ME2	0.870527	4.82461e-05	0.000255444
MRPS22	0.870471	0.000129473	0.000515618
TTC7A	0.870106	0.000215316	0.000748415
TMEM106B	0.869064	6.00921e-05	0.000296917
TRIM25	0.868989	3.51331e-05	0.000207686
COG3	0.868739	0.000301914	0.000971488
SLC25A30	0.868623	0.000166554	0.000615901
TIMM23	0.86832	0.0160244	0.0259113
KPNB1	0.867434	4.70316e-05	0.000252267
LMBRD2	0.867408	4.67635e-05	0.000251172
CCT7	0.867307	6.48279e-05	0.000313616
NUP62	0.866203	0.00127634	0.00307776
SLC27A4	0.866054	0.0112491	0.0190625
PPP4R3B	0.865974	0.000980197	0.00247078
CIAO1	0.86572	2.49839e-05	0.000166003
GNPDA1	0.864908	0.0034464	0.00700419
ARL6	0.864345	0.000298701	0.000962656
RPL28	0.864253	8.32166e-05	0.000374369
SERINC1	0.86314	0.00157128	0.00366389
MAP7D3	0.862866	0.00184357	0.00418418
RPS26	0.862299	0.000100147	0.000427135
NUP98	0.861863	5.48403e-05	0.000278861
DDX47	0.861696	3.05531e-05	0.000189628
PSMD3	0.861614	0.000189182	0.000675528
USP10	0.861461	7.8671e-05	0.000361048
MRPL2	0.86081	0.000131243	0.000520767
C17orf75	0.860589	0.0001786	0.000651242
MRPL28	0.860249	9.00963e-05	0.000395987
MRPL19	0.860016	3.48491e-05	0.00020674
RNF5	0.859601	0.00921087	0.0160316
ZPR1	0.859195	0.00015312	0.000578646
SNAPC4	0.858863	0.0555949	0.0773204
PLA2G15	0.857948	0.0221954	0.0343409
RAB18	0.857787	0.000177299	0.000647164
GGNBP2	0.856986	9.52114e-05	0.000410781
CCT5	0.856958	3.1683e-05	0.000195097
MRPL21	0.856891	0.000131484	0.000521433
ANKRD16	0.855828	0.00233769	0.00508883
CCT3	0.855575	3.01722e-05	0.000188423
CD2	0.854765	0.00157514	0.00366806
RPL4	0.853609	7.13177e-05	0.000336934
TST	0.853533	0.0215649	0.0335344
ZFPL1	0.853436	0.000164357	0.000609053
TRMT44	0.85196	0.000481736	0.00140483
USP13	0.851485	0.000614545	0.00170924
EMC10	0.851242	0.00188397	0.00425571
OTUD6B	0.850825	0.00106579	0.00265153
KHK	0.850801	6.80493e-05	0.000323658
LARS	0.849534	2.32637e-05	0.000156786
FAF2	0.848697	5.86665e-05	0.000291804
RCC1	0.847704	0.000428352	0.00127392
EIF6	0.847598	0.000128282	0.000511686
CCT6A	0.846334	2.00743e-05	0.000143685
MRPS16	0.845039	0.000665049	0.00181592
AIMP1	0.844415	0.00018669	0.00067059
OGFOD1	0.844209	0.00113259	0.00278145
ACOT8	0.843062	0.000190002	0.000677427
RAF1	0.842333	0.000327783	0.00103447
RPL7	0.842021	7.672e-05	0.000354861
C12orf45	0.841627	0.0422191	0.0607442
FRA10AC1	0.841518	0.00714645	0.0129023
SELL	0.841395	0.00704331	0.0127295
MYO1C	0.84093	0.000492621	0.00142832
AP3M2	0.840582	0.00243052	0.0052546
FAM96B	0.837118	0.00147403	0.00347267
GSTZ1	0.83656	0.000295505	0.000955217
AP1S1	0.835587	0.00405978	0.00799616
CTDP1	0.835535	7.77306e-05	0.00035848
SFXN1	0.83538	0.000158426	0.000593341
PSMC2	0.833734	3.06541e-05	0.000189919
PTGES3	0.831893	3.62214e-05	0.000210908
POLR1A	0.831314	0.000166929	0.000616644
SND1	0.83028	5.69773e-05	0.000286361
LARP1	0.829319	0.000111823	0.000463039
GOLGA1	0.829116	0.0192149	0.0302799
ATG4B	0.829039	0.00022798	0.000783564
TNPO1	0.827584	0.000103226	0.000436578
CLPB	0.827233	0.000794078	0.00208575
PSMD8	0.826938	1.45109e-05	0.000118624
CCT2	0.826364	4.4781e-05	0.000242925
KIF21B	0.826215	0.000388576	0.00118043
YTHDC2	0.825953	6.35814e-05	0.000308643
UFSP2	0.825903	0.000261941	0.00086493
BNIP1	0.825421	0.000112059	0.000463364
RCHY1	0.825323	0.0108792	0.0185245
NSUN4	0.824483	2.1912e-05	0.000150549
DHX16	0.824285	9.59766e-05	0.000413343
RHOC	0.824133	0.020933	0.032674
PMS2	0.823889	0.000105474	0.000444199
IDH3B	0.823728	0.000219638	0.000760815
CANX	0.823542	0.000412815	0.00124073
SENP3	0.823481	0.00355772	0.00718563
PLEKHA2	0.823299	0.000452844	0.00133268
RPL13	0.822424	0.0024754	0.0053344
IRF2BP2	0.822286	7.90253e-05	0.000361862
HAUS5	0.822016	0.000959161	0.00242468
PREB	0.821911	0.000519098	0.0014898
MMGT1	0.821472	0.03704	0.0541287
SOAT1	0.821247	6.59819e-05	0.000316597
RAP1A	0.820999	0.000172527	0.000632359
YTHDF1	0.820972	0.00731809	0.0131722
SLC30A1	0.8206	0.0590647	0.0816547
DDX24	0.820454	5.79407e-05	0.000289826
USP34	0.819908	0.0153792	0.0250284
HYOU1	0.819585	0.000417562	0.0012503
ERGIC3	0.819518	0.000275094	0.000900367
ALDOC	0.819503	0.000111969	0.000463292
SYNCRIP	0.819268	1.57819e-05	0.000125086
NAA50	0.818843	6.21042e-05	0.000303139
PSMD7	0.818664	0.00207273	0.00462403
IRGQ	0.816986	0.000238228	0.000805459
YARS	0.816533	3.26537e-05	0.000199129
PPP6R3	0.816322	0.000237764	0.000804661
SUGP2	0.815876	0.000470739	0.00137731
SWAP70	0.815717	0.000142097	0.000549635
PDLIM7	0.815566	0.0001587	0.000593656
CHORDC1	0.81537	0.000248276	0.000831077
PRKCI	0.814728	5.16511e-05	0.00026785
YIPF5	0.814557	0.00596338	0.0110637
MRPL44	0.814441	3.51975e-05	0.000207686
RPL9	0.814214	8.80014e-05	0.00038987
TOR3A	0.813073	0.0033382	0.0068262
PAK1IP1	0.812343	0.000118099	0.000482157
SLC39A10	0.812245	0.0665936	0.0908189
MRPS6	0.812211	0.00205813	0.00459583
TMEM33	0.81181	0.00767728	0.0137312
UTP3	0.811543	0.000260205	0.000861214
FARS2	0.811153	0.000766869	0.00202634
RPL24	0.810803	0.000448898	0.00132438
CLK2	0.810482	0.00992141	0.0170665
ARL1	0.809502	0.0087106	0.0152587
ARF4	0.808474	0.000891154	0.0022913
PLAGL2	0.808452	0.00347773	0.00705636
LYPLA1	0.8077	4.85209e-05	0.000255701
SMPD4	0.806961	4.9198e-05	0.000257498
DUS2	0.806724	0.000638688	0.00176213
RPL23	0.806698	4.73573e-05	0.000252441
HMBS	0.806544	0.000658981	0.00180753
DNAJC21	0.806302	0.000214653	0.000746476
NSA2	0.805543	0.0323752	0.0481301
HMG20B	0.804745	0.00625689	0.0115275
ELP3	0.804045	0.000842311	0.00218803
RPL8	0.803961	5.64177e-05	0.000284627
CFLAR	0.803958	0.00156829	0.00365814
PSMD6	0.802982	3.441e-05	0.000205553
PWP1	0.802922	0.000576382	0.0016232
GBP3	0.802897	0.00483998	0.00925413
ADNP2	0.802153	0.021247	0.0330983
RPL6	0.801735	3.56336e-05	0.000208755
PAM16	0.801194	0.00403225	0.0079597
MACF1	0.800827	7.82304e-05	0.000359727
PLBD2	0.80013	0.000144826	0.000558049
RPL11	0.799718	9.38572e-05	0.000407539
ACSL3	0.799092	8.78162e-05	0.000389357
APOBEC3G	0.798573	0.00012633	0.000506873
HDAC8	0.798489	0.000149711	0.000571229
ADAT2	0.79829	0.00556939	0.0104339
SCAMP3	0.798098	0.000158773	0.000593656
PCBP2	0.79807	0.000168505	0.000619869
CEP97	0.797579	0.00536178	0.0100905
CLTC	0.796739	4.79874e-05	0.000254987
GTF3C3	0.796167	0.000540685	0.001538
GBA	0.796017	0.00404704	0.00797773
NLE1	0.795979	5.70829e-05	0.000286551
COX20	0.795456	0.000221123	0.00076446
SIRT6	0.795238	7.74264e-05	0.000357426
MRPL37	0.794945	2.46274e-05	0.000164563
DNAJB11	0.794834	0.00309893	0.00641981
SENP1	0.794351	0.00363032	0.00729681
HSP90B1	0.794306	0.000101238	0.000430436
NAA30	0.79274	5.11336e-05	0.000265556
EIF3M	0.792715	0.000150873	0.000573222
ACAD9	0.792636	0.000139127	0.000542304
STX2	0.792109	0.00323313	0.00664405
ATG9A	0.791992	0.006036	0.0111749
RRP7A	0.791495	0.000356169	0.00110203
CMSS1	0.791171	0.000635687	0.0017566
RAP2C	0.790776	3.60156e-05	0.00021023
GTF3C4	0.789821	0.000115939	0.000474711
VAPB	0.789406	0.000492397	0.00142831
THOC3	0.788793	0.00241675	0.00523122
POLR1B	0.788317	0.000548975	0.0015597
RBMS1	0.787581	0.00179378	0.00408823
COG4	0.787181	2.1668e-05	0.000149893
DROSHA	0.787086	0.00214811	0.00475176
PEX16	0.786735	0.00228096	0.00498976
MRRF	0.786722	0.00259116	0.00553886
RBM23	0.786642	0.000510917	0.00146997
PTPN22	0.785392	0.000329309	0.00103882
LAS1L	0.784148	0.000252798	0.000843418
DDX27	0.783899	4.31457e-05	0.00023715
RPL21	0.783893	0.00160447	0.00372441
MRPL14	0.783678	0.00183744	0.00417294
UTP14A	0.783563	0.000844549	0.00219223
RRS1	0.783169	0.00160461	0.00372441
EIF5	0.782848	0.00020903	0.000731605
MALSU1	0.781937	0.00081	0.00212362
VDAC2	0.781638	0.000115706	0.000474415
ADAT3	0.781138	0.000532243	0.0015222
MLKL	0.780566	3.63215e-05	0.000211317
P4HB	0.779392	0.000139355	0.000542694
TARBP2	0.778489	0.000336394	0.0010566
PDE7A	0.776996	0.00298294	0.00621384
CARNMT1	0.776963	0.00217666	0.0048013
PSMD2	0.776889	4.26039e-05	0.000235946
PTPN2	0.775867	0.000194807	0.000690487
MRPL4	0.775793	6.03178e-05	0.000297296
COG2	0.775689	0.000375689	0.00114969
NOP9	0.774899	6.95423e-05	0.00032987
TRIM11	0.774827	0.00356112	0.00718889
PPP1R10	0.774705	0.000147152	0.000563938
TLK2	0.774602	0.000107778	0.000450306
MRPL9	0.772341	0.000538924	0.00153578
ZMPSTE24	0.77227	3.27292e-05	0.000199282
PSMD1	0.772067	3.46267e-05	0.000206154
PIP5K1A	0.769178	0.000125561	0.000504459
EARS2	0.769165	7.58703e-05	0.000351853
MAP4	0.769149	0.000619028	0.00171931
PPT2	0.768702	0.00488493	0.00932745
RPS4X	0.768093	7.45178e-05	0.000347205
EPS8L2	0.767761	0.0437667	0.0627281
TIMM50	0.767562	0.000258131	0.000855953
ZDHHC13	0.766912	0.00649771	0.0119018
RTN3	0.76663	0.00259627	0.00554337
L2HGDH	0.765345	0.00168897	0.00389207
RPL17	0.765343	8.23716e-05	0.000371989
ZFPM1	0.765289	0.00756998	0.0135668
C1QBP	0.765053	0.00287818	0.00603759
PSMD11	0.76438	3.09053e-05	0.000190975
ORC4	0.764233	2.9339e-05	0.000184812
MIEF1	0.764005	0.00139939	0.00332009
SSNA1	0.763898	0.000121645	0.000491803
NOL9	0.763884	0.000166687	0.000616069
TXNDC5	0.762804	0.00133592	0.00319094
SPATA5	0.762747	2.81731e-05	0.000179394
EIF2B2	0.761908	3.21258e-05	0.000197137
MRPL27	0.759631	4.95518e-05	0.000258673
WDR26	0.759371	7.45116e-05	0.000347205
GEMIN6	0.759338	0.0194914	0.0306133
DNAJC19	0.759122	0.000109026	0.00045404
MAEA	0.758865	0.000338265	0.00105903
RPL26	0.758393	3.52654e-05	0.000207739
PEX1	0.758223	0.000187793	0.000671925
RPS11	0.758124	7.23088e-05	0.000340101
MRPL24	0.757961	5.23743e-05	0.000270313
MSH3	0.756917	0.00032569	0.00103155
SLC25A6	0.756833	0.0522653	0.073186
ACAD10	0.756761	0.0223027	0.0344842
TUBE1	0.756129	0.000465402	0.00136396
MRPL32	0.755114	0.000107948	0.000450528
NAA20	0.754873	0.000724912	0.00194236
RPL36	0.75398	3.03593e-05	0.00018909
DUSP12	0.753366	0.0105942	0.0180829
CORO1B	0.753145	0.012294	0.0205619
CCP110	0.752477	0.000197573	0.000698318
SCP2	0.752249	3.72851e-05	0.000215503
TTC12	0.752033	0.00525421	0.00991993
TTC39B	0.749669	6.65499e-05	0.000318889
SMARCAD1	0.749405	0.019071	0.0300868
LPIN2	0.748293	0.000596078	0.00166869
NUP88	0.748252	7.5835e-05	0.000351853
HNRNPAB	0.746607	0.00176942	0.00404186
GTF3C1	0.745989	8.30162e-05	0.000374182
PIGG	0.745873	0.00595673	0.0110542
RPS16	0.745182	0.000216431	0.000751551
VARS	0.744729	0.000592151	0.00166033
C3orf58	0.744699	6.59181e-05	0.000316506
TUBG1	0.743843	0.000243339	0.000819601
MRPL51	0.74319	0.000396269	0.00119814
TACO1	0.742848	0.000182926	0.00066189
RMND5A	0.741738	0.000428367	0.00127392
MRPS18B	0.741322	0.000229528	0.000784943
RBKS	0.741144	0.00319508	0.00658309
C19orf47	0.739813	0.000179261	0.000652304
EDC3	0.739436	8.21844e-05	0.000371857
ZHX3	0.738936	0.00794741	0.0141143
STAMBPL1	0.738671	0.00387989	0.00771716
EIF5A	0.738334	0.000144544	0.000557269
NOP16	0.738226	0.00134904	0.00321684
MBD4	0.738201	0.00145349	0.00343229
YIPF3	0.737992	0.0042782	0.00835415
PSMC6	0.737314	3.48909e-05	0.00020674
RRP15	0.736618	0.000832383	0.00216832
DNAJA2	0.734918	0.000100368	0.000427561
PXK	0.733988	0.012493	0.0208354
KTI12	0.733569	0.0124684	0.0208091
GUF1	0.733124	0.000758165	0.00200883
HTRA2	0.732379	0.000161499	0.000602253
TRIM27	0.732074	0.000724685	0.00194236
RPS3	0.731999	0.000754289	0.00200208
CD3EAP	0.731875	0.000157548	0.000591265
IL12RB1	0.731643	0.0170219	0.0272497
PSMC3	0.731311	8.14585e-05	0.00037071
NPM1	0.730435	0.00112759	0.00277208
YIPF4	0.72914	0.00337526	0.00689395
SPOUT1	0.729108	0.000536318	0.00153113
C1orf122	0.728805	0.0179622	0.0285672
MRPL48	0.728712	0.000231998	0.000791099
WDR11	0.728289	0.000278484	0.000908515
SNRNP35	0.728006	0.00468895	0.00901171
ATG7	0.727126	0.000473845	0.00138468
MRPL13	0.726393	0.000113325	0.000468077
ZNHIT3	0.726231	0.0464153	0.0660019
NOMO1	0.725653	0.0194756	0.0305953
TMEM41A	0.725625	0.00984366	0.0169616
TBC1D8B	0.72556	0.0145629	0.0238042
GAN	0.725211	0.0468025	0.0664188
STK35	0.724751	0.00257368	0.00551013
CDK9	0.724225	0.000149273	0.000570106
HAUS2	0.723958	0.00801246	0.0142048
MAGED2	0.723381	9.04871e-05	0.000396963
CLPP	0.722977	0.000101469	0.000430436
ORC5	0.722878	0.000229882	0.000785134
TEX2	0.722319	0.00332075	0.00679643
SSR4	0.721926	0.00013652	0.000536063
DPYSL2	0.721875	0.000797128	0.00209298
AARSD1	0.721374	0.000909097	0.00232391
MRPS14	0.721152	0.000134105	0.00053004
ADSS	0.720996	0.00032476	0.00102906
SRBD1	0.720949	5.22437e-05	0.000269932
ORC3	0.720705	6.46428e-05	0.00031315
GGCT	0.720134	8.23393e-05	0.000371989
FXR2	0.718519	9.39979e-05	0.000407555
ANKRD40	0.717991	0.000734554	0.00196224
ACOX3	0.717795	0.00153153	0.00358898
ARL5A	0.717737	0.000550267	0.00156274
TM9SF1	0.717728	0.0274754	0.0415899
LPCAT1	0.717287	0.000250575	0.000837978
RPL19	0.716853	0.000336816	0.0010566
KATNA1	0.7167	0.00409176	0.00804793
RPL27A	0.716155	3.434e-05	0.000205553
CNOT11	0.714057	0.0625358	0.0858985
EIF2B4	0.713931	0.00359394	0.00724222
RPS9	0.713592	5.88696e-05	0.000292608
HPRT1	0.713254	6.67322e-05	0.000319546
STRBP	0.713074	0.00030014	0.00096666
EIF3H	0.713002	8.96497e-05	0.000395173
EEF1AKMT2	0.711753	0.0382104	0.0555652
NABP2	0.711603	0.000813407	0.00212781
PSMC5	0.711475	0.000147015	0.000563938
KIF2A	0.711117	0.00510574	0.00969403
SACS	0.711031	0.00196321	0.00441316
EIF3B	0.710624	0.000558043	0.00158165
ASB1	0.710579	0.0392811	0.0568995
ELP2	0.710469	0.000628214	0.00173731
MRPS30	0.709773	4.14159e-05	0.00023091
DHX57	0.709727	0.00431348	0.00841837
ELL	0.709695	0.000503239	0.00145552
RPL27	0.70902	0.000686699	0.00185972
ZC3H7A	0.708867	0.000776131	0.00204775
SPOCK2	0.70835	0.0218257	0.0338877
RFX3	0.70833	0.000211062	0.000737015
DRG1	0.707944	8.51777e-05	0.000381007
EIF2AK4	0.707801	0.0530927	0.0742415
UBE2K	0.707688	6.02515e-05	0.000297296
NCLN	0.706705	0.00288178	0.00604335
RPL35	0.706385	0.000101968	0.000431775
PAAF1	0.705763	0.000443794	0.00131261
EXOC6	0.705519	0.0257118	0.0392484
FPGS	0.704393	0.00212086	0.00470742
MPHOSPH10	0.704348	0.00221381	0.00487107
DOK1	0.703343	0.00260588	0.00555717
TARBP1	0.702379	0.000726772	0.00194586
NSMCE2	0.702269	0.0163516	0.0263558
RBBP6	0.701863	4.10685e-05	0.000229847
ACOT9	0.701305	0.000121087	0.000490671
MRPL58	0.700976	0.000106284	0.000445247
TREX1	0.700952	0.0296214	0.0445045
CKAP5	0.700188	0.00018142	0.000657786
RNF167	0.699866	0.014074	0.0231067
SPATA5L1	0.699609	6.62813e-05	0.000317817
EIF3D	0.699582	0.000301598	0.000970916
AHCY	0.699504	0.000356212	0.00110203
SMARCA5	0.698522	5.18577e-05	0.000268522
[truncated: 1,987 more rows]

## Sheet: Data S3, TM stim 5d
Supplementary Data 3. Differential protein expression
We tested for differential protein expression analysis using a two-sided moderated T-test. Columns correspond to gene name, log2-fold change, P value and FDR-adjusted P value
We report any protein with an estimated absolute LFC larger than 0.5 at FDR 0.1 and which could be uniquely mapped to an Ensemblgene id. Each tab corresponds to a pairwise comparison, as specified in the tab name (stim = Th0 vs resting cells; others = cytokine condition vs Th0).
gene_name	LFC	p_value	p_adj
RRM2	5.72085	0.000294635	0.00163238
KIF2C	5.29742	0.000133918	0.00108886
GZMB	5.04926	0.00542641	0.0118998
HMMR	5.04646	0.00015432	0.00115429
RACGAP1	5.04161	2.9475e-05	0.000633358
PYCR1	4.9893	0.00015019	0.00114062
UBE2C	4.98059	7.0852e-06	0.000416324
NDC80	4.97549	2.37824e-06	0.000329544
TNFRSF8	4.9394	0.00308845	0.00777839
TOP2A	4.87321	1.86945e-06	0.000324101
UBE2T	4.77315	3.58734e-05	0.000670405
NUF2	4.77048	7.02664e-05	0.000835404
PLK1	4.73068	0.00297785	0.00755715
CDC45	4.72779	0.000153463	0.00115211
IL32	4.68344	8.79517e-06	0.000426011
DHFR	4.58466	1.59411e-05	0.000518171
IRF4	4.54784	2.21695e-07	0.000209029
CHEK1	4.5189	1.5555e-05	0.000511057
TPX2	4.49328	0.000460159	0.00211361
CDC20	4.47838	0.00684583	0.0141191
NUSAP1	4.47211	8.89529e-06	0.000426011
MAOA	4.4595	8.94098e-05	0.000932395
HMGCS1	4.36866	0.000263572	0.00152095
IFI44	4.35867	7.11375e-05	0.000837613
GMNN	4.3333	0.00136763	0.00434385
DLGAP5	4.28436	0.00128361	0.00413702
KIF11	4.26294	0.00111405	0.00376965
UHRF1	4.25271	0.000590087	0.00247327
UCK2	4.23575	3.99585e-06	0.000339917
KIF22	4.18569	8.48254e-07	0.000273598
GINS3	4.14466	0.000115871	0.00103978
AURKA	4.13176	1.73536e-06	0.000324101
SLC1A5	4.12608	1.42557e-05	0.000495872
TFRC	4.11428	1.30784e-07	0.000209029
DTL	4.11392	1.41281e-05	0.000495872
CIT	4.0937	0.000189591	0.00127654
MKI67	4.0794	3.45701e-07	0.000209029
ASNS	4.07417	4.76571e-05	0.000728081
IQGAP3	4.06701	1.21672e-05	0.00046271
UBE2S	4.0625	0.000157844	0.00116431
TIPIN	4.05195	3.68142e-07	0.000209029
CKS2	4.03349	0.000595899	0.00247724
CUEDC2	4.02641	4.9282e-05	0.00074361
KNL1	3.96404	2.78614e-05	0.000617091
CDK1	3.96008	2.65871e-07	0.000209029
GINS1	3.95868	1.66441e-05	0.000524288
LARP4	3.94965	0.00146321	0.00456069
KIF4A	3.90711	2.55647e-07	0.000209029
NCAPH	3.89646	1.89565e-05	0.000543887
AEBP2	3.89622	0.00170981	0.00505046
CHAF1B	3.873	3.61184e-05	0.00067088
SLC43A3	3.86879	0.00314374	0.00787676
RPL22L1	3.86696	2.23908e-07	0.000209029
MASTL	3.82523	0.00022612	0.00140429
SLC38A5	3.81725	8.8079e-05	0.000924994
MTHFD2	3.76593	4.24034e-06	0.000339917
ATAD5	3.72572	3.37665e-05	0.000656007
CKAP2	3.71745	5.84182e-06	0.000368035
FANCI	3.69162	2.28726e-05	0.000581698
KIFC1	3.66954	6.52459e-05	0.000808111
BARD1	3.65972	0.000318045	0.00170638
SPC25	3.65616	7.79401e-06	0.000423682
GINS4	3.64708	2.90536e-06	0.000334993
SLC7A5	3.63835	1.36621e-05	0.000494019
ANLN	3.61978	1.05606e-05	0.000453034
IRF7	3.60389	0.000433086	0.00204212
CENPH	3.59481	0.000170542	0.00120366
KIF23	3.58678	3.78732e-05	0.000685524
INCENP	3.58508	0.000552463	0.00236422
CTLA4	3.58343	9.402e-07	0.000273598
NPM3	3.57637	5.41286e-07	0.00022052
SMC2	3.57469	2.12557e-05	0.000557138
PBK	3.56177	0.00120484	0.00397129
SPAG5	3.55768	0.0088309	0.0172249
CEP55	3.55589	3.84613e-06	0.000339917
AURKB	3.54477	0.00329769	0.0081516
KIF15	3.50886	4.50255e-06	0.000340193
MCM2	3.50289	4.65702e-07	0.00022052
DNA2	3.50078	9.70402e-06	0.000439269
TNFRSF18	3.50072	5.34765e-05	0.00077994
LAG3	3.49704	0.000972963	0.00340732
MCM7	3.48679	7.7929e-06	0.000423682
PYCR2	3.48625	5.59944e-06	0.000364469
MCM4	3.46815	4.47613e-06	0.000340193
MCM6	3.46556	3.43586e-07	0.000209029
NCAPD2	3.46086	1.45513e-07	0.000209029
PSAT1	3.44786	4.04618e-06	0.000339917
FDFT1	3.42535	9.21419e-07	0.000273598
CLUH	3.40482	4.08878e-06	0.000339917
TIMELESS	3.40224	9.67451e-06	0.000439269
RMI1	3.40039	0.0160227	0.0279597
HELLS	3.39787	2.46859e-05	0.000596267
POLA2	3.34472	1.52658e-05	0.000507007
SMC4	3.3392	1.08751e-06	0.000276906
SLC39A14	3.33153	0.00118877	0.00394172
SKA3	3.3211	0.00874982	0.0170995
SATB1	3.31388	7.81194e-07	0.000273598
WDR54	3.28596	0.000174869	0.00122157
PHF19	3.28139	4.63772e-05	0.000727188
EEF2K	3.26268	0.0123209	0.0224957
WDR76	3.23441	3.61432e-06	0.000339917
AK4	3.22928	7.9474e-06	0.000423682
NCAPD3	3.21442	5.22634e-06	0.000362278
NCAPH2	3.20269	0.0136926	0.0244951
FAM111B	3.18998	3.29234e-06	0.000335325
SPC24	3.18306	3.76258e-07	0.000209029
CD200	3.17655	3.78622e-05	0.000685524
FANCD2	3.16769	0.00022209	0.00139342
WDHD1	3.16619	7.60359e-06	0.000423682
ARG2	3.15906	0.00652869	0.0135935
KPNA2	3.14842	5.34412e-07	0.00022052
SLC2A1	3.14707	2.45592e-07	0.000209029
LIMA1	3.14247	6.95664e-06	0.000412738
RRM1	3.14127	4.96022e-07	0.00022052
CBSL	3.13833	5.66593e-06	0.000364469
ZWINT	3.13822	0.0105012	0.0198555
NCAPG	3.11827	5.79474e-05	0.000789543
PCNA	3.1168	1.16557e-06	0.000284911
DSCC1	3.11378	0.000531289	0.00229125
DHCR24	3.09591	7.8543e-05	0.000872684
POLE	3.08483	3.88374e-05	0.000692181
CHAF1A	3.07298	0.000209998	0.00135943
RAD51	3.02951	0.00743609	0.0150271
SPDL1	3.02513	0.000568439	0.00241369
SLC7A1	3.01572	4.69016e-05	0.000727188
CD70	3.01068	0.000429476	0.0020298
ASF1B	3.00719	3.22548e-06	0.000335325
TONSL	3.00403	0.000398974	0.00193117
VDR	3.00045	3.79905e-05	0.000685524
PRDM1	2.9942	4.31813e-06	0.000339917
CENPP	2.99106	0.000114848	0.00103625
P4HA1	2.97882	3.25698e-05	0.000656007
GPT2	2.97242	0.0628035	0.0901556
CDC123	2.96803	1.0629e-06	0.000276906
BCAT1	2.95148	2.45006e-05	0.000596267
SLC27A2	2.9512	0.00636042	0.0133248
MX1	2.95073	7.64451e-07	0.000273598
FASN	2.93903	1.84014e-06	0.000324101
NCAPG2	2.92165	0.000102688	0.000987547
SLC3A2	2.91181	0.000489465	0.00218969
NOTCH1	2.89361	2.40125e-05	0.000596
MYO1B	2.88856	2.2034e-05	0.000568144
SUV39H2	2.88138	3.82477e-05	0.000687447
MCM5	2.8627	1.72951e-06	0.000324101
TYMS	2.86132	2.41872e-06	0.000329544
AKAP2	2.85998	3.22618e-06	0.000335325
NFIL3	2.8515	0.000134383	0.00108994
NAMPT	2.80502	3.87312e-06	0.000339917
MTFR2	2.79989	8.78135e-06	0.000426011
CHTF18	2.79952	6.09461e-05	0.000798632
BATF	2.79703	7.6923e-06	0.000423682
SKA1	2.78555	0.000126098	0.00105995
TEX30	2.77528	0.000174711	0.00122157
MTERF3	2.77472	3.28243e-06	0.000335325
GINS2	2.76183	3.24905e-06	0.000335325
HERC5	2.74557	3.40383e-05	0.000656007
SPATS2L	2.73814	0.00268365	0.00699947
HK2	2.73795	6.02366e-06	0.000369615
LIG1	2.73359	0.000156766	0.00116167
MCM3	2.7217	7.06719e-05	0.000837613
ICOS	2.71322	2.03849e-06	0.000327821
ZWILCH	2.71152	0.000144381	0.00112542
PRIM1	2.71003	6.45064e-05	0.000807784
SLC38A1	2.70033	1.17346e-05	0.000459682
SGO2	2.69791	0.0129188	0.0233364
MTHFD1L	2.68735	1.25591e-06	0.000295188
PRIM2	2.68321	0.000385529	0.00190304
CDCA5	2.6782	0.000332099	0.00174502
CKB	2.6743	0.00332266	0.00819734
EZH2	2.67202	0.000918456	0.00328035
SIVA1	2.66939	1.88024e-05	0.000543887
YRDC	2.66613	4.26915e-06	0.000339917
UBALD2	2.6569	3.6374e-06	0.000339917
SEL1L3	2.63786	2.56954e-05	0.000597752
RIOK2	2.62921	2.65099e-06	0.000329544
SEMA4A	2.62108	0.000578478	0.00243798
TIMM17A	2.61823	7.66753e-05	0.000863593
MAD2L1	2.61684	1.9459e-06	0.000324101
KIF20A	2.5971	0.0110019	0.0205919
GNA15	2.5928	0.00133136	0.00425965
AIFM2	2.58979	0.0210267	0.0352039
GOLT1B	2.58665	0.00949985	0.0182616
NSD2	2.57247	0.000205883	0.0013466
PTCD2	2.56229	5.80109e-05	0.000789543
JUNB	2.56131	0.000245621	0.00146295
ELL2	2.55061	0.00320551	0.00797268
ERCC6L	2.54197	2.29328e-06	0.000329544
SLC16A1	2.53876	7.59008e-06	0.000423682
FASTKD2	2.51324	1.77592e-06	0.000324101
TMEM97	2.50734	8.6542e-05	0.000921356
BEND3	2.50318	4.74968e-05	0.000727451
ASPM	2.49919	0.000315112	0.00169661
CDCA2	2.49919	6.15209e-05	0.000798632
PSMB5	2.49161	0.000954701	0.00336165
CDK2	2.48851	0.000946351	0.00334479
IFIT3	2.4795	0.00162762	0.00488525
DIXDC1	2.4752	2.44765e-06	0.000329544
DHPS	2.474	2.6822e-06	0.000329544
SLC1A4	2.47284	1.38962e-05	0.000495872
MINDY3	2.46963	0.000500022	0.00221575
CTH	2.46724	0.0433083	0.0656391
SASS6	2.46495	0.00423173	0.00980664
METTL2B	2.45535	2.53229e-06	0.000329544
TMOD1	2.45067	0.0300181	0.0479709
SHMT2	2.44708	9.88403e-06	0.000439657
PHGDH	2.43763	8.85845e-06	0.000426011
GPATCH4	2.43733	2.83426e-06	0.00033308
PALLD	2.43409	0.0422519	0.0642931
PLG	2.42845	0.00020912	0.00135651
ATRAID	2.42481	0.00189344	0.00543486
DESI1	2.42427	0.000109263	0.00101332
GK	2.40631	2.90794e-05	0.000630156
KNTC1	2.39757	2.95381e-05	0.000633358
FURIN	2.38821	7.586e-06	0.000423682
NOL3	2.38511	0.00194806	0.00554217
FOSL2	2.38452	9.04401e-07	0.000273598
AK6	2.38397	8.12828e-06	0.000423682
IKBIP	2.38228	0.00140438	0.00442608
PI4K2B	2.37663	2.0559e-05	0.000548082
PKMYT1	2.35969	2.22489e-06	0.000329544
RAD18	2.35873	0.00327326	0.00811148
GPRIN1	2.35642	0.000130063	0.00107768
CENPQ	2.35524	0.0350395	0.0546938
ASB6	2.35386	0.000118409	0.0010411
SLC19A1	2.3532	0.00454967	0.0103781
ACACA	2.35195	1.578e-06	0.000324101
TXLNA	2.34684	2.402e-06	0.000329544
HSPH1	2.34441	2.69632e-06	0.000329544
PPID	2.33542	9.95851e-07	0.00027662
MAP1LC3B2	2.29332	0.00556826	0.0120966
SLC35F2	2.29266	4.19438e-06	0.000339917
SDHAF2	2.29024	1.94347e-05	0.000545681
IREB2	2.28636	9.30122e-06	0.000429799
DUT	2.28161	3.43556e-05	0.000656007
PRMT7	2.27882	5.55455e-06	0.000364469
CENPF	2.27094	0.000631816	0.00258609
FAM207A	2.26662	1.52037e-06	0.000324101
ZEB1	2.26476	7.4748e-05	0.000852305
POLD3	2.24074	1.81525e-05	0.000533318
TOMM34	2.23568	5.50312e-06	0.000364469
KIF20B	2.22882	1.70568e-05	0.000527055
SYT11	2.22068	0.00027286	0.00155982
NT5DC2	2.21766	0.00685141	0.0141258
PSPH	2.21742	3.82956e-06	0.000339917
RIF1	2.21361	3.92982e-06	0.000339917
DIAPH3	2.21033	0.0229938	0.0380284
TIMM8B	2.20931	0.000894624	0.00321402
SQLE	2.20718	0.00436004	0.0100468
MYOF	2.20565	0.0118256	0.0217736
ECD	2.20421	1.12607e-05	0.000459282
MICAL2	2.20094	2.25573e-06	0.000329544
PFKFB4	2.19492	0.00637457	0.0133499
DDX21	2.19336	1.65583e-05	0.000524288
CENPU	2.19297	0.00521987	0.0115449
KCTD5	2.18989	1.77846e-06	0.000324101
PRMT3	2.18501	8.63656e-06	0.000426011
TRIP6	2.18095	1.67993e-05	0.000526465
RYBP	2.17569	0.000178471	0.00123653
ERAL1	2.17511	1.27754e-05	0.000473156
CYP51A1	2.17253	0.00582065	0.012507
TXNDC15	2.16433	1.72494e-05	0.000527055
PDCD2L	2.15869	1.09771e-05	0.000456336
OAT	2.15368	8.64685e-06	0.000426011
TOPBP1	2.15255	0.000174601	0.00122157
FAR1	2.15186	5.20152e-05	0.000769313
TRAP1	2.15183	3.40469e-06	0.000339917
ACSL4	2.15015	0.000883946	0.00319127
CTPS1	2.1438	1.15741e-05	0.000459282
COX16	2.14001	4.45912e-05	0.000718989
WARS	2.13397	1.0018e-05	0.000440433
TRUB2	2.11776	0.000109671	0.00101513
ANKRD52	2.11697	0.00427223	0.00988175
ACOT7	2.11607	1.73172e-06	0.000324101
NUCB1	2.11126	0.000169484	0.00120153
MMS22L	2.10667	7.94148e-05	0.000877259
NUDT1	2.10382	5.78161e-05	0.000789543
NKRF	2.0982	1.78982e-05	0.00053095
IL2RG	2.09544	9.00881e-06	0.000426011
FKBP4	2.09443	3.14021e-06	0.000335325
TTI2	2.09188	5.11857e-06	0.000359535
HSP90AB1	2.08821	1.96232e-06	0.000324101
HAX1	2.0838	0.000370114	0.00188156
MCAM	2.07967	4.50919e-06	0.000340193
CENPT	2.07532	9.07715e-05	0.000940939
HAVCR2	2.07268	0.0093576	0.0180392
SRR	2.06729	0.000741661	0.00285588
SLC6A6	2.0635	0.00392222	0.0092436
ANKRD39	2.0551	0.00980911	0.0187675
CCP110	2.05219	0.0224583	0.037274
BATF3	2.05055	1.81098e-05	0.000533318
CTNNA1	2.04657	0.000232388	0.00142049
GNL2	2.03778	4.00641e-05	0.000693432
CD40LG	2.03615	3.22301e-05	0.000656007
HAT1	2.03587	3.92257e-05	0.000692181
COQ4	2.03504	0.00724607	0.0147504
BAG2	2.02854	7.46139e-05	0.000852305
OGFOD1	2.02851	0.000122518	0.00104442
CENPL	2.01642	0.000233894	0.0014279
C11orf84	2.01415	0.000804251	0.00302076
SPR	2.01263	0.0286775	0.04613
ARID3B	2.00673	1.40394e-05	0.000495872
BCL2L14	2.00099	0.0180855	0.0309866
MFGE8	1.99524	0.00611871	0.0129503
TRIP10	1.99487	5.62228e-06	0.000364469
LARP1B	1.99174	0.000137337	0.00109852
UAP1	1.98522	2.5402e-06	0.000329544
SLC4A7	1.98282	0.000451458	0.00209322
C16orf87	1.98138	2.08075e-05	0.000548082
ORC1	1.97673	0.000200945	0.00132754
DNMT1	1.97446	8.00587e-06	0.000423682
IMPDH2	1.97389	5.02031e-06	0.000356734
ETNK1	1.96742	5.27618e-06	0.000362278
PMS1	1.96454	0.000696788	0.00275247
TMEM135	1.96106	0.00308921	0.00777839
KIF1BP	1.95882	1.08397e-05	0.000456336
NUDT15	1.95537	0.000914326	0.00327134
NCS1	1.94715	0.000126045	0.00105995
USP28	1.94537	9.33526e-05	0.000950796
POLD2	1.94532	3.15938e-06	0.000335325
LTV1	1.94188	4.2412e-05	0.000704417
ZDHHC13	1.94165	0.00231504	0.00628485
ATAD2	1.9365	4.18334e-05	0.000702319
ATAT1	1.93575	0.00124921	0.00407251
NME1	1.93513	8.18107e-06	0.000423682
TELO2	1.92927	4.73891e-05	0.000727451
ICAM1	1.92799	0.00231336	0.00628308
STMN1	1.92405	2.60491e-05	0.000598443
PAICS	1.92134	6.8732e-06	0.000411785
TOP3A	1.91783	0.000710129	0.00276661
ADD2	1.9153	0.00282997	0.00725721
HPGD	1.91375	0.00107596	0.00367116
STRIP2	1.91013	0.00201354	0.00565897
DOHH	1.90803	3.84609e-06	0.000339917
MTPAP	1.90504	8.39956e-05	0.00090849
ERI1	1.90303	2.79653e-06	0.00033308
DHX33	1.90246	1.4422e-05	0.000497926
LDLR	1.90181	6.57966e-05	0.000808699
CAPRIN1	1.9012	2.66929e-05	0.000604149
ZNF106	1.90078	4.87374e-06	0.000350393
KNOP1	1.90024	1.78016e-05	0.000530661
PLIN2	1.89347	0.00307098	0.00774431
BST2	1.89335	0.000712168	0.0027685
UBAP2	1.89266	0.00367275	0.00883977
NUFIP2	1.89058	4.03977e-05	0.00069541
IDI1	1.88922	0.00018759	0.00127373
TRIP13	1.8848	0.00683228	0.0140982
CD109	1.88045	5.77197e-05	0.000789543
FOXP4	1.87962	0.00117241	0.00390868
SRPK1	1.87492	9.35417e-06	0.000429799
TSR1	1.8666	1.96264e-05	0.000545681
GALE	1.86436	1.24012e-05	0.000465461
CCNB2	1.86088	0.00241908	0.00650219
RB1	1.86038	0.000913833	0.00327134
TCEANC2	1.85988	0.000231261	0.00141891
MSH6	1.8596	2.05282e-05	0.000548082
POLD1	1.85606	4.73096e-06	0.000348324
KCTD9	1.85278	7.9529e-05	0.000877259
PMM1	1.84084	3.74802e-06	0.000339917
FABP5	1.83961	3.13288e-05	0.000648984
NSA2	1.83712	4.65407e-06	0.000346842
ALDH18A1	1.8352	4.33866e-06	0.000339917
KDM4A	1.83363	0.000408276	0.00195872
SDF4	1.83156	7.17569e-06	0.000417625
RNF219	1.8262	0.00186264	0.00537422
CLPX	1.81936	4.71945e-05	0.000727451
RAB33A	1.81831	5.00156e-05	0.000750971
UBE2L6	1.81771	1.82602e-05	0.000533915
IFIT2	1.8177	0.000129609	0.0010776
DDHD1	1.81446	4.51261e-05	0.000722577
RFC5	1.81261	3.8662e-06	0.000339917
DDX20	1.81075	9.92843e-06	0.000439657
TCAF2	1.80658	7.93236e-05	0.000877259
ATAD3B	1.80255	0.000187438	0.00127373
CNOT8	1.80232	8.36122e-06	0.000425795
POLA1	1.80104	0.0631696	0.0905376
ISG15	1.80036	0.000103549	0.00098829
TMEM50A	1.79768	0.0059182	0.0126568
COA7	1.79694	8.77489e-06	0.000426011
PES1	1.79157	1.34704e-05	0.000492919
GEMIN6	1.79004	1.65843e-05	0.000524288
MTFP1	1.78969	4.51684e-05	0.000722577
BAZ1A	1.7893	2.4669e-05	0.000596267
KIAA0391	1.78731	6.2926e-05	0.000799804
NOB1	1.78531	0.00218575	0.00603303
PTRH2	1.78269	2.78706e-05	0.000617091
TIFA	1.78116	0.000876529	0.00317326
PTCD1	1.78087	0.000470548	0.00214271
LGALS3BP	1.7795	8.63859e-05	0.000921299
TTF1	1.77911	3.65474e-05	0.000674747
AHR	1.77693	4.57763e-05	0.000726362
BYSL	1.77645	3.34025e-05	0.000656007
IFIT1	1.77456	0.00068708	0.00272292
STAU1	1.77106	1.17333e-05	0.000459682
PUS7	1.77005	0.000162901	0.00118465
CACYBP	1.76995	1.24915e-05	0.000465461
SAP30	1.7661	0.000813416	0.00304447
APOL2	1.76497	6.43266e-05	0.000807186
EYA3	1.75914	7.45332e-05	0.000852305
PRRC2B	1.75868	8.06921e-06	0.000423682
GPR171	1.75805	5.49044e-05	0.000783576
CD3EAP	1.75602	9.88906e-06	0.000439657
AFAP1	1.7511	0.0121193	0.0222019
LRPPRC	1.74993	2.87606e-05	0.000627685
XPO5	1.74895	2.0676e-05	0.000548082
MTHFD1	1.74394	2.07988e-05	0.000548082
HSPA13	1.7429	0.00116911	0.00390407
C12orf57	1.74043	0.000194071	0.00129473
OTUD7B	1.73848	0.000452339	0.00209571
PPP1R13L	1.73837	3.69248e-05	0.000678251
BZW2	1.73819	2.2969e-05	0.000581698
GART	1.73719	0.000302276	0.00165225
MYH10	1.73547	0.000887124	0.00319647
GARS	1.73495	6.23492e-05	0.000798776
DCUN1D5	1.72975	2.70649e-05	0.000608064
KEAP1	1.72672	0.0248713	0.0407804
SLC12A4	1.72552	9.22915e-05	0.000946777
PABPC4	1.7249	1.06753e-05	0.000453034
KDM3A	1.72168	3.74129e-05	0.000682479
NUDCD1	1.72073	1.13014e-05	0.000459282
BSG	1.71936	0.000119563	0.0010411
NUDC	1.71901	5.99563e-06	0.000369615
NOP53	1.7176	5.42664e-05	0.000780287
CLASP1	1.71636	5.83923e-06	0.000368035
ACY1	1.71497	4.10606e-05	0.000697869
IFIH1	1.71444	2.38208e-05	0.000594158
TFB1M	1.7131	2.81147e-05	0.000618601
TWSG1	1.71057	0.00036324	0.00185754
NOC2L	1.71007	5.65508e-05	0.000789543
PPP1R35	1.70631	0.000934988	0.00331614
SUZ12	1.70462	0.00067356	0.002688
WDR6	1.70201	4.83186e-06	0.000350393
TTI1	1.69866	5.53927e-05	0.000783576
RFC2	1.69771	5.34131e-06	0.000362675
CMSS1	1.69684	0.000234786	0.00143191
JAML	1.69616	0.00148338	0.00458991
UTP20	1.6939	1.19274e-05	0.000461319
GRSF1	1.69325	0.000867074	0.00315586
ZNF217	1.6911	0.000290282	0.00161854
ZNF326	1.6909	6.10489e-05	0.000798632
NLN	1.69028	0.00123748	0.00405265
RNF181	1.68874	4.67633e-05	0.000727188
ZNF598	1.68831	6.88296e-05	0.000825818
BCL3	1.6836	5.76659e-05	0.000789543
WDR4	1.68352	0.000146289	0.00112582
CCDC51	1.68307	2.0541e-05	0.000548082
PINX1	1.68264	0.00158061	0.0047776
SRM	1.6823	6.04835e-06	0.000369615
PPP1R14B	1.68215	0.00785724	0.015676
TUBB	1.67954	0.00592142	0.0126568
TRMT10A	1.67731	9.78876e-05	0.00097011
CETN3	1.67422	0.000370484	0.00188156
RFC4	1.67264	0.000291718	0.00162063
IPO4	1.67204	6.36632e-05	0.000803566
HSPD1	1.66816	1.40776e-05	0.000495872
DDX50	1.66502	2.98305e-05	0.000634754
GLUL	1.66474	2.84116e-05	0.000622307
IQCB1	1.66182	0.000236134	0.0014387
PUM3	1.66128	6.68372e-06	0.000404398
VGLL4	1.66066	0.00382873	0.00907932
RRP1	1.66065	1.51538e-05	0.000507007
PSMB6	1.66038	0.00267995	0.00699381
PSMG2	1.65942	2.62635e-05	0.000599055
CEBPZ	1.65926	2.81412e-05	0.000618601
REXO4	1.65836	4.69964e-05	0.000727188
CALCOCO2	1.65813	0.00758197	0.0152362
RRP1B	1.65577	1.14527e-05	0.000459282
SLC9A7	1.65557	0.000144504	0.00112542
FOXP3	1.65343	1.61983e-05	0.000521553
GEMIN4	1.65335	0.000218763	0.00138223
TMEM126B	1.64852	4.27907e-05	0.000704429
MAN1A1	1.64844	0.000176885	0.0012322
LAP3	1.6477	1.55449e-05	0.000511057
EEF1B2	1.64428	3.52024e-05	0.00066378
TOE1	1.64396	2.52661e-05	0.000597752
UBAP2L	1.64183	1.24198e-05	0.000465461
G3BP1	1.64038	1.71369e-05	0.000527055
LCMT2	1.6397	0.00424402	0.00982395
OSBP2	1.63905	0.00317659	0.00792331
DNAAF5	1.63894	9.52708e-05	0.000954329
FTSJ1	1.63287	0.00114789	0.00385273
SLBP	1.63259	0.0248253	0.0407324
YIPF6	1.63062	0.0270966	0.043934
PDCD2	1.62997	0.000351231	0.00181128
EIF4G1	1.6278	7.92249e-06	0.000423682
JMJD6	1.62695	0.000150254	0.00114062
EDEM1	1.62647	0.00014143	0.00111376
IPO5	1.62617	2.71859e-05	0.000608546
TTF2	1.6253	1.09717e-05	0.000456336
RFC3	1.62521	3.60393e-05	0.00067088
ZCCHC3	1.62446	0.000153869	0.00115374
ARID3A	1.62412	0.00383993	0.00909528
SSSCA1	1.62389	9.54653e-05	0.000954329
DAPP1	1.6231	0.0330285	0.0520975
MTA3	1.62222	0.000337175	0.00176411
COX17	1.6207	6.57603e-05	0.000808699
IL1RN	1.61779	0.0556521	0.0811864
YIPF4	1.61735	0.00175938	0.00515415
DDX56	1.61133	0.000202829	0.00133422
DYNLT1	1.60998	0.000307929	0.00167267
DDX52	1.60833	1.75469e-05	0.000528222
PSMG1	1.60755	0.000244734	0.00146082
ESCO2	1.60735	0.0676838	0.0959834
CDKAL1	1.60653	0.0006243	0.00256301
MYBBP1A	1.60507	0.00119485	0.0039533
HELZ2	1.60392	0.000312143	0.00168507
ADI1	1.60387	0.000669051	0.0026773
SLFN11	1.60353	2.5899e-05	0.000597752
PFAS	1.60314	1.38133e-05	0.000495872
HBS1L	1.60292	1.93298e-05	0.000545681
SMARCAD1	1.60088	1.13867e-05	0.000459282
DCAF13	1.59934	0.000108549	0.001013
ZCCHC9	1.59872	0.000379885	0.001895
PCK2	1.59846	1.1274e-05	0.000459282
ATP6V0A2	1.59167	0.00619652	0.0130643
STAU2	1.58928	5.88226e-05	0.000795611
CDC27	1.58928	9.06259e-06	0.000426011
TSR3	1.58821	7.32006e-05	0.000849451
CCDC61	1.58568	0.0012419	0.00405625
DHX58	1.58343	3.36394e-05	0.000656007
URB1	1.58302	1.51671e-05	0.000507007
LTB	1.583	0.00461935	0.0105057
NOLC1	1.58102	0.000139142	0.00110715
IPO11	1.57683	3.23709e-05	0.000656007
IKZF4	1.57571	0.000103826	0.00098829
EXD2	1.57564	0.000388697	0.00190949
KATNAL1	1.57394	0.000102426	0.000987268
METTL1	1.5735	0.000324179	0.00171818
ZC3HAV1L	1.57014	0.00197097	0.00558136
UTP18	1.56831	0.00018856	0.00127654
NTMT1	1.56768	8.26493e-06	0.000424428
PPFIBP1	1.56582	0.0365292	0.0566861
CD274	1.56549	0.00130801	0.00420477
SPAG1	1.56332	1.87093e-05	0.000543887
NRDC	1.56216	4.28813e-05	0.000704429
MAT2A	1.56175	5.7488e-05	0.000789543
NIP7	1.55871	0.000115113	0.00103625
TCAF1	1.55737	0.000391135	0.00191832
GLMN	1.55486	1.06495e-05	0.000453034
FTSJ3	1.55434	5.39185e-05	0.000780287
GRPEL1	1.55285	2.32236e-05	0.000584031
UTP4	1.55163	0.00012061	0.0010411
HAUS1	1.55131	6.73897e-05	0.0008171
CELF1	1.5512	1.01203e-05	0.00044175
BRCA1	1.54964	2.57318e-05	0.000597752
DECR2	1.54831	0.0125656	0.0228469
SLIRP	1.54785	7.74028e-06	0.000423682
ARNT	1.54728	6.16185e-05	0.000798632
IPO7	1.54655	6.17659e-05	0.000798632
NOC3L	1.5445	3.01225e-05	0.000634754
SLC16A3	1.54395	0.0145301	0.0256555
HEATR1	1.54131	7.27742e-05	0.000848708
CDK6	1.53976	0.000153183	0.00115211
DNMT3A	1.53974	0.00019812	0.00131599
POLR1E	1.53742	1.06411e-05	0.000453034
SMYD2	1.53719	6.8606e-05	0.000825818
UCKL1	1.53482	6.54068e-05	0.000808111
FAM136A	1.53468	0.000859694	0.00314022
TAX1BP1	1.53444	9.41243e-05	0.000950998
AACS	1.5337	5.21184e-05	0.000769313
SEC14L1	1.53325	6.0549e-05	0.000798632
POLDIP2	1.53211	0.00016842	0.00119815
PDCD11	1.53125	5.68547e-05	0.000789543
LMCD1	1.53105	0.00223963	0.00615119
DNAJC7	1.52898	1.64465e-05	0.000524288
FAM98A	1.52836	0.00143914	0.00451003
NASP	1.52738	2.02309e-05	0.000547132
SENP2	1.52708	0.00274491	0.00710769
PELO	1.52686	1.18219e-05	0.000460149
RANBP1	1.52579	0.000105921	0.00100044
CCDC71L	1.52539	0.00011659	0.0010411
ECSIT	1.52363	0.000262587	0.0015167
TARS	1.5229	1.7486e-05	0.000528222
MRM1	1.52157	0.000149307	0.00113767
YBX1	1.52105	0.025029	0.0410059
CLK3	1.52071	9.43062e-05	0.000950998
SRA1	1.52001	0.00023725	0.00144016
RFT1	1.51897	0.00017856	0.00123653
MRTO4	1.51887	0.000120249	0.0010411
FPGS	1.5186	0.0014834	0.00458991
REEP4	1.51835	0.00412941	0.00960596
SEC24A	1.51616	3.9246e-05	0.000692181
AARS	1.51553	1.46366e-05	0.000501165
YME1L1	1.51191	0.000253329	0.00148348
EED	1.51007	1.77816e-05	0.000530661
UTP6	1.50629	0.000133179	0.00108514
NAP1L1	1.50564	0.000226599	0.00140438
LRRC58	1.50517	0.000317504	0.00170607
ZNF654	1.50488	0.000207096	0.0013521
FOCAD	1.50431	5.40311e-05	0.000780287
PSME3	1.50319	0.000194021	0.00129473
POLRMT	1.50008	8.77953e-05	0.000924994
ZFAND5	1.49816	3.2038e-05	0.000654797
NAT10	1.49665	0.000124452	0.00105144
HDLBP	1.49538	0.000120945	0.0010411
TFAP4	1.49417	0.0293928	0.0471071
SLC25A10	1.49278	2.13643e-05	0.000557138
LONP1	1.49065	1.21905e-05	0.00046271
SDF2	1.48923	0.000110374	0.00101609
MOV10	1.48629	0.00368191	0.00885832
MLH1	1.48575	3.30522e-05	0.000656007
SEC23B	1.48502	0.000113598	0.00103181
HERC2	1.48466	0.00039572	0.001926
LARP4B	1.48316	8.93106e-06	0.000426011
SP140	1.48257	1.97701e-05	0.000545681
C1orf131	1.48185	3.27591e-05	0.000656007
YTHDF2	1.48183	2.9919e-05	0.000634754
GSTCD	1.48181	5.47576e-05	0.000783576
ANKZF1	1.47919	5.603e-05	0.000788865
EIF2AK2	1.47907	0.00656753	0.0136557
CARM1	1.47902	7.35937e-05	0.000849451
PPP2R1B	1.47845	1.46798e-05	0.000501165
PYROXD1	1.47699	4.45048e-05	0.000718989
URB2	1.47592	0.000204787	0.00134132
CLNS1A	1.4759	8.71762e-05	0.000924994
CNNM4	1.47566	0.000250925	0.00148155
DHCR7	1.4754	0.00106179	0.00364117
TTC21B	1.47432	0.00191919	0.00548558
NQO1	1.47432	2.63518e-05	0.000599055
FAM213A	1.47218	0.00169523	0.00503378
NOP2	1.47121	0.000855354	0.00313401
UTP15	1.46862	1.21314e-05	0.00046271
WDR75	1.46791	3.35022e-05	0.000656007
LUC7L	1.4666	2.92361e-05	0.000631315
CSDE1	1.46426	2.74751e-05	0.000612776
BAZ2A	1.46228	9.97974e-05	0.000985238
FSCN1	1.46226	0.000139355	0.00110741
DEGS1	1.46201	8.30821e-05	0.000901802
NOP14	1.46185	1.51688e-05	0.000507007
MCMBP	1.46061	2.37661e-05	0.000594158
COIL	1.46036	5.65335e-05	0.000789543
METTL5	1.45845	0.00105523	0.00362275
PRMT1	1.4582	0.000135756	0.00109446
MSH2	1.45536	1.62158e-05	0.000521553
ATP2A2	1.45506	0.00484866	0.01092
TBRG4	1.45427	0.00156237	0.00474771
JPT1	1.45359	0.000146772	0.00112582
PJA2	1.45187	0.000294924	0.00163248
RAB23	1.45105	0.0205894	0.0345664
LSM12	1.44953	0.000143339	0.00112157
BOP1	1.44907	3.54103e-05	0.00066378
ZNF281	1.44859	0.00013256	0.00108154
TIMM23	1.44844	8.41908e-05	0.000908993
MITD1	1.44794	0.000141691	0.00111438
CAD	1.44658	3.43883e-05	0.000656007
NME2	1.44527	0.003671	0.00883904
RPL36A	1.44076	4.01391e-05	0.000693432
BRIX1	1.44063	2.88626e-05	0.000627685
ACBD5	1.44038	9.79477e-05	0.00097011
RPUSD3	1.43981	0.00029953	0.00164459
NCOA3	1.43875	8.8402e-05	0.000925237
NOA1	1.43868	0.000350933	0.00181128
WRN	1.43662	5.42024e-05	0.000780287
POLR1A	1.43657	3.06558e-05	0.000643771
TTC4	1.43475	1.52144e-05	0.000507007
SLC35B2	1.43185	1.99128e-05	0.000545681
USP36	1.43154	0.000265027	0.0015236
STAT1	1.43086	6.98641e-05	0.000832241
GIMAP6	1.42922	0.00136983	0.00434406
ANKLE2	1.42703	6.59028e-05	0.000808699
KIFAP3	1.42657	0.0375732	0.0580703
CPOX	1.4261	4.99571e-05	0.000750971
NOL11	1.42594	0.000219401	0.00138223
NMI	1.42417	0.000460698	0.00211361
HCCS	1.42412	4.67923e-05	0.000727188
GABARAPL2	1.42386	0.0184072	0.0314032
SAAL1	1.4229	2.29691e-05	0.000581698
ETF1	1.42033	5.38889e-05	0.000780287
WBP4	1.4181	0.000272196	0.00155748
HUWE1	1.41781	5.25249e-05	0.000771586
TUBB6	1.41751	6.72855e-05	0.0008171
WDR12	1.41651	2.40897e-05	0.000596
APOB	1.41517	0.00124049	0.00405625
ZFC3H1	1.41364	2.4522e-05	0.000596267
SLC25A32	1.4131	9.19164e-05	0.000946777
LRRC59	1.41121	0.00535892	0.011797
MVK	1.41022	4.06776e-05	0.000697868
C20orf24	1.40816	0.00017995	0.00124393
NOC4L	1.40738	7.20022e-05	0.000842922
FOXRED1	1.40484	1.15433e-05	0.000459282
EHD4	1.40263	5.08235e-05	0.000755675
LIMK2	1.40236	0.00046044	0.00211361
DDX51	1.40216	7.07586e-05	0.000837613
HSPB11	1.4021	0.000960565	0.00337474
PPP1R16B	1.4015	0.00148054	0.00458844
TOP1	1.40076	1.57585e-05	0.000514975
LRRC42	1.39932	6.01071e-05	0.000798632
ERP44	1.39846	0.00013036	0.00107768
NOL10	1.39675	1.97429e-05	0.000545681
DNAJA1	1.39434	7.78132e-05	0.000867731
RIOK1	1.39403	1.71279e-05	0.000527055
CHD1	1.39204	0.000239337	0.00144382
SDHAF4	1.39043	4.07689e-05	0.000697868
UGDH	1.39004	2.42799e-05	0.000596267
CDYL2	1.38904	0.000445574	0.0020738
CCNT1	1.38866	3.35683e-05	0.000656007
LYRM7	1.38815	0.000118972	0.0010411
HAUS4	1.38798	1.36156e-05	0.000494019
AHSA1	1.38558	4.61538e-05	0.000727188
CEP85	1.38119	0.0183842	0.0313782
ST8SIA4	1.38076	0.0187987	0.0319819
TMEM59	1.37899	0.00527317	0.0116417
IFI35	1.37867	0.000118358	0.0010411
DCTPP1	1.37555	0.00377625	0.00900537
RANGRF	1.37338	0.000426814	0.00202377
CCDC18	1.37229	0.000284625	0.00160013
RRP12	1.37158	0.000317708	0.00170607
PLSCR1	1.37036	0.00044219	0.00206496
COA4	1.37022	0.0103519	0.0196461
TMCO6	1.36858	4.25449e-05	0.000704417
SURF6	1.36731	0.00257403	0.00678891
ANKRD17	1.36607	5.03413e-05	0.000754009
WDR36	1.3659	0.000320776	0.00171182
LDHA	1.36505	0.000570723	0.00241697
IARS	1.36489	1.33094e-05	0.000489961
HSPA14	1.36453	3.44677e-05	0.000656007
PATL1	1.36295	8.18555e-05	0.000891655
NEDD4L	1.3622	0.000167871	0.00119797
ESF1	1.36067	2.58935e-05	0.000597752
DDX10	1.35821	4.39044e-05	0.000713564
CRTAP	1.35683	0.00207627	0.00580424
PXMP4	1.35554	0.00141771	0.00444973
NGDN	1.35418	0.000163226	0.00118465
ADAM19	1.35194	0.000540242	0.00232494
MBD3	1.35136	4.13981e-05	0.000697869
CCDC115	1.35113	1.98437e-05	0.000545681
NFAT5	1.35104	0.0026559	0.00694489
FAH	1.35012	0.000597802	0.00248346
HEATR3	1.34759	0.00143514	0.00450213
GMPS	1.34429	0.00010132	0.000987268
RSL1D1	1.34352	0.000554496	0.00237126
LSM14B	1.34334	6.28037e-05	0.000799804
OASL	1.339	0.00191382	0.00547793
DGKE	1.33804	0.000238777	0.00144329
PPIF	1.3374	0.0670319	0.0952131
BMS1	1.33729	0.000349891	0.00180743
PPAN	1.33722	6.28165e-05	0.000799804
GTPBP4	1.33636	5.29752e-05	0.000776334
XAF1	1.33628	0.000105327	0.00099637
RBM47	1.33511	0.0388689	0.0597554
EIF4A1	1.33446	5.95338e-05	0.000797831
LARP1	1.33373	1.91604e-05	0.000545681
PWP1	1.33209	0.000669873	0.0026773
SAR1B	1.33141	0.000231005	0.00141883
MUS81	1.33009	0.0504351	0.0747899
EIF2A	1.32993	1.9624e-05	0.000545681
WDR77	1.32902	0.000772037	0.00293221
C8orf33	1.3279	0.000622782	0.00256112
FAM3C	1.32765	0.000130676	0.00107768
MYL6B	1.32722	0.00102084	0.00353246
PGAM5	1.32628	3.12876e-05	0.000648984
PSMB7	1.32511	0.000212989	0.00136626
PDF	1.32396	0.000401906	0.00193908
RPF2	1.32339	7.67983e-05	0.000863593
ZNF511	1.32243	0.00268033	0.00699381
PROSER1	1.3222	0.00246245	0.0065798
BTF3	1.32202	2.20331e-05	0.000568144
TFB2M	1.32127	0.00015914	0.00117029
SGTA	1.32108	0.000219257	0.00138223
GLA	1.32088	3.19679e-05	0.000654797
UBR5	1.31893	3.2913e-05	0.000656007
UTP14A	1.31798	7.1011e-05	0.000837613
PRMT5	1.31775	0.000159875	0.00117287
MLF2	1.31749	0.00496375	0.0111152
HSH2D	1.31629	0.00155	0.00472356
MSTO1	1.31577	0.000121856	0.00104441
MAP7D3	1.31538	0.00038542	0.00190304
FAM192A	1.31537	0.000370708	0.00188156
OAS2	1.31285	0.000102171	0.000987268
BCCIP	1.31104	3.45662e-05	0.000656007
ETV6	1.31063	6.62419e-05	0.000809608
PC	1.31063	6.13045e-05	0.000798632
JAKMIP1	1.30934	0.0104207	0.0197278
TYSND1	1.30841	6.0147e-05	0.000798632
GALNT2	1.30797	0.00517686	0.0114764
RCL1	1.30782	0.000159373	0.00117058
ELAC2	1.30774	6.20577e-05	0.000798632
NCKIPSD	1.307	0.000156125	0.00116068
OAS1	1.3065	0.00230744	0.00627258
QRSL1	1.30591	0.000116652	0.0010411
UHRF1BP1L	1.30421	4.65857e-05	0.000727188
HNRNPAB	1.30412	4.92347e-05	0.00074361
NMD3	1.30206	4.80357e-05	0.000731813
TXNL4B	1.30171	0.000181284	0.00124755
COQ8B	1.30043	0.000144508	0.00112542
EIF5B	1.30013	5.74914e-05	0.000789543
HSPA2	1.3	0.000620937	0.00255525
TUBE1	1.29901	0.000275842	0.00156953
RETSAT	1.29705	0.000161208	0.0011784
PWP2	1.29664	2.54778e-05	0.000597752
NAB2	1.29655	0.000615264	0.00254128
GEMIN5	1.2956	5.89643e-05	0.000795611
DNAJC1	1.29498	0.000349198	0.00180671
FRA10AC1	1.29459	9.6694e-05	0.000963943
FASTKD1	1.29261	0.000474572	0.00215302
FBXL6	1.29235	0.0130933	0.0236167
LTN1	1.29062	2.01704e-05	0.000547132
RBBP7	1.29048	0.000198396	0.00131639
DHRS9	1.2896	0.0152573	0.0268339
DDX18	1.28873	5.53218e-05	0.000783576
FEN1	1.28856	8.7536e-05	0.000924994
STAMBPL1	1.2877	0.000330314	0.00174313
RRP15	1.28722	0.000156968	0.00116167
PDSS2	1.2852	1.72202e-05	0.000527055
AVEN	1.28385	0.000101024	0.000986198
PPP4R3B	1.28296	0.00332742	0.00820576
TRMT10C	1.28282	7.69984e-05	0.000863593
NAA40	1.28175	0.00214794	0.00595555
UTP3	1.28098	0.000381232	0.00189562
TUBA1C	1.28082	9.31593e-05	0.000950411
NOP16	1.28073	0.000219357	0.00138223
SH2D2A	1.27979	0.000435119	0.00204697
CEP131	1.27925	3.70237e-05	0.000678251
BPGM	1.27713	2.30357e-05	0.000581698
SLAMF1	1.27669	0.00355877	0.00865751
TGS1	1.27629	0.000165896	0.00119129
FXR1	1.27564	0.000120538	0.0010411
GATB	1.27368	6.6233e-05	0.000809608
STXBP1	1.27344	0.00293519	0.00747374
TRIM27	1.27284	0.000348706	0.00180588
DAP3	1.27081	0.000122542	0.00104442
SCAMP3	1.27073	4.70037e-05	0.000727188
IMP3	1.27034	0.000510508	0.00223796
SLC25A19	1.26999	0.00200413	0.0056465
RPP25L	1.26903	0.000391473	0.00191844
ATXN2	1.2685	0.00229354	0.00625149
PTCD3	1.26838	4.11683e-05	0.000697869
SLC26A6	1.26774	0.00642828	0.0134348
MRM3	1.26771	0.00272689	0.00707301
NPAT	1.2663	0.0160292	0.0279631
RBPJ	1.26546	0.000115139	0.00103625
SMARCC1	1.26518	3.92933e-05	0.000692181
UTP11	1.26479	4.265e-05	0.000704417
EBNA1BP2	1.2647	0.000935988	0.00331776
MTRR	1.26378	0.00212986	0.00591618
ZW10	1.2622	2.53283e-05	0.000597752
LGALS9	1.26169	0.0061295	0.012961
NOL6	1.26167	0.000127614	0.00106828
RBM28	1.25943	4.42027e-05	0.000716507
ATXN2L	1.25712	0.000118024	0.0010411
TXLNG	1.25491	0.000323395	0.00171632
AATF	1.25336	0.000641939	0.00261526
MKLN1	1.25301	0.000112641	0.00102659
SUGT1	1.25265	2.43764e-05	0.000596267
GNL3	1.25141	3.80286e-05	0.000685524
GCSH	1.25003	0.0198784	0.0334739
ANAPC7	1.24978	0.000152287	0.00115034
NBR1	1.24854	7.56481e-05	0.000857672
SLC25A44	1.24805	3.99861e-05	0.000693432
HIRIP3	1.24496	0.000110194	0.00101609
MZB1	1.24237	0.00492693	0.0110612
EEF1G	1.24216	4.81409e-05	0.000731813
CDC26	1.24159	0.000454128	0.00209836
GRWD1	1.24065	3.17476e-05	0.000654797
RFC1	1.24039	2.63698e-05	0.000599055
GPN3	1.24036	0.0394856	0.0605664
ZNF280C	1.23954	0.000309635	0.00167633
TIMMDC1	1.23883	4.73333e-05	0.000727451
HLTF	1.23677	0.000286212	0.00160484
KIAA0319L	1.23555	0.00993203	0.0189612
TPT1	1.23535	6.68607e-05	0.000815541
HDAC7	1.23419	0.00124175	0.00405625
RAI14	1.23386	0.00242496	0.00650524
DNAJC21	1.23377	3.6252e-05	0.000671321
ABCF2	1.23344	3.29716e-05	0.000656007
RUNX3	1.23241	0.00279439	0.00718879
NLE1	1.2295	4.20868e-05	0.000702712
PPA1	1.22925	0.000117041	0.0010411
SPOUT1	1.22862	2.54381e-05	0.000597752
DDX5	1.22647	6.95087e-05	0.000829624
ZNF184	1.22637	0.0133265	0.0239383
ZDHHC20	1.22548	7.51605e-05	0.000853728
SIRT1	1.22463	6.22066e-05	0.000798632
ALKBH3	1.22301	0.00126373	0.00409907
MRPL10	1.22295	0.000793879	0.00299469
USP22	1.22212	0.000171466	0.00120578
YIPF3	1.22159	0.000247982	0.00147271
RRS1	1.22047	0.000405863	0.0019514
MTF2	1.22007	0.000103676	0.00098829
PCM1	1.2191	0.00010207	0.000987268
HAUS8	1.21901	0.000115045	0.00103625
SPATA20	1.21875	0.00277991	0.007174
CHD1L	1.21852	3.94173e-05	0.000692181
WDR46	1.21789	4.88658e-05	0.00074099
DTYMK	1.21748	0.000438216	0.00205366
DDX3X	1.21622	0.000136798	0.00109708
QTRT2	1.21544	7.17886e-05	0.000842035
RNF121	1.21525	0.000394539	0.00192323
NAB1	1.21373	0.011874	0.0218494
IVNS1ABP	1.21354	9.39275e-05	0.000950998
CDK5RAP2	1.21334	0.0032527	0.00807033
TXN	1.21285	8.09389e-05	0.000884825
ALKBH1	1.21168	0.00312802	0.00785024
SUPT16H	1.21072	2.48584e-05	0.000597752
MVD	1.21062	7.6153e-05	0.000861798
CASP3	1.21036	9.84463e-05	0.000973471
ATXN10	1.21035	2.59212e-05	0.000597752
LSG1	1.20985	7.47562e-05	0.000852305
MRPS28	1.20952	0.00322432	0.00800642
CHD8	1.20952	9.22613e-05	0.000946777
NOL8	1.20893	0.000186954	0.00127224
C3orf38	1.20815	0.00606222	0.0128856
TMEM165	1.20645	0.012698	0.0230259
MRPL35	1.20389	0.000237317	0.00144016
EI24	1.20338	0.0139278	0.0248429
METTL13	1.20263	4.54543e-05	0.000725252
ANAPC13	1.20219	0.00356662	0.00866625
TBL2	1.2015	0.000281675	0.00159234
CCDC59	1.20097	0.00024664	0.00146616
STK3	1.19928	0.00284782	0.00729075
ST7	1.19848	0.000498939	0.00221575
ATR	1.19611	7.08763e-05	0.000837613
KPNA3	1.196	5.80068e-05	0.000789543
RPL7L1	1.1948	0.000331515	0.00174345
C21orf59	1.19201	0.00665173	0.0138026
EIF2AK4	1.18977	3.11508e-05	0.000648984
RRAS2	1.18865	0.000372094	0.00188213
NOM1	1.18835	0.00734157	0.0148804
DNAJC2	1.18758	7.39778e-05	0.000849772
XPNPEP3	1.1839	0.00198256	0.00561159
NIFK	1.18333	0.000168385	0.00119815
TMEM214	1.18331	3.93675e-05	0.000692181
PREPL	1.18232	0.0016432	0.00491754
MRPS24	1.18117	0.0011497	0.00385398
MRPL12	1.18003	6.54582e-05	0.000808111
CCDC86	1.17924	0.000428243	0.00202711
DUS2	1.17894	9.47486e-05	0.000952317
TTC9C	1.17881	0.000178671	0.00123653
BTAF1	1.17833	4.32052e-05	0.000705954
MBD4	1.17786	0.00105412	0.003621
TRIM11	1.1775	8.0672e-05	0.000884825
DARS	1.17731	4.50374e-05	0.000722577
TRMT2A	1.17676	8.84206e-05	0.000925237
PFKM	1.17629	0.000633027	0.00258931
VRK1	1.17576	2.68916e-05	0.0006064
MAK16	1.17348	0.000131078	0.00107809
CDK2AP1	1.17327	0.000656882	0.00265647
WDCP	1.17284	0.00014598	0.00112582
QSOX2	1.17157	0.00248693	0.00663941
GFM1	1.17114	5.53459e-05	0.000783576
ZNF706	1.17061	0.0303255	0.0484241
TTC27	1.17057	0.000282942	0.00159519
ITGB7	1.16953	0.000412211	0.00197245
TMEM70	1.16874	0.000122224	0.00104442
NUDCD3	1.16825	4.34468e-05	0.00070801
ST3GAL1	1.16825	0.00081405	0.00304447
HAUS7	1.16724	0.00259406	0.00682699
TDP2	1.16717	0.00074315	0.00285802
NEPRO	1.16705	0.00086875	0.00315788
EIF4G3	1.16591	0.000438223	0.00205366
MPHOSPH10	1.16551	0.000476872	0.00216024
MMGT1	1.16407	0.0010176	0.00352326
BLZF1	1.16404	0.000847235	0.00311707
DHRS7B	1.16337	0.0294278	0.0471509
RRP9	1.16302	0.00014847	0.00113413
NT5DC3	1.16243	0.000493819	0.00220517
AAGAB	1.16135	6.20905e-05	0.000798632
MRPS10	1.16036	5.32416e-05	0.000778371
G3BP2	1.15937	0.000375668	0.00188404
JPT2	1.15873	0.00045337	0.00209836
SPTLC1	1.158	0.00928866	0.017963
DDX27	1.15667	0.000119729	0.0010411
SHMT1	1.15577	0.000392543	0.00192105
ANAPC4	1.15547	0.000130584	0.00107768
PARP9	1.15397	4.63939e-05	0.000727188
MRPS6	1.1536	0.000217912	0.00138048
TESC	1.15347	0.0371069	0.0574368
MRPL53	1.15339	0.00254459	0.00674913
RPF1	1.15293	0.000137803	0.0011008
NSDHL	1.15292	7.74773e-05	0.000865564
PAPD5	1.15209	0.000757014	0.0028976
POP1	1.15091	0.000568825	0.00241369
MRPS9	1.14989	0.000253582	0.00148348
GTF2F2	1.14952	4.1442e-05	0.000697869
TMEM161A	1.14942	8.73369e-05	0.000924994
QPCTL	1.14911	0.000539804	0.00232469
SEC63	1.14907	0.00010231	0.000987268
NCDN	1.14892	0.000243878	0.00145929
CCDC6	1.14841	7.70182e-05	0.000863593
IP6K1	1.14764	0.00287049	0.00732424
ERLIN2	1.14677	0.0307344	0.0489619
MRPS35	1.14655	0.000680281	0.00270299
TBCE	1.14608	0.000180422	0.00124442
GPBP1L1	1.14574	0.00316259	0.00789871
SYTL3	1.14514	0.0384291	0.0592133
RRP7A	1.14463	0.000663678	0.00266649
TOR3A	1.14384	0.000145841	0.00112582
WDR55	1.14375	0.00262305	0.00688051
FAM111A	1.14363	0.000214259	0.00136674
PUS7L	1.14342	0.00385611	0.00911947
MRPL32	1.14282	7.36995e-05	0.000849451
APOBEC3C	1.14262	0.00983741	0.0188158
LLPH	1.14261	0.000491155	0.00219565
AAAS	1.14182	0.000100748	0.000986198
LYAR	1.14137	0.00334388	0.00823857
PUS3	1.14095	0.00508092	0.0113113
PABPC1	1.14091	6.37751e-05	0.000803566
ECE1	1.14087	0.0386793	0.0595247
RPAP3	1.14085	9.71516e-05	0.000966928
WDR74	1.14028	0.00196312	0.00556555
TM9SF2	1.1397	0.000806673	0.003028
FAM210A	1.13874	0.00154062	0.00470973
GTF3C5	1.13777	3.92973e-05	0.000692181
STARD3NL	1.13599	0.0138202	0.0246729
MZT2A	1.13512	0.000165312	0.00119129
TEX264	1.13417	0.000187816	0.00127386
PNO1	1.13411	6.16452e-05	0.000798632
EPB41L2	1.13345	4.20757e-05	0.000702712
DDX19A	1.13259	0.00012315	0.00104524
TRMT5	1.13009	0.000118513	0.0010411
TBL3	1.12987	0.000180978	0.00124685
PMPCB	1.12969	5.58008e-05	0.000787526
NAA15	1.1295	0.000109802	0.00101513
HSPA9	1.12872	0.000108691	0.001013
JAK3	1.12665	0.00015482	0.0011552
RDX	1.12658	0.000279741	0.00158505
CCDC32	1.12624	7.49518e-05	0.000852943
PTMS	1.12622	0.0345021	0.0539603
ARMCX3	1.12432	0.00605136	0.012876
SERPINH1	1.1224	0.00011941	0.0010411
ANAPC1	1.12153	8.20541e-05	0.000892229
PARD6B	1.12137	0.00702839	0.0144155
MIF4GD	1.12088	0.000291356	0.00162063
CCR7	1.12011	0.00173807	0.00511132
TRAFD1	1.1197	0.00014278	0.00111932
PNPT1	1.11936	0.00033899	0.00177174
DIP2B	1.119	0.000208288	0.00135651
ACLY	1.11816	0.000689277	0.00272809
PRKCI	1.11814	0.000224877	0.00140084
NVL	1.11715	4.01694e-05	0.000693432
DNTTIP2	1.11625	5.06994e-05	0.000755668
PDCD1	1.11528	0.000771623	0.00293221
ITGA3	1.11434	0.00783895	0.0156446
GAMT	1.11155	0.000191689	0.00128444
ALCAM	1.11134	0.00012909	0.00107475
RWDD3	1.11057	0.000380153	0.001895
ILVBL	1.10947	0.000110928	0.00101848
GALNT3	1.10701	0.00272645	0.00707301
POLR2H	1.10621	0.000602666	0.00250197
HSP90AA1	1.1058	0.000144568	0.00112542
ZNF622	1.10558	0.000125275	0.00105594
HACL1	1.10533	0.00401641	0.00940393
MTR	1.1053	0.00804493	0.0159567
KIF2A	1.10508	6.88456e-05	0.000825818
STX12	1.10481	0.0217204	0.0361967
ZPR1	1.10382	0.000161493	0.00117899
TSEN34	1.10381	0.0280336	0.0452969
MRRF	1.10297	0.00532122	0.0117266
PMS2	1.10295	0.00216371	0.00598299
UAP1L1	1.10264	0.00987248	0.0188593
CNP	1.10097	0.0012332	0.0040422
PTPN1	1.10044	0.00010077	0.000986198
GTF3C3	1.0992	0.000153303	0.00115211
ACOX3	1.09872	0.000323512	0.00171632
WDR3	1.09831	0.00283416	0.00726188
GNPAT	1.09777	6.18161e-05	0.000798632
RELB	1.09721	0.000107	0.00100442
PCBD1	1.09592	0.00803985	0.0159544
SNX8	1.09564	0.00464111	0.0105434
STOML2	1.09561	4.26067e-05	0.000704417
EAPP	1.09426	0.0438802	0.0663742
RNF213	1.0938	7.34616e-05	0.000849451
ZCCHC6	1.09291	0.000402349	0.00193908
MRPS31	1.09102	5.78128e-05	0.000789543
KLC2	1.09045	0.000122469	0.00104442
MGME1	1.08912	0.000204008	0.00134024
PCBP2	1.08907	7.66304e-05	0.000863593
PANX1	1.08891	0.053901	0.0790661
DPH5	1.08875	0.000572957	0.00242307
PA2G4	1.08844	0.000115649	0.00103931
DIEXF	1.08796	0.000872527	0.00316628
MAPK8	1.08583	0.000288234	0.00161005
KDM5C	1.08572	6.22073e-05	0.000798632
ZC3H7B	1.08511	0.00100167	0.00348588
MRPL23	1.08493	0.00145173	0.00453786
PARN	1.08431	6.13904e-05	0.000798632
PIP5K1A	1.08371	0.000239147	0.00144382
TARS2	1.08238	9.46744e-05	0.000952317
SCAPER	1.08117	0.00225673	0.00617496
SMIM7	1.07972	0.000279546	0.00158505
C12orf45	1.07813	0.00298241	0.0075656
CERS2	1.07699	4.14542e-05	0.000697869
TMED3	1.0755	0.00567273	0.0122799
SRPRB	1.07534	0.000130276	0.00107768
PHF6	1.07501	0.00722361	0.0147145
TOMM40	1.07455	0.000121545	0.00104321
FASTKD5	1.0732	0.000116716	0.0010411
APOBEC3F	1.0729	0.000111497	0.00101848
TTC1	1.07096	0.000103591	0.00098829
GIGYF2	1.07092	0.000127912	0.00106932
CCDC47	1.07082	0.00193823	0.00552192
CSE1L	1.07017	0.000295187	0.00163248
ZNF609	1.06899	0.00472156	0.0106944
MRPS2	1.06558	7.17134e-05	0.000842035
ANAPC2	1.06472	0.000762121	0.00290973
PIAS4	1.06451	0.0195893	0.0330782
DDX49	1.0645	0.00019745	0.00131297
THG1L	1.06254	0.000165771	0.00119129
IMP4	1.06196	0.000356654	0.00183307
FAM96B	1.06155	0.000100915	0.000986198
AGPS	1.06119	0.00310974	0.007814
HMBS	1.05924	0.00010528	0.00099637
MFSD12	1.05744	0.0604549	0.0872854
GTF2F1	1.05732	0.000420735	0.00200555
HIP1	1.05619	0.0421175	0.0641206
FAM126A	1.05528	0.00530934	0.0117071
BCKDK	1.05406	0.00150872	0.00463538
WDR43	1.05402	0.000223779	0.0013974
DDB2	1.0535	0.000172888	0.00121299
MRPL1	1.05249	0.000319518	0.00170829
GSPT1	1.05046	6.49592e-05	0.000808111
CD7	1.04891	9.18459e-05	0.000946777
SERF2	1.04692	0.00118011	0.00392577
MAML2	1.04545	0.00554415	0.0120596
DHX16	1.04495	5.06578e-05	0.000755668
NAA35	1.04483	0.000359685	0.00184554
USP10	1.0446	0.000230155	0.00141639
CLEC2D	1.04451	0.000259667	0.00150839
PGAM1	1.0425	0.00022402	0.0013974
KSR1	1.04232	0.00596797	0.012734
STIP1	1.04216	0.000257644	0.00149949
VAMP5	1.04209	0.00754344	0.0151838
TXN2	1.04052	0.00195277	0.0055504
SRPRA	1.03976	0.000255796	0.00149157
CRYBG3	1.03962	0.000258573	0.00150346
DDX47	1.03961	0.000594662	0.00247715
FBXL12	1.03843	0.00134672	0.00429307
CCT8	1.03839	0.00057281	0.00242307
GLRX3	1.03839	0.000188838	0.00127654
HELB	1.0374	0.000163205	0.00118465
CUL1	1.03671	0.000104767	0.000994151
KBTBD8	1.03656	0.0659219	0.0940137
GEMIN8	1.03588	0.0074684	0.0150824
CLPTM1	1.03372	0.00255659	0.00676628
IRGQ	1.03269	0.000315723	0.0016984
TMEM185A	1.03179	0.00334819	0.00824043
MIEF1	1.03162	0.0219343	0.0364935
TUT1	1.02942	0.00121552	0.00399596
RARS	1.0293	0.000114202	0.00103544
SEC11C	1.02901	0.000209252	0.00135651
LRIG1	1.02883	0.00136889	0.00434406
HSPBP1	1.02846	0.00065309	0.00265009
PRRC2A	1.02827	0.000190142	0.00127688
HM13	1.02751	0.0114579	0.0212308
RFX3	1.0272	0.0121973	0.0222966
RANBP9	1.02651	5.23046e-05	0.000770201
EEF1E1	1.02599	7.84952e-05	0.000872684
DDX54	1.02589	0.0169799	0.0294117
DHX30	1.0253	0.000434999	0.00204697
TMCO1	1.02527	0.0111181	0.0207268
MARS	1.02415	9.42428e-05	0.000950998
LRSAM1	1.02366	0.00191672	0.00548365
RCN1	1.02231	0.00606065	0.0128856
SPTLC2	1.02226	0.00335648	0.00824748
POLE3	1.02224	0.00192324	0.00549201
GPKOW	1.02198	0.000100858	0.000986198
MRPS34	1.02029	8.91705e-05	0.000931489
ATAD3A	1.02008	0.00190136	0.00544735
OXNAD1	1.01892	0.000876228	0.00317326
FKBP8	1.01833	0.000100857	0.000986198
MRPL42	1.01831	0.000817605	0.00305029
SURF4	1.01727	0.000160442	0.00117421
CHURC1	1.0165	0.00897471	0.0174536
ICMT	1.01631	0.0600239	0.0867153
MRPS5	1.01583	0.000107705	0.00100794
PIH1D1	1.01564	0.0004125	0.00197245
NAT14	1.01488	0.000145321	0.00112582
GNE	1.01455	0.00028712	0.00160677
EPRS	1.01451	8.3372e-05	0.000903344
TRMT1	1.01402	0.000824516	0.00306169
EMG1	1.01401	0.000557045	0.00237717
NAA25	1.01097	0.00020183	0.00133051
HSPA8	1.01077	0.00021786	0.00138048
MRPL17	1.01057	6.324e-05	0.000800123
EIF2S2	1.01015	0.000343406	0.00178449
PARP14	1.00857	0.00685774	0.0141293
TIMM17B	1.00833	0.00263653	0.00690646
RBBP6	1.0065	6.16134e-05	0.000798632
C8orf59	1.0062	0.0180405	0.0309331
NAA20	1.00527	0.000591058	0.0024739
TMA16	1.00434	0.000304283	0.00166018
ANAPC5	1.00338	0.000146834	0.00112582
ETS1	1.00268	0.00207532	0.00580424
PFKP	1.00244	0.000948742	0.00334937
NPM1	1.00187	0.000673701	0.002688
TREX1	1.0017	0.000226825	0.00140438
DHX37	1.00169	0.000134563	0.00108994
NANP	1.00149	0.000208738	0.00135651
RANGAP1	1.00085	0.00021318	0.00136626
C12orf29	1.00081	0.00198512	0.00561625
SMYD3	1.00077	0.000208173	0.00135651
CTU1	1.00056	0.0407616	0.0622892
BCL2L1	0.998289	0.000186095	0.00126781
CCL5	0.997705	0.0585611	0.0849434
GPAT4	0.997268	0.000293562	0.00162791
KPNA6	0.996714	0.000142869	0.00111932
TBCD	0.996174	0.000168901	0.00119878
UBE2E1	0.995002	0.00612146	0.0129503
NSUN4	0.993708	0.000200104	0.00132485
ARL2	0.993601	0.000117372	0.0010411
CIAO1	0.992703	0.000402034	0.00193908
PAPSS1	0.992661	0.000611553	0.00253026
GTPBP8	0.992015	0.000172406	0.001211
RPL19	0.991145	0.0055092	0.0120152
RRP8	0.990846	8.46112e-05	0.000911921
POLR1C	0.989986	0.000889315	0.00320059
IPO8	0.989804	6.77579e-05	0.000819938
MRPS7	0.989765	0.001269	0.00410962
STRAP	0.989273	0.000377534	0.00188952
VARS2	0.988639	0.00257789	0.00679322
RBM34	0.988026	0.00051957	0.00226039
ARL6	0.987758	0.0024242	0.00650524
SLC37A4	0.98594	0.0228576	0.0378545
HAUS2	0.98502	0.000189674	0.00127654
ABCB10	0.984852	0.00607155	0.0128876
CDK9	0.984696	9.07486e-05	0.000940939
PAK1IP1	0.984623	0.00013908	0.00110715
MMS19	0.98435	0.00066565	0.00267266
SAMD4B	0.984131	0.00160391	0.00483309
PGM3	0.981701	0.00542707	0.0118998
KYAT3	0.981535	0.000226388	0.00140438
EMC7	0.979652	0.00455543	0.0103874
CFLAR	0.979525	0.0388536	0.059747
FARS2	0.977965	0.000707339	0.00276378
POLR1B	0.97718	0.00640351	0.0133921
NT5C3A	0.976634	0.0097137	0.0186083
PDIA6	0.976249	0.00576306	0.0124227
HEATR6	0.975732	0.00936275	0.0180435
RPL26	0.974673	0.0001325	0.00108154
MRPS25	0.973907	0.00593634	0.0126843
TRMU	0.973368	0.000140149	0.00110939
CHCHD5	0.972128	0.0250394	0.041012
NENF	0.971506	0.000212811	0.00136626
EIF4G2	0.970493	0.000157018	0.00116167
KLHL26	0.968196	0.0222195	0.0369278
TVP23C	0.967763	0.0106445	0.0200767
OSTC	0.966501	0.000106244	0.00100194
ERO1A	0.96517	8.0827e-05	0.000884825
RPL35A	0.96392	0.000859268	0.00314022
TRAF1	0.963705	0.00547229	0.0119656
NAA50	0.963356	0.000353522	0.0018185
LRRC8C	0.963243	0.000705669	0.00276378
TUBGCP4	0.962536	0.00307187	0.00774431
GBA	0.96221	0.000325967	0.00172168
DIS3	0.962061	0.000253606	0.00148348
TIMM44	0.960783	0.000244784	0.00146082
TIMM50	0.960474	0.000126686	0.00106198
PPP1R10	0.956255	0.000214103	0.00136674
EGLN1	0.955981	0.000276981	0.00157454
SRFBP1	0.955718	0.000439833	0.00205963
GDAP1	0.9556	0.00168179	0.00500848
ZRSR2	0.955182	0.0122951	0.0224554
GPI	0.954671	9.55734e-05	0.000954329
TSFM	0.95442	0.000505574	0.00222752
IPO9	0.954388	0.000168002	0.00119797
DCTD	0.954286	0.000300387	0.00164633
GOLPH3L	0.954088	0.00339684	0.00832656
GNL3L	0.954087	0.00399274	0.00936647
ATPAF1	0.953451	0.000223106	0.0013974
THADA	0.952945	0.000589867	0.00247327
SFXN4	0.951934	0.000252411	0.00148348
MRS2	0.951817	0.0115673	0.0213816
SENP3	0.951775	0.00172624	0.00509123
EMC6	0.951665	0.000286118	0.00160484
RPL18	0.9508	0.000745298	0.00285908
RABGGTB	0.950793	0.000213416	0.00136626
MRPS17	0.950077	0.000321022	0.00171182
MRPS27	0.950025	0.000155093	0.00115582
DNAJC19	0.949419	0.000324765	0.00171979
NOL7	0.9482	0.000232025	0.00142049
DOCK7	0.947846	0.00145149	0.00453786
TEFM	0.946772	0.000264382	0.00152298
RPL29	0.946675	0.00630984	0.0132416
MRPS11	0.945511	0.0012877	0.00414602
NFKB2	0.944808	0.00136973	0.00434406
PARL	0.944477	0.000706238	0.00276378
HAUS6	0.944474	0.00255918	0.00676727
RPUSD4	0.944214	0.00974945	0.0186651
NDUFAF1	0.942441	0.000374019	0.00188331
MCTP2	0.941898	0.00438668	0.0100833
LARP7	0.941031	0.000321698	0.00171245
PAM16	0.940961	0.00779624	0.0155788
B2M	0.940457	0.0112261	0.0208876
MRPS18B	0.939521	0.00196053	0.00556212
HAUS5	0.93923	0.00543439	0.0119116
SMARCA5	0.93918	0.000121077	0.0010411
QARS	0.938843	0.000768926	0.00292767
NUP37	0.938649	0.000242137	0.00145464
ZNHIT2	0.937094	0.000477532	0.00216163
TBC1D22B	0.937077	0.0128413	0.02321
MAGED2	0.936733	0.000427193	0.00202377
EIF2S1	0.936533	0.000189224	0.00127654
EIF4E	0.93629	0.000828792	0.00307312
PCMTD2	0.935883	0.00484977	0.01092
TWISTNB	0.935613	0.000184094	0.00125839
MRPL19	0.935312	0.000341777	0.00177753
CCDC137	0.934261	0.00702964	0.0144155
MB21D2	0.933781	0.00421074	0.00976169
MRPL39	0.933579	0.000593602	0.00247609
EEF1D	0.933564	0.000121129	0.0010411
ZBTB21	0.932728	0.00537542	0.0118277
HAUS3	0.931597	0.000862327	0.00314608
PSMG4	0.931383	0.00187731	0.00540125
EEF2	0.931233	0.000216905	0.00138015
PEX3	0.93096	0.000232448	0.00142049
BCOR	0.930235	0.0106834	0.0201376
PLS1	0.92848	0.000154113	0.00115415
AARSD1	0.927052	0.000160337	0.00117421
CHMP5	0.926682	0.00016235	0.0011825
UBFD1	0.925342	0.00140274	0.00442547
IL2RB	0.924795	0.000477977	0.00216204
PMPCA	0.924326	0.000106657	0.00100353
NEMP1	0.923619	0.00159374	0.00480718
SRBD1	0.923603	0.000497893	0.00221282
SPTY2D1	0.923151	0.00076231	0.00290973
CAMSAP1	0.922717	0.000218993	0.00138223
SIRT6	0.92264	0.00051365	0.00224473
RPAP2	0.921659	0.00762931	0.0153112
OTUD6B	0.921561	0.000384909	0.00190304
TOMM5	0.921311	0.00183332	0.00530717
IDE	0.920792	0.000248249	0.00147286
MAN2B1	0.920257	0.00186812	0.0053824
EIF2D	0.918945	0.000189641	0.00127654
THOP1	0.918404	9.0845e-05	0.000940939
FAM162A	0.91827	0.000323548	0.00171632
BZW1	0.917466	0.000122928	0.00104524
LMAN1	0.916246	0.000123848	0.00104887
MRPL44	0.915226	0.000131872	0.00107881
SMAP2	0.913773	0.000136631	0.00109708
GFPT1	0.912743	0.00420931	0.00976169
RPL32	0.910059	0.0010876	0.00370062
KATNA1	0.910034	0.000500571	0.00221575
CRK	0.909369	0.000489328	0.00218969
NOL9	0.90862	0.00233051	0.00630166
TARBP1	0.90833	0.000213995	0.00136674
GOSR2	0.907856	0.000407293	0.00195673
AIMP2	0.907684	0.00154473	0.00471756
CHD4	0.907477	0.000339793	0.00177174
EIF4H	0.906697	0.000374024	0.00188331
TXNDC5	0.906485	0.00839877	0.0165244
TXNDC17	0.90631	0.00133451	0.00426681
MED29	0.905959	0.000217192	0.00138015
RBMS1	0.905449	0.000487697	0.00218969
TCP1	0.905352	0.000503943	0.00222353
TTC39B	0.904794	0.000706536	0.00276378
C1QBP	0.904143	0.000146615	0.00112582
RPL14	0.903	0.00116344	0.00388937
OXA1L	0.902101	0.00106402	0.0036468
RAB11FIP1	0.901795	0.0132189	0.023787
PDCL3	0.901464	0.000465848	0.00212765
SSRP1	0.900185	0.00106651	0.00365069
FCF1	0.899754	0.0110554	0.0206604
TMX2	0.899422	0.0183417	0.0313457
ARMC6	0.899134	0.000254981	0.00148824
PRRC2C	0.899006	0.000201297	0.00132843
ATP1B3	0.898916	0.00315441	0.00789378
HYPK	0.898802	0.000111174	0.00101848
GTPBP10	0.8985	0.00629709	0.0132284
CCDC94	0.898403	0.000446265	0.00207544
UROD	0.897626	0.00089344	0.00321226
AKAP12	0.896839	0.0200137	0.0336832
TXNDC9	0.896513	0.000213512	0.00136626
NCOA2	0.896347	0.00229734	0.00625627
EMC2	0.896225	0.000250363	0.00148135
PRDX4	0.895844	0.000855947	0.00313401
EMC1	0.895769	0.0047298	0.0107051
RPL7A	0.895553	0.000184579	0.0012603
CCT6A	0.895385	0.000521492	0.00226039
NAA10	0.894993	0.00136166	0.00432939
CDC16	0.894264	0.000220426	0.00138505
DCP1A	0.89404	0.000592255	0.00247556
UMPS	0.892283	0.00015814	0.00116433
HS2ST1	0.891817	0.00118594	0.00393661
TRERF1	0.891817	0.0035607	0.00865874
SP100	0.890975	0.00070424	0.00276378
RPP30	0.890939	0.00101414	0.00351526
FDPS	0.890814	0.000486573	0.00218958
TSEN2	0.890222	0.000884624	0.00319127
RPL24	0.888881	0.000346952	0.00180012
EMC10	0.888648	0.000548701	0.00235202
MIPEP	0.88749	0.000109025	0.00101332
TLK2	0.886494	0.000437066	0.00205139
EARS2	0.886302	0.00158073	0.0047776
PUM1	0.885924	0.000213	0.00136626
CCT3	0.885616	0.000502709	0.00222121
AIMP1	0.885566	0.000119351	0.0010411
RPUSD2	0.885035	0.000442368	0.00206496
CMTR1	0.884756	0.000595629	0.00247724
CCT5	0.883019	0.000250476	0.00148135
SERBP1	0.883005	0.000283455	0.00159635
NOL12	0.881969	0.00149234	0.00461057
NUP35	0.881571	0.000513829	0.00224473
RNF149	0.881495	0.0007181	0.0027827
EIF5	0.881276	0.000131672	0.00107862
EIF2S3	0.8799	0.00226499	0.00618745
RBMX2	0.878637	0.0017419	0.00511767
ORC4	0.878487	0.000767295	0.0029251
CTU2	0.877648	0.000870526	0.0031609
MRPS26	0.87714	0.00131789	0.00422983
P3H1	0.876802	0.00233423	0.00630892
RPS15	0.876507	0.00268019	0.00699381
TRMT1L	0.876378	0.00125111	0.00407545
OLA1	0.876281	0.00011962	0.0010411
PTGES3	0.876205	0.000616145	0.00254128
FXR2	0.875867	0.00964743	0.0185045
MRPL52	0.875763	0.00156408	0.00475054
NUP58	0.875117	0.000185162	0.00126287
MED20	0.874991	0.000297733	0.00163767
PGRMC1	0.874699	0.00441058	0.0101272
SETD7	0.87406	0.00131038	0.00420795
CDK5RAP1	0.873754	0.00148143	0.00458844
EMC3	0.87302	0.000336542	0.00176323
DDA1	0.872788	0.000513889	0.00224473
NUP54	0.870867	0.000177051	0.0012322
RPL21	0.870773	0.000250648	0.00148135
HSPE1	0.869527	0.00124954	0.00407251
TM7SF3	0.8694	0.0237057	0.0390895
STAT2	0.869052	0.00393108	0.00926092
RIOX2	0.868988	0.00190073	0.00544735
TMF1	0.868109	0.000464464	0.0021261
BRAT1	0.866631	0.0066789	0.0138402
CHEK2	0.866553	0.0012743	0.00412177
RPL5	0.865714	0.000138618	0.00110587
MRPL14	0.865544	0.00116025	0.00388172
PTPN2	0.86469	0.00153825	0.00470482
KIF21A	0.86457	0.0198168	0.033407
GADD45GIP1	0.864415	0.00024311	0.00145795
EDC3	0.864159	0.00022053	0.00138505
RPL10	0.864037	0.000460545	0.00211361
MED18	0.8637	0.00407543	0.00950935
NOP9	0.863468	0.000397265	0.00192826
EIF5A	0.863376	0.000164638	0.00118937
CHPF2	0.863293	0.00127896	0.00413092
MARS2	0.863094	0.00689881	0.01419
HELZ	0.862975	0.0142306	0.025258
POGK	0.8624	0.002087	0.00582769
SOAT1	0.862304	0.00153314	0.00469389
ALG9	0.862199	0.00466943	0.010596
GSPT2	0.861461	0.000225954	0.00140429
RPL26L1	0.86108	0.00044266	0.00206496
EMC4	0.860669	0.00102361	0.00354007
THUMPD3	0.859896	0.000771576	0.00293221
CCT2	0.85979	0.00104893	0.00360518
SSNA1	0.859418	0.00296265	0.0075311
MFHAS1	0.859357	0.000389093	0.00190984
BDH1	0.859176	0.000273926	0.00156445
C2orf69	0.858723	0.00398052	0.00934856
PRSS12	0.85852	0.000301542	0.00165105
RBM26	0.857643	0.000163823	0.00118757
AUH	0.857004	0.00051223	0.00224229
POLR2G	0.857002	0.0245311	0.0403091
DMXL1	0.856549	0.000175132	0.00122172
AKAP1	0.85636	0.00123854	0.00405394
STAT3	0.856271	0.000584867	0.00245982
HOMEZ	0.855801	0.000926085	0.00330181
BAG6	0.855468	0.000362507	0.00185534
ERICH1	0.855128	0.000757235	0.0028976
C5orf22	0.854732	0.00935353	0.0180392
ACSL3	0.854571	0.000164655	0.00118937
RPL27A	0.853948	0.00255334	0.00676539
SCO2	0.853281	0.00121799	0.00399955
EDEM3	0.853242	0.00149903	0.00461955
NEDD1	0.852828	0.000309117	0.00167614
RPL27	0.852471	0.000729149	0.00281836
ZNF451	0.85222	0.000429105	0.00202961
MRPS21	0.85173	0.000633704	0.00259034
PSMD6	0.850674	0.000166673	0.00119267
POLR3D	0.850269	0.000146003	0.00112582
UPRT	0.850208	0.00384464	0.00909938
TOX4	0.848826	0.00555253	0.012071
CCT4	0.848495	0.00157778	0.0047776
DMAC2	0.847957	0.000941806	0.00333066
CCT7	0.847861	0.000827553	0.00307054
NEMF	0.846986	0.000966832	0.00338974
UFSP2	0.843061	0.000378241	0.00189152
SERINC5	0.842978	0.000965183	0.00338597
RPL11	0.842874	0.000445272	0.0020738
SMIM12	0.842061	0.0038257	0.00907628
NME7	0.839063	0.00037308	0.00188331
POGZ	0.836931	0.00019287	0.00129094
YARS	0.835927	0.000723197	0.00279809
RNF167	0.835773	0.0477714	0.071307
PSMG3	0.835502	0.00328529	0.0081347
CINP	0.834896	0.0119744	0.0219879
NDOR1	0.834619	0.00199062	0.00562139
CHORDC1	0.834017	0.000297296	0.00163674
SYNCRIP	0.833633	0.000561839	0.00239261
SETD3	0.833353	0.000910048	0.00326368
PAIP2	0.833181	0.000251996	0.00148348
TRAF3	0.832321	0.0472504	0.0706328
PITRM1	0.831829	0.000219653	0.00138239
DNAJA3	0.830314	0.000776001	0.00294543
PRPS2	0.829474	0.00608689	0.0129156
FUT8	0.829393	0.000782804	0.00296572
NUDCD2	0.829293	0.00677611	0.0140111
MRPL34	0.828783	0.0412643	0.0629157
ENO1	0.828588	0.000174909	0.00122157
OXCT1	0.828189	0.00170339	0.00504419
SDAD1	0.828126	0.000243465	0.00145864
ELK1	0.828066	0.000744843	0.00285908
PMF1	0.828017	0.00207176	0.00580226
GTF3C1	0.827442	0.000657496	0.00265647
CDKN2D	0.827393	0.0300107	0.0479709
TTC5	0.826896	0.000523927	0.0022675
ZC3H7A	0.826734	0.00041943	0.00200089
TTC33	0.826545	0.0100016	0.0190701
MRPS15	0.826204	0.00448568	0.0102628
ABCC1	0.825622	0.00024405	0.00145929
MRPL30	0.82516	0.000785863	0.00297547
2008-09-01	0.823029	0.00541922	0.0118955
ARL3	0.82251	0.0068696	0.0141443
AVL9	0.822406	0.000386146	0.00190455
REXO2	0.822356	0.0103854	0.0196791
GATC	0.822274	0.00508	0.0113113
MTMR2	0.822049	0.0010952	0.00372235
HSPA4	0.821613	0.000296488	0.00163578
TDP1	0.82093	0.00433803	0.0100112
RPL4	0.8197	0.000296588	0.00163578
PARP2	0.818752	0.0225035	0.0373388
NUP160	0.81873	0.000392949	0.00192105
DCAF1	0.818436	0.00128423	0.00413702
BAP1	0.818073	0.000988402	0.00344953
TDRD7	0.81779	0.00057061	0.00241697
MKNK1	0.817725	0.00499462	0.0111598
NUP93	0.817665	0.000369149	0.00187833
MTA1	0.816076	0.00109979	0.00373587
NUDT22	0.815912	0.0177485	0.0305094
CKAP5	0.815862	0.000499886	0.00221575
SMAD2	0.815715	0.0080408	0.0159544
CLTA	0.815472	0.000574779	0.00242742
TTLL12	0.81495	0.00016641	0.00119267
LAS1L	0.814268	0.000245586	0.00146295
TEX10	0.813925	0.000655723	0.00265548
HMGN5	0.81344	0.00078755	0.00298001
RPL28	0.812106	0.00145772	0.00455427
PLA2G15	0.812044	0.00386855	0.00914533
ALDOA	0.812019	0.00117686	0.00392135
SLC4A1AP	0.811656	0.00282663	0.00725475
MRPS33	0.811636	0.000969799	0.00339819
RECQL5	0.811261	0.00647695	0.0135104
CYB5A	0.81121	0.000464297	0.0021261
CHRAC1	0.811067	0.00112904	0.0038056
EIF6	0.810709	0.00383248	0.00908468
NDC1	0.810122	0.00571436	0.0123437
MRPL45	0.80922	0.0168354	0.0292335
NACA	0.807505	0.00121575	0.00399596
VMA21	0.807484	0.00624405	0.0131441
SMARCA4	0.807164	0.00037663	0.00188655
RBM17	0.806443	0.000543227	0.0023345
RPL34	0.806307	0.000697416	0.00275317
HMGXB4	0.805022	0.000846776	0.00311707
NSUN6	0.804669	0.0305257	0.0486548
PDCD5	0.804449	0.000955521	0.00336165
NUP188	0.804374	0.000617823	0.00254587
CDC34	0.804253	0.0156013	0.0273042
RPS19BP1	0.802804	0.012796	0.0231487
SLC25A13	0.802255	0.0256192	0.0417937
HTRA2	0.802219	0.000743983	0.00285849
DUS3L	0.802104	0.00230517	0.00626921
ARFIP2	0.802053	0.000251626	0.00148348
TOMM22	0.801724	0.0023404	0.00632279
ACVR1	0.799732	0.0071697	0.0146242
ZC3H15	0.799729	0.000463467	0.00212471
PFDN5	0.79957	0.000565726	0.00240643
ARF4	0.799241	0.00155684	0.00473562
RPS5	0.798198	0.000380178	0.001895
MRPL43	0.798176	0.000227811	0.00140641
MRPL51	0.798136	0.000704879	0.00276378
SPRYD7	0.79775	0.00881774	0.0172055
HIRA	0.79731	0.0493105	0.0734072
YBEY	0.796611	0.00184362	0.0053294
TMED8	0.794682	0.014523	0.0256502
AMFR	0.794354	0.000844514	0.00311233
EIF4E2	0.794281	0.000930086	0.00330799
AAR2	0.792633	0.000673869	0.002688
EIF1AX	0.792399	0.000349457	0.00180671
EEF1A1	0.792319	0.000268144	0.00153718
TRIM24	0.790916	0.000731238	0.00282465
CUL4A	0.790368	0.0119147	0.0219045
MPG	0.790293	0.000831695	0.00307657
UCHL5	0.790284	0.00118002	0.00392577
DDX55	0.790129	0.000669562	0.0026773
MMAB	0.789005	0.000225878	0.00140429
NCEH1	0.788949	0.0156832	0.0274064
KRR1	0.788667	0.00139057	0.00439163
CCDC124	0.788606	0.00512448	0.0113875
BIRC6	0.787664	0.000366575	0.00187146
MRPS22	0.78731	0.000436901	0.00205139
CDK12	0.786529	0.000866007	0.00315386
EIF4B	0.78643	0.00182974	0.00529977
RPL15	0.785016	0.0011791	0.00392577
RPS11	0.784979	0.000223978	0.0013974
IBTK	0.784683	0.000331348	0.00174345
GPX7	0.784098	0.00100297	0.00348603
PPP6R3	0.783629	0.000295894	0.00163491
HERC1	0.782978	0.00278148	0.00717501
MRPS23	0.782966	0.0106221	0.0200467
ANKHD1	0.782949	0.000444562	0.00207225
RPS4X	0.782432	0.000371773	0.00188213
CASP2	0.782368	0.000636661	0.00259895
FAM193A	0.781965	0.00120574	0.00397211
ERGIC3	0.781919	0.000546851	0.00234793
TAP1	0.781899	0.000506897	0.00223013
PPP5C	0.781751	0.000357453	0.00183563
EIF1AY	0.781035	0.00400317	0.00938373
UBE2M	0.780549	0.00051743	0.00225536
NAA30	0.779485	0.000976158	0.0034146
ASCC1	0.778761	0.00140794	0.00443406
SAMD1	0.778571	0.002165	0.00598386
RBKS	0.778355	0.0191349	0.0324005
UXT	0.778193	0.00793048	0.0157861
SRRM2	0.776894	0.000336719	0.00176323
RPS9	0.776108	0.000374134	0.00188331
GPHN	0.775335	0.000658132	0.00265647
TARBP2	0.775225	0.0013193	0.00423213
NFU1	0.774379	0.00507347	0.0113071
KIF3B	0.77408	0.0215453	0.0359735
L3MBTL2	0.773524	0.00886471	0.0172743
AAMP	0.772754	0.00266689	0.00696767
BAZ1B	0.772651	0.000310452	0.00167828
GLE1	0.772403	0.00126797	0.00410887
FAS	0.772348	0.00278839	0.0071777
MRPL9	0.772257	0.000766618	0.00292435
RPS8	0.771796	0.000318889	0.00170665
TRIM33	0.771749	0.000299989	0.00164563
ATG101	0.771629	0.0280782	0.045357
ZFYVE19	0.771534	0.0104218	0.0197278
RPS17	0.771323	0.00153459	0.00469598
MPHOSPH6	0.770576	0.000927695	0.00330562
CHCHD1	0.770158	0.00119829	0.00395826
PSMD3	0.768911	0.000304543	0.00166018
OAS3	0.768828	0.000595897	0.00247724
XPOT	0.768824	0.00117214	0.00390868
ARIH2	0.76775	0.000496232	0.00220704
MRPL2	0.767658	0.00211578	0.00588453
MRPL22	0.767495	0.000912688	0.00326931
PTGR1	0.767347	0.0018169	0.00527312
RPS16	0.767082	0.000608978	0.00252474
RPLP1	0.766454	0.00149593	0.00461466
ANKRD28	0.766403	0.002012	0.00565887
RPL7	0.765906	0.00472542	0.0106992
RPL13	0.765217	0.00326132	0.00808516
DDX41	0.765139	0.00119322	0.00395002
HLA-C	0.764025	0.00606557	0.0128876
AFDN	0.763674	0.00310663	0.00780939
RBM19	0.763483	0.0145037	0.0256311
DDX28	0.763081	0.00454722	0.0103764
MYO1C	0.762528	0.000402142	0.00193908
MRPS16	0.762171	0.000994025	0.00346125
MRPL58	0.761826	0.000476123	0.00215845
HSP90B1	0.760479	0.00225524	0.00617463
NUDT9	0.758827	0.00653506	0.0136021
PSMD13	0.75856	0.000527233	0.00227537
KATNB1	0.75737	0.000834851	0.00308637
RPS27	0.756849	0.00186776	0.0053824
RPL9	0.756522	0.000459983	0.00211361
TTC19	0.756088	0.00380432	0.00904248
KPNB1	0.756032	0.000388709	0.00190949
TANGO6	0.755663	0.0171061	0.0296051
NAA38	0.754665	0.00251379	0.00669068
RPL18A	0.754172	0.000520941	0.00226039
SHKBP1	0.753617	0.00366467	0.00882727
NUP85	0.753454	0.00074421	0.00285849
MED23	0.753427	0.0004142	0.00197903
LACTB2	0.75341	0.015597	0.0273042
RPS15A	0.753392	0.00081382	0.00304447
NUP62	0.753042	0.000494368	0.00220517
UBR7	0.752108	0.0122732	0.0224287
RPL38	0.750982	0.000884635	0.00319127
NUP205	0.750439	0.000393423	0.00192183
BUD13	0.750092	0.00495114	0.0111074
FAM91A1	0.747725	0.000663556	0.00266649
RWDD4	0.747179	0.00224095	0.00615204
AARS2	0.747062	0.000279867	0.00158505
LGALS8	0.747044	0.000756286	0.0028976
RPL30	0.746332	0.000668666	0.0026773
OS9	0.745975	0.00907756	0.0176049
TSEN54	0.745951	0.00093048	0.00330799
CALU	0.745372	0.00597816	0.0127513
CNOT9	0.744646	0.00113068	0.00380859
UPF3B	0.744239	0.000700499	0.00275999
EIF3M	0.744004	0.000318682	0.00170665
TYK2	0.743946	0.011377	0.0211193
PEX14	0.743907	0.002323	0.00628949
POLR3E	0.743742	0.000339724	0.00177174
MED15	0.743408	0.0163554	0.028477
RCC1	0.743284	0.000855649	0.00313401
RBFA	0.741996	0.00419397	0.0097413
RPL8	0.741458	0.00169054	0.00502715
MRPL13	0.740281	0.000333314	0.0017499
EMC8	0.74022	0.0086453	0.0169223
LPCAT4	0.739925	0.0212767	0.0355737
NKAP	0.739691	0.00100341	0.00348603
POLE4	0.739581	0.0126619	0.0229741
HNRNPC	0.739137	0.0334156	0.0525538
IFT27	0.739105	0.00192781	0.00549992
MED8	0.738825	0.000692313	0.00273656
GCN1	0.738634	0.00544561	0.0119194
UBE4A	0.738626	0.000829759	0.00307312
PUS10	0.738591	0.00374778	0.00896738
GTF2E2	0.738554	0.000521313	0.00226039
SND1	0.738091	0.000287504	0.00160744
EXOSC3	0.737106	0.0271735	0.044047
AASDHPPT	0.736254	0.000447034	0.00207588
NUP153	0.735923	0.00093403	0.00331467
THOC3	0.734828	0.023055	0.0381091
MRFAP1	0.734339	0.00103135	0.00356077
RPL13A	0.734212	0.000649566	0.00263929
FOXK2	0.733609	0.00566489	0.0122716
PAPOLG	0.733599	0.00569665	0.0123229
SLC25A6	0.733174	0.00162246	0.00487634
GTF3C4	0.732601	0.000509349	0.00223448
PPM1G	0.731164	0.00619994	0.0130643
AHCY	0.730154	0.00220368	0.00606335
PSMD4	0.729897	0.000758939	0.0029023
RPS26	0.729548	0.000810913	0.00304018
RTFDC1	0.728845	0.0121899	0.0222964
CDK7	0.727728	0.00371451	0.00891788
RCN2	0.727707	0.00881066	0.0172019
METAP2	0.726814	0.00230043	0.00625909
EIF3J	0.726584	0.000368806	0.00187814
DNAJA4	0.726435	0.00488112	0.0109744
WDR48	0.726221	0.000340452	0.00177366
ELOVL1	0.72598	0.000506642	0.00223013
EIF4ENIF1	0.72557	0.000375822	0.00188404
WDR18	0.725095	0.00169322	0.00503028
PSMC2	0.723349	0.000434308	0.0020463
TM9SF1	0.72331	0.05264	0.077514
DTX3L	0.722468	0.000526435	0.00227353
GATAD2A	0.72221	0.000524842	0.00226861
KIF1B	0.722002	0.011553	0.0213681
CCDC25	0.721605	0.00152231	0.00467184
BNIP1	0.721003	0.000478633	0.00216341
ZFR	0.720421	0.000746655	0.00286249
BCAP29	0.720283	0.0044414	0.0101806
RPS10	0.720251	0.000791864	0.00299078
EIF2B3	0.720229	0.000380868	0.00189534
GBE1	0.72015	0.000857446	0.00313576
MRPS12	0.71978	0.0539922	0.0791239
TIMM21	0.719283	0.0238671	0.0393237
DHX36	0.719278	0.000820633	0.00305413
ATL2	0.719225	0.0037855	0.00901229
MRPL21	0.718999	0.0139983	0.0249471
UBL4A	0.718499	0.000740682	0.00285391
RPL3	0.718479	0.00225311	0.00617155
MTRF1	0.718055	0.000701987	0.00276378
PKM	0.717617	0.00058472	0.00245982
FHL3	0.717021	0.0316598	0.0502137
TRIM25	0.71702	0.00256861	0.0067836
TLE3	0.716899	0.00044052	0.00206127
NUP43	0.716898	0.00160873	0.00484521
MUL1	0.716717	0.00144055	0.00451216
RFTN1	0.716609	0.00449418	0.0102708
ORC2	0.715109	0.000573401	0.00242327
CRCP	0.714892	0.0103563	0.0196484
TBP	0.714845	0.0303643	0.048449
TNPO3	0.714803	0.00133614	0.00426826
COX15	0.714522	0.000507887	0.00223127
DHODH	0.714062	0.000471459	0.00214526
MRPL38	0.713649	0.000669474	0.0026773
VDAC1	0.713512	0.000938903	0.00332349
EHHADH	0.713222	0.0168711	0.0292646
KLF16	0.712752	0.00117158	0.00390868
ANKS1A	0.711544	0.0424592	0.0645443
RPS25	0.711082	0.00499197	0.011158
MRPL28	0.710919	0.0039121	0.00922688
NEURL4	0.710312	0.0392159	0.0602435
ZMIZ2	0.710293	0.00701009	0.0143867
HMGB3	0.710091	0.0231808	0.0382859
KLHL9	0.70969	0.0670047	0.0952131
IRAK1	0.70929	0.00110872	0.00375577
DRG1	0.709111	0.000448274	0.00208003
RPS7	0.708376	0.00570748	0.0123376
ZNF593	0.708316	0.00415118	0.00965292
SRSF6	0.707452	0.00112784	0.00380364
NEDD4	0.706045	0.00235387	0.00635076
BRI3BP	0.70563	0.0218455	0.0363755
C12orf10	0.705614	0.000768166	0.0029266
KCMF1	0.705595	0.00339179	0.0083175
TMEM209	0.704888	0.00371958	0.00892087
POLR2E	0.704728	0.00116051	0.00388172
MRPL47	0.70449	0.000639283	0.00260617
INTS7	0.704449	0.000699966	0.00275967
C11orf98	0.704423	0.0089273	0.0173741
ABCD3	0.70429	0.000788074	0.00298015
TNPO2	0.703818	0.00357285	0.00867449
RPS23	0.703164	0.00119249	0.00394974
RACK1	0.703061	0.000616041	0.00254128
ALKBH5	0.702703	0.000427206	0.00202377
ASMTL	0.700491	0.0144771	0.0255988
DCAF16	0.700195	0.0153919	0.0270245
NUPL2	0.699809	0.00102659	0.00354836
NSUN2	0.699078	0.000489436	0.00218969
IKZF1	0.698365	0.00698742	0.014353
UBE2A	0.698361	0.0146634	0.0258683
HPS6	0.697006	0.0025177	0.00669341
NT5DC1	0.695955	0.000824668	0.00306169
RPL35	0.694477	0.0236498	0.0390077
ZFP36L1	0.694353	0.0587797	0.0851797
USP11	0.694197	0.000854885	0.00313401
AKAP17A	0.693702	0.0018299	0.00529977
RPS12	0.692964	0.000522245	0.00226183
EXOSC8	0.692827	0.000494343	0.00220517
TRIP11	0.69193	0.0014419	0.00451406
KTI12	0.691439	0.0143649	0.025437
PDXDC1	0.691375	0.00362692	0.00875359
TUBG1	0.691322	0.00174099	0.00511745
PNPO	0.691109	0.0125127	0.0227749
AP4B1	0.690794	0.0244614	0.0402054
GBP5	0.690688	0.0027014	0.00702786
TUBB3	0.690423	0.0562461	0.0818566
RALB	0.690374	0.0690952	0.0977182
GTF3A	0.690128	0.00165632	0.00494952
KCTD10	0.689358	0.0686549	0.0971405
PSMD8	0.68921	0.000561595	0.00239261
TUBA8	0.689165	0.03472	0.0542367
XYLB	0.688498	0.0556231	0.0811635
MRPL50	0.688477	0.0017904	0.00522001
STX16	0.688362	0.000820296	0.00305413
BPTF	0.687782	0.00275044	0.00711743
VARS	0.687509	0.00103863	0.00357784
RPL6	0.68686	0.0132158	0.023787
RPS2	0.686574	0.0022697	0.00619554
ATG4B	0.686373	0.000567628	0.00241222
SYAP1	0.686154	0.00739828	0.0149606
DYNLL1	0.684985	0.000705934	0.00276378
CANX	0.684395	0.0139392	0.0248489
BCL7B	0.684077	0.000500728	0.00221575
C18orf25	0.684026	0.0112903	0.0209903
VBP1	0.683645	0.00104793	0.00360376
CMPK2	0.683393	0.00747753	0.0150909
SMG7	0.683178	0.000793297	0.00299434
LIN9	0.683069	0.00144773	0.00452998
SAMD9L	0.683027	0.00845091	0.0166056
RCCD1	0.682998	0.0066854	0.013849
FBXW4	0.682795	0.0141459	0.0251223
MRPS18A	0.68238	0.00207507	0.00580424
EXOSC9	0.682253	0.000409123	0.0019609
MRPL3	0.682186	0.00127477	0.00412177
PSMD14	0.681539	0.0014694	0.0045732
MRPL49	0.679709	0.00146898	0.0045732
CDYL	0.678035	0.00773428	0.0154812
ORC3	0.677571	0.0463451	0.0695005
ACBD6	0.67751	0.0176485	0.0303803
HLCS	0.676476	0.00611641	0.0129503
CPSF3	0.67569	0.0005021	0.00222021
UEVLD	0.675319	0.0180299	0.0309235
SENP1	0.674674	0.00194494	0.00553587
APOBEC3D	0.674243	0.00271244	0.0070535
LARS	0.673722	0.00252295	0.00670336
KIF21B	0.673556	0.0253432	0.041454
INTS14	0.673203	0.00387117	0.00914649
TRMT112	0.673011	0.00801078	0.0159148
GNB1L	0.67292	0.01212	0.0222019
LRRC40	0.672156	0.000472546	0.00214745
GTF2I	0.669718	0.00118675	0.00393713
PSD4	0.669701	0.00175677	0.00514897
ENO2	0.669535	0.00308573	0.00777604
APPBP2	0.668329	0.00280525	0.00720894
NUDT4	0.667855	0.00093125	0.00330799
RAP1A	0.666666	0.00222949	0.00612884
ARPC1A	0.666411	0.0033661	0.00826114
RAP2C	0.666241	0.00113117	0.00380859
MANF	0.666029	0.00899788	0.0174781
PPME1	0.665628	0.00102801	0.00355126
VAPB	0.665444	0.015259	0.0268339
EIF2B2	0.665077	0.00121625	0.00399596
FAF2	0.665006	0.00634143	0.0132942
ZCRB1	0.664702	0.00188632	0.00542462
DUSP12	0.664604	0.00200306	0.00564607
CYB5R4	0.664323	0.000561059	0.00239261
NSD3	0.664305	0.000732071	0.00282608
PSMD11	0.664228	0.000819901	0.00305413
SGPL1	0.663901	0.00547274	0.0119656
EHMT2	0.663717	0.00114806	0.00385273
ACTR6	0.663364	0.000569159	0.00241369
IGFLR1	0.663033	0.0113429	0.0210817
MEMO1	0.662711	0.00194248	0.00553146
RPSA	0.661651	0.00146066	0.00455698
C1GALT1	0.661336	0.00198966	0.00562128
RPS24	0.661023	0.00163959	0.00491192
SRRM1	0.660902	0.00177602	0.00518302
U2SURP	0.660884	0.00126208	0.00409861
MRPL4	0.660801	0.0117376	0.0216507
SPPL2A	0.660731	0.0200583	0.0337489
CENPE	0.660198	0.00552006	0.0120346
SLC25A5	0.659599	0.0103742	0.01967
PARG	0.658915	0.00458838	0.0104508
MED10	0.658369	0.02069	0.0347067
DDX24	0.657942	0.00106022	0.00363784
MRPS14	0.657913	0.00991524	0.018935
CWC25	0.657873	0.00643067	0.0134351
ADRM1	0.657054	0.000577034	0.00243358
RPL17	0.656908	0.0108557	0.0203932
PSMD12	0.656812	0.00111929	0.00377999
EXOSC1	0.65596	0.00217141	0.00599888
PHAX	0.655803	0.000520954	0.00226039
CEP76	0.655115	0.00328245	0.00813096
FLCN	0.654596	0.00253375	0.00672329
RPL23	0.654444	0.014099	0.0250753
ERGIC2	0.653304	0.0121439	0.0222323
PSMD7	0.652874	0.0106196	0.0200467
FEM1B	0.652727	0.0117795	0.0217082
STRBP	0.652026	0.00152344	0.00467184
ZDHHC6	0.652023	0.000821299	0.00305475
EAF1	0.651621	0.0135546	0.0242909
RABEPK	0.651441	0.00498915	0.011158
C17orf75	0.651218	0.000809773	0.00303777
PEX19	0.650855	0.00546178	0.0119502
GEMIN2	0.650687	0.0136274	0.024407
NUP107	0.650089	0.00149878	0.00461955
PELP1	0.650063	0.0133013	0.0239002
MRPL18	0.649014	0.00271619	0.00705737
CSTF3	0.64864	0.00188955	0.00543134
PSMD1	0.64859	0.0010465	0.00360135
CEP170	0.64675	0.00539988	0.0118615
PISD	0.646234	0.00329879	0.0081516
ELL	0.646221	0.00468794	0.0106301
AP1S1	0.644442	0.00586985	0.0125862
EIF2B5	0.642517	0.00343405	0.00839419
RPL36	0.641863	0.00255515	0.00676539
TRIM5	0.641821	0.0167052	0.029018
SACS	0.641144	0.0168893	0.029288
RPS3A	0.640754	0.00119731	0.00395826
TMEM2	0.640087	0.00123094	0.00403771
RPL23A	0.639898	0.00202215	0.00567631
CTDP1	0.639556	0.00377924	0.00900537
STUB1	0.63945	0.001004	0.00348603
MRPL37	0.639179	0.00106737	0.00365069
RPS6	0.63876	0.0014105	0.00443849
PAF1	0.638751	0.000658031	0.00265647
MDC1	0.638432	0.00356409	0.00866356
SBNO1	0.637615	0.00380041	0.0090367
AGMAT	0.63746	0.00773202	0.0154812
PAIP1	0.636447	0.00212486	0.00590497
EXOSC10	0.636374	0.00113671	0.00382301
MEPCE	0.635463	0.0121939	0.0222966
STAMBP	0.635304	0.00242006	0.00650219
PFDN1	0.634742	0.00195679	0.00555668
ACSS2	0.634582	0.0347105	0.0542356
CNBP	0.634089	0.00420563	0.00975725
CWC27	0.633394	0.00154867	0.00472253
STIM2	0.633288	0.00412123	0.00959057
SRP72	0.632546	0.00164797	0.00492699
ATIC	0.632472	0.0009058	0.00325035
INTS9	0.63242	0.00120179	0.00396552
TIMM13	0.632051	0.0117126	0.0216111
EMB	0.6313	0.0115129	0.0213068
PTRH1	0.631068	0.00509859	0.0113341
CCNL2	0.630989	0.00179357	0.00522675
CTR9	0.630765	0.00137293	0.00434714
RPS3	0.630339	0.00273501	0.00709108
RUNX2	0.629964	0.00201669	0.00566361
RPLP0	0.629535	0.0186024	0.0316921
DNAJB11	0.629009	0.0254086	0.0415277
SNX9	0.627512	0.000875881	0.00317326
LAT	0.627479	0.00134861	0.00429685
YTHDF3	0.626134	0.000856455	0.00313401
MRPL46	0.623866	0.00134578	0.00429307
MRPL15	0.6234	0.00157968	0.0047776
PLAA	0.62336	0.00108317	0.00368861
SRSF9	0.622825	0.000803054	0.00301998
ATP1A1	0.622624	0.00147664	0.00458057
WWOX	0.621841	0.00886458	0.0172743
SMG9	0.621778	0.0244493	0.0401964
ATG9A	0.62169	0.0147229	0.0259584
GALNT7	0.620822	0.00155133	0.00472356
RNF20	0.62051	0.000675447	0.00269078
KDELR1	0.619901	0.0375967	0.0580918
RPS20	0.619791	0.0035859	0.00869236
XPO6	0.618275	0.00318059	0.00792683
PPFIA1	0.618032	0.000992896	0.00345929
UNG	0.618004	0.00582308	0.0125078
ALDH1B1	0.617062	0.00168261	0.0050085
CNOT11	0.616267	0.0036605	0.00882727
SYMPK	0.616255	0.000712652	0.00276861
ACAT2	0.616083	0.0044929	0.0102708
DNAJC3	0.615698	0.0091733	0.017768
CBR3	0.615427	0.0133312	0.0239398
EXOSC7	0.615105	0.0109531	0.0205195
NSMCE1	0.614854	0.00596069	0.0127299
DHX35	0.614547	0.002751	0.00711743
SCPEP1	0.613696	0.000706852	0.00276378
RPL12	0.61347	0.000955372	0.00336165
EIF3D	0.613289	0.00103492	0.00356706
SMPD4	0.613236	0.00113597	0.00382263
TIGAR	0.61302	0.00387203	0.00914649
MED17	0.612741	0.00155069	0.00472356
RPL10A	0.612535	0.00576461	0.0124227
ALG8	0.611456	0.0126501	0.0229596
FNDC3A	0.611271	0.00180091	0.00523816
NUP133	0.610398	0.00125444	0.00408193
MFAP1	0.610206	0.000953674	0.00336096
ENY2	0.609585	0.0014588	0.00455531
UBAC2	0.60952	0.00402379	0.00941401
MRPL11	0.609351	0.00185713	0.00536086
CLP1	0.608418	0.0046298	0.0105216
[truncated: 1,432 more rows]

## Sheet: Data S3, TN Th1 5d
Supplementary Data 3. Differential protein expression
We tested for differential protein expression analysis using a two-sided moderated T-test. Columns correspond to gene name, log2-fold change, P value and FDR-adjusted P value
We report any protein with an estimated absolute LFC larger than 0.5 at FDR 0.1 and which could be uniquely mapped to an Ensemblgene id. Each tab corresponds to a pairwise comparison, as specified in the tab name (stim = Th0 vs resting cells; others = cytokine condition vs Th0).
gene_name	LFC	p_value	p_adj
ANXA3	2.38112	3.32641e-07	0.00240333
PPFIBP1	1.41864	2.39904e-06	0.00866654
ADAM19	1.10457	0.000285565	0.077627
FURIN	1.1012	7.00199e-05	0.0491853
GLUL	1.03582	7.95469e-05	0.0491853
CEBPB	1.02025	0.000302162	0.077627
HSPA4L	0.960977	4.30349e-06	0.0103642
SLC25A44	0.922704	4.36968e-05	0.0476083
IL18R1	0.84224	5.73401e-05	0.0476083
CD40LG	0.813413	0.000227528	0.0747224
ZNF768	0.799155	0.000189539	0.0720561
GYPC	0.779341	3.98881e-05	0.0476083
GZMH	0.767539	0.000330173	0.0795168
FRMD4B	0.741805	0.000301996	0.077627
TBX21	0.718403	4.18341e-05	0.0476083
ZCCHC2	0.673937	0.00036492	0.0798954
KIAA2013	0.623201	0.000348174	0.0798954
IGF2R	0.607767	5.55852e-05	0.0476083
AFDN	0.573007	0.000306986	0.077627
NARF	0.568001	8.16918e-05	0.0491853
BAK1	0.56436	0.000510864	0.0900242
ATP2B4	0.56398	0.000225554	0.0747224
ICOS	0.556459	0.000169966	0.0720561
MYO1B	0.536907	0.000437808	0.08444
CYB561A3	0.529863	0.000499856	0.0900242
KIAA0319L	0.517826	0.000563736	0.0934982
RAB29	0.504947	5.93045e-05	0.0476083
KRT2	-0.73337	0.000157952	0.0713251
CREBRF	-0.792478	0.000444113	0.08444
GSDMA	-0.810344	0.000311582	0.077627
GPR183	-0.840792	0.000141286	0.0680526
STAT4	-1.01817	0.000182456	0.0720561

## Sheet: Data S3, TM Th1 5d
Supplementary Data 3. Differential protein expression
We tested for differential protein expression analysis using a two-sided moderated T-test. Columns correspond to gene name, log2-fold change, P value and FDR-adjusted P value
We report any protein with an estimated absolute LFC larger than 0.5 at FDR 0.1 and which could be uniquely mapped to an Ensemblgene id. Each tab corresponds to a pairwise comparison, as specified in the tab name (stim = Th0 vs resting cells; others = cytokine condition vs Th0).
gene_name	LFC	p_value	p_adj
No differential proteins detected

## Sheet: Data S3, TN Th2 5d
Supplementary Data 3. Differential protein expression
We tested for differential protein expression analysis using a two-sided moderated T-test. Columns correspond to gene name, log2-fold change, P value and FDR-adjusted P value
We report any protein with an estimated absolute LFC larger than 0.5 at FDR 0.1 and which could be uniquely mapped to an Ensemblgene id. Each tab corresponds to a pairwise comparison, as specified in the tab name (stim = Th0 vs resting cells; others = cytokine condition vs Th0).
gene_name	LFC	p_value	p_adj
MAOA	4.37999	9.6374e-05	0.00837005
GATA3	3.12946	3.81523e-07	0.000919217
IL1RN	2.63081	8.62068e-06	0.00327949
BATF3	2.47769	1.17114e-05	0.003386
LIMA1	2.43119	2.26115e-07	0.000919217
CALD1	2.33131	0.00107897	0.0275577
RXRA	2.1449	0.000586254	0.0199003
SPINT2	2.01233	3.51624e-06	0.00269596
ABHD6	1.77848	0.00938918	0.088251
SLC39A14	1.40458	0.000151755	0.0106493
TNFSF14	1.34732	0.00386373	0.0555832
OPLAH	1.30968	0.0088856	0.0851618
RUNX2	1.22378	7.619e-05	0.0078681
SMAD2	1.22184	9.296e-05	0.00824283
NFIL3	1.12291	0.00162715	0.0337961
TM7SF3	1.11602	0.0105874	0.0922891
KLHL11	1.0978	0.000165275	0.0112699
PSTPIP2	1.09582	8.328e-05	0.0080724
HOPX	1.09553	0.00560016	0.0660325
PECAM1	1.08863	0.000205762	0.0124473
MBOAT7	1.07727	1.95346e-05	0.00381611
RAB30	1.04639	0.00049131	0.0189903
AUH	1.02112	3.30027e-06	0.00269596
ALDH2	1.0073	0.00386659	0.0555832
JAML	0.992619	0.000161839	0.0111407
SLC26A6	0.992218	0.000504851	0.0193571
RNF4	0.986487	0.00333076	0.0514893
NIPA1	0.985509	1.09715e-05	0.003386
CAMK1	0.982004	0.000582044	0.0199003
SGPL1	0.943661	6.44498e-06	0.00291152
FOXP1	0.900052	0.000195844	0.0123092
SCPEP1	0.89441	4.18465e-06	0.00269596
SLC9A7	0.865783	0.000199328	0.0123311
RNF138	0.864018	0.000305286	0.0158749
BCL2L11	0.861459	0.0077029	0.0788818
GNAI1	0.85949	0.000145584	0.0104186
LAT	0.845417	0.00126436	0.0294799
ARG2	0.838593	0.00580087	0.067627
GPT2	0.831521	0.00160467	0.0334251
RASGRP1	0.822276	4.63104e-05	0.00608603
SLC39A8	0.820274	0.000700603	0.0210655
ABAT	0.810133	0.00428585	0.0586255
SATB1	0.790454	7.50599e-05	0.0078681
SREBF1	0.789055	0.00875226	0.0850287
SPINT1	0.787741	0.00252489	0.0440491
PLPP1	0.772439	0.005094	0.0632637
CEP55	0.762291	1.77406e-05	0.00377144
RAB19	0.760378	0.00684341	0.0748323
CTH	0.758859	0.000621243	0.0202243
ADAM8	0.757344	0.0099251	0.0896733
GPR183	0.750422	0.000456185	0.0183383
STAG3	0.750307	8.17931e-05	0.0080724
PTPRA	0.749335	0.00144344	0.0317118
JUND	0.741833	3.45694e-05	0.00527197
LPIN2	0.7395	0.000450626	0.0183383
CST7	0.738092	0.00529399	0.0645304
MPZL2	0.727902	0.000602956	0.0199003
GGACT	0.722295	0.0102326	0.0913007
KLHL22	0.721663	0.00833978	0.0827571
EIF4EBP3	0.707678	0.00519146	0.0639248
ZC3HAV1L	0.705645	1.27344e-05	0.00340905
CMSS1	0.698626	6.9707e-05	0.0077988
CTTN	0.6734	0.00381666	0.0553952
SRGN	0.672181	0.00073204	0.0214218
MGST3	0.662592	0.000862367	0.0237003
CDC45	0.662328	9.20809e-05	0.00824283
ABCD3	0.660973	1.48848e-05	0.00358626
LRRC8C	0.650686	4.4865e-05	0.00608603
PVR	0.649866	1.14544e-05	0.003386
TFAP4	0.638901	0.0117179	0.0973532
CD55	0.630439	7.89521e-05	0.00792591
TMCO6	0.624077	0.00986522	0.08951
MAP6	0.616184	0.000561925	0.0198731
VDR	0.606347	0.000184375	0.0122263
SPAG1	0.597061	0.000538927	0.0194032
FADS2	0.596515	0.00191563	0.0381262
ARHGAP26	0.588272	0.000412389	0.0175822
XIRP1	0.587012	0.00110136	0.0278343
NDFIP2	0.586911	0.00483716	0.0619374
RHBDD2	0.586377	0.000742916	0.0215654
UBASH3A	0.585561	0.00107321	0.0275076
TIAM1	0.583918	0.00115104	0.0286079
CEBPG	0.58097	0.00089662	0.0243638
CBSL	0.568243	0.000118747	0.00943194
GSE1	0.567184	0.0107563	0.0923865
GPBP1L1	0.548392	0.00540146	0.0650141
ZNF609	0.548251	0.000832202	0.0233146
C1orf112	0.535021	0.00719633	0.0767184
EEF2K	0.534454	0.000348912	0.0168129
RUNX1	0.53445	0.000575053	0.0199003
SHPK	0.52966	0.00031697	0.0161707
ROBO3	0.527952	0.00407595	0.0574288
MKRN1	0.522586	0.0123161	0.0995755
LY75	0.51686	5.95554e-05	0.0071787
RERE	0.516701	0.0116768	0.097235
DBN1	0.515763	0.0102153	0.0913007
PDLIM7	0.51538	0.00197492	0.0384764
RYBP	0.508958	0.0107781	0.0923865
CCDC61	0.507846	0.00183744	0.0370767
PSPH	0.506066	0.00228387	0.0420722
ADARB1	0.506032	0.00339708	0.0518163
TIMM8B	0.504992	1.93426e-05	0.00381611
PRKCA	0.50449	0.000194954	0.0123092
SORL1	0.504205	0.0104273	0.0919132
FAS	-0.501115	0.000326849	0.0161813
SPART	-0.503808	0.000382306	0.0170214
SAMHD1	-0.504484	0.00249444	0.0438681
CD2	-0.505725	0.00023106	0.0134317
TRADD	-0.506462	4.48248e-05	0.00608603
TBC1D2	-0.50652	0.00660836	0.073408
IFI35	-0.508005	0.00119784	0.0286079
CD226	-0.5089	0.000130501	0.00982565
APOBEC3G	-0.510911	0.00193801	0.0381262
ANXA1	-0.513256	0.00630164	0.0712805
LDB1	-0.514778	0.00339899	0.0518163
STAT3	-0.516083	0.000246691	0.0136113
ADA	-0.516558	0.0101859	0.0912313
CASP10	-0.522249	0.00281795	0.046609
IFI30	-0.522517	0.0032596	0.0511071
RAB29	-0.522557	8.69631e-05	0.00809836
ARHGAP15	-0.527279	4.88791e-05	0.0063089
CISD1	-0.529814	0.00817575	0.082534
DGKA	-0.54007	0.00034516	0.0167438
GLB1L2	-0.540907	0.0037608	0.0548046
GALNT1	-0.543458	8.73924e-05	0.00809836
CCDC91	-0.54368	0.0102768	0.0913007
MAP4K4	-0.545066	2.30511e-05	0.00438457
PTPRC	-0.545748	8.86584e-05	0.00811168
WAS	-0.549353	0.00010838	0.0089953
GSN	-0.552613	0.00504508	0.0628721
LMO7	-0.568953	0.0028511	0.0467423
PRKCH	-0.574506	0.00158471	0.0334251
IQGAP2	-0.574676	1.63451e-05	0.00369194
CD59	-0.575417	0.00292589	0.0477388
LAG3	-0.577388	0.00121612	0.0286324
CD48	-0.578153	0.00014771	0.0104671
GIMAP6	-0.578555	0.000116289	0.00933932
HABP2	-0.58143	0.00888456	0.0851618
GPR171	-0.583284	0.000514854	0.0194032
APOL3	-0.587262	0.000284689	0.0150306
CD96	-0.587695	0.00453601	0.0594902
TTN	-0.588901	0.00423707	0.0584098
TRDMT1	-0.590298	0.0107282	0.0923865
NCOA2	-0.590952	0.00345556	0.051995
SYNE2	-0.595092	0.000453738	0.0183383
ITIH2	-0.596769	0.00559535	0.0660325
STX11	-0.599639	0.000158825	0.0110383
TDRD7	-0.602727	0.000529242	0.0194032
KRAS	-0.60806	0.00227988	0.0420722
IRF9	-0.609857	0.00618523	0.0705127
ITGA6	-0.611757	0.00307297	0.0494686
CTSB	-0.612537	0.000408696	0.0175822
TJP2	-0.620533	0.00250793	0.0438919
THBS1	-0.631023	0.00673275	0.0744103
SIK3	-0.636272	0.000123461	0.00959545
TRIM21	-0.640837	0.000329684	0.0162106
THEMIS	-0.654033	0.000418715	0.0175958
STOM	-0.659678	4.84662e-06	0.00269596
CPM	-0.6616	0.000179794	0.0120921
ETV6	-0.66399	3.37361e-05	0.00527197
HPSE	-0.671217	0.000717524	0.0213465
PARP14	-0.674895	0.000468448	0.0186041
EIF2AK2	-0.675899	0.00130837	0.0301175
GPRIN3	-0.680593	0.00138723	0.0312364
IFI16	-0.683507	4.35348e-05	0.00608603
PARP10	-0.689526	0.00594189	0.0688876
TMEM173	-0.692302	0.00133962	0.0305449
DAPP1	-0.694182	0.000364701	0.0169845
GIMAP1	-0.700077	0.00144232	0.0317118
GNPDA1	-0.700139	0.000697366	0.0210655
MALT1	-0.70266	0.000129685	0.00982565
STAT2	-0.702893	0.000208811	0.0124735
SEC61A2	-0.706984	0.0101629	0.0912313
SLC12A6	-0.710402	0.00675963	0.0745933
NAPSA	-0.714213	7.8451e-05	0.00792591
CD7	-0.714638	5.19495e-06	0.00269596
ZC3H12D	-0.719192	1.0191e-05	0.00334819
TMSB10	-0.723287	0.00849704	0.08356
TGFBR2	-0.724565	0.00120165	0.0286079
CASP4	-0.724821	9.72111e-06	0.00334819
IKBKE	-0.725236	0.000415961	0.0175822
TRIM22	-0.725664	0.00057346	0.0199003
WIPF1	-0.726524	2.62175e-05	0.0047375
SYNJ2BP	-0.727938	0.00110669	0.0278716
MYO1E	-0.737983	0.000358117	0.0169845
LGALS3	-0.739584	0.00166312	0.0343458
TCP11L1	-0.740096	0.00028489	0.0150306
CD9	-0.741261	0.00656484	0.0731989
LEF1	-0.743474	0.000364447	0.0169845
GZMH	-0.751266	0.00239873	0.0431405
LGALS3BP	-0.75818	0.00048963	0.0189903
CFLAR	-0.761668	0.000180679	0.0120921
ICOS	-0.762326	8.5049e-06	0.00327949
ABCD2	-0.773796	0.00516481	0.0637052
STAT1	-0.775749	0.000354779	0.0169824
CD69	-0.778668	0.00140983	0.0312962
GBP7	-0.786484	0.000206652	0.0124473
KSR1	-0.790072	1.36022e-05	0.00344104
SIRT1	-0.806072	0.00196811	0.0384473
LSR	-0.810651	7.08213e-05	0.0077988
CD38	-0.822394	0.00569317	0.0668023
BTBD11	-0.828356	0.0038704	0.0555832
TTC39C	-0.828644	0.000366573	0.0169845
STAP1	-0.835197	0.00213371	0.0403047
PDLIM1	-0.836591	0.00252911	0.0440491
TBX21	-0.846254	5.59482e-06	0.00269596
PARP9	-0.847733	0.000144047	0.0104117
EHD4	-0.857419	1.38061e-05	0.00344104
ADM	-0.86833	0.0043727	0.0588324
NCOA1	-0.87248	0.00309988	0.049791
ISG20	-0.879756	0.000599387	0.0199003
MAST4	-0.884674	0.00057832	0.0199003
OAS2	-0.884911	0.000359791	0.0169845
PYHIN1	-0.893929	0.000379364	0.0170214
SELL	-0.89402	1.70084e-05	0.00372535
BSPRY	-0.896227	0.00313933	0.0500388
SLFN5	-0.899367	0.000324398	0.0161707
SPATS2L	-0.903703	3.50103e-05	0.00527197
HERC6	-0.907065	0.00194137	0.0381262
DTX3L	-0.912261	2.69551e-05	0.00474432
ECE1	-0.914288	0.000414335	0.0175822
RIPOR1	-0.925509	0.00310909	0.0498282
PCTP	-0.926701	0.00204376	0.0391837
GIMAP5	-0.933062	2.7568e-05	0.00474432
2011-09-01	-0.934086	2.41358e-05	0.00447316
IRF8	-0.941669	9.3513e-05	0.00824283
PLSCR1	-0.947616	0.000780018	0.0222845
PITPNC1	-0.949728	5.18122e-06	0.00269596
GCH1	-0.961181	0.00120854	0.0286079
GIMAP8	-0.961451	1.88084e-06	0.00226579
ANTXR2	-0.978579	0.000831217	0.0233146
EPSTI1	-1.0103	0.006199	0.0705127
TCIRG1	-1.01181	0.000231781	0.0134317
NT5C3A	-1.01348	6.62812e-05	0.0077988
ADAM19	-1.02182	0.0119442	0.0984134
RIPOR2	-1.02444	7.12121e-05	0.0077988
IFIH1	-1.04621	0.000381557	0.0170214
KRT14	-1.06338	0.00752941	0.0780952
DNAJC12	-1.0778	0.00033613	0.0164158
SAMD9	-1.08148	0.000188819	0.0123092
IPCEF1	-1.08945	0.000724198	0.0214218
DDX58	-1.10176	0.000111966	0.00909311
DPP4	-1.10996	0.000674018	0.0207137
SAMD9L	-1.11365	0.000436893	0.0182535
GBP1	-1.12586	9.72723e-05	0.00837005
TRANK1	-1.13662	4.56771e-05	0.00608603
HERC5	-1.13878	0.00136124	0.0308088
LGALS9	-1.14651	0.000412967	0.0175822
DDX60	-1.14656	0.000109517	0.0089953
OASL	-1.19912	3.17512e-05	0.00527197
IFIT2	-1.22535	0.000674737	0.0207137
FURIN	-1.22932	0.000519207	0.0194032
LMO4	-1.23653	4.0883e-05	0.00596167
CARD16	-1.25101	0.000141619	0.0103396
GZMB	-1.27628	0.00453164	0.0594902
TIFA	-1.28139	1.94882e-05	0.00381611
PIK3C2G	-1.29287	0.00243746	0.0435012
BCAT1	-1.29888	7.61991e-05	0.0078681
OAS1	-1.30426	0.00686688	0.0748625
USP18	-1.30459	5.81742e-05	0.0071787
GBP4	-1.31958	2.49262e-06	0.00257381
GIMAP4	-1.32237	5.48974e-07	0.000991996
IFIT5	-1.33788	0.00222102	0.0414207
SLC27A2	-1.33958	1.61831e-05	0.00369194
GIMAP7	-1.38825	5.95907e-05	0.0071787
OAS3	-1.41039	8.53783e-05	0.00809836
DDX60L	-1.42749	6.83995e-05	0.0077988
IFI44L	-1.43814	0.00431354	0.0586255
TXK	-1.43975	0.00340246	0.0518163
CMPK2	-1.45068	0.000727253	0.0214218
ISG15	-1.46219	0.000799766	0.0226694
GBP5	-1.49017	7.63192e-06	0.00324491
HELZ2	-1.52266	5.4156e-06	0.00269596
IFIT3	-1.59437	0.00131458	0.0301645
MX1	-1.6158	0.00136321	0.0308088
LAMP3	-1.62963	0.00111725	0.0280399
SMAD3	-1.64601	4.12401e-05	0.00596167
TYMP	-1.68174	2.62873e-07	0.000919217
SLAMF7	-1.69113	0.00434939	0.0587615
KRT6A	-1.76778	0.000624599	0.0202243
BCL2L14	-1.81234	0.000650036	0.0205142
ANXA3	-1.8802	0.00236955	0.0429582
LTB	-2.05816	0.000591662	0.0199003
IFIT1	-2.14081	3.28059e-05	0.00527197
MX2	-2.15729	1.00131e-05	0.00334819
CLEC2B	-2.58729	1.25855e-06	0.00181936
PRG4	-3.08396	0.00504354	0.0628721

## Sheet: Data S3, TM Th2 5d
Supplementary Table 3. Differential protein expression
We tested for differential protein expression analysis using a two-sided moderated T-test. Columns correspond to gene name, log2-fold change, P value and FDR-adjusted P value
We report any protein with an estimated absolute LFC larger than 0.5 at FDR 0.1 and which could be uniquely mapped to an Ensemblgene id. Each tab corresponds to a pairwise comparison, as specified in the tab name (stim = Th0 vs resting cells; others = cytokine condition vs Th0).
gene_name	LFC	p_value	p_adj
No differential proteins detected

## Sheet: Data S3, TN Th17 5d
Supplementary Data 3. Differential protein expression
We tested for differential protein expression analysis using a two-sided moderated T-test. Columns correspond to gene name, log2-fold change, P value and FDR-adjusted P value
We report any protein with an estimated absolute LFC larger than 0.5 at FDR 0.1 and which could be uniquely mapped to an Ensemblgene id. Each tab corresponds to a pairwise comparison, as specified in the tab name (stim = Th0 vs resting cells; others = cytokine condition vs Th0).
gene_name	LFC	p_value	p_adj
BASP1	4.19988	8.69224e-07	0.00105075
FNBP1L	3.4006	0.000258934	0.00705259
DHRS9	3.18034	0.000134812	0.00472365
TNFRSF8	2.48362	1.46057e-06	0.00105935
PALLD	2.39215	2.37896e-07	0.000961286
PRG4	1.98146	1.19397e-06	0.00105935
RASGRP4	1.79546	3.26263e-06	0.00120508
THBS1	1.78348	9.05886e-05	0.00390468
ATP1B1	1.77692	3.80668e-06	0.00120508
RGCC	1.74987	7.85609e-05	0.00362931
LGALS3	1.68302	3.99169e-06	0.00120632
BATF3	1.67268	6.35843e-05	0.00333665
LMCD1	1.64404	2.98583e-05	0.00230468
CTSL	1.63976	0.00112126	0.0160179
LYN	1.6062	0.000954747	0.0144567
SPINT1	1.59258	7.97194e-05	0.00363651
AHCYL2	1.58739	1.40764e-05	0.00163919
LMNA	1.58091	5.91178e-06	0.00133994
MCAM	1.53381	0.000166929	0.00535724
DENND3	1.51453	5.27213e-05	0.0030591
TNFSF14	1.49999	0.000860234	0.0135049
DIXDC1	1.49306	0.00082391	0.0132982
SERPINA1	1.49101	0.00918607	0.0516259
CA2	1.47787	3.99687e-05	0.00266558
SEMA7A	1.44663	3.29294e-05	0.00240151
S100A6	1.41648	0.000109079	0.00425588
PTK2	1.38175	9.20342e-06	0.00152693
CKB	1.36685	0.000371169	0.0084924
UCHL1	1.3254	2.59841e-05	0.00225475
BCL6	1.29401	0.00731826	0.045352
HOPX	1.25594	0.000648117	0.0115783
RUNX1	1.22431	3.82144e-06	0.00120508
JUN	1.21437	6.16807e-05	0.00329689
MLXIP	1.17909	2.3021e-05	0.00214066
SEC61A2	1.16547	0.00108792	0.0156957
SLC39A14	1.16271	0.00118488	0.0163694
BCAT1	1.16215	5.51079e-05	0.00312264
FURIN	1.15586	1.51538e-05	0.00171735
PLP2	1.14056	0.00112933	0.0160179
ROBO3	1.12301	0.0078948	0.0473622
PTPRF	1.11567	0.000373868	0.00852629
CTTN	1.10192	6.59061e-05	0.0033527
SYNGR3	1.08891	0.00252544	0.0251608
OPLAH	1.08418	0.0199203	0.0822757
TNFRSF25	1.05596	4.97462e-05	0.00293418
RBPJ	1.05467	5.74708e-07	0.000961286
DUSP4	1.04681	0.0192717	0.0810226
KIF5C	1.01322	0.000142108	0.00485113
JUNB	1.01095	8.02013e-06	0.00149154
MLLT11	1.00307	4.53121e-05	0.00278448
CAMSAP1	0.992078	3.31224e-06	0.00120508
AFAP1	0.991595	0.00314255	0.0280701
NCEH1	0.983082	4.45873e-05	0.00278341
PRKAR1B	0.982071	0.00853004	0.0493371
ADPRH	0.980712	1.94832e-05	0.00193578
FOSL2	0.980253	2.64251e-06	0.00120508
PVR	0.977082	0.000763592	0.0127611
PPP1R13L	0.974624	3.06668e-07	0.000961286
FOXP4	0.969942	0.000644978	0.0115507
PFKFB3	0.965239	4.97593e-05	0.00293418
SLAMF1	0.956403	1.13916e-05	0.00156264
NCS1	0.948666	0.000267092	0.00712212
APOBEC3F	0.948027	0.000266013	0.00712212
RAB13	0.944172	0.00077737	0.0127852
ALCAM	0.92501	1.27216e-06	0.00105935
PLEC	0.923271	1.68391e-05	0.00179283
CASK	0.920091	0.000922404	0.0140846
PPP2R5B	0.911825	0.0156692	0.0718388
ANO6	0.909365	1.36213e-06	0.00105935
NAMPT	0.895698	9.76515e-06	0.00152693
PARD6B	0.882719	0.000888433	0.0137983
AKR1C3	0.880594	0.00214346	0.0230319
RTKN	0.877966	0.00206684	0.0225425
PLAUR	0.86903	0.000182321	0.00572458
MALT1	0.86597	2.67493e-06	0.00120508
FSD1	0.859482	0.00347247	0.0298968
NFKBID	0.858289	0.000850594	0.0134997
ATP2B4	0.852877	6.62681e-07	0.000961286
IVNS1ABP	0.851257	4.74466e-06	0.00123881
AHR	0.849506	0.000376244	0.0085278
DIP2B	0.843913	1.98308e-05	0.00194368
LPCAT2	0.843519	0.00611426	0.0413443
CTSB	0.834829	6.10675e-05	0.00329689
ALDH2	0.83293	0.000577184	0.0107617
LPIN1	0.830815	0.00249499	0.0250293
SMTN	0.830357	0.0111838	0.0581893
ELL2	0.829595	0.0168224	0.0747628
CLIC4	0.827791	9.09819e-05	0.00390468
STRIP2	0.81817	0.000245209	0.0068435
CD44	0.80983	9.68708e-05	0.00398685
PAK4	0.806621	0.000252284	0.00695747
CD151	0.805909	0.000817888	0.0132982
APOBEC3D	0.805763	0.00268151	0.0258287
CD9	0.804426	0.004837	0.0361678
CD200	0.800906	9.18639e-06	0.00152693
BATF	0.797541	0.00426668	0.0333659
PSMB5	0.791712	0.000594948	0.0109097
UPP1	0.78753	3.21765e-05	0.00238139
TRIP10	0.78394	9.44881e-06	0.00152693
CYB5R2	0.78322	0.000117481	0.00436252
GNA11	0.778102	0.00203868	0.0223025
BLVRB	0.775591	2.51406e-05	0.00225475
CKMT1A	0.772922	0.00349219	0.029975
APOBEC3C	0.770628	0.000198256	0.00602477
CTH	0.76562	0.000302235	0.00761818
DLGAP4	0.762991	1.00817e-05	0.00152693
NUDT4	0.762299	8.71686e-05	0.00380864
CD226	0.746256	1.14613e-05	0.00156264
AS3MT	0.742012	0.000386964	0.00868761
KIF1A	0.741036	0.00545127	0.0391464
TNFAIP3	0.739029	4.43133e-05	0.00278341
CCDC71L	0.738877	0.00149232	0.0187481
PIEZO1	0.737292	0.000708901	0.0121429
SLC25A52	0.735456	0.00770918	0.0464794
BTG1	0.73411	0.0042429	0.0333656
PIK3C2B	0.73205	0.000384106	0.00867889
COL18A1	0.725482	0.0131797	0.0644213
TIFA	0.720485	4.41801e-05	0.00278341
MAML2	0.719649	6.44051e-05	0.00333665
IKZF3	0.716833	3.34416e-05	0.00240151
PTGFRN	0.715733	0.000584888	0.010767
TLE3	0.71442	1.0215e-05	0.00152693
HABP4	0.713954	0.000236558	0.00672846
EPPK1	0.704572	0.00164076	0.0196053
IFT74	0.703164	0.0192484	0.0810226
ACSL4	0.698976	3.59089e-06	0.00120508
CFLAR	0.6988	0.000496485	0.00983882
SPR	0.698388	0.00254156	0.0251992
IL2RB	0.6983	3.41435e-05	0.00242616
STX12	0.690618	8.66127e-05	0.00380729
SYT11	0.684365	0.0260449	0.0967745
DOCK7	0.680912	0.000526904	0.0102637
TNFAIP8	0.679161	4.5685e-05	0.00278448
MYO1C	0.675299	7.97183e-06	0.00149154
LRRC58	0.673875	0.000489746	0.00983882
ZBED2	0.671036	0.00853749	0.0493406
LSR	0.670519	0.000234377	0.00671911
ALDH7A1	0.667103	0.000290824	0.00756038
NINJ1	0.662129	0.000836527	0.0133937
PEX5	0.660627	0.00592301	0.0406376
GFOD1	0.658857	0.0131809	0.0644213
SCCPDH	0.656472	0.000328908	0.00795191
APOBEC3G	0.655788	0.000221052	0.00646487
EEF1A2	0.654199	0.0144046	0.0675789
ZNF460	0.652874	1.07367e-05	0.00152693
SLC25A4	0.652084	6.25026e-05	0.00330899
CTNNB1	0.648925	0.0229973	0.0900157
MFF	0.648831	0.00366461	0.0306872
LRP1	0.642532	0.0178541	0.0776352
DPCD	0.639305	0.00377972	0.0312236
ZNF768	0.637769	0.000820934	0.0132982
RAB23	0.637407	0.00188614	0.0213792
NOTCH1	0.629636	0.00140211	0.0179357
FOSB	0.625952	0.0229605	0.0899202
CYB561A3	0.622701	0.00147165	0.0185955
NUMBL	0.61854	0.000965669	0.0144711
PARVB	0.611659	0.0039268	0.0318937
OCIAD2	0.61046	0.000145323	0.00487975
EMC9	0.609148	0.0139049	0.0662627
MAFK	0.6075	0.00166561	0.0196753
ZFP36L1	0.606889	0.0184303	0.0790509
TOMM6	0.603251	0.00165863	0.0196753
HOOK2	0.602933	0.00183852	0.0210993
RTL8C	0.601726	0.00030361	0.00761818
STK25	0.59836	0.0269048	0.0988202
GLB1	0.596184	0.000679234	0.0118141
DHX34	0.595631	0.0230343	0.090112
SH2D2A	0.595605	6.08665e-05	0.00329689
GLS	0.591576	6.73428e-05	0.0033527
TMIGD2	0.590393	0.000450172	0.00946295
SFT2D1	0.589847	0.00609544	0.0413443
SLC43A3	0.588658	9.59322e-05	0.00398685
TXNDC17	0.587683	0.000335806	0.00804646
BCL10	0.587306	5.92815e-05	0.0032822
GSE1	0.587138	0.00814842	0.0482059
NOCT	0.584479	0.013297	0.0647317
CPNE8	0.577881	0.00554432	0.0394632
TNIP2	0.573832	0.000405743	0.00876746
SYNGR2	0.570355	0.00365292	0.0306872
EBI3	0.569614	0.00863244	0.0495733
RAB11FIP5	0.568267	0.026022	0.096739
BACH2	0.567693	0.00124499	0.0168784
BNIP3	0.566188	0.00170775	0.0201076
FHL3	0.565799	0.0013568	0.0176524
2010-09-01	0.565589	0.00762535	0.0463182
GLB1L2	0.563642	0.00119727	0.0165091
FAM129A	0.563423	0.00011805	0.00436252
INPP5F	0.562837	0.0105175	0.0561734
DNMBP	0.5608	0.0104236	0.0559604
SLC3A2	0.559359	9.35916e-06	0.00152693
SGPL1	0.55902	6.13937e-05	0.00329689
IFRD1	0.556386	0.00207374	0.0225839
TDRKH	0.555081	7.50725e-05	0.00351291
ARL8B	0.548325	0.000652094	0.0116207
VAT1	0.547946	0.000635411	0.0114569
SLC7A5	0.547307	2.87166e-05	0.00230468
PSPH	0.545328	0.000474793	0.00965603
TMEM41A	0.545078	0.000185178	0.00576435
TRIM38	0.542899	0.000141998	0.00485113
ABCB8	0.539826	0.00118353	0.0163694
ZNF395	0.539806	0.00297903	0.0274935
CORO2A	0.538437	0.000901244	0.0138784
HSPA2	0.538154	0.00142067	0.0180774
TTC21B	0.536892	0.0201458	0.0827391
JMY	0.532478	0.00112427	0.0160179
CD109	0.529188	2.74562e-05	0.00230468
SLC38A5	0.526139	0.00366061	0.0306872
CENPT	0.525913	0.0186401	0.0793872
NKAP	0.525023	0.00147142	0.0185955
SERPINB8	0.523657	7.90847e-05	0.00363039
ITPKC	0.523224	0.000984062	0.0146258
REL	0.521609	5.43773e-05	0.0031055
NDFIP2	0.519121	0.00621019	0.0415521
P4HA2	0.518191	0.00215966	0.0231374
SLC7A6	0.516214	0.00285756	0.0270044
CCDC6	0.510174	0.00189479	0.0214064
MAP1A	0.509497	0.00375467	0.0310931
ARL6	0.508341	0.00165866	0.0196753
PPTC7	0.507826	0.0056138	0.0397205
SCRN1	0.507439	0.00212971	0.0229181
STK17B	-0.501789	0.00118408	0.0163694
SP140	-0.503741	0.00630564	0.0418541
NUB1	-0.504384	0.000306117	0.00761818
B2M	-0.504532	0.0011732	0.0163462
SDCBP	-0.505869	0.00043009	0.00914792
SYTL1	-0.50832	0.000218666	0.00642098
PIK3CD	-0.508964	7.49534e-05	0.00351291
SNX9	-0.509641	0.000159966	0.00527378
RUNX3	-0.510881	0.000465803	0.00954659
HLA-E	-0.511186	9.66182e-05	0.00398685
DONSON	-0.511649	0.0248768	0.0943678
SIGIRR	-0.512391	0.00635597	0.0418709
JMJD7	-0.513386	0.0244633	0.0937307
HIST1H1B	-0.514459	0.0142147	0.0669909
MLKL	-0.51478	6.67346e-05	0.0033527
HIST2H2BC	-0.515195	0.010001	0.054546
RASGRP1	-0.51602	0.00575197	0.0402694
OPTN	-0.516908	0.000241533	0.00684311
DGKA	-0.517227	1.82569e-05	0.00183913
ARHGAP25	-0.517875	4.02081e-05	0.00266558
MID1IP1	-0.518004	0.00951605	0.0528888
ISG20	-0.518425	0.00113293	0.0160179
ACSL5	-0.518508	0.000266679	0.00712212
DOK2	-0.519469	0.000120208	0.00440072
GALNT7	-0.52007	0.00190127	0.0214462
PIK3R1	-0.520331	0.000118303	0.00436252
PRKD2	-0.521049	0.00117524	0.0163462
SETX	-0.521441	0.000491737	0.00983882
CD4	-0.521592	0.000143273	0.00485113
UBE2J1	-0.522268	0.0030659	0.0278259
OSTF1	-0.52256	3.49343e-05	0.00242616
ITGA4	-0.524048	0.00156779	0.0192732
CD3G	-0.524055	0.000305632	0.00761818
SOAT1	-0.524332	0.000235775	0.00672846
AHCYL1	-0.529651	4.46182e-05	0.00278341
FAM129B	-0.53027	0.000282384	0.00739397
IRF7	-0.531478	0.00163657	0.0195932
ALG12	-0.53272	0.0148695	0.0690453
DDX60	-0.534077	0.00843681	0.0490322
DENND2D	-0.534333	8.34957e-05	0.0037563
SPATA2L	-0.535242	0.0119995	0.0612043
HVCN1	-0.536681	0.00619063	0.0414978
SYNE2	-0.537192	0.000303432	0.00761818
PECR	-0.537326	1.42381e-05	0.00163919
PFKFB4	-0.5386	3.92956e-05	0.00266558
IL6ST	-0.541501	0.00126989	0.017005
FAH	-0.542358	0.000527176	0.0102637
IRF2	-0.544062	0.00726889	0.0452155
ERAP1	-0.544538	1.2683e-05	0.00159896
KAT2B	-0.544635	0.00149224	0.0187481
MANBA	-0.544714	0.0184152	0.079033
EIF1AY	-0.546308	0.00171863	0.020157
PHF20L1	-0.550569	0.00120095	0.0165127
ZHX3	-0.556204	0.01588	0.0723758
HELZ2	-0.557402	0.00156766	0.0192732
MAPRE2	-0.558079	4.29195e-05	0.00277942
KIF2A	-0.559728	0.00011454	0.00436252
NT5C3A	-0.560264	0.000575866	0.0107617
SNX30	-0.561091	0.00453646	0.0346712
ITM2A	-0.563424	0.0147669	0.0686566
UTRN	-0.565386	1.75501e-05	0.00179283
SNRK	-0.565886	0.000964042	0.0144711
LRMP	-0.566767	0.00193032	0.0215893
PRKCB	-0.569037	2.92472e-05	0.00230468
ASPHD2	-0.570349	0.00335061	0.0292795
CREM	-0.571644	0.0012676	0.017005
BIN2	-0.572759	0.000128161	0.00456044
EIF2AK2	-0.573939	0.00188662	0.0213792
SATB1	-0.574143	0.000545009	0.0104299
ACP5	-0.575121	0.0023194	0.0240323
ITGB2	-0.576394	0.000179356	0.00565595
RAB11FIP1	-0.576504	2.26609e-05	0.00213454
TNFAIP8L2	-0.580473	0.000584527	0.010767
IQGAP2	-0.581566	3.02154e-05	0.00230468
INPP4B	-0.582079	3.05045e-05	0.00230468
SAMHD1	-0.583089	0.000660741	0.0116916
HPCAL4	-0.583703	0.00152657	0.0189592
STK10	-0.586949	3.44973e-05	0.00242616
MTX3	-0.588085	2.87246e-05	0.00230468
ARAP2	-0.589405	0.00451973	0.0346163
FTL	-0.58985	0.00138446	0.0178357
NCOA2	-0.593108	0.000401671	0.00876746
RAB19	-0.593321	0.00137073	0.0177386
TRIM14	-0.593408	0.00256193	0.0252468
STAT2	-0.594643	0.000396192	0.0086895
HIVEP2	-0.597109	0.00179444	0.0207247
IFI30	-0.598	0.000717788	0.0122497
ADD3	-0.599243	0.000117864	0.00436252
RCSD1	-0.60024	1.716e-05	0.00179283
EPSTI1	-0.600586	0.00052783	0.0102637
GIMAP8	-0.600863	3.13644e-05	0.00234521
FAM3C	-0.601541	3.33714e-05	0.00240151
PARP14	-0.60169	0.00128034	0.017005
GSTK1	-0.605589	1.01627e-05	0.00152693
ZFAND6	-0.608246	0.00695256	0.0441954
KDELC2	-0.609025	0.000555921	0.0105829
MVB12A	-0.609145	2.80046e-05	0.00230468
UBE2L6	-0.610827	0.000475279	0.00965603
NCF1B	-0.615007	0.0110816	0.0579486
ST6GAL1	-0.617045	0.00478026	0.0358914
PTEN	-0.618188	0.00734275	0.0454411
GNPTAB	-0.618418	0.0191862	0.0808585
SH2D3C	-0.618562	0.000390327	0.00868761
COTL1	-0.618656	3.04644e-05	0.00230468
PTPRJ	-0.620262	0.00108851	0.0156957
VAMP5	-0.62208	0.00887466	0.0504846
TRAF3IP3	-0.624097	0.00171995	0.020157
LDB1	-0.627001	0.000452307	0.00946295
CASP4	-0.635914	6.95588e-06	0.00145757
ZNF107	-0.63849	0.00282199	0.0268961
SYNE1	-0.641852	8.48075e-05	0.00377367
ADA	-0.64252	0.00115665	0.0161953
ANKRD13A	-0.645262	0.000233836	0.00671911
CLSPN	-0.645973	0.0132515	0.0646212
PTPN18	-0.646995	1.33791e-05	0.00163919
ITM2B	-0.647121	0.00247123	0.024945
SDHAF2	-0.648134	0.00291277	0.027295
CNPY4	-0.652204	0.00271268	0.0260252
APBB1IP	-0.65432	0.00012235	0.00443703
IFI35	-0.654365	0.000635552	0.0114569
CBLB	-0.657461	0.00016552	0.00533564
NPAT	-0.658673	0.0199605	0.082301
TRAC	-0.658824	0.00580996	0.0404694
2011-09-01	-0.660555	0.00073548	0.0124636
CD247	-0.661103	0.000804786	0.0131171
GBP2	-0.662237	0.000205853	0.00616964
RIPOR2	-0.666165	0.000266301	0.00712212
KLF12	-0.667086	0.0127885	0.0636096
NOVA2	-0.667873	0.000269237	0.00712691
APOB	-0.670379	0.0141877	0.0669691
LIME1	-0.673066	0.00441266	0.0341205
RASGRP2	-0.674184	0.00704502	0.0444326
RAB8B	-0.67446	0.000162577	0.00530507
PLCL1	-0.680627	0.0123218	0.0622355
IFIT5	-0.685076	0.000391312	0.00868761
SPAG1	-0.688294	0.00197679	0.0218707
BCL2L11	-0.69307	0.00422703	0.0333609
STK17A	-0.698675	0.00164818	0.0196616
LRRC8C	-0.698967	0.000830546	0.0133569
UBE2F	-0.701137	1.27864e-05	0.00159896
LSP1	-0.702141	0.00320452	0.0285182
RAB38	-0.703519	0.00149406	0.0187481
CLEC2D	-0.703954	0.0026165	0.0256452
RGS1	-0.70542	0.000245212	0.0068435
IL4R	-0.705871	0.0131496	0.0644213
GIMAP6	-0.706509	0.000124036	0.00445365
IGFLR1	-0.70679	0.000547372	0.0104476
SOS1	-0.708675	0.00056952	0.0107537
TRBC2	-0.718472	0.0016222	0.0195365
ENDOD1	-0.723005	0.00139695	0.0179012
NFIL3	-0.724465	0.0151286	0.0699794
BAHD1	-0.7252	0.0246008	0.0938117
IFITM2	-0.726284	0.000311617	0.00768761
AMACR	-0.728166	0.0098259	0.0539087
ARHGDIB	-0.72835	0.000307752	0.00761818
PHACTR2	-0.728957	0.00182033	0.0209237
HYI	-0.729579	0.00127366	0.017005
NMI	-0.732055	0.000163109	0.00530507
JAK2	-0.735036	8.38992e-05	0.0037563
UBA7	-0.736073	0.000258894	0.00705259
PSTPIP2	-0.736209	0.00127783	0.017005
VPS37B	-0.742676	0.0247908	0.0943678
EIF4E3	-0.744252	6.88753e-05	0.0033527
OAS2	-0.747592	0.000363744	0.00840202
PCLAF	-0.748105	0.00544377	0.0391464
ISG15	-0.74929	0.00352996	0.030148
ASL	-0.752243	0.000448307	0.00946295
ERAP2	-0.761989	0.0065053	0.0423926
GCH1	-0.763188	0.0047984	0.0359162
CALCOCO2	-0.764962	0.0178113	0.0774957
ITGAL	-0.765159	9.98232e-05	0.00404479
APOBR	-0.766203	0.00830424	0.0484987
PRKCH	-0.766227	0.00010914	0.00425588
IFIT1	-0.769869	0.0046081	0.0350708
FAM105A	-0.776111	0.0174494	0.0763981
ACSS1	-0.776798	2.76517e-05	0.00230468
TMSB10	-0.777038	0.00034825	0.00817431
GNG8	-0.783224	0.0181415	0.0783214
HDGFL3	-0.783927	0.0127246	0.0635182
CD74	-0.791486	0.000824324	0.0132982
SMPD1	-0.796577	0.0181171	0.0783214
MAN1A1	-0.797978	0.00010181	0.00408607
INPP4A	-0.801747	0.000273693	0.00719238
CPPED1	-0.8034	0.00161659	0.0195094
ITPR1	-0.806771	9.66981e-06	0.00152693
USP18	-0.809171	0.000658944	0.0116916
RPS6KA5	-0.813678	1.04594e-05	0.00152693
MICAL2	-0.814083	0.00593908	0.0406379
KRT78	-0.822734	0.0137757	0.0657335
NGEF	-0.823889	0.00421428	0.0333303
CTLA4	-0.828276	0.000194298	0.00599678
PARP10	-0.833812	0.000120742	0.00440072
CD27	-0.840756	0.00220188	0.0232125
CASP3	-0.845184	1.68948e-05	0.00179283
TRAT1	-0.846667	0.00247656	0.0249479
RALB	-0.857027	1.36318e-05	0.00163919
KIF1B	-0.85861	0.0036689	0.0306872
GZMH	-0.862124	0.00107704	0.0156549
MPP1	-0.864745	3.5123e-05	0.00242616
GMFG	-0.868646	2.61132e-05	0.00225475
SNX20	-0.868662	6.49334e-06	0.00142716
ANXA3	-0.871768	0.000102532	0.00408607
CRYBG1	-0.877242	4.48998e-05	0.00278341
OAS1	-0.877486	0.000457427	0.00949267
GNAI1	-0.894323	0.0161849	0.0733225
CASP7	-0.90001	0.00600606	0.0408686
GIMAP7	-0.902752	1.18891e-05	0.00156785
TNIK	-0.903107	1.65927e-06	0.00109406
DDX58	-0.903788	0.00059565	0.0109097
IL7R	-0.911785	0.00989221	0.0541496
GIMAP4	-0.922264	7.78358e-06	0.00149154
LIMD2	-0.933569	2.59132e-05	0.00225475
PTPRCAP	-0.933611	0.000391077	0.00868761
SRGN	-0.9341	0.00140922	0.0179949
WDFY1	-0.935529	6.52679e-05	0.0033527
PELI3	-0.94132	0.000669536	0.0117354
BLVRA	-0.944866	0.000130985	0.00462054
PRF1	-0.950502	0.00150063	0.018798
STAT1	-0.953306	5.16604e-05	0.00302172
HAPLN3	-0.958771	0.0239136	0.0923563
ETS1	-0.958781	5.87954e-05	0.00328033
XAF1	-0.960387	0.0101415	0.0549116
CTSS	-0.964521	1.16342e-05	0.00156264
MYO1F	-0.966326	0.000759661	0.0127542
PRKX	-0.971526	0.000803168	0.0131171
PLAC8	-0.975347	0.00865829	0.0496824
SAMD9L	-0.982758	0.000218374	0.00642098
FDFT1	-0.984124	0.000999866	0.0148303
PDE1B	-0.984716	0.0172849	0.0760263
RIN3	-0.988802	0.00878437	0.0501283
WAS	-0.991946	4.78676e-06	0.00123881
ANTXR2	-0.998704	0.000338366	0.00804646
EVL	-1.00169	1.06801e-05	0.00152693
UBALD2	-1.00458	0.000142106	0.00485113
CLEC2B	-1.00767	0.000460394	0.0095135
AUH	-1.00885	1.40306e-05	0.00163919
FADS2	-1.01238	0.00613801	0.0413443
GFI1	-1.02763	6.18195e-05	0.00329689
CDKN1B	-1.03271	0.0011042	0.0158589
GRK3	-1.03706	2.98662e-06	0.00120508
IL18R1	-1.03979	0.00519515	0.0380414
PYCARD	-1.0614	1.24656e-05	0.00159896
CYLD	-1.06501	7.55125e-06	0.00149154
CASP1	-1.07569	8.53689e-05	0.00377549
ATM	-1.07681	2.60942e-05	0.00225475
DLG3	-1.0771	2.69891e-05	0.00230296
NQO1	-1.08112	4.81413e-06	0.00123881
GNLY	-1.08164	0.0153138	0.0706111
RCN2	-1.09113	0.000936029	0.0142626
LAMP3	-1.09798	0.000570486	0.0107537
SELL	-1.09864	0.000110166	0.00427291
LAG3	-1.1087	9.63854e-05	0.00398685
CASP9	-1.11862	2.04262e-05	0.00197535
LMO7	-1.13206	5.25675e-06	0.00127091
PYHIN1	-1.13609	0.000107456	0.00425588
CARD16	-1.13692	0.013376	0.0648936
GPRIN3	-1.14783	0.00622358	0.0416034
ADA2	-1.15321	0.00917991	0.0516259
IFI44	-1.15472	0.0011753	0.0163462
APOL3	-1.15593	4.31884e-06	0.00123881
CCNY	-1.16252	0.00755222	0.0461857
WIPF1	-1.16432	3.01019e-06	0.00120508
NUCB2	-1.17415	2.70485e-06	0.00120508
RFLNB	-1.17703	0.00265856	0.0258287
SH2D1A	-1.1862	0.00135807	0.0176524
THEMIS	-1.18928	6.61811e-05	0.0033527
HAVCR2	-1.20033	0.000168999	0.00539979
CMPK2	-1.21049	0.000495668	0.00983882
MX2	-1.21172	0.000140024	0.00485113
GZMM	-1.21725	0.000116363	0.00436252
IFI44L	-1.22235	0.00046672	0.00954659
LGALS3BP	-1.23338	1.6902e-05	0.00179283
LMO4	-1.23639	0.000781178	0.0127898
NCF4	-1.24948	0.000513026	0.010084
BCL2L14	-1.26003	0.00443749	0.0342574
DPP4	-1.27366	4.63155e-05	0.00279939
CST7	-1.28689	0.0186007	0.0793128
GZMB	-1.28836	0.000207229	0.00618531
ANXA1	-1.31546	6.99408e-05	0.00337082
RDH10	-1.31889	0.0113433	0.0587665
MX1	-1.3365	0.000324258	0.0078657
BTBD11	-1.34422	0.0161371	0.0731844
SAMD9	-1.34707	3.9401e-05	0.00266558
ITGB7	-1.3547	5.88681e-06	0.00133994
GBP4	-1.36044	0.000406158	0.00876746
SLC39A8	-1.365	0.00161545	0.0195094
SMAD3	-1.38367	6.32692e-07	0.000961286
UBASH3A	-1.39197	3.60663e-06	0.00120508
KRT2	-1.39644	0.0140867	0.0667263
CASP10	-1.40844	7.03362e-06	0.00145757
LGALS9	-1.42098	0.000253447	0.00696308
IKBKE	-1.44217	4.9532e-06	0.00123881
HPSE	-1.47704	0.000142454	0.00485113
CD96	-1.47721	0.000424672	0.00905926
OAS3	-1.50342	2.33196e-05	0.00214098
GBP1	-1.53213	1.75321e-05	0.00179283
STAP1	-1.54393	0.000184578	0.00576435
IRAK1	-1.57587	2.98916e-05	0.00230468
PDLIM1	-1.58093	1.69196e-05	0.00179283
STAT4	-1.59759	6.79509e-05	0.0033527
GBP7	-1.60309	0.000318533	0.00780514
MZB1	-1.60819	0.000582378	0.010767
PIK3CG	-1.7155	0.000845059	0.0134413
GBP5	-1.73641	3.39255e-06	0.00120508
CD38	-2.30155	4.85811e-05	0.00291206

## Sheet: Data S3, TM Th17 5d
Supplementary Data 3. Differential protein expression
We tested for differential protein expression analysis using a two-sided moderated T-test. Columns correspond to gene name, log2-fold change, P value and FDR-adjusted P value
We report any protein with an estimated absolute LFC larger than 0.5 at FDR 0.1 and which could be uniquely mapped to an Ensemblgene id. Each tab corresponds to a pairwise comparison, as specified in the tab name (stim = Th0 vs resting cells; others = cytokine condition vs Th0).
gene_name	LFC	p_value	p_adj
IL9	4.42116	0.000189629	0.0179587
HBZ	4.16221	1.19008e-06	0.00472521
APOD	2.94177	0.00299498	0.0586151
FNBP1L	2.94131	0.000381338	0.0228169
ETS2	2.87068	3.62411e-06	0.00498679
IL1R1	2.44982	0.00100801	0.0364812
TUBB3	2.44762	4.71673e-05	0.0129157
BCAR3	2.25221	0.000446378	0.0246159
TGFBI	2.0322	2.4202e-05	0.00915182
PTK2	1.96339	0.00280066	0.0569421
KIF5A	1.91281	0.000381914	0.0228169
ITGAE	1.89854	0.000214197	0.0184885
CTSL	1.83949	1.95374e-05	0.00912628
TMOD1	1.77449	0.000313265	0.0212619
AFAP1	1.70483	2.33432e-07	0.00185368
DHRS9	1.6652	0.00111505	0.0371765
CTNND1	1.6349	9.31945e-05	0.0144019
RGCC	1.59548	0.00481038	0.0690065
SEMA7A	1.59151	6.38954e-05	0.0138849
AHR	1.53546	6.96503e-06	0.00691366
MALT1	1.45014	3.76788e-06	0.00498679
TYMP	1.44217	2.21072e-05	0.00915182
IFIT1	1.43392	0.00411348	0.0664292
AHCYL2	1.42688	1.69936e-05	0.00900805
ATP1B1	1.39263	0.00280372	0.0569421
DIXDC1	1.38224	3.62833e-06	0.00498679
CD70	1.3428	0.000146165	0.0158236
CYB5R2	1.33977	0.00425175	0.0669152
JUN	1.33291	0.00349116	0.0622996
CCL5	1.33116	3.38174e-05	0.011184
SPINT1	1.31591	0.00448362	0.0673493
IFIT3	1.31156	0.00314076	0.0601731
BACH2	1.28156	0.00151457	0.0419066
BASP1	1.28008	0.00141967	0.0412081
USP18	1.27794	0.00219421	0.050359
CKMT1A	1.27779	0.0014336	0.0412081
CLIC5	1.27125	0.000135422	0.0158236
KLHDC7B	1.248	0.00914304	0.0928662
PLAUR	1.24745	0.0019058	0.0471698
CTNNB1	1.23858	0.00303594	0.0591015
LMCD1	1.23436	5.85547e-06	0.00664261
CDKN2D	1.21678	0.00070953	0.0314722
RTKN	1.20952	0.000124067	0.0157405
MLXIP	1.20661	0.0050293	0.0699855
TGIF1	1.19781	0.00443512	0.0673493
ATF3	1.19096	0.00667741	0.0789067
CTTN	1.16248	0.000204783	0.0181943
FAM167A	1.15657	0.000601574	0.0286054
IL1R2	1.15601	0.00461652	0.0680145
TDRD7	1.12144	6.43131e-05	0.0138849
ATL1	1.12118	0.000199805	0.0181943
OSBP2	1.11153	0.00078786	0.0323114
IFNG	1.10957	0.00731044	0.0837694
IL1A	1.10535	0.000772157	0.0323114
RRAS	1.09128	1.70921e-05	0.00900805
S100A6	1.09041	0.000212864	0.0184885
SFN	1.08594	0.000276596	0.0199677
PPP1R13L	1.08578	9.97486e-05	0.0144019
FOXP4	1.0561	8.70189e-05	0.0138849
DNAJC12	1.05326	0.000254409	0.0195937
RAB13	1.04929	0.00618888	0.0764194
BCAT1	1.04481	6.004e-05	0.0138849
FHL3	1.0266	0.000109502	0.0151435
APOBEC3G	1.02136	0.000260488	0.0195937
EVI2A	1.02016	0.00814883	0.0872095
SNTB1	1.01196	0.000497067	0.0260657
FAM83H	1.0064	0.00676408	0.0790673
MAPK11	1.00623	0.00648592	0.0775673
RILPL1	1.00459	0.000275935	0.0199677
DIP2B	1.00015	1.64309e-05	0.00900805
MX2	0.992809	0.00282642	0.0571109
VIM	0.984817	0.000357154	0.0228169
DDX60L	0.980587	0.00830386	0.0876874
HSPB1	0.975742	0.000434311	0.0242878
DDX58	0.972297	0.00178149	0.0459761
CAMSAP1	0.959306	1.29737e-05	0.00900805
MAP3K6	0.952615	0.00907123	0.0925895
CAMKK1	0.943723	0.00289787	0.0579646
PFKFB3	0.936719	9.72641e-06	0.00858194
PLEC	0.931136	0.000159783	0.0162672
ISG15	0.92912	0.00179171	0.0459761
C9orf16	0.926234	0.00141805	0.0412081
OCIAD2	0.925272	3.06859e-05	0.0110762
CKB	0.919922	0.000220412	0.0186201
TEPSIN	0.919844	0.00805835	0.0869448
SLC1A4	0.913421	0.000149997	0.0158236
TPRN	0.912851	0.00143676	0.0412081
ARHGEF5	0.908023	0.000206207	0.0181943
ITGA3	0.906964	0.00788155	0.0861281
CTSB	0.901871	0.00327668	0.0604526
INPP5F	0.897809	0.000440277	0.0244492
CDKN2A	0.892951	0.00104578	0.0367456
GCNT1	0.88854	0.00596655	0.0754426
ISG20	0.884584	0.00155787	0.0423666
CORO1B	0.883665	0.000335057	0.0223753
TNFRSF25	0.881089	0.00124315	0.038315
ETHE1	0.874356	0.000114518	0.0154134
IL21	0.870336	0.00795717	0.0863222
NUB1	0.868362	0.000522133	0.0265786
DENND3	0.866548	7.95067e-05	0.0138849
MCAM	0.862754	0.000150301	0.0158236
RUNX1	0.861413	0.000202976	0.0181943
LGALS3	0.855089	4.21482e-05	0.0124269
NDEL1	0.851342	0.00370564	0.0640753
TNFAIP8	0.846296	8.74257e-05	0.0138849
CLIC4	0.844143	0.000541701	0.0271528
NCS1	0.841953	0.000272765	0.0199677
SLC4A7	0.841407	1.32554e-05	0.00900805
SEC14L2	0.837126	0.000399157	0.0233067
ALDH7A1	0.831782	0.000124877	0.0157405
MLX	0.829973	0.00105293	0.0368339
CCDC102A	0.828072	0.00103515	0.0366969
NAPSA	0.827355	5.15045e-05	0.0136333
TXNIP	0.816403	0.00786586	0.0861281
NCKAP1	0.813797	6.72444e-05	0.0138849
S100A11	0.810557	0.00193997	0.0474009
STRIP2	0.803423	1.54197e-05	0.00900805
AKR1C3	0.79969	0.00214592	0.0499728
ACSL4	0.797995	0.000519349	0.0265786
LGALS1	0.794491	8.33545e-05	0.0138849
TUBB6	0.792801	0.00121316	0.037928
MAML2	0.787672	0.00784289	0.0861281
TRIP10	0.786205	0.000116747	0.0154515
MPP7	0.783822	0.00998203	0.0967854
INPP5J	0.783466	0.00882143	0.0911649
TNFRSF8	0.781538	9.82849e-05	0.0144019
IFIT5	0.778375	0.00501525	0.0699855
OLAH	0.77445	0.000739987	0.0315927
MX1	0.770719	0.00608965	0.0763948
SLAMF1	0.770449	0.0010697	0.0369999
PPP2R5B	0.769612	0.00407687	0.0664292
WNT5B	0.764566	0.00817969	0.0872095
SELENOS	0.760291	0.00599408	0.0754451
ANKH	0.759613	0.00125857	0.038537
ADD2	0.750843	0.00101945	0.0364812
UPP1	0.747294	0.000699823	0.0314722
CXCR4	0.744956	0.00116241	0.0375232
ADPRH	0.744267	0.000341988	0.0226311
HERC6	0.73763	0.00172998	0.0454239
CKAP4	0.736519	0.00392499	0.0658809
LMNA	0.733596	0.000248159	0.0195112
MYO1C	0.733462	0.000110606	0.0151435
PRR5L	0.733363	0.00116029	0.0375232
SLC39A11	0.733198	0.00525405	0.0714424
CTNNA1	0.732093	4.22524e-05	0.0124269
SIK3	0.725177	7.93264e-05	0.0138849
EHD4	0.725069	0.000152697	0.0158236
TP53BP2	0.724251	0.00159915	0.0430469
JUNB	0.723205	0.0008559	0.033647
MAST4	0.718362	0.000486347	0.0257472
RDX	0.7169	1.815e-05	0.00900805
PDLIM7	0.713174	0.00427425	0.0669464
C19orf54	0.706633	0.00183599	0.046628
AKAP2	0.702084	5.94717e-05	0.0138849
DDX60	0.699303	0.00290524	0.0579662
PLSCR1	0.698679	0.00387661	0.0654982
SLFN5	0.696618	0.010083	0.0970537
GCH1	0.691928	0.00634845	0.0769664
IFT20	0.689381	0.00187492	0.0470896
DGKQ	0.687696	0.00147273	0.041337
TMEM173	0.687048	8.68512e-05	0.0138849
RHOC	0.684924	0.00420777	0.0664292
ANXA4	0.683445	0.000375979	0.0228169
NT5C3A	0.682885	0.0101111	0.0972061
FSD1	0.682299	0.00640448	0.0772042
ITPR2	0.678936	0.00217132	0.0501235
DAPP1	0.675791	0.000976392	0.0363059
BCL10	0.675726	0.000174356	0.0170933
PGM2L1	0.670729	0.00140533	0.0412081
BCL2L13	0.66946	0.000498927	0.0260657
LGALS9	0.668823	0.00964448	0.094664
CD151	0.665439	0.000241655	0.0195112
CFLAR	0.664196	0.000153434	0.0158236
PPTC7	0.661249	0.000475593	0.0256101
PLXNB2	0.661036	0.000468987	0.0255084
REEP5	0.660293	9.92517e-05	0.0144019
PDLIM5	0.658456	0.0011864	0.0375529
LSR	0.653415	0.000503699	0.026143
KCNN4	0.651381	0.00653835	0.0778427
ADAM19	0.648369	0.000561591	0.0273595
CASK	0.647602	0.00627684	0.0768019
PARP12	0.643832	0.00446004	0.0673493
RIPK3	0.643322	0.000414185	0.0236473
LPIN2	0.642657	0.00237528	0.0519946
IFIH1	0.640013	0.00442142	0.0673493
TNIP2	0.63742	0.00579228	0.0745025
RBPJ	0.636941	0.00142316	0.0412081
SNX15	0.635886	0.000409155	0.0236473
IQGAP3	0.632514	0.00420614	0.0664292
SERPINB8	0.629334	0.00307249	0.0593899
YIF1A	0.627438	0.00337396	0.0615922
PITPNC1	0.626167	0.00645076	0.0774557
NUDT4	0.624372	0.000625917	0.0294797
TRAF1	0.622839	0.00542969	0.071862
FARP2	0.620538	0.00318098	0.0602974
TOM1	0.620474	0.000553901	0.0272087
STX12	0.620418	0.00030706	0.0212032
GRN	0.616305	0.00253117	0.0534273
ZC2HC1A	0.615643	0.000375618	0.0228169
SMARCA2	0.613089	0.000786431	0.0323114
HSPA2	0.610622	0.00286576	0.0576126
CTSH	0.61006	0.00372261	0.0640753
UBA7	0.609031	0.00182753	0.046628
NCEH1	0.606741	0.000146973	0.0158236
APOBEC3F	0.605503	0.0070852	0.0816597
PLIN3	0.602714	0.000350029	0.0227495
GLS	0.600675	5.47148e-05	0.0138849
TUBB2A	0.598866	0.000395942	0.0232902
FAS	0.597798	0.000335306	0.0223753
PRDX1	0.595928	0.000129007	0.0157543
ITGA5	0.595705	0.00663441	0.0787969
GSTO1	0.592984	0.000182621	0.0176852
SAMD9L	0.59281	0.00681475	0.0792276
ZBED2	0.59159	0.000750236	0.031859
MSRB2	0.590831	0.00449369	0.0673493
N4BP1	0.590645	0.00296337	0.0583924
CD226	0.59038	0.00021713	0.0185401
DHX58	0.588635	0.00681553	0.0792276
MVP	0.58857	0.000826769	0.0331584
PLP2	0.588124	0.00928193	0.0931831
DOK1	0.587794	0.000372227	0.0228169
MRC2	0.587594	0.0078735	0.0861281
TOLLIP	0.585114	0.00107165	0.0369999
FOXO1	0.58484	0.00838833	0.0879943
GCLC	0.584738	0.00100751	0.0364812
DECR2	0.57848	0.0102226	0.0975804
FAM160B2	0.578093	0.00584856	0.0745053
FAM129A	0.577161	0.0015921	0.0430227
TIFA	0.573776	0.00141375	0.0412081
PALLD	0.570269	0.000576689	0.0279237
APOL2	0.569561	0.00193583	0.0474009
GPR180	0.568392	0.00452888	0.0673493
IGSF8	0.568033	0.000884138	0.0342485
COPZ2	0.567717	0.00708029	0.0816597
SDC4	0.56624	0.00885086	0.0912788
HAGH	0.565787	0.000416902	0.0236473
STK38L	0.565085	0.000251654	0.019592
CD44	0.564928	0.000199042	0.0181943
HABP4	0.562832	0.0102117	0.0975804
SORBS3	0.562581	0.00103091	0.0366969
POLR2M	0.561106	0.0107124	0.0999613
BATF	0.559448	0.00627144	0.0768019
BATF3	0.559336	0.00307383	0.0593899
CD109	0.559005	0.00111007	0.0371765
SERPINB1	0.556212	0.000737859	0.0315927
MAP1A	0.555922	0.00179481	0.0459761
CDR2	0.554049	0.00926866	0.0931831
IRF7	0.55025	0.00387374	0.0654982
CCDC6	0.550186	0.000189967	0.0179587
SCCPDH	0.548818	0.00734685	0.083906
STX11	0.547777	0.00255596	0.0536955
QSOX1	0.545601	0.00154026	0.0420317
APOBEC3C	0.542299	0.00453238	0.0673493
MFSD8	0.542151	0.00617639	0.0764194
SERPINB6	0.54213	0.000311933	0.0212619
PPP1R18	0.5404	0.000107938	0.0151435
PAIP1	0.540354	9.90672e-05	0.0144019
JMJD1C	0.538742	0.000914496	0.0350822
AAMDC	0.5368	0.00203442	0.048225
PPP1R3D	0.535556	0.00373591	0.0640753
ATP2B4	0.535235	0.0013103	0.0395267
HSPA1B	0.534177	0.000631098	0.0294797
CCDC71L	0.533363	0.00260783	0.0543538
STX2	0.530771	0.00414217	0.0664292
CAPN2	0.529426	0.0100563	0.0970537
RAB9A	0.528433	0.00153713	0.0420317
C4orf33	0.526928	0.00856963	0.0895533
PSEN1	0.525845	0.000846216	0.0335151
RIPOR1	0.525169	0.000787493	0.0323114
BAG3	0.524918	0.000477307	0.0256101
GPR171	0.524713	0.00244444	0.0524631
NOTCH1	0.52385	0.00113225	0.0371765
CD80	0.523524	0.00450253	0.0673493
SH2D2A	0.521161	0.00338961	0.0617361
KDSR	0.520002	0.00444409	0.0673493
LGALS3BP	0.518225	0.00860564	0.0896816
RAB23	0.517652	0.00131407	0.0395267
ITK	0.51722	0.000735047	0.0315927
RBCK1	0.516912	0.00041164	0.0236473
CAST	0.516351	0.0040207	0.0664292
PLCB3	0.513752	0.00800708	0.0867422
SLC25A4	0.511348	0.00251622	0.0532834
REL	0.510589	0.00405838	0.0664292
TFG	0.5104	0.00014142	0.0158236
DHRS2	0.509973	0.00876672	0.0907647
MAGED2	0.509843	0.000804858	0.0326091
NAPRT	0.507898	0.00171722	0.0454239
EXOG	0.507422	0.00134565	0.0401721
SPATA13	0.506291	0.0001521	0.0158236
PLGRKT	0.505435	0.000868853	0.0338214
FAM177A1	0.505012	0.00443258	0.0673493
SLC39A14	0.501804	0.00351862	0.0623872
RFTN1	0.500185	0.000896461	0.0345573
CDK6	-0.500058	0.00173321	0.0454239
GPHN	-0.501028	0.00237678	0.0519946
TBX21	-0.502042	0.00664827	0.0787969
TOP2A	-0.502556	0.00186937	0.0470896
TMEM106C	-0.503037	0.00418287	0.0664292
THADA	-0.503206	0.000367655	0.0228169
MBD3	-0.510148	0.000799067	0.0325405
ITPR1	-0.51029	0.000709472	0.0314722
BEND3	-0.510644	0.00189622	0.0471698
SMARCA4	-0.516881	0.00244318	0.0524631
MOB3A	-0.516955	0.00420107	0.0664292
FBXO22	-0.518178	0.00706711	0.0816597
CARNMT1	-0.519234	0.000940776	0.035745
FAM117A	-0.520244	0.00650761	0.0777096
ACSS1	-0.520632	0.00378306	0.0644663
QPCTL	-0.520994	0.00546132	0.0719336
WIPF1	-0.522382	0.000707046	0.0314722
EIF2AK3	-0.527369	0.00821919	0.0872095
FAM122B	-0.530517	0.00757867	0.0852439
CNTRL	-0.537393	0.000630029	0.0294797
CENPP	-0.537577	0.00382335	0.0648745
RCN2	-0.544091	0.000739283	0.0315927
SLC19A1	-0.548268	0.00188572	0.0470896
GPATCH4	-0.552675	0.000543943	0.0271528
MARS2	-0.554133	0.000464897	0.0254603
CENPX	-0.555538	0.000789372	0.0323114
TFRC	-0.560377	0.000259211	0.0195937
PYHIN1	-0.561271	0.000142582	0.0158236
HMGCS1	-0.56353	0.000737568	0.0315927
KIF2A	-0.566482	0.000130938	0.0157543
SPAG1	-0.566997	0.00298466	0.0586151
RAD51D	-0.570255	0.00975794	0.0953055
CD320	-0.57404	0.00786482	0.0861281
FAR2	-0.584747	0.0052955	0.0716381
TAF4B	-0.588148	0.00390461	0.0658312
CDCA7	-0.593026	0.0103532	0.0982257
ALDOC	-0.593894	0.000166529	0.0166044
PRDM1	-0.59611	0.00760837	0.085457
HELLS	-0.600896	0.000231462	0.0191463
RAD18	-0.602827	0.000965745	0.0363059
CD48	-0.603081	7.06919e-05	0.0138849
SOS1	-0.606117	0.00344017	0.0618062
CASP10	-0.618075	0.00708063	0.0816597
IL12RB1	-0.618428	0.0105826	0.0993256
EVL	-0.619719	0.00398929	0.0661356
HIST1H1A	-0.64602	0.000245332	0.0195112
HPSE	-0.646787	0.00203409	0.048225
ETS1	-0.648558	0.0031234	0.0600554
CCDC61	-0.648823	0.00200891	0.048225
HMGCR	-0.650497	0.00292115	0.0581375
TIMM8B	-0.651031	0.000143235	0.0158236
IKZF1	-0.657493	0.00243397	0.0524631
CMIP	-0.659373	0.00183787	0.046628
RPS6KA5	-0.661376	0.000848323	0.0335151
SH2D1A	-0.666843	0.00522114	0.0712526
HMGN5	-0.668213	0.0037311	0.0640753
IFRD2	-0.671504	0.00476618	0.06869
C10orf128	-0.681878	0.00206581	0.048703
RGN	-0.691355	0.00330811	0.0605292
GLUL	-0.699373	0.00113294	0.0371765
TM7SF3	-0.70367	0.000979253	0.0363059
CASP1	-0.706736	0.00147316	0.041337
MBNL3	-0.7278	0.000982971	0.0363059
NUCB2	-0.729558	3.50508e-05	0.011184
DNAJC15	-0.731975	0.00632815	0.0768807
CDCA7L	-0.732487	7.40239e-05	0.0138849
GBP5	-0.734845	0.000268661	0.0199386
SCARB1	-0.736265	0.00448551	0.0673493
CLEC2D	-0.738065	0.00216022	0.0500126
FDFT1	-0.739875	0.000286292	0.020119
PRKX	-0.747038	0.0054617	0.0719336
BDH1	-0.757847	0.000599895	0.0286054
GLYCTK	-0.762211	0.00594119	0.0752455
DHRS3	-0.76238	0.00397818	0.0661356
CD96	-0.770794	0.00627579	0.0768019
SPTY2D1	-0.772552	0.000247396	0.0195112
GZMM	-0.778899	0.00924599	0.0931757
RIOX2	-0.779553	8.30533e-05	0.0138849
RGS14	-0.785628	0.00215688	0.0500126
RDH10	-0.793267	0.000261546	0.0195937
IRAK1	-0.798203	2.35176e-05	0.00915182
CD300A	-0.80865	0.0031482	0.0601731
PSTPIP2	-0.814621	0.000130754	0.0157543
SIRPG	-0.819358	0.00194977	0.0474943
STAP1	-0.821932	0.00788697	0.0861281
RNF138	-0.833425	0.00153509	0.0420317
SCD	-0.838095	0.0011773	0.037546
ST8SIA4	-0.85533	0.000237462	0.0194401
STX3	-0.862566	0.00172594	0.0454239
AUH	-0.863409	7.50544e-05	0.0138849
SLC39A8	-0.879069	5.92882e-05	0.0138849
MAOA	-0.888191	0.00614216	0.0764194
ITGB7	-0.888569	7.44104e-05	0.0138849
SUV39H1	-0.908652	0.000555069	0.0272087
IL32	-0.954348	0.00144262	0.0412081
DLG3	-0.965999	0.000167278	0.0166044
KRT1	-0.975863	0.00322275	0.0604526
RHOB	-0.985129	0.000716986	0.0314722
RBKS	-1.03318	0.000932287	0.0355928
MZB1	-1.03737	0.0100699	0.0970537
NFIL3	-1.04663	4.64272e-05	0.0129157
SNX18	-1.06171	0.00397548	0.0661356
HPGD	-1.06482	0.0044594	0.0673493
STAT4	-1.07067	3.52097e-05	0.011184
CTSW	-1.07132	0.000717348	0.0314722
PIK3CG	-1.08143	0.000306221	0.0212032
UBASH3A	-1.0852	0.00126942	0.0386224
ST3GAL1	-1.11717	0.00148783	0.0414557
NCALD	-1.14735	0.00126176	0.038537
CST7	-1.17381	1.86475e-06	0.004936
IL1RAP	-1.17457	0.00022703	0.0189773
CARD17	-1.1824	0.000119329	0.0155343
ADA2	-1.19308	0.0094577	0.093997
IL3RA	-1.20496	0.0030843	0.0594476
SMAD3	-1.24453	0.000197903	0.0181943
SFMBT2	-1.28111	0.00391873	0.0658809
THEMIS	-1.28319	2.22853e-05	0.00915182
GPR15	-1.32541	0.00106598	0.0369999
GPAT3	-1.35433	0.00111583	0.0371765
RXRA	-1.38638	0.00612818	0.0764194
AOAH	-1.81433	0.00122269	0.038076
GZMA	-1.93108	7.52337e-05	0.0138849
GNLY	-1.94917	7.35326e-05	0.0138849
RBM47	-1.97316	0.000971662	0.0363059

## Sheet: Data S3, TN iTreg 5d
Supplementary Data 3. Differential protein expression
We tested for differential protein expression analysis using a two-sided moderated T-test. Columns correspond to gene name, log2-fold change, P value and FDR-adjusted P value
We report any protein with an estimated absolute LFC larger than 0.5 at FDR 0.1 and which could be uniquely mapped to an Ensemblgene id. Each tab corresponds to a pairwise comparison, as specified in the tab name (stim = Th0 vs resting cells; others = cytokine condition vs Th0).
gene_name	LFC	p_value	p_adj
FNBP1L	3.59931	0.000226496	0.00950637
LMCD1	2.72224	1.35426e-08	9.7832e-05
BASP1	2.69178	3.89793e-05	0.00489492
LGALS3	2.32562	7.35347e-06	0.0024834
CTSL	2.2923	1.26067e-05	0.00351786
ATP1B1	1.85191	7.56295e-06	0.0024834
LMNA	1.64854	6.70152e-07	0.00131088
PTK2	1.64439	7.02945e-06	0.0024834
AHCYL2	1.54953	2.871e-06	0.00148143
LPCAT2	1.52035	0.00131424	0.0227676
RASGRP4	1.50371	8.61925e-05	0.00668979
SEMA7A	1.50097	0.000209525	0.00950637
CCR4	1.49792	0.00494853	0.0437019
KBTBD3	1.47224	6.99968e-05	0.00609225
TNFSF14	1.46447	0.000849747	0.01883
APOBEC3G	1.43354	1.53852e-06	0.00131088
DUSP4	1.41909	0.0122061	0.0715496
NR4A3	1.41061	1.70969e-05	0.00381646
DIXDC1	1.4079	0.00106899	0.0205107
EFHD1	1.38844	0.00135251	0.0232631
RTKN	1.37882	3.96829e-05	0.00489492
HSPB1	1.36331	0.000127268	0.00784865
CXCR3	1.36127	0.00128845	0.0225369
RGCC	1.32147	0.000721049	0.0173425
FOXP3	1.29062	7.03669e-06	0.0024834
APOBEC3F	1.25292	9.39789e-06	0.00295176
CTSB	1.24222	1.79145e-06	0.00131088
IL1RN	1.20942	0.00118142	0.0213899
VIM	1.18466	3.05388e-05	0.00441225
CD9	1.1816	0.00170954	0.025704
CAPG	1.17589	7.24286e-05	0.00622331
FGGY	1.11993	0.000444776	0.0133877
APOBEC3D	1.10164	0.000171632	0.00865368
AFAP1	1.09316	0.00155646	0.0248209
UPP1	1.09124	3.31516e-05	0.00443494
PLEC	1.0808	2.05249e-06	0.00133935
PTGFRN	1.06966	3.53283e-05	0.00459197
PLP2	1.04189	0.00119019	0.0214923
IVNS1ABP	1.03086	1.81462e-06	0.00131088
GRAP2	1.02026	1.50271e-05	0.00381646
OCIAD2	0.999504	5.56384e-06	0.0023643
CD109	0.986122	3.99757e-06	0.0018049
SPINT1	0.98248	0.00572848	0.0476209
RDX	0.980095	1.62105e-06	0.00131088
FHL3	0.973738	1.52895e-05	0.00381646
SLC39A14	0.973031	0.00185402	0.0263517
XIRP1	0.969662	0.00100658	0.0198571
SEC14L2	0.96954	0.00095546	0.0194089
MLXIP	0.951566	0.000358909	0.0118934
CD151	0.940384	9.0608e-05	0.00668979
CD200	0.937731	1.63636e-05	0.00381646
DNAJC12	0.927757	0.000704578	0.0172669
LRRC58	0.926049	0.000641873	0.0165495
SLC9A7	0.920123	0.000172499	0.00865368
FLNA	0.918036	1.32591e-06	0.00131088
AFDN	0.907597	9.72111e-05	0.00688483
PDCD1	0.907287	0.000363906	0.0120039
CRIP1	0.902063	0.000951608	0.0194089
PGM2L1	0.90153	1.73503e-05	0.00381646
CTSH	0.895267	0.000822167	0.0184649
MALT1	0.89203	2.61684e-06	0.00145416
CD82	0.878551	6.68278e-05	0.00596005
RBPJ	0.87833	1.60702e-06	0.00131088
DHRS9	0.872134	0.0193366	0.0923861
CTTN	0.871087	0.000186687	0.00899868
NELL2	0.857991	0.000868476	0.019001
TYMP	0.857909	4.67501e-05	0.00511701
AKR1C3	0.850467	0.0118257	0.0707776
CCDC88A	0.844039	0.0200313	0.0943324
CCL5	0.841822	0.00113302	0.0208799
UCHL1	0.83259	0.000430126	0.0133748
TUBA1A	0.832497	0.00872973	0.060638
TNFRSF25	0.82533	0.00750536	0.0557521
APOBEC3C	0.816809	0.000216608	0.00950637
STAG3	0.805753	0.000711145	0.0173215
HSPA2	0.798692	0.000143536	0.00822937
IFIT1	0.796861	0.000905903	0.0191337
SLC1A4	0.796426	0.000375647	0.0122431
TMIGD2	0.793093	0.000377936	0.0122431
ZSCAN26	0.789486	0.00344365	0.0370192
PVR	0.785579	0.000158942	0.00852378
GLB1	0.780465	0.000187401	0.00899868
CFLAR	0.776665	0.000889758	0.019073
RAB23	0.770068	0.00300649	0.034311
BACH2	0.768169	4.29427e-05	0.00492933
LAT	0.764536	0.00827936	0.058965
IFIT3	0.760147	0.000230132	0.00954505
STRIP2	0.753283	0.00213526	0.0286858
DMTN	0.752161	0.000876675	0.0190183
S100A11	0.749477	2.81134e-05	0.0044045
MAST4	0.746016	0.000954694	0.0194089
ROBO3	0.74455	0.000736779	0.0175082
FOXP1	0.741776	0.0002226	0.00950637
JUN	0.74045	0.00248046	0.0307774
ALDH7A1	0.739577	0.000222638	0.00950637
RAB13	0.738091	0.000552425	0.0151738
GSTO1	0.733896	1.94697e-05	0.00404361
PPP1R2	0.732359	0.000157183	0.00852378
RASAL1	0.717121	0.00118126	0.0213899
CA2	0.716088	0.00232836	0.0297842
BPGM	0.71536	9.58447e-05	0.00685527
ADPRH	0.711574	0.000141728	0.00819077
FOXO1	0.708445	0.00176342	0.0257783
PIEZO1	0.70054	0.00277241	0.0328326
CORO1C	0.695572	2.49064e-05	0.00418428
CORO2A	0.68432	0.00109311	0.0205107
FSD1	0.683778	0.000200734	0.0093555
MCAM	0.677698	0.0198529	0.0939211
ADD2	0.677004	0.000211119	0.00950637
RUNX1	0.676447	0.000367861	0.0120792
CAPN2	0.672682	0.000577994	0.0156607
ATP2B4	0.668445	2.90779e-05	0.0044045
LSR	0.664349	0.000500417	0.0146952
TDRKH	0.658075	0.000219455	0.00950637
PPP1R13L	0.657396	0.000335542	0.0114046
TMEM243	0.657214	0.00479844	0.0428479
SLC25A52	0.653912	0.0136692	0.0759545
ACSL4	0.644436	2.45942e-05	0.00418428
COPRS	0.643623	0.000521685	0.014779
PLCB3	0.639656	0.00567386	0.0472756
CYB5R2	0.639126	0.000123771	0.00777498
PHYH	0.633917	0.000274535	0.0102871
CAMSAP1	0.626854	4.57802e-05	0.00511238
DDX60L	0.62308	0.00315602	0.0352023
DDX60	0.622264	0.00159455	0.0250598
FUT8	0.620669	0.000151629	0.0084912
FHOD1	0.619395	5.39848e-05	0.00545452
TRIP10	0.615973	0.000149653	0.0084912
DLGAP4	0.615525	0.000164816	0.00858533
TFEB	0.615495	0.0109126	0.0671977
PACSIN2	0.607905	3.30728e-05	0.00443494
LGALS9	0.606735	0.00832535	0.059137
ITPR2	0.606388	6.9738e-05	0.00609225
IL4I1	0.603372	0.0135202	0.0757129
ACTN4	0.598624	5.77317e-05	0.00556072
C12orf45	0.593917	0.00719271	0.0548215
TAX1BP3	0.587353	0.000631256	0.0164036
MAP3K2	0.587277	0.00239261	0.0302464
SIRT1	0.585921	0.000175609	0.00874894
ITGB1	0.584852	0.000122143	0.00773998
CD69	0.58454	4.06555e-05	0.00489492
RGS1	0.578906	0.000101716	0.00708166
DIP2B	0.577676	6.03349e-05	0.0057035
LGALS1	0.576191	0.00128571	0.0225369
ZBED2	0.575628	0.000811745	0.0183826
SMARCA2	0.575116	2.00327e-05	0.00404361
NCEH1	0.572336	0.00018158	0.00898449
TUBB6	0.569748	0.00255772	0.0313153
PDIA6	0.567666	1.26612e-05	0.00351786
CLIC4	0.567289	0.000791203	0.0182833
MYO1C	0.567051	5.61269e-05	0.00555426
TNFAIP8	0.563154	0.000330894	0.0114046
REEP5	0.562735	0.00018326	0.00899868
ALCAM	0.553818	6.3989e-05	0.00577821
LCP2	0.551644	0.000351825	0.0117124
CEP44	0.551194	0.00804283	0.0581014
GPBP1L1	0.551131	0.0102028	0.0645659
MYADM	0.549265	0.00339611	0.0368108
ARRB1	0.548897	0.000171091	0.00865368
PAK1	0.537373	0.00179974	0.0259296
DOK1	0.537291	0.000220337	0.00950637
THUMPD2	0.531816	0.0093282	0.062286
NOTCH1	0.531396	0.00040199	0.0129066
MYO1D	0.529182	0.00466209	0.042552
CSNK1G3	0.528094	0.0127319	0.0730543
SNTB1	0.527508	0.0010088	0.0198571
CDV3	0.525919	0.00156537	0.0248533
PPP1R18	0.522428	4.02834e-05	0.00489492
TNFRSF18	0.520973	0.0169053	0.085509
KHK	0.518768	1.62216e-05	0.00381646
BCL10	0.518201	0.000431167	0.0133748
IGSF8	0.517585	0.00549144	0.0466135
SLC44A1	0.517503	0.00726632	0.0549573
MAP1A	0.517077	0.0187139	0.0904475
IKZF3	0.511691	0.000762191	0.0179452
SAMD9L	0.509207	0.0115684	0.0697579
AGO3	0.508628	0.00777779	0.0570424
PALLD	0.507738	0.00202767	0.0276897
INPP5F	0.504793	0.00232887	0.0297842
DDB2	0.50462	3.55966e-05	0.00459197
BATF3	0.500197	0.0131045	0.0741324
ADA	-0.50038	0.00445504	0.0416545
KLHL1	-0.501943	0.00165792	0.0252675
IGF2R	-0.505352	0.000158847	0.00852378
IL6ST	-0.505511	0.00437136	0.0413875
FKBP11	-0.507029	0.000225433	0.00950637
CLN5	-0.509696	0.00458232	0.042169
SIVA1	-0.509726	0.00587541	0.0486185
SLC38A2	-0.511941	0.00165292	0.0252446
JAK2	-0.513025	0.00173993	0.025704
ARSA	-0.513052	0.00181329	0.025939
KLHL6	-0.513063	0.0167346	0.0852544
ASB6	-0.520534	0.00355935	0.0374276
DCAF16	-0.521055	0.000241809	0.00958961
IL18R1	-0.522522	0.000107086	0.00709714
HIST2H2BC	-0.526538	0.00313521	0.0351189
SLAMF7	-0.527693	0.00082582	0.0184649
PCLAF	-0.528225	0.010017	0.0642085
HIF1A	-0.528359	0.00198438	0.0273917
PTCD1	-0.529685	0.00972231	0.0635418
MAPKAPK5	-0.531746	0.00753737	0.0558461
EVL	-0.536334	4.60001e-05	0.00511238
IRF8	-0.537456	0.000427538	0.0133748
SHC1	-0.541909	0.000104892	0.00708166
SLC25A13	-0.542468	7.55942e-05	0.00627693
CEBPB	-0.544758	0.00107665	0.0205107
PLK1	-0.547855	5.22785e-05	0.00539514
MTX3	-0.551861	0.000309254	0.0110052
FLI1	-0.552166	0.000161238	0.00852378
GK	-0.555548	3.19623e-05	0.00443494
PLCL1	-0.55797	0.00550551	0.0466258
ETV6	-0.559592	0.000225764	0.00950637
TMEM65	-0.563992	0.00146242	0.024065
GFI1	-0.567513	0.0013132	0.0227676
CBLB	-0.570744	4.77863e-05	0.00515236
SH2D1A	-0.572259	0.000189124	0.00899868
PLD3	-0.573452	8.9077e-05	0.00668979
TOMM7	-0.574838	0.00852072	0.0600515
ACP5	-0.576583	0.00100771	0.0198571
CEBPG	-0.577552	0.00140906	0.0238357
GIMAP8	-0.577985	3.17409e-05	0.00443494
MVB12A	-0.590158	0.00377699	0.0385926
GPRIN3	-0.592427	0.000165356	0.00858533
SNX20	-0.592441	5.09708e-05	0.00539514
MAPRE2	-0.594154	5.4364e-05	0.00545452
FADS2	-0.603971	0.00160369	0.0250759
UBE2J1	-0.604875	0.000704638	0.0172669
RIPOR2	-0.606113	0.00346476	0.0370807
C3	-0.607673	0.0143374	0.0782778
APOE	-0.609111	0.00691217	0.053701
THEMIS	-0.615853	4.29883e-05	0.00492933
UBASH3A	-0.617008	0.00044367	0.0133877
DDHD1	-0.620205	0.00282698	0.0331549
RPS6KA5	-0.621241	0.00228689	0.0296035
DEGS1	-0.629783	0.00155154	0.0248209
CSGALNACT2	-0.635437	0.000159838	0.00852378
SIGIRR	-0.645216	0.00476256	0.0428479
SH2D3C	-0.64691	2.9855e-05	0.0044045
OS9	-0.647933	0.00444185	0.0416545
TRAF4	-0.650145	0.0117253	0.070235
NIN	-0.652989	0.0119455	0.0710521
FBXO21	-0.65806	0.00474916	0.0428479
CDC20	-0.658669	9.07529e-05	0.00668979
RGS14	-0.663855	8.4544e-05	0.00668979
ETS1	-0.663921	0.000130194	0.00790352
CYBA	-0.664451	0.00161314	0.0250987
HERC5	-0.666846	0.000718685	0.0173425
GC	-0.671327	0.00136799	0.0234613
UBALD2	-0.674452	0.00111176	0.0205931
SESN2	-0.675686	0.000489165	0.0144825
KLHL36	-0.676345	0.0204502	0.0952497
AK5	-0.683877	0.013572	0.0757614
TMEM106B	-0.692427	0.000321841	0.0112863
PTPRCAP	-0.694056	0.00685466	0.05336
ITM2B	-0.696799	0.00802015	0.0579956
CTSS	-0.698277	9.56195e-05	0.00685527
MPO	-0.705911	0.0143683	0.0782778
TMOD2	-0.706162	0.00508958	0.0445662
FDFT1	-0.708655	0.00566083	0.0472215
NCOA2	-0.711828	0.0220351	0.0989134
ITIH3	-0.712509	7.32256e-05	0.00622331
GIMAP6	-0.713977	0.000166382	0.00858533
AUH	-0.716323	2.98755e-05	0.0044045
UBE2J2	-0.718109	0.000519639	0.014779
PLAC8	-0.726272	0.000786819	0.0182833
GOPC	-0.72699	0.002689	0.0322145
SPAG1	-0.73346	0.00196478	0.0272954
HABP2	-0.735075	0.00106465	0.0205107
SRGN	-0.735119	0.00016165	0.00852378
TJP2	-0.74119	0.000104533	0.00708166
IL32	-0.741396	2.09967e-05	0.00404361
FTH1	-0.742813	0.000269522	0.010283
MID1IP1	-0.743423	0.000662277	0.0168461
ZNF121	-0.743444	0.00447105	0.0417298
LRMP	-0.744307	0.000909269	0.0191337
CCND3	-0.744916	0.00184312	0.0262618
GRK3	-0.747971	0.00028394	0.0104027
RAB38	-0.74951	0.00137456	0.0234747
GIMAP4	-0.755226	5.94455e-06	0.00238574
CHPF2	-0.75986	0.00979867	0.0635418
SCARB1	-0.762132	0.00917148	0.0619203
C4BPA	-0.764873	0.0104195	0.0653393
CPD	-0.767787	0.00854796	0.0600686
DLG3	-0.781979	0.000153562	0.00849646
BTBD11	-0.78656	0.00207534	0.0281809
CD38	-0.800914	0.00880416	0.0609207
STK17A	-0.802534	0.00027782	0.0102922
RASGRP2	-0.804188	0.00348098	0.037126
PIK3CG	-0.839344	2.26287e-05	0.00406323
ANXA1	-0.84112	0.000521592	0.014779
MYO1F	-0.845278	0.00164315	0.0251823
GNAI1	-0.864593	0.000261704	0.0100817
STOM	-0.864635	2.9291e-05	0.0044045
CASP9	-0.870111	1.48395e-06	0.00131088
APOB	-0.889364	0.00276912	0.0328326
CARD16	-0.893023	0.000125805	0.00783464
PRF1	-0.896329	0.00141179	0.0238357
ITIH2	-0.905299	0.00220467	0.0289069
IFI30	-0.92998	0.000190587	0.00899868
CREG1	-0.933717	0.00244817	0.0307041
GLUL	-0.935184	0.000341016	0.0114366
APH1A	-0.952381	0.0201139	0.0945847
SERPINF2	-0.959692	0.0221661	0.0992732
TGFBR1	-0.965703	0.0108455	0.0671362
CD7	-0.99289	0.000858222	0.0189596
GBP5	-1.01168	8.55246e-05	0.00668979
LMO7	-1.01853	2.22484e-06	0.00133935
NFIL3	-1.02818	0.00444883	0.0416545
SYTL3	-1.11337	1.25844e-05	0.00351786
KRT2	-1.11864	1.7434e-05	0.00381646
GZMH	-1.14171	0.00748656	0.0557521
MZB1	-1.14491	2.96747e-05	0.0044045
KRT10	-1.18143	0.013405	0.0753013
DPP4	-1.3083	0.000112521	0.00726725
ABCD2	-1.32043	0.000136861	0.00807107
PELI3	-1.3492	0.000918087	0.0191684
CLEC2B	-1.41502	8.98654e-05	0.00668979
SATB1	-1.43125	2.12704e-05	0.00404361
VTN	-1.43846	0.0126626	0.0728884
HOPX	-1.44484	0.00162934	0.0251813
FTL	-1.46308	2.3061e-05	0.00406323
GNLY	-1.47198	0.000963694	0.0194089
PDLIM1	-1.48134	2.27133e-05	0.00406323
HPSE	-1.51034	3.45013e-06	0.00166158
GZMM	-1.76563	0.000289398	0.0104531
SMAD3	-1.80941	8.90764e-07	0.00131088
GZMB	-2.50489	0.00033339	0.0114046

## Sheet: Data S3, TM iTreg 5d
Supplementary Data 3. Differential protein expression
We tested for differential protein expression analysis using a two-sided moderated T-test. Columns correspond to gene name, log2-fold change, P value and FDR-adjusted P value
We report any protein with an estimated absolute LFC larger than 0.5 at FDR 0.1 and which could be uniquely mapped to an Ensemblgene id. Each tab corresponds to a pairwise comparison, as specified in the tab name (stim = Th0 vs resting cells; others = cytokine condition vs Th0).
gene_name	LFC	p_value	p_adj
HBZ	4.56923	1.37705e-06	0.00365102
IL9	3.60611	0.000515308	0.0272277
APOD	3.09856	0.000382928	0.026257
FNBP1L	3.09517	0.000503913	0.0272277
BCAR3	2.49534	0.000240174	0.0224387
ETS2	2.42278	0.000378531	0.026257
PTK2	2.17174	0.00183517	0.0419453
IFIT3	2.07705	0.00116166	0.0345831
KIF5A	2.02726	4.2168e-05	0.0145945
ITGAE	1.99651	0.00138857	0.0369388
IFIT1	1.98854	0.00170237	0.040636
CCL5	1.93777	1.34294e-05	0.00971068
CTNNB1	1.78989	0.000505449	0.0272277
IL1R1	1.78609	0.00201355	0.0435121
CTNND1	1.77471	5.62897e-05	0.0151647
USP18	1.72754	0.0023342	0.0467663
CD70	1.68746	7.22257e-06	0.00971068
AFAP1	1.67088	9.86034e-07	0.00365102
TGFBI	1.65912	6.38518e-05	0.0151647
SEMA7A	1.6328	0.000136031	0.0174515
IL1A	1.61412	0.000249975	0.0225943
TUBB3	1.60356	0.000837804	0.0325137
ATP1B1	1.59046	0.00238406	0.0472889
KLHDC7B	1.58672	0.00081728	0.0324266
CYB5R2	1.58631	0.00244325	0.0482223
LMCD1	1.5792	5.78673e-06	0.00971068
RGCC	1.56013	0.00468478	0.066043
MALT1	1.55525	8.63475e-06	0.00971068
TMOD1	1.54508	0.000151004	0.0176432
MX2	1.45651	0.00095233	0.0330779
AHCYL2	1.45162	1.08387e-05	0.00971068
RTKN	1.4345	0.000550895	0.0272416
DNAJC12	1.41084	0.000513363	0.0272277
DIXDC1	1.39465	1.32732e-05	0.00971068
TYMP	1.37149	3.24363e-05	0.0133506
DDX58	1.36793	0.000520278	0.0272277
AHR	1.35541	1.02221e-05	0.00971068
JUN	1.35531	0.00815863	0.0879396
BASP1	1.342	0.00391032	0.0603936
BACH2	1.32328	0.00187822	0.0423212
CTSL	1.31714	0.000382489	0.026257
LGALS9	1.31477	0.000468267	0.0267957
TRANK1	1.29951	0.00253625	0.0490835
IFIT2	1.29678	0.000169068	0.0179302
TDRD7	1.28754	8.11123e-05	0.0151647
DDX60L	1.27929	0.00803998	0.0876027
GCNT1	1.26737	0.00205727	0.04387
FHL3	1.26068	1.33699e-05	0.00971068
PLAUR	1.25412	0.00340028	0.0564606
2010-09-01	1.23332	0.00092981	0.0325442
HSPB1	1.23127	6.89402e-05	0.0151647
TPSB2	1.22194	0.00897415	0.0928223
MLXIP	1.18148	0.0046109	0.0656084
NUB1	1.18103	0.000355623	0.02572
APOBEC3G	1.17616	0.000181444	0.0189895
GCH1	1.16156	0.00304391	0.053182
GPR84	1.15296	0.000500155	0.0272277
CTTN	1.149	7.11207e-05	0.0151647
CMPK2	1.13213	0.00404994	0.0617905
SNTB1	1.12952	0.000517671	0.0272277
SPINT1	1.10585	0.00478979	0.0665397
IFIT5	1.10574	0.00247504	0.0484888
TMEM63B	1.09693	0.00268038	0.0502825
ISG20	1.08876	0.00114801	0.0345831
GPR180	1.08345	0.000405853	0.026288
ISG15	1.0833	0.000441298	0.0267546
CD200	1.07429	0.000142482	0.0176432
NT5C3A	1.06376	0.00213832	0.0449952
SLC1A4	1.05475	0.000522928	0.0272277
DHRS9	1.05047	0.00554559	0.0725488
DDX60	1.04875	0.00119184	0.034725
VIM	1.04004	0.000205682	0.0204499
MX1	1.03118	0.00397624	0.0611741
SEC14L2	1.02918	0.0015745	0.0396598
DIP2B	1.02714	1.82227e-05	0.0105375
BCL2L14	1.02515	0.00121296	0.0349568
ALDH7A1	1.0248	5.03989e-05	0.0151647
ARHGEF5	1.02069	7.04016e-05	0.0151647
PPP1R13L	1.00595	8.76162e-05	0.0151647
SYP	1.00583	0.000577198	0.0275467
PLSCR1	0.999372	0.000745676	0.0316062
HERC6	0.997147	0.00171385	0.040636
OPLAH	0.979346	0.00871278	0.0910663
HELZ2	0.970243	0.00538305	0.0716366
RRAS	0.968531	1.85473e-05	0.0105375
PLEC	0.96449	0.000147362	0.0176432
ATL1	0.961476	0.00383829	0.0600177
CLIC4	0.96032	0.000899265	0.0325442
MAN1C1	0.960187	0.00248597	0.0485834
RAB13	0.956381	0.00644247	0.0783754
LMNA	0.950675	3.52481e-05	0.0133506
CAPG	0.929568	0.00638842	0.078216
RTL8C	0.922194	0.00109071	0.0342906
CDKN2D	0.918011	0.000542875	0.0272416
IFIH1	0.90026	0.00111122	0.0343915
RORC	0.898133	0.0031975	0.0549307
CTSB	0.898098	0.00323947	0.0555318
OLAH	0.897172	0.00285551	0.0515978
MLX	0.896591	0.00065096	0.0291357
CLIC5	0.89492	0.0081743	0.0879396
ADD2	0.894465	0.00086596	0.0325137
PARP12	0.89262	0.00145188	0.0378631
DHX58	0.892249	0.000696571	0.0303045
INPP5F	0.885936	0.000973682	0.0331139
SELENOS	0.882222	0.00107668	0.0340464
SAMD9L	0.878873	0.00384071	0.0600177
CD109	0.878597	0.00178869	0.0414163
TXNIP	0.877557	0.00632542	0.0779465
OAS3	0.872699	0.00629661	0.07789
CAMSAP1	0.872596	5.90442e-05	0.0151647
SLFN5	0.870039	0.00373929	0.0592094
MAPK11	0.869244	0.0101043	0.0992331
MPP7	0.861746	0.0076773	0.0853802
DDX11L8	0.860543	0.00113702	0.0345186
TNFAIP8	0.858793	4.66615e-05	0.0151647
TRIM8	0.858428	0.0070837	0.0815632
LGALS3BP	0.858276	0.0011053	0.0343421
SLC4A7	0.854956	2.26073e-05	0.0112387
TRIP10	0.853329	7.94461e-05	0.0151647
FOXO1	0.850717	0.00084458	0.0325137
APOBEC3F	0.845239	0.00209698	0.0442423
CXCR3	0.840496	0.00113184	0.0345186
PKIA	0.834396	0.000964939	0.0331139
OCIAD2	0.832337	5.02697e-05	0.0151647
TFEB	0.832309	0.00912496	0.0932169
ACSL4	0.830644	0.000887034	0.0325137
FOSL1	0.828307	0.00705027	0.081542
CKMT1A	0.827187	0.00692184	0.0807277
TNIP2	0.824071	0.00222498	0.0456308
MYO1D	0.817329	0.000128186	0.0174515
CORO1B	0.817268	0.0012262	0.0349568
LPIN2	0.814756	0.000274172	0.0237039
RBPJ	0.813655	0.000542959	0.0272416
RDX	0.812525	8.69972e-05	0.0151647
AKR1C3	0.811129	0.00104738	0.0339892
FOXP4	0.81055	0.000118585	0.0174515
CXCR4	0.799756	0.000125156	0.0174515
BCL10	0.798419	5.95255e-05	0.0151647
STRIP2	0.797062	2.16284e-05	0.0112387
APOL2	0.794093	0.00185574	0.0421731
FARP2	0.794018	0.00100765	0.0339612
FAM167A	0.793928	0.00286078	0.0515978
RUNX1	0.793773	0.000695418	0.0303045
SDC4	0.791756	0.000652018	0.0291357
S100A11	0.78984	0.00170893	0.040636
HLA-DQA2	0.785588	0.00196205	0.0435121
DGKQ	0.785325	0.00165843	0.0402169
UBA7	0.784918	0.000585065	0.0275918
LGALS3	0.783896	7.5104e-05	0.0151647
TRAF1	0.780634	0.000307734	0.0249767
C4orf33	0.777529	0.000926394	0.0325442
ETHE1	0.777258	0.000343357	0.0257112
PGM2L1	0.772463	0.000292091	0.0246457
CDYL2	0.772249	0.00920593	0.0936367
SMARCA2	0.767066	0.000130473	0.0174515
IL15RA	0.765448	0.00114734	0.0345831
FERMT2	0.762345	0.00885106	0.0919077
CKAP4	0.762313	0.00344272	0.0564606
SIPA1L3	0.762203	0.0101055	0.0992331
PDLIM7	0.757493	0.00340624	0.0564606
DENND3	0.754756	0.000112873	0.0174515
TRIM14	0.745944	0.00300044	0.0530777
STK38L	0.744587	0.000161583	0.0179204
OSBP2	0.741738	0.00182523	0.0418383
GLDC	0.740289	0.00526503	0.0713425
CPNE8	0.739839	0.0068062	0.0802022
PRDX1	0.738556	0.00113635	0.0345186
AKAP12	0.735584	0.00126763	0.0354569
CD80	0.735011	0.00446129	0.0645257
KCNN4	0.734595	0.00514822	0.0701181
FNIP1	0.733296	0.00131333	0.0361462
LSR	0.731999	0.000499334	0.0272277
ITPR2	0.731541	0.00113141	0.0345186
PLP2	0.727057	0.00265241	0.0501704
PRR5L	0.726243	0.000932873	0.0325442
TNFRSF25	0.725603	0.00133137	0.0363935
RILPL1	0.724863	0.00105506	0.0339892
APOBEC3C	0.723871	0.00401755	0.0615715
HYAL3	0.720294	0.00127745	0.0355274
SFN	0.719553	0.00483733	0.0670316
VAMP5	0.718631	0.00333824	0.0564606
CFLAR	0.715441	4.22018e-05	0.0145945
RAB23	0.713359	1.67476e-05	0.0105375
NCS1	0.711816	9.8667e-05	0.0163499
MAST4	0.710443	0.000858374	0.0325137
ANXA4	0.705788	0.000396556	0.026288
RASSF1	0.705781	0.00158449	0.0396598
PFKFB3	0.70087	7.13421e-05	0.0151647
UPP1	0.700535	0.00126114	0.0354456
YIF1A	0.697223	0.00310537	0.0539303
SQOR	0.696445	0.00040427	0.026288
TUBB6	0.69427	0.00160552	0.039664
FOXP1	0.693125	0.000135212	0.0174515
GRN	0.690865	0.00172169	0.040636
ABCG1	0.690792	0.00815589	0.0879396
STAG3	0.685573	0.00664643	0.079378
RIPK3	0.683322	0.000166442	0.0179204
JAML	0.682407	0.000974184	0.0331139
N4BP1	0.680787	0.000153052	0.0176432
FURIN	0.680713	0.0103154	0.0996208
H1F0	0.680136	0.0098409	0.0982859
IRF7	0.677856	0.000534768	0.0272416
KIAA1671	0.674228	0.00859332	0.0901732
STAT2	0.671743	0.00270278	0.0505834
ITGA5	0.664979	0.00844023	0.0892734
CYB5A	0.664904	0.0003358	0.0257112
PVR	0.664527	6.63699e-05	0.0151647
APOBEC3D	0.660462	0.00413229	0.0624871
PPTC7	0.659987	0.000148548	0.0176432
SLC39A14	0.658049	0.0010657	0.0339892
C9orf16	0.657813	0.00354379	0.0574408
REEP5	0.657033	0.000868079	0.0325137
CD82	0.655083	7.59284e-05	0.0151647
SP110	0.654373	0.000983658	0.0332937
JMJD1C	0.653505	0.000442154	0.0267546
XAF1	0.652937	0.00469956	0.066043
SLAMF1	0.651173	0.000880425	0.0325137
TRAF6	0.649114	0.00634038	0.0779465
S100A6	0.64739	0.00167014	0.0403778
COPZ2	0.643978	0.00534255	0.0716366
ZC2HC1A	0.643732	0.000212397	0.0206272
BCL2L13	0.641002	0.00273205	0.0506544
ECE1	0.640448	0.000421265	0.0263402
PDLIM5	0.637704	0.00174255	0.040957
TUBB2A	0.636574	0.000879083	0.0325137
TP53BP2	0.636167	0.00466708	0.066043
MYO1C	0.635302	0.000348288	0.0257112
ALDH1L2	0.63471	0.00339439	0.0564606
IQGAP3	0.629541	0.00288851	0.0516663
ACOT4	0.62744	0.00371053	0.0589093
CCR7	0.625146	0.00523911	0.0711124
PLXNB2	0.625125	0.00443712	0.0645257
CD151	0.623012	0.00587521	0.0753733
NOTCH1	0.619676	0.000656932	0.0291913
CTNNA1	0.618647	0.000115591	0.0174515
ZSCAN21	0.618264	0.00742449	0.0841231
SAMD9	0.617823	0.00284253	0.0515363
TRIM21	0.616477	0.00255658	0.0491328
NUDT4	0.615988	0.000156372	0.0177683
NDEL1	0.615464	0.00315294	0.0542863
ANKH	0.611672	0.000553139	0.0272416
ALCAM	0.610333	0.000412891	0.026288
IGSF8	0.608173	0.000253035	0.0226139
PPP1R16B	0.608013	0.00096955	0.0331139
EHD4	0.607982	0.000572294	0.0275467
TFG	0.605853	0.000361541	0.02572
RBCK1	0.598533	0.000192246	0.019356
ATXN1L	0.596839	0.00590228	0.0755151
IKZF4	0.596512	0.000433567	0.0267333
AKT3	0.596356	0.00740367	0.0840068
REL	0.593315	0.00103591	0.0339892
CAST	0.592987	0.00339023	0.0564606
NCEH1	0.592492	0.000151798	0.0176432
LAP3	0.592438	0.000883051	0.0325137
MRC2	0.584017	0.00766551	0.0853802
FAS	0.583847	0.00162296	0.0398971
SYNGR2	0.583286	0.000523741	0.0272277
PARP10	0.578623	0.00180585	0.0415136
DAPP1	0.578219	0.00110352	0.0343421
PHF11	0.5772	0.00170665	0.040636
RAB9A	0.575974	0.000475965	0.0270416
MT2A	0.573526	0.00333891	0.0564606
ZFYVE26	0.572935	0.00824779	0.0879396
RAB30	0.572101	0.0036479	0.0587356
PRKCD	0.570789	0.00622898	0.077642
ZFP92	0.570532	0.00623752	0.077642
HSPA2	0.569688	0.00544774	0.0718595
ACP5	0.568163	0.00370936	0.0589093
TRIM22	0.567779	0.000462295	0.0267546
ADO	0.566991	0.00159133	0.039664
LGALS1	0.566863	8.02122e-05	0.0151647
DTX3L	0.563422	0.00626842	0.0777387
CASP7	0.559578	0.00171789	0.040636
HLA-F	0.557921	0.00262133	0.0498908
PLGRKT	0.556825	0.000342548	0.0257112
ZFYVE19	0.556005	0.00118974	0.034725
CD99L2	0.553522	0.00778191	0.0859685
GRAP2	0.55189	0.000410338	0.026288
FLNA	0.551501	0.00450501	0.0646803
TRIOBP	0.550627	0.000647096	0.0291357
IFITM3	0.548831	0.00192947	0.0431096
DOPEY2	0.545446	0.00381403	0.0598359
HSPA1B	0.54185	0.00154842	0.0393486
AAMDC	0.54022	0.00263344	0.0499913
GPR171	0.537725	0.000568693	0.0275467
ITGA1	0.537321	0.0101971	0.0993969
SIK3	0.536871	0.000135313	0.0174515
TMEM173	0.532206	0.000280341	0.0239767
EXOG	0.530773	0.00037448	0.026257
ADPRH	0.530663	0.00375177	0.0592094
GSTO1	0.529937	0.000413125	0.026288
CASK	0.526006	0.00428304	0.0633992
REEP3	0.52558	0.0103429	0.0996208
TIFA	0.525333	0.00137893	0.0368053
SERPINB8	0.525237	0.00342008	0.0564606
CTSZ	0.524473	0.0059232	0.0756
LACTB	0.521228	0.00179056	0.0414163
EXTL2	0.521176	0.00617606	0.0773613
EEA1	0.52039	0.000451623	0.0267546
SPATA2	0.520358	0.00544522	0.0718595
ITK	0.51993	0.00119828	0.0347851
TOLLIP	0.519182	0.00907876	0.0931947
TNK2	0.51831	0.00689944	0.0807031
SGPL1	0.515974	0.00111896	0.0344969
MFN1	0.515195	0.0103619	0.0996208
MVP	0.512373	0.00134973	0.0366407
HAGH	0.512318	0.000225935	0.0216517
MGST3	0.511946	0.00377728	0.0593765
CD44	0.511944	0.000702576	0.0303712
OPTN	0.508951	0.00231574	0.0467497
SAMSN1	0.506542	0.000229389	0.021721
GLB1	0.502278	0.000307704	0.0249767
FAM129A	0.502144	0.00386698	0.0601916
NAPSA	0.50179	0.000163109	0.0179204
SIRT1	0.500738	0.000819431	0.0324266
KIF2A	-0.50104	0.000294361	0.0246457
HIP1R	-0.503146	0.00996886	0.0988372
TIMM8B	-0.503566	0.00134152	0.0365425
CD7	-0.510888	0.00790143	0.0867542
DNAJC30	-0.513433	0.00780439	0.0860972
POLE2	-0.514164	0.00439668	0.0644037
TOP2A	-0.51417	0.00207865	0.0440896
SOAT1	-0.515283	0.000534939	0.0272416
IL12RB1	-0.516702	0.00469504	0.066043
FOXN3	-0.51738	0.00773133	0.0856476
RAD18	-0.520603	0.00192344	0.043096
MB21D2	-0.528948	0.00215084	0.0450205
ENOSF1	-0.52909	0.00053614	0.0272416
HIP1	-0.531032	0.0103248	0.0996208
COX18	-0.536	0.00424087	0.0632343
GNA15	-0.536659	0.000135982	0.0174515
CYP51A1	-0.539514	0.000762936	0.0316062
HMGCS1	-0.543467	0.000831601	0.0325137
HELLS	-0.543808	0.000318136	0.0252119
ZBTB32	-0.544449	0.00802079	0.0875598
DHCR7	-0.547326	0.000185052	0.0189939
FKBP11	-0.553316	0.00117778	0.0345831
ALKBH2	-0.554557	0.00893289	0.0925159
SCML2	-0.556934	0.00277667	0.0509248
HMGN5	-0.557551	0.00368305	0.0589093
RPS6KA5	-0.558199	0.00203728	0.0437426
NQO1	-0.567775	0.000754232	0.0316062
SLC27A2	-0.569966	0.00765488	0.0853802
MT-ND3	-0.57542	0.006851	0.0804917
TWSG1	-0.576418	0.00273864	0.0506584
CASP9	-0.578248	0.00343559	0.0564606
ATF6B	-0.585621	0.00941797	0.0949436
IL18R1	-0.587799	0.00147799	0.038293
CD48	-0.59286	0.000133657	0.0174515
GOLM1	-0.594404	0.00479347	0.0665397
SIRPG	-0.607737	0.00759751	0.0853539
BDH1	-0.615024	0.00061919	0.0285537
CRADD	-0.620943	0.00121619	0.0349568
MOB3A	-0.623801	0.00123854	0.0349568
SCD	-0.624217	0.00187493	0.0423212
POLR3G	-0.630068	0.00673048	0.0795456
ALDOC	-0.630162	0.000800951	0.0324266
GBP5	-0.644407	0.000186262	0.0189939
STAT4	-0.644867	0.00222589	0.0456308
KCNA3	-0.649233	0.00367136	0.058875
SMARCA4	-0.663034	0.00154202	0.0393115
SLC39A8	-0.666704	8.77015e-05	0.0151647
SLC19A1	-0.668114	0.0010683	0.0339892
SH2D1A	-0.669084	0.000400987	0.026288
TRMT10A	-0.676512	0.00103493	0.0339892
MCTP2	-0.678544	0.00342539	0.0564606
SLC39A10	-0.680258	0.00915124	0.0932169
RIOX2	-0.688888	0.000212652	0.0206272
SCARB1	-0.694252	0.00822707	0.0879396
GZMM	-0.700628	0.00167605	0.0403979
EVL	-0.701092	0.00749936	0.08473
TFRC	-0.704739	0.000116258	0.0174515
PLA2G4A	-0.712499	0.00540761	0.0716869
CHCHD7	-0.722267	0.000754688	0.0316062
FDFT1	-0.73191	0.000166723	0.0179204
CST7	-0.733349	0.00055469	0.0272416
HMGCR	-0.734058	0.00201645	0.0435121
HIST1H1A	-0.738261	0.00220408	0.0454177
NUCB2	-0.745797	9.60134e-05	0.0162487
CD96	-0.749814	0.00820354	0.0879396
SATB1	-0.760447	0.00163019	0.0398971
UBASH3A	-0.771132	0.00832955	0.0885424
SPTY2D1	-0.792916	0.000140564	0.0176432
SUV39H1	-0.793327	0.000864114	0.0325137
ETS1	-0.799561	0.000782337	0.0320758
PRDM1	-0.804895	0.00424921	0.0632343
TMEM106C	-0.804903	0.00477694	0.0665397
GATA3	-0.846509	0.000729448	0.0313623
DNAJC15	-0.847196	6.59163e-05	0.0151647
SYTL2	-0.853811	0.000455302	0.0267546
RGS14	-0.863413	0.00672493	0.0795456
GLYCTK	-0.86614	0.00366768	0.058875
HPSE	-0.867916	0.00988543	0.0982859
ITGB7	-0.869169	0.000611844	0.0284597
NINJ2	-0.87919	0.00858269	0.0901732
IKZF1	-0.881696	0.00105391	0.0339892
FADS2	-0.89454	0.00122577	0.0349568
STX3	-0.89691	0.000959419	0.0331139
RHOB	-0.913991	0.00150385	0.038657
STAP1	-0.925074	0.00150662	0.038657
SFMBT2	-0.926699	0.00102905	0.0339892
DLG3	-0.932357	0.000349108	0.0257112
AUH	-0.937964	0.000128912	0.0174515
RBKS	-0.956805	0.00117515	0.0345831
ST8SIA4	-0.9682	0.000418126	0.0263402
GLUL	-0.991516	5.74233e-05	0.0151647
IL1RAP	-1.01781	0.000453243	0.0267546
NFIL3	-1.01871	0.000130519	0.0174515
DPP4	-1.03024	0.00136656	0.036726
IL32	-1.05242	0.000586248	0.0275918
RXRA	-1.0588	0.00253258	0.0490835
LGMN	-1.1407	0.0101716	0.0993479
PIK3CG	-1.16435	0.000912123	0.0325442
NCALD	-1.16663	0.000242612	0.0224387
THEMIS	-1.22677	2.73062e-05	0.0127761
CTSW	-1.24297	0.00184913	0.0421431
GZMB	-1.26269	0.000578362	0.0275467
GPAT3	-1.35515	0.000635972	0.0290719
IL3RA	-1.36073	0.00214768	0.0450205
SNX18	-1.36324	3.52426e-05	0.0133506
SMAD3	-1.36371	0.000302122	0.0249767
MZB1	-1.387	0.000362163	0.02572
AOAH	-1.50605	3.1237e-05	0.0133506
GNLY	-1.63417	0.000260226	0.0227454
HPGD	-1.86164	0.000756263	0.0316062
GZMA	-1.91049	6.09951e-07	0.00365102
RBM47	-2.22758	8.43882e-05	0.0151647

[truncated: 4 more sheets: Data S3, TN IFNB 5d, Data S3, TM IFNB 5d, Data S3, TN iTreg vs Th17 5d, Data S3, TM iTreg vs Th17 5d]
