# Supplementary material for: Single-cell transcriptomics identifies an effectorness gradient shaping the response of CD4+ T cells to cytokines
Source: Nat Commun. 2020 Apr 14;11:1801. doi: 10.1038/s41467-020-15543-y (PMC7156481; doi:10.1038/s41467-020-15543-y)
Supplement: Supplementary file 8 — Supplementary Data 4 [file 41467_2020_15543_MOESM8_ESM.xlsx]

## Sheet: Data S4, TCR.CD28 pathways
Supplementary Data 4. Pathway enrichment analysis
We performed pathway enrichment analysis in each cell state using RNA and protein information. We used the Proteus suite and the 1D-enrichment method. P values were corrected for multiple testing using FDR.
Here we include pathways enriched in response to TCR/CD28-stimulation (Th0). Columns correspond to cell state and molecular layer of information, type of biological term, name of pathway, size of pathway, enrichment score, P value, FDR, mean and median
cell_state	type	name	size	enrichment_score	p_value	FDR	mean	median
TM_RNA_Th0	GSEA	DODD_NASOPHARYNGEAL_CARCINOMA_DN	723	0.47892	4.75348e-96	4.77487e-92	1.2858	0.967847
TM_RNA_Th0	GSEA	KINSEY_TARGETS_OF_EWSR1_FLII_FUSION_UP	699	0.443943	1.66495e-80	8.3622e-77	1.23732	0.899819
TM_RNA_Th0	GSEA	PUJANA_CHEK2_PCC_NETWORK	560	0.459634	2.42893e-71	8.13285e-68	1.18421	0.927241
TM_RNA_Th0	GSEA	PUJANA_BRCA1_PCC_NETWORK	1061	0.34157	3.06115e-67	7.6873e-64	0.881863	0.718563
TM_RNA_Th0	GSEA	DUTERTRE_ESTRADIOL_RESPONSE_24HR_UP	156	0.797712	6.83342e-65	1.37284e-61	2.87271	2.38097
TM_protein_Th0	GSEA	DODD_NASOPHARYNGEAL_CARCINOMA_DN	723	0.389694	3.14098e-64	3.15512e-60	1.007	0.753392
TM_protein_Th0	GSEA	LEE_BMP2_TARGETS_DN	566	0.430033	2.9536e-63	1.48344e-59	0.97615	0.901321
TM_RNA_Th0	GSEA	MODULE_54	147	0.8042	2.51722e-62	4.21425e-59	2.8528	2.29625
TM_RNA_Th0	GSEA	BERENJENO_TRANSFORMED_BY_RHOA_UP	326	0.546697	9.03186e-62	1.29607e-58	1.59156	1.18871
TN_RNA_Th0	GSEA	MODULE_54	147	0.775235	4.79333e-58	4.8149e-54	2.80028	2.10226
TM_RNA_Th0	GSEA	SHEDDEN_LUNG_CANCER_POOR_SURVIVAL_A6	257	0.589845	1.45054e-57	1.82133e-54	1.92708	1.38589
TN_protein_Th0	GSEA	DODD_NASOPHARYNGEAL_CARCINOMA_DN	723	0.367946	1.8536e-57	1.86194e-53	0.996754	0.722878
TM_RNA_Th0	GSEA	GOBERT_OLIGODENDROCYTE_DIFFERENTIATION_UP	283	0.561959	2.90655e-57	3.24403e-54	1.99764	1.53312
TN_RNA_Th0	GSEA	DODD_NASOPHARYNGEAL_CARCINOMA_DN	723	0.366084	6.75911e-57	3.39476e-53	1.07191	0.642484
TM_RNA_Th0	GSEA	KOBAYASHI_EGFR_SIGNALING_24HR_DN	132	0.795638	3.78355e-55	3.80058e-52	2.91976	2.51361
TM_RNA_Th0	GSEA	LEE_BMP2_TARGETS_DN	566	0.40031	4.67439e-55	4.26857e-52	0.979408	0.845437
TM_RNA_Th0	GSEA	GSE22886_UNSTIM_VS_IL15_STIM_NKCELL_DN	153	0.714402	1.84927e-51	1.54799e-48	1.81071	1.45912
TN_RNA_Th0	GSEA	DUTERTRE_ESTRADIOL_RESPONSE_24HR_UP	156	0.704199	5.71137e-51	1.91236e-47	2.72569	1.96544
TN_protein_Th0	GSEA	DUTERTRE_ESTRADIOL_RESPONSE_24HR_UP	156	0.695176	1.02105e-49	5.12825e-46	2.51252	2.54886
TN_protein_Th0	GSEA	LEE_BMP2_TARGETS_DN	566	0.379452	1.18993e-49	3.98428e-46	0.907467	0.823985
TM_RNA_Th0	GSEA	RODRIGUES_THYROID_CARCINOMA_POORLY_DIFFERENTIATED_UP	388	0.449896	1.45591e-49	1.12497e-46	1.33029	1.0253
TM_protein_Th0	GSEA	DUTERTRE_ESTRADIOL_RESPONSE_24HR_UP	156	0.69146	3.31333e-49	1.10941e-45	2.27222	2.49385
TM_RNA_Th0	GSEA	WEI_MYCN_TARGETS_WITH_E_BOX	472	0.403628	8.37205e-48	6.00695e-45	1.00772	0.884055
TM_RNA_Th0	GSEA	GSE3982_MEMORY_CD4_TCELL_VS_TH2_DN	134	0.72541	8.45177e-47	5.65987e-44	2.05042	1.45668
TN_RNA_Th0	GSEA	KINSEY_TARGETS_OF_EWSR1_FLII_FUSION_UP	699	0.334801	1.42357e-46	3.57495e-43	1.00312	0.611898
TM_RNA_Th0	GSEA	TARTE_PLASMA_CELL_VS_PLASMABLAST_DN	243	0.540747	3.13661e-46	1.9692e-43	1.54253	1.28387
TM_RNA_Th0	GSEA	BLUM_RESPONSE_TO_SALIRASIB_DN	195	0.600739	3.34147e-46	1.97442e-43	2.05692	1.45226
TM_RNA_Th0	GSEA	GSE36476_CTRL_VS_TSST_ACT_40H_MEMORY_CD4_TCELL_YOUNG_DN	125	0.738924	1.99148e-45	1.11135e-42	2.64982	2.18504
TN_RNA_Th0	GSEA	KOBAYASHI_EGFR_SIGNALING_24HR_DN	132	0.717935	3.1082e-45	6.24437e-42	2.80294	2.11821
TM_RNA_Th0	GSEA	ZHANG_TLX_TARGETS_60HR_DN	179	0.618994	3.33942e-45	1.7655e-42	2.07349	1.47184
TM_RNA_Th0	GSEA	WONG_EMBRYONIC_STEM_CELL_CORE	257	0.514839	2.79198e-44	1.40227e-41	1.53246	1.17936
TN_RNA_Th0	GSEA	SHEDDEN_LUNG_CANCER_POOR_SURVIVAL_A6	257	0.51423	3.51892e-44	5.89126e-41	1.79894	1.01206
TM_protein_Th0	GSEA	CAIRO_HEPATOBLASTOMA_CLASSES_UP	438	0.400734	3.68992e-44	9.26632e-41	1.05583	0.815969
TM_protein_Th0	GSEA	GOBERT_OLIGODENDROCYTE_DIFFERENTIATION_UP	283	0.489649	6.64655e-44	1.33529e-40	1.55672	1.37555
TM_RNA_Th0	GSEA	GSE36476_CTRL_VS_TSST_ACT_40H_MEMORY_CD4_TCELL_OLD_DN	136	0.694302	1.27807e-43	6.11342e-41	2.39246	1.91431
TN_RNA_Th0	GSEA	BERENJENO_TRANSFORMED_BY_RHOA_UP	326	0.456514	1.29604e-43	1.85981e-40	1.44181	0.812705
TM_protein_Th0	GSEA	KINSEY_TARGETS_OF_EWSR1_FLII_FUSION_UP	699	0.318216	3.04533e-42	5.0984e-39	0.956573	0.678035
TM_RNA_Th0	GSEA	MARSON_BOUND_BY_E2F4_UNSTIMULATED	360	0.426328	8.34091e-42	3.80838e-39	1.45213	0.92681
TM_RNA_Th0	GSEA	CAIRO_HEPATOBLASTOMA_CLASSES_UP	438	0.389371	8.67037e-42	3.78669e-39	1.22157	0.882468
TN_RNA_Th0	GSEA	GSE22886_UNSTIM_VS_IL15_STIM_NKCELL_DN	153	0.636036	3.72919e-41	4.68246e-38	1.54349	1.16555
TM_RNA_Th0	GSEA	GSE36476_CTRL_VS_TSST_ACT_72H_MEMORY_CD4_TCELL_YOUNG_DN	119	0.718449	4.21166e-41	1.76276e-38	2.50309	1.80307
TM_RNA_Th0	GSEA	ROSTY_CERVICAL_CANCER_PROLIFERATION_CLUSTER	77	0.88961	4.29538e-41	1.72589e-38	3.82646	3.60721
TM_protein_Th0	GSEA	KOBAYASHI_EGFR_SIGNALING_24HR_DN	132	0.68121	6.72179e-41	9.64577e-38	2.25197	2.37293
TN_protein_Th0	GSEA	RODRIGUES_THYROID_CARCINOMA_POORLY_DIFFERENTIATED_UP	388	0.406616	8.28511e-41	2.0806e-37	1.15364	0.856024
TN_RNA_Th0	GSEA	RODRIGUES_THYROID_CARCINOMA_POORLY_DIFFERENTIATED_UP	388	0.406161	1.01296e-40	1.13057e-37	1.18235	0.791117
TN_RNA_Th0	GSEA	GSE36476_CTRL_VS_TSST_ACT_40H_MEMORY_CD4_TCELL_YOUNG_DN	125	0.69511	2.11511e-40	2.12463e-37	2.76942	2.12124
TN_RNA_Th0	GSEA	GSE36476_CTRL_VS_TSST_ACT_72H_MEMORY_CD4_TCELL_YOUNG_DN	119	0.708035	5.7191e-40	5.22258e-37	2.70255	1.83374
TN_protein_Th0	GSEA	GOBERT_OLIGODENDROCYTE_DIFFERENTIATION_UP	283	0.463113	1.85587e-39	3.72845e-36	1.65982	1.38453
TM_RNA_Th0	GSEA	SOTIRIOU_BREAST_CANCER_GRADE_1_VS_3_UP	88	0.814028	2.54028e-39	9.81427e-37	3.2661	3.09506
TM_RNA_Th0	GSEA	GSE22886_UNSTIM_VS_IL2_STIM_NKCELL_DN	145	0.63711	2.82376e-39	1.05054e-36	1.71529	1.43552
TN_RNA_Th0	GSEA	GOBERT_OLIGODENDROCYTE_DIFFERENTIATION_UP	283	0.461157	3.85951e-39	3.23073e-36	1.80353	0.977153
TM_protein_Th0	GSEA	ZHANG_TLX_TARGETS_60HR_DN	179	0.57397	4.12898e-39	5.18445e-36	1.7447	1.50629
TM_RNA_Th0	GSEA	GSE3982_MEMORY_CD4_TCELL_VS_TH1_DN	129	0.672426	4.75993e-39	1.70762e-36	1.95961	1.55456
TN_protein_Th0	GSEA	KOBAYASHI_EGFR_SIGNALING_24HR_DN	132	0.663062	7.70064e-39	1.28922e-35	2.38137	2.4581
TN_RNA_Th0	GSEA	GSE3982_MEMORY_CD4_TCELL_VS_TH2_DN	134	0.657982	8.18519e-39	6.32463e-36	2.00385	1.49527
TN_protein_Th0	GSEA	CAIRO_HEPATOBLASTOMA_CLASSES_UP	438	0.374178	1.00649e-38	1.44431e-35	1.05701	0.797629
TN_protein_Th0	GSEA	ZHANG_TLX_TARGETS_60HR_DN	179	0.57079	1.06891e-38	1.34214e-35	1.90988	1.43921
TN_RNA_Th0	GSEA	GSE36476_CTRL_VS_TSST_ACT_40H_MEMORY_CD4_TCELL_OLD_DN	136	0.645714	5.80032e-38	4.16173e-35	2.36548	1.56646
TM_RNA_Th0	GSEA	MORF_BUB3	243	0.48673	8.71925e-38	3.02017e-35	1.0773	0.985686
TM_RNA_Th0	GSEA	GRAHAM_CML_DIVIDING_VS_NORMAL_QUIESCENT_UP	101	0.744898	9.01027e-38	3.01694e-35	2.99467	2.46424
TM_protein_Th0	GSEA	RODRIGUES_THYROID_CARCINOMA_POORLY_DIFFERENTIATED_UP	388	0.390047	1.09202e-37	1.21881e-34	1.09588	0.824174
TN_RNA_Th0	GSEA	GOLDRATH_ANTIGEN_RESPONSE	179	0.558244	4.32956e-37	2.89936e-34	2.15443	1.60302
TM_RNA_Th0	GSEA	CASORELLI_ACUTE_PROMYELOCYTIC_LEUKEMIA_DN	424	0.369964	7.78966e-37	2.5241e-34	1.18021	0.892875
TM_RNA_Th0	GSEA	GSE24634_TEFF_VS_TCONV_DAY7_IN_CULTURE_UP	118	0.680643	8.90747e-37	2.79611e-34	2.58773	1.93464
TM_RNA_Th0	GSEA	GSE15750_DAY6_VS_DAY10_EFF_CD8_TCELL_UP	102	0.73048	1.00032e-36	3.0449e-34	2.98239	2.51562
TN_protein_Th0	GSEA	GSE36476_CTRL_VS_TSST_ACT_40H_MEMORY_CD4_TCELL_YOUNG_DN	125	0.660698	1.14802e-36	1.28132e-33	2.19011	1.97099
TN_RNA_Th0	GSEA	ROSTY_CERVICAL_CANCER_PROLIFERATION_CLUSTER	77	0.838095	1.14872e-36	7.21179e-34	3.9528	3.44099
TM_RNA_Th0	GSEA	GNF2_RRM1	65	0.908941	1.70604e-36	5.04034e-34	3.36878	2.68947
TM_RNA_Th0	GSEA	CHANG_CYCLING_GENES	76	0.840573	2.01145e-36	5.77286e-34	3.49353	3.16581
TM_RNA_Th0	GSEA	WANG_RESPONSE_TO_GSK3_INHIBITOR_SB216763_DN	189	0.53394	8.04431e-36	2.24459e-33	1.73891	1.46646
TM_RNA_Th0	GSEA	MODULE_17	239	0.47519	1.48274e-35	4.02544e-33	1.35336	1.08153
TM_RNA_Th0	GSEA	VECCHI_GASTRIC_CANCER_EARLY_UP	193	0.525152	2.21801e-35	5.86315e-33	1.9416	1.37555
TM_RNA_Th0	GSEA	RHEIN_ALL_GLUCOCORTICOID_THERAPY_DN	246	0.467052	2.55441e-35	6.57924e-33	1.40062	1.11224
TM_protein_Th0	GSEA	WEI_MYCN_TARGETS_WITH_E_BOX	472	0.34408	3.25473e-35	3.26937e-32	0.840444	0.760193
TN_RNA_Th0	GSEA	TARTE_PLASMA_CELL_VS_PLASMABLAST_DN	243	0.468408	4.02833e-35	2.38027e-32	1.4495	0.868531
TN_RNA_Th0	GSEA	GRAHAM_CML_DIVIDING_VS_NORMAL_QUIESCENT_UP	101	0.715356	5.731e-35	3.19822e-32	3.00892	2.55195
TM_RNA_Th0	GSEA	GSE36476_CTRL_VS_TSST_ACT_72H_MEMORY_CD4_TCELL_OLD_DN	134	0.620899	9.48046e-35	2.38078e-32	2.30129	1.78153
TN_protein_Th0	GSEA	BERENJENO_TRANSFORMED_BY_RHOA_UP	326	0.402671	2.57568e-34	2.58727e-31	1.26059	0.987144
TM_RNA_Th0	GSEA	FOURNIER_ACINAR_DEVELOPMENT_LATE_2	185	0.526631	3.24545e-34	7.95134e-32	1.56655	1.17263
TN_RNA_Th0	GSEA	GSE15750_DAY6_VS_DAY10_EFF_CD8_TCELL_UP	102	0.703667	3.33993e-34	1.76577e-31	3.10392	2.51286
TN_protein_Th0	GSEA	KINSEY_TARGETS_OF_EWSR1_FLII_FUSION_UP	699	0.28476	3.59797e-34	3.2856e-31	0.938217	0.593626
TN_protein_Th0	GSEA	WEI_MYCN_TARGETS_WITH_E_BOX	472	0.338241	4.36832e-34	3.65665e-31	0.826689	0.743462
TM_protein_Th0	GSEA	GSE36476_CTRL_VS_TSST_ACT_40H_MEMORY_CD4_TCELL_YOUNG_DN	125	0.635669	4.55537e-34	4.15988e-31	1.97478	1.77005
TM_RNA_Th0	GSEA	GSE3982_NKCELL_VS_TH2_DN	118	0.65209	6.76798e-34	1.61867e-31	1.86628	1.37296
TN_RNA_Th0	GSEA	SOTIRIOU_BREAST_CANCER_GRADE_1_VS_3_UP	88	0.752423	7.61704e-34	3.82566e-31	3.27495	2.72094
TM_RNA_Th0	GSEA	GSE24634_TREG_VS_TCONV_POST_DAY7_IL4_CONVERSION_UP	96	0.717075	1.67419e-33	3.91099e-31	2.67697	2.13961
TM_RNA_Th0	GSEA	GSE15750_DAY6_VS_DAY10_TRAF6KO_EFF_CD8_TCELL_UP	99	0.706057	1.76865e-33	4.03775e-31	3.03835	2.59116
TN_RNA_Th0	GSEA	GSE36476_CTRL_VS_TSST_ACT_72H_MEMORY_CD4_TCELL_OLD_DN	134	0.605142	4.29651e-33	2.05516e-30	2.38157	1.51231
TN_RNA_Th0	GSEA	GSE3982_MEMORY_CD4_TCELL_VS_TH1_DN	129	0.615293	5.66517e-33	2.58667e-30	1.94124	1.39846
TM_RNA_Th0	GSEA	HOFFMANN_LARGE_TO_SMALL_PRE_BII_LYMPHOCYTE_UP	106	0.675771	7.89434e-33	1.76219e-30	2.60946	2.12421
TM_RNA_Th0	GSEA	FEVR_CTNNB1_TARGETS_DN	327	0.392759	8.08805e-33	1.76618e-30	1.19792	0.930348
TM_RNA_Th0	GSEA	GSE24634_TREG_VS_TCONV_POST_DAY5_IL4_CONVERSION_UP	147	0.574349	1.19669e-32	2.55761e-30	1.33018	1.17119
TN_protein_Th0	GSEA	MODULE_54	147	0.574319	1.20572e-32	9.31653e-30	2.12347	1.97922
TM_protein_Th0	GSEA	BERENJENO_TRANSFORMED_BY_RHOA_UP	326	0.39214	1.24413e-32	1.04144e-29	1.14005	0.947633
TM_RNA_Th0	GSEA	GSE24634_TEFF_VS_TCONV_DAY5_IN_CULTURE_UP	137	0.593201	1.5914e-32	3.33034e-30	1.55458	1.27117
TM_RNA_Th0	GSEA	GNF2_SMC4L1	64	0.860548	2.05344e-32	4.20956e-30	2.94538	2.3444
TM_protein_Th0	GSEA	MANALO_HYPOXIA_DN	203	0.487694	3.40323e-32	2.62965e-29	1.24341	1.14384
TM_RNA_Th0	GSEA	ZHOU_CELL_CYCLE_GENES_IN_IR_RESPONSE_24HR	70	0.81757	5.47241e-32	1.09941e-29	2.89564	2.42354
TN_RNA_Th0	GSEA	CHANG_CYCLING_GENES	76	0.784544	6.00365e-32	2.62203e-29	3.48982	2.86263
TN_RNA_Th0	GSEA	GSE24634_TEFF_VS_TCONV_DAY7_IN_CULTURE_UP	118	0.628998	1.17783e-31	4.9297e-29	2.55712	1.71538
TM_protein_Th0	GSEA	MODULE_54	147	0.564484	1.3566e-31	9.73361e-29	1.92959	1.86088
TN_RNA_Th0	GOBP slim name	cellular alkene metabolic process	7	0.61736	0.00469784	0.0240764	1.64003	1.11304
TM_RNA_Th0	GSEA	CROONQUIST_IL6_DEPRIVATION_DN	58	0.885676	3.24332e-31	6.38806e-29	3.65655	3.51717
TN_RNA_Th0	GSEA	RHEIN_ALL_GLUCOCORTICOID_THERAPY_DN	246	0.437621	3.24801e-31	1.30505e-28	1.34337	0.877293
TN_RNA_Th0	GSEA	GOLDRATH_EFF_VS_MEMORY_CD8_TCELL_UP	115	0.631424	3.90028e-31	1.50686e-28	2.58854	1.79527
TM_RNA_Th0	GOBP slim name	meiosis	14	0.570006	0.000225089	0.00124232	1.81032	1.03031
TM_RNA_Th0	GSEA	GSE22886_NAIVE_CD4_TCELL_VS_48H_ACT_TH1_DN	136	0.577339	1.08921e-30	2.10405e-28	1.42868	1.24124
TM_RNA_Th0	GSEA	SARRIO_EPITHELIAL_MESENCHYMAL_TRANSITION_UP	85	0.725407	1.42194e-30	2.69498e-28	2.78268	2.27013
TM_RNA_Th0	GSEA	MUELLER_PLURINET	197	0.480855	1.68312e-30	3.13092e-28	1.38181	1.09271
TN_RNA_Th0	GSEA	BLUM_RESPONSE_TO_SALIRASIB_DN	195	0.482443	2.08575e-30	7.75978e-28	1.86418	1.02732
TN_protein_Th0	GSEA	WANG_RESPONSE_TO_GSK3_INHIBITOR_SB216763_DN	189	0.489183	2.44166e-30	1.75189e-27	1.57822	1.34338
TM_protein_Th0	GSEA	PUJANA_BRCA1_PCC_NETWORK	1061	0.225657	2.47579e-30	1.65795e-27	0.671743	0.511411
TM_RNA_Th0	GSEA	JOHNSTONE_PARVB_TARGETS_3_DN	490	0.310728	5.69195e-30	1.03956e-27	1.03852	0.73528
TN_RNA_Th0	GSEA	GSE13738_RESTING_VS_BYSTANDER_ACTIVATED_CD4_TCELL_DN	106	0.642972	7.04195e-30	2.5263e-27	1.6545	1.31449
TM_RNA_Th0	GSEA	MODULE_8	258	0.417757	7.64561e-30	1.37143e-27	1.1768	0.892156
TN_RNA_Th0	GSEA	GNF2_RRM1	65	0.816757	8.58285e-30	2.97292e-27	3.22565	2.161
TM_RNA_Th0	GSEA	MANALO_HYPOXIA_DN	203	0.468052	8.72076e-30	1.53684e-27	1.37643	1.02684
TN_RNA_Th0	GSEA	PUJANA_CHEK2_PCC_NETWORK	560	0.290453	1.54015e-29	5.15692e-27	0.871804	0.540408
TN_RNA_Th0	GSEA	GSE24634_NAIVE_CD4_TCELL_VS_DAY7_IL4_CONV_TREG_DN	143	0.551089	1.95462e-29	6.33359e-27	1.59322	1.08742
TM_RNA_Th0	GSEA	GRAHAM_NORMAL_QUIESCENT_VS_NORMAL_DIVIDING_DN	50	0.922821	2.31478e-29	4.00896e-27	4.04873	3.64969
TM_RNA_Th0	GSEA	GSE3982_CENT_MEMORY_CD4_TCELL_VS_TH2_DN	125	0.585815	3.46259e-29	5.89521e-27	1.81657	1.31907
TM_RNA_Th0	GSEA	WHITEFORD_PEDIATRIC_CANCER_MARKERS	66	0.801803	3.48419e-29	5.83312e-27	3.28914	2.82716
TM_RNA_Th0	GSEA	GSE3982_NKCELL_VS_TH1_DN	118	0.601406	4.40517e-29	7.25409e-27	1.87162	1.59792
TN_RNA_Th0	GSEA	GSE24634_TREG_VS_TCONV_POST_DAY7_IL4_CONVERSION_UP	96	0.664622	5.1208e-29	1.60745e-26	2.64491	1.97359
TM_protein_Th0	GOBP slim name	ribosome biogenesis	18	0.567917	3.09781e-05	0.000128851	1.07053	1.22171
TN_RNA_Th0	GSEA	GSE10239_NAIVE_VS_DAY4.5_EFF_CD8_TCELL_DN	121	0.590964	8.50629e-29	2.58926e-26	1.93423	1.51127
TN_RNA_Th0	GSEA	ZHANG_TLX_TARGETS_60HR_DN	179	0.487679	1.04947e-28	3.10058e-26	1.81408	1.01206
TN_protein_Th0	GSEA	MANALO_HYPOXIA_DN	203	0.458401	1.22547e-28	8.20659e-26	1.24481	1.05411
TN_RNA_Th0	GSEA	GSE3982_CENT_MEMORY_CD4_TCELL_VS_TH1_DN	120	0.591284	1.31801e-28	3.7827e-26	1.81399	1.23393
TN_RNA_Th0	GSEA	GSE15750_DAY6_VS_DAY10_TRAF6KO_EFF_CD8_TCELL_UP	99	0.645967	2.69563e-28	7.52155e-26	3.04245	2.08306
TM_RNA_Th0	GSEA	GSE22886_UNSTIM_VS_STIM_MEMORY_TCELL_DN	149	0.528811	2.80419e-28	4.54325e-26	1.22786	1.09575
TN_protein_Th0	GSEA	GSE36476_CTRL_VS_TSST_ACT_40H_MEMORY_CD4_TCELL_OLD_DN	136	0.552553	2.98983e-28	1.87705e-25	1.85149	1.47016
TM_RNA_Th0	GSEA	BASAKI_YBX1_TARGETS_UP	138	0.548309	3.21627e-28	5.12816e-26	2.11559	1.48453
TM_RNA_Th0	GSEA	MORF_SOD1	234	0.424493	3.58157e-28	5.62138e-26	0.931933	0.847344
TN_RNA_Th0	GSEA	HOFFMANN_LARGE_TO_SMALL_PRE_BII_LYMPHOCYTE_UP	106	0.622277	4.31395e-28	1.17118e-25	2.61226	1.94327
TM_RNA_Th0	GSEA	GSE3982_EFF_MEMORY_CD4_TCELL_VS_TH2_DN	127	0.569363	4.54593e-28	7.0252e-26	1.60393	1.36544
TN_RNA_Th0	GSEA	WONG_EMBRYONIC_STEM_CELL_CORE	257	0.403676	7.05173e-28	1.86407e-25	1.34001	0.810131
TM_protein_Th0	GOBP slim name	DNA packaging	21	0.566059	7.32497e-06	3.33693e-05	2.20613	2.92165
TM_RNA_Th0	GSEA	MORI_IMMATURE_B_LYMPHOCYTE_DN	60	0.819463	7.96824e-28	1.21274e-25	3.20252	2.73343
TM_protein_Th0	GOBP slim name	ribosomal large subunit biogenesis	14	0.552055	0.000353081	0.00115152	0.991648	0.93346
TM_protein_Th0	GSEA	PUJANA_CHEK2_PCC_NETWORK	560	0.280549	1.13855e-27	7.14798e-25	0.860658	0.606612
TM_RNA_Th0	GSEA	GSE24634_TEFF_VS_TCONV_DAY3_IN_CULTURE_UP	133	0.551249	1.48121e-27	2.22071e-25	1.62714	1.22352
TM_protein_Th0	GSEA	CHANG_CYCLING_GENES	76	0.724588	1.69767e-27	1.00312e-24	2.56848	2.81227
TM_RNA_Th0	GSEA	GNF2_PCNA	45	0.938747	1.75137e-27	2.58714e-25	3.94365	3.52942
TM_RNA_Th0	GSEA	GNF2_CCNA2	42	0.970657	1.92523e-27	2.80274e-25	4.53383	4.50515
TM_RNA_Th0	GSEA	GSE3982_CENT_MEMORY_CD4_TCELL_VS_TH1_DN	120	0.578204	1.99106e-27	2.85717e-25	1.72301	1.28818
TM_RNA_Th0	GSEA	DIAZ_CHRONIC_MEYLOGENOUS_LEUKEMIA_UP	998	0.218329	2.91128e-27	4.11884e-25	0.600683	0.568896
TM_protein_Th0	GSEA	WINNEPENNINCKX_MELANOMA_METASTASIS_UP	96	0.642625	3.09439e-27	1.72684e-24	1.98785	1.60736
TM_RNA_Th0	GSEA	GSE10239_NAIVE_VS_DAY4.5_EFF_CD8_TCELL_DN	121	0.573364	3.32945e-27	4.64505e-25	1.91302	1.69309
TM_RNA_Th0	GSEA	PUJANA_BRCA2_PCC_NETWORK	281	0.380975	4.46403e-27	6.14263e-25	1.35135	0.896453
TM_RNA_Th0	GSEA	WINNEPENNINCKX_MELANOMA_METASTASIS_UP	96	0.640358	4.68567e-27	6.36049e-25	2.41109	1.76785
TM_RNA_Th0	GSEA	ZHENG_GLIOBLASTOMA_PLASTICITY_UP	77	0.712269	5.98815e-27	8.02013e-25	2.68571	2.43709
TN_protein_Th0	GSEA	CHANG_CYCLING_GENES	76	0.71629	6.58422e-27	3.8905e-24	2.78561	2.9215
TN_protein_Th0	GSEA	GSE24634_TEFF_VS_TCONV_DAY3_IN_CULTURE_UP	133	0.544103	6.88576e-27	3.84264e-24	1.5082	1.21542
TM_RNA_Th0	GSEA	GSE22886_NAIVE_CD4_TCELL_VS_12H_ACT_TH1_DN	142	0.525844	8.91571e-27	1.1784e-24	1.32882	1.14657
TN_RNA_Th0	GSEA	GSE3982_NKCELL_VS_TH1_DN	118	0.575417	9.18942e-27	2.36686e-24	1.84585	1.23648
TM_RNA_Th0	GSEA	GNF2_RAN	73	0.72709	1.16061e-26	1.51407e-24	1.57938	1.37134
TM_RNA_Th0	GSEA	ZHOU_CELL_CYCLE_GENES_IN_IR_RESPONSE_6HR	53	0.850894	1.30524e-26	1.68091e-24	2.89424	2.56698
TN_protein_Th0	GSEA	GSE15750_DAY6_VS_DAY10_TRAF6KO_EFF_CD8_TCELL_UP	99	0.624914	1.37783e-26	7.28435e-24	2.4433	2.64325
TM_RNA_Th0	GSEA	MARKEY_RB1_ACUTE_LOF_DN	129	0.548905	1.39498e-26	1.77375e-24	2.00781	1.32798
TM_protein_Th0	GSEA	KRIGE_RESPONSE_TO_TOSEDOSTAT_24HR_DN	568	0.272847	1.42572e-26	7.53753e-24	0.674044	0.710914
TN_RNA_Th0	GSEA	MODULE_3	221	0.422619	1.53951e-26	3.86609e-24	1.36914	0.87145
TM_protein_Th0	GSEA	SHEDDEN_LUNG_CANCER_POOR_SURVIVAL_A6	257	0.391166	2.81168e-26	1.41217e-23	1.32966	0.923619
TN_RNA_Th0	GSEA	GRAHAM_NORMAL_QUIESCENT_VS_NORMAL_DIVIDING_DN	50	0.869816	2.85929e-26	7.00527e-24	3.93055	3.45285
TM_protein_Th0	GSEA	GSE36476_CTRL_VS_TSST_ACT_40H_MEMORY_CD4_TCELL_OLD_DN	136	0.530969	3.26103e-26	1.55986e-23	1.68108	1.38743
TM_protein_Th0	GSEA	GSE24634_TEFF_VS_TCONV_DAY3_IN_CULTURE_UP	133	0.53672	3.29899e-26	1.50629e-23	1.42412	1.18865
TM_RNA_Th0	GSEA	CHANG_CORE_SERUM_RESPONSE_UP	129	0.543742	4.08852e-26	5.13365e-24	1.25284	1.19548
TN_RNA_Th0	GSEA	GOLDRATH_NAIVE_VS_EFF_CD8_TCELL_DN	102	0.609712	4.2859e-26	1.02504e-23	2.48613	1.76095
TM_RNA_Th0	GSEA	MISSIAGLIA_REGULATED_BY_METHYLATION_DN	76	0.704368	4.49313e-26	5.57204e-24	2.20758	1.77836
TM_RNA_Th0	GSEA	GNF2_PA2G4	69	0.737837	5.17123e-26	6.33476e-24	1.59054	1.39768
TN_RNA_Th0	GSEA	SARRIO_EPITHELIAL_MESENCHYMAL_TRANSITION_UP	85	0.665051	5.81857e-26	1.35925e-23	2.71456	1.94571
TN_protein_Th0	GSEA	GSE22886_UNSTIM_VS_IL15_STIM_NKCELL_DN	153	0.498315	6.51744e-26	3.27338e-23	1.34607	1.02419
TM_RNA_Th0	GSEA	MORF_RAD23A	294	0.364249	6.58626e-26	7.97096e-24	0.837234	0.764472
TN_RNA_Th0	GSEA	CASORELLI_ACUTE_PROMYELOCYTIC_LEUKEMIA_DN	424	0.306948	7.07069e-26	1.61421e-23	1.07631	0.635597
TN_protein_Th0	GSEA	SHEDDEN_LUNG_CANCER_POOR_SURVIVAL_A6	257	0.387932	7.15572e-26	3.42282e-23	1.43645	0.919794
TM_RNA_Th0	GSEA	GSE22886_NAIVE_CD4_TCELL_VS_12H_ACT_TH1_UP	87	-0.654679	9.37266e-26	1.12081e-23	-0.734242	-0.618135
TN_RNA_Th0	GSEA	GNF2_CCNA2	42	0.938342	9.41223e-26	2.10102e-23	4.69592	4.04345
TM_RNA_Th0	GSEA	MODULE_18	208	0.428153	9.45245e-26	1.11706e-23	1.33395	1.09153
TN_protein_Th0	GSEA	HOFFMANN_LARGE_TO_SMALL_PRE_BII_LYMPHOCYTE_UP	106	0.593025	1.15569e-25	5.27676e-23	2.15755	1.84562
TN_RNA_Th0	GSEA	MODULE_17	239	0.399707	1.20644e-25	2.63449e-23	1.16843	0.778257
TN_RNA_Th0	GSEA	GSE3982_CENT_MEMORY_CD4_TCELL_VS_TH2_DN	125	0.546584	1.27141e-25	2.7173e-23	1.81339	1.09643
TN_RNA_Th0	GSEA	VECCHI_GASTRIC_CANCER_EARLY_UP	193	0.441489	1.70607e-25	3.57031e-23	1.83773	0.977153
TM_protein_Th0	GSEA	GSE3982_MEMORY_CD4_TCELL_VS_TH2_DN	134	0.525755	2.18379e-25	9.53747e-23	1.48475	1.1412
TN_RNA_Th0	GSEA	GSE13485_DAY3_VS_DAY7_YF17D_VACCINE_PBMC_DN	72	0.71256	2.39756e-25	4.91499e-23	2.64269	2.28397
TM_RNA_Th0	GSEA	GNF2_RFC4	45	0.898454	2.5951e-25	3.03114e-23	3.07527	2.56698
TN_RNA_Th0	GSEA	CROONQUIST_IL6_DEPRIVATION_DN	58	0.791662	2.84251e-25	5.71061e-23	3.59401	3.12976
TN_RNA_Th0	GSEA	LINDGREN_BLADDER_CANCER_CLUSTER_3_UP	164	0.475251	2.95217e-25	5.81462e-23	1.73502	1.04079
TM_RNA_Th0	GSEA	BURTON_ADIPOGENESIS_3	59	0.784723	2.95231e-25	3.40873e-23	3.27109	3.09251
TM_protein_Th0	GSEA	GSE15750_DAY6_VS_DAY10_TRAF6KO_EFF_CD8_TCELL_UP	99	0.607383	3.30704e-25	1.38413e-22	2.22479	2.6782
TN_protein_Th0	GSEA	GRAHAM_CML_DIVIDING_VS_NORMAL_QUIESCENT_UP	101	0.601389	3.34387e-25	1.4604e-22	2.18306	2.15391
TM_protein_Th0	GSEA	WANG_RESPONSE_TO_GSK3_INHIBITOR_SB216763_DN	189	0.442921	3.60666e-25	1.44915e-22	1.37031	1.26999
TM_protein_Th0	GSEA	MARSON_BOUND_BY_E2F4_UNSTIMULATED	360	0.324876	5.56516e-25	2.15008e-22	1.12012	0.673415
TN_RNA_Th0	GSEA	MARSON_BOUND_BY_E2F4_UNSTIMULATED	360	0.324774	5.75614e-25	1.11193e-22	1.24476	0.609492
TM_RNA_Th0	GSEA	GNF2_FEN1	43	0.910075	7.39702e-25	8.44353e-23	3.35175	2.68947
TN_RNA_Th0	GSEA	MORI_IMMATURE_B_LYMPHOCYTE_DN	60	0.771456	7.57675e-25	1.43601e-22	3.46728	2.60905
TN_protein_Th0	GSEA	GSE36476_CTRL_VS_TSST_ACT_72H_MEMORY_CD4_TCELL_YOUNG_DN	119	0.550698	7.67448e-25	3.21209e-22	1.89611	1.71128
TN_RNA_Th0	GSEA	GSE22886_NAIVE_CD4_TCELL_VS_48H_ACT_TH1_DN	136	0.515711	8.04913e-25	1.49729e-22	1.27016	1.01243
TM_RNA_Th0	GSEA	LI_WILMS_TUMOR_VS_FETAL_KIDNEY_1_DN	105	0.58407	9.97351e-25	1.12566e-22	2.16211	1.45818
TM_RNA_Th0	GSEA	GNF2_CENPF	39	0.951936	1.07252e-24	1.19705e-22	4.25372	4.03544
TM_RNA_Th0	GSEA	GSE13485_DAY3_VS_DAY7_YF17D_VACCINE_PBMC_DN	72	0.700768	1.43977e-24	1.58928e-22	2.4765	2.11765
TN_RNA_Th0	GSEA	GNF2_SMC4L1	64	0.742583	1.47079e-24	2.68619e-22	2.66936	1.62577
TM_RNA_Th0	GSEA	SENGUPTA_NASOPHARYNGEAL_CARCINOMA_UP	125	0.534291	1.48362e-24	1.61989e-22	2.07729	1.51401
TM_RNA_Th0	GSEA	MORF_EIF3S2	210	0.415325	1.54715e-24	1.67108e-22	0.904765	0.853448
TM_RNA_Th0	GSEA	MODULE_252	156	0.4793	1.59982e-24	1.7096e-22	1.43122	1.08864
TM_protein_Th0	GSEA	GSE24634_TEFF_VS_TCONV_DAY5_IN_CULTURE_UP	137	0.510308	1.68423e-24	6.26597e-22	1.3336	1.16724
TN_RNA_Th0	GSEA	ZHENG_GLIOBLASTOMA_PLASTICITY_UP	77	0.676828	1.71296e-24	3.07263e-22	2.73036	1.96347
TN_RNA_Th0	GSEA	JOHNSTONE_PARVB_TARGETS_3_DN	490	0.278949	1.78935e-24	3.15333e-22	0.902439	0.525743
TN_RNA_Th0	GSEA	CHICAS_RB1_TARGETS_GROWING	90	0.62538	2.16926e-24	3.75694e-22	2.14065	1.522
TN_RNA_Th0	GSEA	MODULE_18	208	0.415816	2.21579e-24	3.77248e-22	1.26764	0.810316
TN_RNA_Th0	GSEA	CHIANG_LIVER_CANCER_SUBCLASS_PROLIFERATION_UP	76	0.679204	2.33261e-24	3.90517e-22	3.35352	2.86082
TN_protein_Th0	GSEA	GSE3982_MEMORY_CD4_TCELL_VS_TH2_DN	134	0.514156	2.37695e-24	9.55057e-22	1.60713	1.16316
TN_RNA_Th0	GSEA	WHITEFORD_PEDIATRIC_CANCER_MARKERS	66	0.727644	2.51879e-24	4.14775e-22	3.35565	2.70405
TN_RNA_Th0	GSEA	WANG_RESPONSE_TO_GSK3_INHIBITOR_SB216763_DN	189	0.434868	2.54348e-24	4.12084e-22	1.4601	0.981435
TM_RNA_Th0	GSEA	MODULE_198	191	0.432436	2.68881e-24	2.84307e-22	1.28861	1.00087
TN_RNA_Th0	GSEA	ZHOU_CELL_CYCLE_GENES_IN_IR_RESPONSE_24HR	70	0.705459	3.07397e-24	4.90127e-22	2.77782	1.96824
TM_RNA_Th0	GSEA	GSE13485_CTRL_VS_DAY7_YF17D_VACCINE_PBMC_DN	95	0.606774	3.1692e-24	3.31611e-22	1.90422	1.6028
TM_RNA_Th0	GSEA	TIEN_INTESTINE_PROBIOTICS_24HR_UP	375	0.313569	3.17648e-24	3.28946e-22	0.984981	0.812441
TN_RNA_Th0	GSEA	GSE10325_CD4_TCELL_VS_LUPUS_CD4_TCELL_DN	80	0.660189	3.22886e-24	5.06779e-22	1.981	1.72881
TN_RNA_Th0	GSEA	GSE13485_DAY1_VS_DAY7_YF17D_VACCINE_PBMC_DN	96	0.603313	3.3651e-24	5.20037e-22	2.01789	1.47178
TM_RNA_Th0	GSEA	CHICAS_RB1_TARGETS_GROWING	90	0.622373	3.58685e-24	3.67652e-22	2.10409	1.70171
TM_RNA_Th0	GSEA	GSE22886_NAIVE_CD4_TCELL_VS_48H_ACT_TH1_UP	84	-0.642294	4.61834e-24	4.68598e-22	-0.754837	-0.696259
TN_RNA_Th0	GSEA	GSE13485_CTRL_VS_DAY7_YF17D_VACCINE_PBMC_DN	95	0.603772	5.29743e-24	8.06253e-22	2.07031	1.77254
TN_RNA_Th0	GSEA	FOURNIER_ACINAR_DEVELOPMENT_LATE_2	185	0.436256	5.33323e-24	7.99586e-22	1.35818	0.931843
TN_protein_Th0	GOBP slim name	DNA packaging	21	0.533755	2.35649e-05	0.000204944	2.64724	3.06741
TM_protein_Th0	GSEA	GSE15750_DAY6_VS_DAY10_EFF_CD8_TCELL_UP	102	0.582023	6.36367e-24	2.28297e-21	2.18199	2.48502
TN_RNA_Th0	GSEA	BURTON_ADIPOGENESIS_3	59	0.761914	6.66725e-24	9.8489e-22	3.35451	2.77163
TN_RNA_Th0	GSEA	GNF2_PCNA	45	0.870705	7.15711e-24	1.04193e-21	3.94394	3.3446
TM_RNA_Th0	GSEA	GSE24634_TREG_VS_TCONV_POST_DAY3_IL4_CONVERSION_UP	137	0.502639	8.10845e-24	8.14493e-22	1.34117	1.12826
TM_RNA_Th0	GSEA	MORF_HAT1	146	0.487078	8.50645e-24	8.46013e-22	1.03624	0.984716
TM_protein_Th0	GSEA	SOTIRIOU_BREAST_CANCER_GRADE_1_VS_3_UP	88	0.62348	9.31675e-24	3.22713e-21	2.21007	1.90558
TM_protein_Th0	GSEA	GSE36476_CTRL_VS_TSST_ACT_72H_MEMORY_CD4_TCELL_YOUNG_DN	119	0.537676	9.33602e-24	3.12601e-21	1.69924	1.35012
TM_RNA_Th0	GSEA	CROONQUIST_NRAS_SIGNALING_DN	45	0.867589	1.03208e-23	1.0164e-21	3.5895	3.37525
TM_protein_Th0	GSEA	HOFFMANN_LARGE_TO_SMALL_PRE_BII_LYMPHOCYTE_UP	106	0.568122	1.09457e-23	3.54677e-21	1.95106	1.62569
TN_RNA_Th0	GSEA	LEE_EARLY_T_LYMPHOCYTE_UP	43	0.886735	1.11065e-23	1.59378e-21	4.99453	4.9311
TN_RNA_Th0	GSEA	MODULE_8	258	0.369222	1.13661e-23	1.60807e-21	1.04907	0.71995
TN_RNA_Th0	GSEA	GSE10325_BCELL_VS_LUPUS_BCELL_DN	123	0.527218	1.32961e-23	1.85499e-21	1.62007	1.14585
TN_RNA_Th0	GSEA	CHICAS_RB1_TARGETS_SENESCENT	222	0.395342	1.60193e-23	2.2043e-21	1.12285	0.868143
TN_RNA_Th0	GSEA	SMID_BREAST_CANCER_BASAL_UP	148	0.480651	1.67268e-23	2.27055e-21	1.80657	1.12379
TN_protein_Th0	GSEA	SOTIRIOU_BREAST_CANCER_GRADE_1_VS_3_UP	88	0.619517	1.77742e-23	6.86699e-21	2.37148	2.22164
TM_RNA_Th0	GSEA	GNF2_CCNB2	35	0.977089	1.87246e-23	1.82611e-21	4.73797	4.64008
TM_RNA_Th0	GSEA	GNF2_CDC2	39	0.924439	2.20934e-23	2.13393e-21	4.3901	4.29753
TM_protein_Th0	GSEA	CROONQUIST_IL6_DEPRIVATION_DN	58	0.758407	2.50569e-23	7.86553e-21	2.74518	3.09489
TN_protein_Th0	GSEA	BURTON_ADIPOGENESIS_3	59	0.751982	2.51871e-23	9.37053e-21	2.9582	3.34962
TM_RNA_Th0	GSEA	BENPORATH_CYCLING_GENES	327	0.327284	2.71534e-23	2.59767e-21	1.32106	0.763284
TN_RNA_Th0	GSEA	GSE3982_NKCELL_VS_TH2_DN	118	0.534156	2.74584e-23	3.67759e-21	1.66567	1.0171
TN_protein_Th0	GSEA	GSE15750_DAY6_VS_DAY10_EFF_CD8_TCELL_UP	102	0.573512	2.82675e-23	1.0141e-20	2.35155	2.56168
TN_protein_Th0	GSEA	CROONQUIST_IL6_DEPRIVATION_DN	58	0.757173	2.94786e-23	1.02108e-20	3.0249	3.38927
TN_RNA_Th0	GSEA	PUJANA_BRCA1_PCC_NETWORK	1061	0.195816	3.02223e-23	3.99452e-21	0.621613	0.384141
TN_RNA_Th0	GSEA	GSE22886_UNSTIM_VS_IL2_STIM_NKCELL_DN	145	0.481513	3.78603e-23	4.93904e-21	1.36486	0.891934
TM_RNA_Th0	GSEA	GNF2_MCM4	36	0.955301	4.39539e-23	4.16526e-21	4.04534	3.61511
TM_protein_Th0	GSEA	VECCHI_GASTRIC_CANCER_EARLY_UP	193	0.418355	4.6585e-23	1.41802e-20	1.3716	1.00187
TN_RNA_Th0	GSEA	GSE3982_EFF_MEMORY_CD4_TCELL_VS_TH2_DN	127	0.512015	5.18796e-23	6.68116e-21	1.5225	1.12645
TM_RNA_Th0	GSEA	LINDGREN_BLADDER_CANCER_CLUSTER_3_UP	164	0.452109	5.19889e-23	4.88064e-21	1.75614	1.17787
TM_RNA_Th0	GSEA	MORI_LARGE_PRE_BII_LYMPHOCYTE_UP	56	0.766003	5.22153e-23	4.8565e-21	2.85068	2.14729
TM_RNA_Th0	GSEA	GNF2_CDC20	34	0.979765	5.97303e-23	5.50451e-21	4.9215	4.88971
TM_RNA_Th0	GSEA	MORF_RFC4	124	0.516659	6.72851e-23	6.14436e-21	1.32212	1.07233
TN_RNA_Th0	GSEA	GNF2_CCNB2	35	0.964096	7.07019e-23	8.98988e-21	5.1151	4.59342
TM_RNA_Th0	GSEA	MORF_RRM1	90	0.604169	7.15996e-23	6.47944e-21	1.48083	1.12474
TM_RNA_Th0	GSEA	GOLDRATH_EFF_VS_MEMORY_CD8_TCELL_UP	115	0.535233	7.81206e-23	7.00644e-21	2.18111	1.77486
TM_protein_Th0	GOBP slim name	cytoplasmic translation	7	0.491501	0.0244037	0.0463833	0.914211	0.708376
TM_RNA_Th0	GSEA	PENG_GLUTAMINE_DEPRIVATION_DN	262	0.359266	8.34498e-23	7.41817e-21	0.885375	0.865711
TM_RNA_Th0	GSEA	GSE13485_DAY1_VS_DAY7_YF17D_VACCINE_PBMC_DN	96	0.583957	8.97122e-23	7.9049e-21	1.9093	1.51164
TM_RNA_Th0	GSEA	REACTOME_DNA_REPLICATION	133	0.497434	9.67529e-23	8.45116e-21	1.54217	1.07704
TN_protein_Th0	GOBP slim name	ribosome biogenesis	18	0.484951	0.00037436	0.00244185	0.917619	1.12679
TN_RNA_Th0	GSEA	GSE29614_CTRL_VS_DAY7_TIV_FLU_VACCINE_PBMC_DN	86	0.615398	1.05247e-22	1.32151e-20	2.62745	1.5053
TN_RNA_Th0	GSEA	WEI_MYCN_TARGETS_WITH_E_BOX	472	0.272343	1.11691e-22	1.38511e-20	0.753855	0.576329
TN_protein_Th0	GSEA	GSE36476_CTRL_VS_TSST_ACT_72H_MEMORY_CD4_TCELL_OLD_DN	134	0.494722	1.15398e-22	3.86391e-20	1.71379	1.1959
TN_protein_Th0	GSEA	ROSTY_CERVICAL_CANCER_PROLIFERATION_CLUSTER	77	0.649032	1.18629e-22	3.84397e-20	2.76969	3.16097
TM_RNA_Th0	GSEA	MORF_HDAC2	239	0.373353	1.39672e-22	1.20949e-20	0.843464	0.794639
TM_RNA_Th0	GSEA	GSE24634_NAIVE_CD4_TCELL_VS_DAY7_IL4_CONV_TREG_DN	143	0.477938	1.51956e-22	1.30461e-20	1.43809	1.13705
TM_RNA_Th0	GSEA	LEE_EARLY_T_LYMPHOCYTE_UP	43	0.86342	1.55192e-22	1.32111e-20	4.45464	4.64008
TN_RNA_Th0	GSEA	GNF2_CDC20	34	0.97007	1.57214e-22	1.92587e-20	5.41044	5.02811
TN_RNA_Th0	GSEA	GSE22886_NAIVE_CD4_TCELL_VS_12H_ACT_TH1_UP	87	-0.608563	1.78734e-22	2.16312e-20	-0.804013	-0.809025
TM_RNA_Th0	GSEA	AFFAR_YY1_TARGETS_DN	88	0.605094	1.80338e-22	1.52227e-20	2.16555	1.7008
TM_protein_Th0	GSEA	GSE22886_UNSTIM_VS_IL15_STIM_NKCELL_DN	153	0.461362	1.91967e-22	5.6715e-20	1.22081	0.989765
TM_protein_Th0	GSEA	BURTON_ADIPOGENESIS_3	59	0.736394	1.95951e-22	5.62379e-20	2.6139	2.86132
TM_RNA_Th0	GSEA	MORF_PPP1CC	137	0.486634	1.9977e-22	1.67224e-20	1.12254	0.971181
TM_RNA_Th0	GSEA	MODULE_53	168	0.440713	1.99866e-22	1.65922e-20	1.61662	1.34531
TN_protein_Th0	GSEA	WINNEPENNINCKX_MELANOMA_METASTASIS_UP	96	0.578574	2.1945e-22	6.88866e-20	2.0482	1.60518
TN_protein_Th0	GSEA	GSE24634_TEFF_VS_TCONV_DAY5_IN_CULTURE_UP	137	0.486115	2.21271e-22	6.73536e-20	1.32546	1.16547
TN_RNA_Th0	GSEA	GNF2_CENPF	39	0.902193	2.3964e-22	2.86569e-20	4.39431	3.39925
TM_RNA_Th0	GSEA	GSE22886_NAIVE_CD4_TCELL_VS_12H_ACT_TH2_UP	78	-0.639927	2.50417e-22	2.06184e-20	-0.669941	-0.667132
TN_RNA_Th0	GSEA	MODULE_53	168	0.439425	2.64417e-22	3.12478e-20	1.63942	0.987979
TM_RNA_Th0	GSEA	MODULE_3	221	0.384746	2.83831e-22	2.31795e-20	1.28158	0.915297
TM_protein_Th0	GSEA	WONG_EMBRYONIC_STEM_CELL_CORE	257	0.357823	2.97262e-22	8.29443e-20	1.11222	0.756849
TM_RNA_Th0	GSEA	MODULE_98	239	0.37002	3.29563e-22	2.66973e-20	1.11378	0.812996
TN_protein_Th0	GSEA	GSE24634_TEFF_VS_TCONV_DAY7_IN_CULTURE_UP	118	0.519528	4.07275e-22	1.20326e-19	1.91252	1.61346
TM_RNA_Th0	GSEA	FUJII_YBX1_TARGETS_DN	105	0.550028	4.11741e-22	3.30875e-20	1.9452	1.61682
TN_protein_Th0	GSEA	GNF2_RRM1	65	0.695946	4.44688e-22	1.27625e-19	2.5514	2.41665
TN_protein_Th0	GSEA	GSE3982_MEMORY_CD4_TCELL_VS_TH1_DN	129	0.496333	4.97616e-22	1.38849e-19	1.61324	1.19512
TN_protein_Th0	GSEA	LEE_EARLY_T_LYMPHOCYTE_UP	43	0.852897	4.98876e-22	1.35438e-19	3.47598	3.88917
TN_protein_Th0	GSEA	GRAHAM_NORMAL_QUIESCENT_VS_NORMAL_DIVIDING_DN	50	0.791237	5.11524e-22	1.35217e-19	3.0664	3.51551
TN_RNA_Th0	GSEA	GSE22886_NAIVE_CD4_TCELL_VS_48H_ACT_TH1_UP	84	-0.611874	5.50578e-22	6.43088e-20	-0.835668	-0.877473
TN_RNA_Th0	GSEA	GNF2_CDC2	39	0.893919	5.73175e-22	6.61787e-20	4.60174	3.82035
TN_RNA_Th0	GSEA	BASAKI_YBX1_TARGETS_UP	138	0.479399	5.90728e-22	6.74303e-20	2.02526	1.44003
TM_RNA_Th0	GSEA	GSE3982_EFF_MEMORY_CD4_TCELL_VS_TH1_DN	112	0.529217	7.90026e-22	6.29826e-20	1.6012	1.24666
TN_RNA_Th0	GSEA	SENGUPTA_NASOPHARYNGEAL_CARCINOMA_UP	125	0.501141	8.51274e-22	9.60791e-20	2.01913	1.14585
TM_protein_Th0	GSEA	ROSTY_CERVICAL_CANCER_PROLIFERATION_CLUSTER	77	0.635051	9.36093e-22	2.54137e-19	2.56918	3.3392
TN_RNA_Th0	GSEA	GSE22886_NAIVE_CD4_TCELL_VS_12H_ACT_TH2_UP	78	-0.630899	9.5355e-22	1.06427e-19	-0.767961	-0.889016
TN_protein_Th0	GSEA	GNF2_CCNA2	42	0.85645	1.00655e-21	2.5925e-19	3.66338	4.16353
TM_protein_Th0	GSEA	GNF2_RRM1	65	0.689884	1.00749e-21	2.66322e-19	2.36624	2.27094
TM_RNA_Th0	GSEA	SMID_BREAST_CANCER_BASAL_UP	148	0.460465	1.05687e-21	8.35923e-20	1.59147	1.21072
TM_RNA_Th0	GSEA	GSE15930_NAIVE_VS_48H_IN_VITRO_STIM_CD8_TCELL_DN	156	0.44867	1.09363e-21	8.58247e-20	1.22389	1.01306
TM_RNA_Th0	GSEA	PUJANA_XPRSS_INT_NETWORK	127	0.495388	1.21007e-21	9.42263e-20	1.63244	1.08153
TM_RNA_Th0	GSEA	REACTOME_CELL_CYCLE	230	0.371319	1.32009e-21	1.02002e-19	1.29478	0.948729
TN_RNA_Th0	GSEA	GSE13738_RESTING_VS_TCR_ACTIVATED_CD4_TCELL_DN	100	0.555917	1.42069e-21	1.56822e-19	1.53551	1.09105
TM_RNA_Th0	GSEA	GSE30962_PRIMARY_VS_SECONDARY_ACUTE_LCMV_INF_CD8_TCELL_UP	92	0.579035	1.4485e-21	1.1107e-19	2.37923	1.91588
TM_RNA_Th0	GSEA	GNF2_CKS2	34	0.947098	1.49957e-21	1.14115e-19	3.93527	3.64969
TM_RNA_Th0	GSEA	PUJANA_BRCA_CENTERED_NETWORK	96	0.565881	1.75116e-21	1.32259e-19	1.77377	1.28792
TM_RNA_Th0	GSEA	BLALOCK_ALZHEIMERS_DISEASE_DN	673	0.225791	1.94134e-21	1.45528e-19	0.617585	0.607164
TM_protein_Th0	GSEA	GNF2_CCNA2	42	0.848728	2.31271e-21	5.95672e-19	3.30263	3.49484
TM_RNA_Th0	GSEA	RUIZ_TNC_TARGETS_DN	68	0.668554	2.32831e-21	1.73243e-19	2.57309	2.31437
TM_RNA_Th0	GSEA	GSE24634_TEFF_VS_TCONV_DAY10_IN_CULTURE_UP	105	0.539603	2.42599e-21	1.79184e-19	2.06065	1.69711
TN_RNA_Th0	GSEA	CROONQUIST_NRAS_SIGNALING_DN	45	0.819568	2.47343e-21	2.7006e-19	3.65993	3.20848
TM_RNA_Th0	GSEA	HORIUCHI_WTAP_TARGETS_DN	176	0.419335	2.53405e-21	1.858e-19	1.88658	1.18883
TN_RNA_Th0	GSEA	MODULE_52	167	0.429244	3.05201e-21	3.2965e-19	1.50422	0.944114
TM_RNA_Th0	GSEA	GSE36476_CTRL_VS_TSST_ACT_16H_MEMORY_CD4_TCELL_YOUNG_DN	117	0.510338	3.11566e-21	2.26789e-19	1.32057	1.13705
TM_RNA_Th0	GSEA	BENPORATH_PROLIFERATION	92	0.574005	3.20941e-21	2.31932e-19	2.06756	1.6718
TM_RNA_Th0	GSEA	BENPORATH_ES_1	168	0.427685	3.26572e-21	2.34315e-19	1.45145	1.13417
TM_RNA_Th0	GSEA	KONG_E2F3_TARGETS	54	0.746043	3.4434e-21	2.45312e-19	3.44268	3.60528
TM_RNA_Th0	GSEA	GNF2_BUB1B	34	0.937852	3.66208e-21	2.59053e-19	4.02544	3.76838
TM_RNA_Th0	GSEA	GSE24634_NAIVE_CD4_TCELL_VS_DAY5_IL4_CONV_TREG_DN	165	0.430804	3.7264e-21	2.6176e-19	1.04151	1.04669
TN_protein_Th0	GSEA	WONG_EMBRYONIC_STEM_CELL_CORE	257	0.347779	4.1357e-21	1.03858e-18	1.18448	0.794945
TM_RNA_Th0	GOBP slim name	DNA packaging	21	0.467765	0.000211069	0.00118778	2.3652	1.80934
TM_RNA_Th0	GSEA	CHICAS_RB1_TARGETS_SENESCENT	222	0.371792	5.47437e-21	3.81875e-19	1.19478	1.03564
TN_RNA_Th0	GSEA	DIAZ_CHRONIC_MEYLOGENOUS_LEUKEMIA_UP	998	0.189631	5.79129e-21	6.18867e-19	0.484828	0.404393
TN_protein_Th0	GSEA	GSE22886_UNSTIM_VS_IL2_STIM_NKCELL_DN	145	0.45594	6.40047e-21	1.56812e-18	1.28396	1.03427
TM_RNA_Th0	GSEA	REACTOME_CELL_CYCLE_MITOTIC	200	0.389837	6.97512e-21	4.83207e-19	1.35862	0.948729
TN_RNA_Th0	GSEA	GSE30962_PRIMARY_VS_SECONDARY_ACUTE_LCMV_INF_CD8_TCELL_UP	92	0.568415	7.70656e-21	8.14867e-19	2.4462	1.47352
TM_RNA_Th0	GSEA	ZHANG_TLX_TARGETS_UP	58	0.712992	8.37768e-21	5.76396e-19	2.78574	2.462
TN_protein_Th0	GSEA	ZHANG_TLX_TARGETS_UP	58	0.712929	8.44337e-21	2.01937e-18	2.54942	2.65508
TN_RNA_Th0	GSEA	ZHOU_CELL_CYCLE_GENES_IN_IR_RESPONSE_6HR	53	0.7454	8.50357e-21	8.89774e-19	2.66795	2.431
TM_protein_Th0	GSEA	BENPORATH_ES_1	168	0.422638	9.42615e-21	2.36714e-18	1.26794	1.01264
TM_protein_Th0	GSEA	GSE22886_UNSTIM_VS_IL2_STIM_NKCELL_DN	145	0.45395	9.43217e-21	2.31088e-18	1.24065	1.02599
TN_protein_Th0	GSEA	PUJANA_BRCA1_PCC_NETWORK	1061	0.184172	9.50921e-21	2.22139e-18	0.611903	0.391715
TN_RNA_Th0	GSEA	GNF2_MCM4	36	0.901361	1.00158e-20	1.0372e-18	3.98403	3.30194
TM_protein_Th0	GSEA	ZHANG_TLX_TARGETS_UP	58	0.711211	1.04474e-20	2.49867e-18	2.34175	2.69103
TM_protein_Th0	GOBP slim name	rRNA processing	119	0.457364	1.25776e-17	2.77675e-16	0.913753	0.955718
TM_RNA_Th0	GSEA	ISHIDA_E2F_TARGETS	37	0.88855	1.06586e-20	7.28341e-19	3.75812	3.62301
TM_protein_Th0	GOBP slim name	translational elongation	143	0.456	1.15015e-20	4.12617e-19	0.804498	0.767658
TN_protein_Th0	GSEA	KRIGE_RESPONSE_TO_TOSEDOSTAT_24HR_DN	568	0.238305	1.18478e-20	2.70479e-18	0.618141	0.601409
TM_protein_Th0	GSEA	GSE36476_CTRL_VS_TSST_ACT_72H_MEMORY_CD4_TCELL_OLD_DN	134	0.470316	1.2291e-20	2.87124e-18	1.56836	1.28469
TM_RNA_Th0	GSEA	GSE1460_INTRATHYMIC_T_PROGENITOR_VS_NAIVE_CD4_TCELL_ADULT_BLOOD_UP	113	0.511144	1.2336e-20	8.37261e-19	1.59405	1.16961
TM_RNA_Th0	GSEA	MORI_PRE_BI_LYMPHOCYTE_UP	48	0.778458	1.40336e-20	9.46094e-19	3.28596	3.06987
TM_RNA_Th0	GSEA	MORF_CSNK2B	249	0.347851	1.54056e-20	1.03166e-18	0.829323	0.725139
TM_RNA_Th0	GSEA	GSE3982_EOSINOPHIL_VS_TH1_DN	132	0.472363	1.59681e-20	1.06225e-18	1.16986	1.05559
TN_RNA_Th0	GSEA	GSE15930_NAIVE_VS_72H_IN_VITRO_STIM_IFNAB_CD8_TCELL_DN	132	0.471959	1.72032e-20	1.76332e-18	1.60615	0.9891
TM_protein_Th0	GSEA	GRAHAM_NORMAL_QUIESCENT_VS_NORMAL_DIVIDING_DN	50	0.761035	1.7314e-20	3.95271e-18	2.69854	3.11754
TM_protein_Th0	KEGG name	Alzheimer's disease	98	-0.545366	1.91245e-20	4.95323e-18	-0.50889	-0.619791
TM_RNA_Th0	GSEA	CHIANG_LIVER_CANCER_SUBCLASS_UNANNOTATED_DN	128	0.478482	1.92449e-20	1.27181e-18	1.26362	1.05585
TN_protein_Th0	GSEA	WHITEFORD_PEDIATRIC_CANCER_MARKERS	66	0.661776	2.13208e-20	4.75928e-18	2.51225	2.25177
TM_protein_Th0	GSEA	WHITEFORD_PEDIATRIC_CANCER_MARKERS	66	0.660801	2.4221e-20	5.40667e-18	2.27727	2.18738
TM_RNA_Th0	GSEA	MORF_XRCC5	198	0.38608	2.48841e-20	1.63373e-18	0.875008	0.770708
TN_RNA_Th0	GSEA	GSE22886_NAIVE_CD4_TCELL_VS_48H_ACT_TH2_DN	130	0.472928	2.74548e-20	2.7857e-18	1.37019	0.922001
TN_RNA_Th0	GSEA	GSE10239_NAIVE_VS_KLRG1HIGH_EFF_CD8_TCELL_DN	106	0.522514	2.77524e-20	2.78773e-18	1.81554	1.49446
TN_protein_Th0	GSEA	ZHENG_GLIOBLASTOMA_PLASTICITY_UP	77	0.611408	2.78529e-20	6.08222e-18	2.33773	2.41665
TN_protein_Th0	GSEA	VECCHI_GASTRIC_CANCER_EARLY_UP	193	0.390284	2.82964e-20	6.04761e-18	1.43083	0.970595
TM_RNA_Th0	GSEA	GOLDRATH_ANTIGEN_RESPONSE	179	0.404543	2.94413e-20	1.92037e-18	1.74938	1.16765
TN_RNA_Th0	GSEA	GSE24634_TEFF_VS_TCONV_DAY5_IN_CULTURE_UP	137	0.459989	3.30711e-20	3.2891e-18	1.28222	0.86161
TM_RNA_Th0	GSEA	RHODES_UNDIFFERENTIATED_CANCER	44	0.804445	3.42479e-20	2.21949e-18	2.95237	2.8207
TM_RNA_Th0	GSEA	GSE10325_CD4_TCELL_VS_LUPUS_CD4_TCELL_DN	80	0.598497	3.4543e-20	2.22426e-18	1.74515	1.59376
TN_protein_Th0	GSEA	GNF2_MCM4	36	0.888515	3.48665e-20	7.29654e-18	3.33569	3.74563
TN_RNA_Th0	GSEA	RHODES_UNDIFFERENTIATED_CANCER	44	0.804272	3.48878e-20	3.43577e-18	3.10001	2.64737
TM_RNA_Th0	GSEA	RODRIGUES_THYROID_CARCINOMA_ANAPLASTIC_UP	411	0.2717	4.36069e-20	2.79001e-18	1.01241	0.652036
TM_protein_Th0	GSEA	GNF2_MCM4	36	0.886041	4.42463e-20	9.66204e-18	3.12097	3.36853
TM_protein_Th0	GSEA	GNF2_CDC20	34	0.909953	5.14249e-20	1.09907e-17	3.73845	3.99679
TN_RNA_Th0	GSEA	GNF2_FEN1	43	0.809297	5.42261e-20	5.28837e-18	3.12165	2.41942
TM_RNA_Th0	GSEA	PENG_RAPAMYCIN_RESPONSE_DN	192	0.38797	5.82211e-20	3.70146e-18	0.941662	0.881683
TN_protein_Th0	GSEA	GNF2_CDC20	34	0.908307	5.9954e-20	1.22906e-17	3.96297	4.26127
TN_RNA_Th0	GSEA	GNF2_CKS2	34	0.907152	6.67553e-20	6.44766e-18	3.89943	3.30194
TM_protein_Th0	GSEA	GSE29618_BCELL_VS_MONOCYTE_DN	96	-0.54293	6.67605e-20	1.3971e-17	-0.700636	-0.657836
TN_RNA_Th0	GSEA	GSE25087_FETAL_VS_ADULT_TREG_UP	105	0.51944	6.81862e-20	6.52315e-18	1.41571	0.950682
TM_RNA_Th0	GSEA	GSE24634_TREG_VS_TCONV_POST_DAY10_IL4_CONVERSION_UP	130	0.467718	7.05537e-20	4.45731e-18	1.51814	1.26975
TM_RNA_Th0	GSEA	ZHANG_BREAST_CANCER_PROGENITORS_UP	238	0.349008	7.35325e-20	4.61646e-18	1.12766	0.810465
TM_protein_Th0	GSEA	GNF2_PCNA	45	0.787149	8.40835e-20	1.72371e-17	2.91635	3.3392
TM_RNA_Th0	GSEA	REN_BOUND_BY_E2F	40	0.833764	9.07039e-20	5.65913e-18	2.6176	2.38097
TN_RNA_Th0	GSEA	GNF2_RFC4	45	0.785207	1.03404e-19	9.79904e-18	2.74947	2.10199
TM_protein_Th0	GSEA	GSE3982_MEMORY_CD4_TCELL_VS_TH1_DN	129	0.467129	1.07575e-19	2.16119e-17	1.38362	1.07017
TM_protein_Th0	GSEA	GRAHAM_CML_DIVIDING_VS_NORMAL_QUIESCENT_UP	101	0.526534	1.08056e-19	2.12827e-17	1.8217	1.86088
TM_protein_Th0	GSEA	LI_WILMS_TUMOR_VS_FETAL_KIDNEY_1_DN	105	0.516085	1.17379e-19	2.26745e-17	1.62639	1.36489
TN_protein_Th0	GSEA	FOURNIER_ACINAR_DEVELOPMENT_LATE_2	185	0.391494	1.22585e-19	2.46273e-17	1.23687	0.876459
TM_RNA_Th0	GSEA	CSR_LATE_UP.V1_UP	89	0.559368	1.23945e-19	7.68536e-18	1.72232	1.41934
TM_RNA_Th0	GSEA	LE_EGR2_TARGETS_UP	58	0.689221	1.52583e-19	9.40307e-18	2.82686	2.42154
TM_RNA_Th0	GSEA	GSE15930_NAIVE_VS_24H_IN_VITRO_STIM_INFAB_CD8_TCELL_DN	154	0.426658	1.54644e-19	9.47194e-18	1.30594	0.907669
TM_RNA_Th0	GSEA	WU_APOPTOSIS_BY_CDKN1A_VIA_TP53	34	0.898045	1.55099e-19	9.44221e-18	4.12176	3.82405
TN_RNA_Th0	GSEA	CHIANG_LIVER_CANCER_SUBCLASS_UNANNOTATED_DN	128	0.466786	1.5677e-19	1.47173e-17	1.16752	0.867851
TM_RNA_Th0	GSEA	GSE29614_CTRL_VS_DAY7_TIV_FLU_VACCINE_PBMC_DN	86	0.567022	1.62658e-19	9.84279e-18	2.4706	1.45232
TM_protein_Th0	GSEA	REACTOME_TCA_CYCLE_AND_RESPIRATORY_ELECTRON_TRANSPORT	92	-0.548465	1.64075e-19	3.10968e-17	-0.469115	-0.582835
TN_protein_Th0	GSEA	GNF2_PCNA	45	0.780117	1.77393e-19	3.49394e-17	3.15642	3.82897
TM_protein_Th0	GSEA	ZHOU_CELL_CYCLE_GENES_IN_IR_RESPONSE_24HR	70	0.626716	1.82051e-19	3.38648e-17	2.14509	1.87284
TM_RNA_Th0	GSEA	MORF_DNMT1	101	0.522822	1.94184e-19	1.16801e-17	1.19378	1.05526
TM_RNA_Th0	GSEA	GSE15930_NAIVE_VS_24H_IN_VITRO_STIM_CD8_TCELL_DN	156	0.42265	2.00879e-19	1.20109e-17	1.34912	0.8922
TM_RNA_Th0	GSEA	GSE25087_FETAL_VS_ADULT_TREG_UP	105	0.512662	2.03531e-19	1.20975e-17	1.33373	1.06703
TM_RNA_Th0	GSEA	GSE15930_NAIVE_VS_72H_IN_VITRO_STIM_IFNAB_CD8_TCELL_DN	132	0.458271	2.07366e-19	1.22529e-17	1.55271	1.19154
TM_RNA_Th0	GSEA	MORF_PRKDC	159	0.418207	2.23921e-19	1.31537e-17	0.991596	0.849729
TN_protein_Th0	GSEA	GNF2_CCNB2	35	0.880179	2.47715e-19	4.78519e-17	3.83218	4.29915
TM_RNA_Th0	GSEA	GSE17974_0H_VS_72H_IN_VITRO_ACT_CD4_TCELL_DN	125	0.468618	2.94052e-19	1.7173e-17	1.20608	1.09707
TM_RNA_Th0	GSEA	NUYTTEN_EZH2_TARGETS_DN	479	0.247606	2.95931e-19	1.71828e-17	1.0337	0.688781
TM_protein_Th0	GOBP slim name	mitochondrial translation	78	0.454516	5.09173e-12	6.3536e-11	0.813496	0.823717
TN_RNA_Th0	GSEA	HORIUCHI_WTAP_TARGETS_DN	176	0.396534	3.10664e-19	2.88947e-17	1.85977	0.973868
TN_protein_Th0	GSEA	ZHOU_CELL_CYCLE_GENES_IN_IR_RESPONSE_24HR	70	0.622274	3.25817e-19	6.17516e-17	2.36516	2.32011
TM_protein_Th0	GSEA	GSE24634_TREG_VS_TCONV_POST_DAY3_IL4_CONVERSION_UP	137	0.447351	3.38229e-19	6.17729e-17	1.13981	0.894993
TM_protein_Th0	GSEA	LEE_EARLY_T_LYMPHOCYTE_UP	43	0.791451	3.44774e-19	6.18438e-17	3.01437	3.50289
TM_RNA_Th0	GSEA	GSE13738_RESTING_VS_BYSTANDER_ACTIVATED_CD4_TCELL_DN	106	0.505105	4.66809e-19	2.69488e-17	1.26598	1.17124
TN_protein_Th0	GSEA	SARRIO_EPITHELIAL_MESENCHYMAL_TRANSITION_UP	85	0.562647	4.89046e-19	9.09716e-17	2.15014	2.41549
TM_protein_Th0	GSEA	GNF2_CCNB2	35	0.872794	4.90623e-19	8.64616e-17	3.53582	3.89646
TN_RNA_Th0	GSEA	GSE22886_NAIVE_TCELL_VS_DC_UP	124	-0.466863	5.46893e-19	5.03995e-17	-0.508474	-0.563342
TM_RNA_Th0	GSEA	GSE17974_CTRL_VS_ACT_IL4_AND_ANTI_IL12_24H_CD4_TCELL_DN	128	0.459639	5.50834e-19	3.16179e-17	1.19587	1.05002
TM_RNA_Th0	GSEA	GSE17974_CTRL_VS_ACT_IL4_AND_ANTI_IL12_48H_CD4_TCELL_DN	123	0.468169	6.003e-19	3.42614e-17	1.18961	1.04643
TM_protein_Th0	GSEA	GSE24634_TEFF_VS_TCONV_DAY7_IN_CULTURE_UP	118	0.477451	6.32678e-19	1.09573e-16	1.74896	1.32047
TM_protein_Th0	GOBP slim name	ribosome assembly	12	0.449744	0.00703269	0.0160189	0.912793	0.99779
TM_RNA_Th0	GSEA	CHIANG_LIVER_CANCER_SUBCLASS_PROLIFERATION_UP	76	0.592141	6.7608e-19	3.83685e-17	2.93518	2.54536
TM_protein_Th0	GSEA	ZHENG_GLIOBLASTOMA_PLASTICITY_UP	77	0.587926	7.14856e-19	1.21707e-16	2.16074	2.28161
TN_RNA_Th0	GSEA	ISHIDA_E2F_TARGETS	37	0.845042	7.15412e-19	6.53301e-17	3.9031	3.20848
TM_protein_Th0	GSEA	KEGG_ALZHEIMERS_DISEASE	90	-0.544104	7.52927e-19	1.26053e-16	-0.510908	-0.628487
TN_protein_Th0	GSEA	CHIANG_LIVER_CANCER_SUBCLASS_PROLIFERATION_UP	76	0.591284	7.58875e-19	1.38598e-16	2.45211	2.48134
TN_RNA_Th0	GSEA	RUIZ_TNC_TARGETS_DN	68	0.624192	8.03515e-19	7.27145e-17	2.44757	1.98193
TM_RNA_Th0	GSEA	HECKER_IFNB1_TARGETS	38	0.831606	8.92615e-19	5.03726e-17	2.74633	2.64089
TM_RNA_Th0	GSEA	GSE22886_NAIVE_TCELL_VS_MONOCYTE_DN	75	-0.593267	9.76758e-19	5.48131e-17	-0.94426	-0.662681
TM_RNA_Th0	GSEA	PENG_LEUCINE_DEPRIVATION_DN	154	0.416783	1.02668e-18	5.72947e-17	1.0941	1.00456
TM_RNA_Th0	GSEA	GNF2_HMMR	27	0.983276	1.07438e-18	5.96252e-17	5.12413	4.90333
TN_RNA_Th0	GSEA	GSE17974_0.5H_VS_72H_IL4_AND_ANTI_IL12_ACT_CD4_TCELL_DN	103	0.506691	1.11645e-18	1.00132e-16	1.39091	0.998598
TN_protein_Th0	GSEA	GSE24634_TREG_VS_TCONV_POST_DAY7_IL4_CONVERSION_UP	96	0.523632	1.27208e-18	2.2818e-16	2.01783	1.91634
TN_RNA_Th0	GSEA	GNF2_BUB1B	34	0.872561	1.56995e-18	1.39559e-16	4.09258	3.52286
TM_RNA_Th0	GSEA	GSE22886_NAIVE_CD4_TCELL_VS_48H_ACT_TH2_DN	130	0.450152	1.5775e-18	8.70661e-17	1.31925	0.904161
TM_protein_Th0	KEGG name	Oxidative phosphorylation	83	-0.560915	1.5818e-18	2.04843e-16	-0.488767	-0.583788
TM_protein_Th0	GSEA	GNF2_RFC4	45	0.759052	1.59628e-18	2.62863e-16	2.40366	2.71003
TM_protein_Th0	GOBP slim name	ribosomal small subunit biogenesis	12	0.442655	0.00798251	0.0174884	0.807684	0.737729
TN_protein_Th0	GSEA	MARSON_BOUND_BY_E2F4_UNSTIMULATED	360	0.275683	1.95935e-18	3.45293e-16	1.102	0.594059
TM_protein_Th0	GSEA	REACTOME_RESPIRATORY_ELECTRON_TRANSPORT_ATP_SYNTHESIS_BY_CHEMIOSMOTIC_COUPLING_AND_HEAT_PRODUCTION_BY_UNCOUPLING_PROTEINS_	62	-0.645898	1.97649e-18	3.20224e-16	-0.596219	-0.651638
TN_protein_Th0	GOBP slim name	ribosomal large subunit biogenesis	14	0.440108	0.00439455	0.0188244	0.782855	0.820869
TM_RNA_Th0	GSEA	GSE15930_NAIVE_VS_48H_IN_VITRO_STIM_IL12_CD8_TCELL_DN	144	0.425585	2.56818e-18	1.40969e-16	1.17412	0.973224
TN_protein_Th0	GSEA	GNF2_BUB1B	34	0.866565	2.68127e-18	4.64368e-16	3.29466	3.51551
TM_protein_Th0	GSEA	CHEN_METABOLIC_SYNDROM_NETWORK	399	-0.261767	2.70148e-18	4.30737e-16	-0.106348	-0.251791
TN_RNA_Th0	GSEA	BENPORATH_PROLIFERATION	92	0.529401	2.75988e-18	2.43184e-16	2.03832	1.32379
TN_RNA_Th0	GSEA	GNF2_HMMR	27	0.971392	2.77221e-18	2.42147e-16	5.50241	4.66602
TM_protein_Th0	GSEA	BLUM_RESPONSE_TO_SALIRASIB_DN	195	0.367094	2.7751e-18	4.35561e-16	1.35923	1.0425
TM_RNA_Th0	GSEA	REACTOME_MITOTIC_M_M_G1_PHASES	116	0.472416	2.80148e-18	1.52939e-16	1.44755	1.01816
TN_protein_Th0	GSEA	GNF2_RFC4	45	0.753516	2.81586e-18	4.79413e-16	2.73887	2.56411
TN_protein_Th0	GOBP slim name	ribosome assembly	12	0.439005	0.00851506	0.0298027	0.895808	0.836041
TN_RNA_Th0	GSEA	LE_EGR2_TARGETS_UP	58	0.663845	3.04017e-18	2.63263e-16	3.02221	2.33164
TN_protein_Th0	GSEA	LEE_DIFFERENTIATING_T_LYMPHOCYTE	120	-0.463759	3.24499e-18	5.43266e-16	-0.565165	-0.553686
TM_RNA_Th0	GSEA	SCHLOSSER_MYC_TARGETS_REPRESSED_BY_SERUM	127	0.450306	3.70638e-18	2.01246e-16	0.99711	0.868559
TN_RNA_Th0	GSEA	KONG_E2F3_TARGETS	54	0.685952	3.71222e-18	3.18711e-16	3.52845	3.34345
TN_protein_Th0	GSEA	GNF2_HMMR	27	0.96752	3.76609e-18	6.20169e-16	4.01386	4.2234
TM_protein_Th0	GSEA	GNF2_HMMR	27	0.966875	3.96294e-18	6.12426e-16	3.71801	3.96008
TN_RNA_Th0	GSEA	WINNEPENNINCKX_MELANOMA_METASTASIS_UP	96	0.515944	3.99839e-18	3.40371e-16	2.18848	1.22729
TN_protein_Th0	GSEA	GNF2_CENPF	39	0.805244	4.00911e-18	6.49541e-16	3.37269	3.88917
TN_protein_Th0	GSEA	ISHIDA_E2F_TARGETS	37	0.82629	4.11427e-18	6.55997e-16	3.26936	3.6021
TM_RNA_Th0	GSEA	GSE24634_TREG_VS_TCONV_POST_DAY5_IL4_CONVERSION_DN	61	-0.644889	4.13842e-18	2.23497e-16	-1.20361	-1.0456
TN_protein_Th0	GSEA	CASORELLI_ACUTE_PROMYELOCYTIC_LEUKEMIA_DN	424	0.25306	4.23899e-18	6.65323e-16	0.901306	0.591169
TM_protein_Th0	GSEA	GSE29618_BCELL_VS_MDC_DN	122	-0.458266	4.3505e-18	6.62134e-16	-0.556847	-0.749124
TN_RNA_Th0	GSEA	MORI_PRE_BI_LYMPHOCYTE_UP	48	0.725633	4.35973e-18	3.68013e-16	3.5763	2.8125
TN_protein_Th0	GSEA	LI_WILMS_TUMOR_VS_FETAL_KIDNEY_1_DN	105	0.493173	4.36794e-18	6.75014e-16	1.75299	1.28934
TM_RNA_Th0	GSEA	GSE12845_IGD_POS_BLOOD_VS_PRE_GC_TONSIL_BCELL_DN	119	0.463627	4.53289e-18	2.43492e-16	1.73872	1.14321
TM_protein_Th0	GSEA	GNF2_BUB1B	34	0.859168	5.16325e-18	7.74102e-16	3.13531	3.46451
TN_protein_Th0	GOBP slim name	mitochondrial translation	78	0.436879	3.24222e-11	1.32931e-09	0.767509	0.803578
TN_RNA_Th0	GSEA	GSE24634_TREG_VS_TCONV_POST_DAY10_IL4_CONVERSION_UP	130	0.443195	5.22919e-18	4.37727e-16	1.47651	1.01422
TM_RNA_Th0	GSEA	GNF2_RFC3	30	0.914158	5.23388e-18	2.79651e-16	3.29273	2.77206
TM_RNA_Th0	GSEA	GSE15930_NAIVE_VS_24H_IN_VITRO_STIM_IL12_CD8_TCELL_DN	152	0.410499	5.43107e-18	2.88651e-16	1.31519	0.907669
TM_RNA_Th0	GSEA	GNF2_MCM5	55	0.675891	5.72186e-18	3.02506e-16	1.95665	1.45226
TN_protein_Th0	GSEA	PUJANA_CHEK2_PCC_NETWORK	560	0.22195	6.45555e-18	9.82515e-16	0.784885	0.447967
TM_protein_Th0	GSEA	GNF2_CENPF	39	0.800114	6.50846e-18	9.61434e-16	3.10677	3.50289
TN_RNA_Th0	GSEA	GSE24634_TEFF_VS_TCONV_DAY10_IN_CULTURE_UP	105	0.490525	6.56572e-18	5.45064e-16	2.01254	1.52128
TN_protein_Th0	GSEA	BENPORATH_ES_1	168	0.38958	7.20697e-18	1.08051e-15	1.27854	0.958508
TN_RNA_Th0	GSEA	GSE30962_ACUTE_VS_CHRONIC_LCMV_PRIMARY_INF_CD8_TCELL_DN	98	0.50664	7.36617e-18	6.06501e-16	1.71608	1.01806
TM_RNA_Th0	GSEA	GSE13484_UNSTIM_VS_YF17D_VACCINE_STIM_PBMC_DN	87	0.537163	7.37556e-18	3.87893e-16	1.66238	1.48778
TM_RNA_Th0	GSEA	CHEMNITZ_RESPONSE_TO_PROSTAGLANDIN_E2_UP	73	0.585105	7.92186e-18	4.14453e-16	2.36894	1.45869
TN_protein_Th0	GSEA	BASAKI_YBX1_TARGETS_UP	138	0.427975	8.10971e-18	1.19797e-15	1.71752	1.31862
TN_RNA_Th0	GSEA	MORI_LARGE_PRE_BII_LYMPHOCYTE_UP	56	0.666647	8.24338e-18	6.73209e-16	2.9655	2.09852
TN_RNA_Th0	GSEA	GSE24634_NAIVE_CD4_TCELL_VS_DAY10_IL4_CONV_TREG_DN	126	0.447287	8.25707e-18	6.68889e-16	1.36337	0.878844
TM_protein_Th0	GSEA	SARRIO_EPITHELIAL_MESENCHYMAL_TRANSITION_UP	85	0.541867	9.04634e-18	1.31696e-15	1.97064	1.83961
TN_protein_Th0	GOBP slim name	translational elongation	143	0.42947	1.6508e-18	1.57926e-16	0.736287	0.758124
TN_RNA_Th0	GSEA	LINDGREN_BLADDER_CANCER_CLUSTER_1_DN	165	0.390882	1.07846e-17	8.66649e-16	1.6613	1.11394
TN_protein_Th0	GSEA	BLUM_RESPONSE_TO_SALIRASIB_DN	195	0.360558	1.08047e-17	1.57295e-15	1.45967	0.984097
TN_RNA_Th0	GSEA	BENPORATH_CYCLING_GENES	327	0.2819	1.09115e-17	8.6989e-16	1.24296	0.565363
TM_RNA_Th0	GSEA	GRADE_COLON_AND_RECTAL_CANCER_UP	190	0.364724	1.16661e-17	6.07181e-16	1.10224	0.930653
TM_protein_Th0	GSEA	CROONQUIST_NRAS_SIGNALING_DN	45	0.739427	1.17247e-17	1.68249e-15	2.68371	3.1168
TN_RNA_Th0	GSEA	KRIEG_HYPOXIA_NOT_VIA_KDM3A	294	0.295975	1.20257e-17	9.5117e-16	1.02617	0.631723
TN_RNA_Th0	GSEA	GSE29614_DAY3_VS_DAY7_TIV_FLU_VACCINE_PBMC_DN	75	0.57411	1.20608e-17	9.46489e-16	2.30555	1.15852
TM_RNA_Th0	GSEA	GNF2_RRM2	26	0.970646	1.21403e-17	6.28603e-16	5.01402	4.9113
TN_RNA_Th0	GSEA	GSE15930_NAIVE_VS_72H_IN_VITRO_STIM_IL12_CD8_TCELL_DN	116	0.463259	1.22864e-17	9.56721e-16	1.4532	1.02441
TM_RNA_Th0	GSEA	MORF_GNB1	249	0.320091	1.24413e-17	6.40886e-16	0.783422	0.71019
TM_protein_Th0	GOBP slim name	translational initiation	173	0.416116	1.06207e-20	4.35449e-19	0.740877	0.761826
TM_RNA_Th0	GSEA	MORF_FBL	122	0.451657	1.29421e-17	6.63282e-16	1.0359	0.969947
TM_protein_Th0	GSEA	REACTOME_RESPIRATORY_ELECTRON_TRANSPORT	51	-0.692937	1.45315e-17	2.0559e-15	-0.681231	-0.729498
TM_RNA_Th0	GSEA	GSE24634_TEFF_VS_TCONV_DAY7_IN_CULTURE_DN	71	-0.587885	1.54209e-17	7.86309e-16	-0.82321	-0.728961
TM_RNA_Th0	GSEA	KRIGE_RESPONSE_TO_TOSEDOSTAT_24HR_DN	568	0.217721	1.69189e-17	8.58337e-16	0.636606	0.633561
TM_RNA_Th0	GSEA	GSE22886_NAIVE_CD4_TCELL_VS_12H_ACT_TH2_DN	146	0.411736	1.86557e-17	9.41692e-16	1.00586	0.874011
TN_RNA_Th0	GSEA	MORF_BUB3	243	0.322026	1.87951e-17	1.45228e-15	0.718475	0.574052
TN_protein_Th0	GSEA	GNF2_CDC2	39	0.788455	1.93577e-17	2.77783e-15	3.35926	3.8545
TM_RNA_Th0	GSEA	GSE10325_BCELL_VS_LUPUS_BCELL_DN	123	0.447046	2.05227e-17	1.03075e-15	1.45594	1.17185
TM_RNA_Th0	GSEA	KANG_DOXORUBICIN_RESISTANCE_UP	30	0.896943	2.15159e-17	1.07526e-15	4.34573	4.50515
TM_RNA_Th0	GSEA	GSE24634_NAIVE_CD4_TCELL_VS_DAY3_IL4_CONV_TREG_DN	139	0.420841	2.16669e-17	1.07745e-15	1.1207	1.04643
TM_protein_Th0	GSEA	REACTOME_PLATELET_ACTIVATION_SIGNALING_AND_AGGREGATION	85	-0.535454	2.17842e-17	3.0392e-15	-0.706687	-0.691908
TM_protein_Th0	GSEA	FEVR_CTNNB1_TARGETS_DN	327	0.279141	2.25023e-17	3.09637e-15	0.886636	0.683645
TN_RNA_Th0	GSEA	CHICAS_RB1_TARGETS_CONFLUENT	166	0.385522	2.40047e-17	1.84067e-15	1.23712	1.00394
TM_RNA_Th0	GSEA	MORF_PCNA	75	0.568334	2.53287e-17	1.25333e-15	1.28833	1.17205
TN_RNA_Th0	GOBP slim name	meiosis	14	0.413052	0.00751192	0.033168	1.65234	0.692383
TN_RNA_Th0	GSEA	MODULE_126	91	0.515931	2.82772e-17	2.15185e-15	1.47796	0.980554
TM_protein_Th0	GSEA	GNF2_CDC2	39	0.784285	2.84767e-17	3.86551e-15	3.066	3.50289
TM_RNA_Th0	GSEA	CUI_TCF21_TARGETS_2_UP	149	0.405246	2.88758e-17	1.42185e-15	1.48066	1.09085
TM_RNA_Th0	GSEA	GSE22886_NAIVE_TCELL_VS_DC_UP	124	-0.442832	3.06427e-17	1.50149e-15	-0.354155	-0.3148
TM_RNA_Th0	GSEA	GSE10239_NAIVE_VS_KLRG1HIGH_EFF_CD8_TCELL_DN	106	0.477931	3.17367e-17	1.54755e-15	1.71208	1.26799
TM_RNA_Th0	GOBP slim name	telomere organization	49	0.412165	6.53758e-07	7.50514e-06	1.0668	0.999412
TN_RNA_Th0	GSEA	WU_APOPTOSIS_BY_CDKN1A_VIA_TP53	34	0.836891	3.59413e-17	2.71452e-15	4.24706	3.39084
TN_RNA_Th0	GSEA	GSE24634_TEFF_VS_TCONV_DAY3_IN_CULTURE_UP	133	0.426359	4.00158e-17	2.99969e-15	1.44544	0.838533
TM_protein_Th0	GSEA	ISHIDA_E2F_TARGETS	37	0.801071	4.0721e-17	5.4539e-15	2.76509	2.86132
TN_RNA_Th0	GSEA	TAKEDA_TARGETS_OF_NUP98_HOXA9_FUSION_3D_UP	51	0.682536	4.36055e-17	3.24457e-15	2.03785	1.81103
TN_RNA_Th0	GSEA	CHANG_CORE_SERUM_RESPONSE_UP	129	0.431904	4.61029e-17	3.40517e-15	0.968846	0.873367
TN_RNA_Th0	GSEA	CAIRO_HEPATOBLASTOMA_CLASSES_UP	438	0.24138	4.62567e-17	3.3916e-15	0.950084	0.461305
TM_protein_Th0	GSEA	GSE22886_NAIVE_CD4_TCELL_VS_12H_ACT_TH1_DN	142	0.411727	4.96512e-17	6.56245e-15	1.06241	0.802497
TN_RNA_Th0	GSEA	AFFAR_YY1_TARGETS_DN	88	0.52035	5.00947e-17	3.64638e-15	2.03029	1.53054
TM_RNA_Th0	GSEA	GSE30962_ACUTE_VS_CHRONIC_LCMV_PRIMARY_INF_CD8_TCELL_DN	98	0.493496	5.04193e-17	2.44668e-15	1.61536	1.28103
TM_protein_Th0	GSEA	RPS14_DN.V1_DN	77	0.555535	5.12769e-17	6.68931e-15	1.59291	1.51887
TN_RNA_Th0	GSEA	GSE3982_EFF_MEMORY_CD4_TCELL_VS_TH1_DN	112	0.461761	5.41003e-17	3.90962e-15	1.49517	1.06018
TN_RNA_Th0	GSEA	GSE13738_RESTING_VS_BYSTANDER_ACTIVATED_CD4_TCELL_UP	54	-0.661324	5.50494e-17	3.94979e-15	-0.915741	-1.03731
TN_RNA_Th0	GSEA	GRAHAM_CML_QUIESCENT_VS_NORMAL_QUIESCENT_UP	43	0.740063	5.66274e-17	4.0342e-15	3.4232	2.95002
TN_protein_Th0	GSEA	RUIZ_TNC_TARGETS_DN	68	0.5893	6.04778e-17	8.55634e-15	2.17287	2.21445
TN_RNA_Th0	GSEA	HECKER_IFNB1_TARGETS	38	0.785894	6.19497e-17	4.38229e-15	2.77565	2.64229
TM_RNA_Th0	GSEA	GSE3982_MEMORY_CD4_TCELL_VS_TH1_UP	67	-0.593397	6.21665e-17	3.00222e-15	-0.629418	-0.552205
TM_RNA_Th0	GSEA	GNF2_TTK	25	0.967184	6.4674e-17	3.10837e-15	4.48576	4.64008
TN_protein_Th0	GSEA	GSE3982_NKCELL_VS_TH2_DN	118	0.448932	6.52317e-17	9.10073e-15	1.53291	1.12978
TN_RNA_Th0	GSEA	GSE22886_NAIVE_CD4_TCELL_VS_12H_ACT_TH2_DN	146	0.404299	6.92553e-17	4.86482e-15	0.970789	0.716125
TM_RNA_Th0	GSEA	GSE24634_TREG_VS_TCONV_POST_DAY7_IL4_CONVERSION_DN	51	-0.677775	7.17199e-17	3.4306e-15	-1.41754	-1.08552
TN_RNA_Th0	GSEA	GSE12845_IGD_POS_BLOOD_VS_PRE_GC_TONSIL_BCELL_DN	119	0.446355	7.31914e-17	5.10561e-15	1.80026	1.01023
TM_protein_Th0	GSEA	WU_APOPTOSIS_BY_CDKN1A_VIA_TP53	34	0.828137	7.60076e-17	9.78841e-15	3.15103	3.49484
TN_protein_Th0	GSEA	WU_APOPTOSIS_BY_CDKN1A_VIA_TP53	34	0.828126	7.60768e-17	1.04684e-14	3.59685	4.19696
TN_RNA_Th0	GSEA	GSE17974_0H_VS_72H_IN_VITRO_ACT_CD4_TCELL_DN	125	0.435453	7.68247e-17	5.3221e-15	1.15611	0.884596
TN_RNA_Th0	GSEA	MARKEY_RB1_ACUTE_LOF_DN	129	0.42877	7.72897e-17	5.31763e-15	1.78182	0.995581
TN_RNA_Th0	GSEA	RODRIGUES_THYROID_CARCINOMA_ANAPLASTIC_UP	411	0.24667	7.87098e-17	5.37851e-15	0.944831	0.545671
TM_protein_Th0	GSEA	GSE22886_UNSTIM_VS_STIM_MEMORY_TCELL_UP	74	-0.56266	8.32802e-17	1.05892e-14	-0.783914	-0.665752
TN_RNA_Th0	GSEA	BLALOCK_ALZHEIMERS_DISEASE_DN	673	0.19762	8.66038e-17	5.87794e-15	0.488069	0.45782
TM_protein_Th0	GSEA	LEE_DIFFERENTIATING_T_LYMPHOCYTE	120	-0.443465	8.66895e-17	1.08849e-14	-0.404782	-0.44551
TM_protein_Th0	GSEA	GARY_CD5_TARGETS_DN	313	0.279599	8.69666e-17	1.07849e-14	0.742815	0.626134
TN_RNA_Th0	GSEA	KAECH_DAY8_EFF_VS_DAY15_EFF_CD8_TCELL_UP	139	0.412657	8.83279e-17	5.95472e-15	1.62685	0.784544
TM_protein_Th0	GSEA	ZHANG_TLX_TARGETS_36HR_DN	127	0.431199	8.88317e-17	1.08819e-14	1.46108	1.11625
TN_protein_Th0	GSEA	RODRIGUES_THYROID_CARCINOMA_ANAPLASTIC_UP	411	0.246191	9.02171e-17	1.22464e-14	0.870927	0.561811
TM_RNA_Th0	GSEA	TAKEDA_TARGETS_OF_NUP98_HOXA9_FUSION_3D_UP	51	0.675345	9.23406e-17	4.39603e-15	1.94868	1.69152
TN_RNA_Th0	GSEA	KANG_DOXORUBICIN_RESISTANCE_UP	30	0.878845	9.24599e-17	6.19173e-15	4.58839	4.17265
TN_protein_Th0	GSEA	GSE36476_CTRL_VS_TSST_ACT_16H_MEMORY_CD4_TCELL_OLD_DN	133	0.421231	9.43738e-17	1.26398e-14	1.02745	0.892582
TN_RNA_Th0	GSEA	FUJII_YBX1_TARGETS_DN	105	0.472775	9.55133e-17	6.35385e-15	1.74809	1.01206
TM_protein_Th0	GSEA	BASAKI_YBX1_TARGETS_UP	138	0.413649	9.55309e-17	1.15615e-14	1.48296	1.29826
TN_RNA_Th0	GSEA	GSE24634_NAIVE_CD4_TCELL_VS_DAY3_IL4_CONV_TREG_DN	139	0.411988	9.89646e-17	6.54012e-15	1.07462	0.846318
TM_protein_Th0	GSEA	GSE3982_NKCELL_VS_TH2_DN	118	0.44623	9.97624e-17	1.19299e-14	1.42008	1.00866
TM_RNA_Th0	GSEA	GSE3982_BASOPHIL_VS_TH1_DN	119	0.444137	1.03838e-16	4.92007e-15	1.29222	1.15466
TM_protein_Th0	GSEA	GSE24634_TREG_VS_TCONV_POST_DAY7_IL4_CONVERSION_UP	96	0.49338	1.04744e-16	1.23783e-14	1.82263	1.57774
TN_RNA_Th0	GSEA	GSE12366_GC_VS_MEMORY_BCELL_UP	92	0.503745	1.05636e-16	6.93536e-15	1.79866	0.997581
TN_RNA_Th0	GSEA	GSE13484_UNSTIM_VS_YF17D_VACCINE_STIM_PBMC_DN	87	0.517748	1.06106e-16	6.92102e-15	1.66952	1.30686
TM_protein_Th0	GSEA	GSE17974_0H_VS_24H_IN_VITRO_ACT_CD4_TCELL_DN	103	0.476186	1.11727e-16	1.305e-14	1.32687	0.923619
TN_protein_Th0	GSEA	CROONQUIST_NRAS_SIGNALING_DN	45	0.716056	1.17921e-16	1.55857e-14	2.97112	3.34962
TN_protein_Th0	GSEA	GSE30962_PRIMARY_VS_SECONDARY_ACUTE_LCMV_INF_CD8_TCELL_UP	92	0.502903	1.1871e-16	1.54863e-14	1.98058	2.0844
TM_protein_Th0	GSEA	KEGG_OXIDATIVE_PHOSPHORYLATION	76	-0.551003	1.43351e-16	1.65513e-14	-0.475797	-0.593674
TN_RNA_Th0	GSEA	SASAKI_ADULT_T_CELL_LEUKEMIA	106	0.467724	1.4599e-16	9.46109e-15	1.73699	1.0191
TN_RNA_Th0	GSEA	GSE15930_NAIVE_VS_48H_IN_VITRO_STIM_CD8_TCELL_DN	156	0.387169	1.50411e-16	9.68511e-15	1.02682	0.785443
TM_protein_Th0	GOBP slim name	DNA replication	114	0.403693	1.49418e-13	2.04205e-12	1.26633	1.06326
TN_protein_Th0	GSEA	GSE10239_NAIVE_VS_DAY4.5_EFF_CD8_TCELL_DN	121	0.437949	1.5624e-16	2.01209e-14	1.59173	1.2231
TN_RNA_Th0	GSEA	GNF2_RRM2	26	0.934467	1.82821e-16	1.1697e-14	5.41895	5.0605
TM_RNA_Th0	GSEA	GSE15930_NAIVE_VS_48H_IN_VITRO_STIM_IFNAB_CD8_TCELL_DN	148	0.395656	1.96716e-16	9.27704e-15	1.09155	0.843515
TN_RNA_Th0	GSEA	GSE22886_UNSTIM_VS_STIM_MEMORY_TCELL_DN	149	0.394284	1.99416e-16	1.26781e-14	0.910512	0.719835
TM_RNA_Th0	GSEA	KEGG_LYSOSOME	67	-0.583372	2.03858e-16	9.56893e-15	-0.976621	-0.961319
TN_protein_Th0	GSEA	GSE3982_CENT_MEMORY_CD4_TCELL_VS_TH1_DN	120	0.438028	2.03996e-16	2.59385e-14	1.31018	0.871124
TM_RNA_Th0	GSEA	GNF2_CENPE	24	0.970539	2.09197e-16	9.77386e-15	4.87418	4.9113
TM_RNA_Th0	GSEA	GSE13738_RESTING_VS_BYSTANDER_ACTIVATED_CD4_TCELL_UP	54	-0.648604	2.13429e-16	9.92546e-15	-0.78938	-0.666324
TN_RNA_Th0	GSEA	LEE_BMP2_TARGETS_DN	566	0.210319	2.19432e-16	1.38629e-14	0.62035	0.43239
TM_RNA_Th0	GSEA	MODULE_244	122	0.433901	2.24317e-16	1.03837e-14	1.43173	1.10104
TN_protein_Th0	GSEA	GNF2_TTK	25	0.949898	2.26731e-16	2.84689e-14	3.96866	4.29915
TN_RNA_Th0	GSEA	KAECH_DAY8_EFF_VS_MEMORY_CD8_TCELL_UP	119	0.438957	2.33491e-16	1.46589e-14	1.81685	0.925562
TN_RNA_Th0	GOBP slim name	nucleobase-containing small molecule interconversion	15	0.402559	0.00700625	0.0314186	1.53259	0.98493
TN_RNA_Th0	GSEA	GSE1460_INTRATHYMIC_T_PROGENITOR_VS_NAIVE_CD4_TCELL_ADULT_BLOOD_UP	113	0.449373	2.65096e-16	1.65397e-14	1.4868	0.925562
TN_RNA_Th0	GSEA	MODULE_16	240	0.311999	2.66435e-16	1.65206e-14	1.0124	0.696744
TM_RNA_Th0	GSEA	SONG_TARGETS_OF_IE86_CMV_PROTEIN	41	0.741044	2.67025e-16	1.2304e-14	2.33597	2.27013
TM_RNA_Th0	GSEA	MODULE_52	167	0.371088	2.85931e-16	1.3115e-14	1.40953	1.09036
TN_protein_Th0	GOBP slim name	translational initiation	173	0.399904	3.06964e-19	4.40493e-17	0.692692	0.731999
TN_protein_Th0	GSEA	GSE24634_TREG_VS_TCONV_POST_DAY3_IL4_CONVERSION_UP	137	0.408381	2.95003e-16	3.6584e-14	1.06687	0.867307
TM_protein_Th0	GSEA	RUIZ_TNC_TARGETS_DN	68	0.575968	2.9571e-16	3.37546e-14	1.95262	1.95661
TM_RNA_Th0	GSEA	GSE36476_CTRL_VS_TSST_ACT_16H_MEMORY_CD4_TCELL_OLD_DN	133	0.414249	2.98588e-16	1.36333e-14	1.0741	1.00103
TM_protein_Th0	GSEA	GNF2_TTK	25	0.945762	3.0511e-16	3.44363e-14	3.5338	3.57469
TM_protein_Th0	GSEA	MODULE_45	231	-0.317058	3.08826e-16	3.44684e-14	-0.292531	-0.352846
TM_RNA_Th0	GSEA	GSE17974_0H_VS_24H_IN_VITRO_ACT_CD4_TCELL_DN	103	0.469089	3.13445e-16	1.42469e-14	1.52328	1.18225
TM_RNA_Th0	GSEA	GSE36476_CTRL_VS_TSST_ACT_40H_MEMORY_CD4_TCELL_YOUNG_UP	63	-0.597201	3.27941e-16	1.48386e-14	-0.680649	-0.701813
TM_RNA_Th0	GSEA	MODULE_126	91	0.497782	3.45979e-16	1.55846e-14	1.36832	1.22518
TN_RNA_Th0	GSEA	MODULE_118	147	0.393523	3.5557e-16	2.19123e-14	1.57041	1.03434
TM_RNA_Th0	GSEA	ZHANG_TLX_TARGETS_36HR_DN	127	0.422574	3.56658e-16	1.59939e-14	1.73121	1.00307
TM_protein_Th0	GSEA	GNF2_SMC4L1	64	0.591677	3.63124e-16	4.00833e-14	2.105	1.94837
TM_RNA_Th0	GSEA	GSE17974_CTRL_VS_ACT_IL4_AND_ANTI_IL12_12H_CD4_TCELL_DN	123	0.428822	3.80353e-16	1.69807e-14	1.07797	1.00103
TN_RNA_Th0	GSEA	GSE22886_CTRL_VS_LPS_24H_DC_DN	95	0.486319	4.00082e-16	2.4505e-14	1.46834	1.15505
TN_RNA_Th0	GSEA	MISSIAGLIA_REGULATED_BY_METHYLATION_DN	76	0.542753	4.01145e-16	2.44212e-14	1.92973	1.16722
TM_protein_Th0	GSEA	FOURNIER_ACINAR_DEVELOPMENT_LATE_2	185	0.350931	4.38703e-16	4.78997e-14	1.13851	0.804374
TN_RNA_Th0	GSEA	LEE_DIFFERENTIATING_T_LYMPHOCYTE	120	-0.432816	4.5892e-16	2.77702e-14	-0.462029	-0.416692
TM_protein_Th0	GSEA	GSE24634_TREG_VS_TCONV_POST_DAY5_IL4_CONVERSION_UP	147	0.391963	4.64307e-16	5.01501e-14	1.01798	0.868988
TN_RNA_Th0	GSEA	GSE36476_CTRL_VS_TSST_ACT_16H_MEMORY_CD4_TCELL_YOUNG_DN	117	0.437995	4.74177e-16	2.85216e-14	1.32246	0.889016
TN_protein_Th0	GSEA	CHICAS_RB1_TARGETS_GROWING	90	0.498125	4.75851e-16	5.82918e-14	1.79493	1.65667
TN_RNA_Th0	GSEA	GNF2_TTK	25	0.939173	4.88355e-16	2.91996e-14	4.55915	4.2589
TM_RNA_Th0	GSEA	GSE24634_NAIVE_CD4_TCELL_VS_DAY3_IL4_CONV_TREG_UP	69	-0.567375	5.00612e-16	2.22506e-14	-0.654885	-0.640055
TN_RNA_Th0	GSEA	ZHANG_TLX_TARGETS_UP	58	0.618134	5.05351e-16	3.0037e-14	2.52806	1.77562
TN_protein_Th0	GSEA	GSE22886_NAIVE_CD4_TCELL_VS_12H_ACT_TH1_DN	142	0.397794	5.33214e-16	6.45317e-14	1.05983	0.884716
TM_protein_Th0	GSEA	REACTOME_CELL_CYCLE_MITOTIC	200	0.336892	5.4516e-16	5.82568e-14	1.11991	0.679555
TM_RNA_Th0	KEGG name	Lysosome	66	-0.578854	5.69015e-16	1.47375e-13	-0.940432	-0.891848
TM_protein_Th0	GSEA	KONG_E2F3_TARGETS	54	0.639174	5.73293e-16	6.06182e-14	2.48354	2.89148
TM_RNA_Th0	GSEA	REACTOME_SYNTHESIS_OF_DNA	75	0.542927	6.07374e-16	2.6877e-14	1.52363	1.17101
TN_RNA_Th0	GSEA	MORF_SOD1	234	0.31181	6.25136e-16	3.69382e-14	0.647645	0.58229
TM_RNA_Th0	GSEA	MORF_ESPL1	52	0.649996	6.50262e-16	2.86486e-14	1.71727	1.36915
TM_protein_Th0	GSEA	MODULE_17	239	0.308342	6.71702e-16	7.02838e-14	0.959473	0.729897
TM_RNA_Th0	GSEA	MOOTHA_HUMAN_MITODB_6_2002	304	0.275082	6.73052e-16	2.95232e-14	0.717461	0.678641
TN_protein_Th0	GSEA	ZHAN_MULTIPLE_MYELOMA_PR_UP	23	0.973948	6.87783e-16	8.22474e-14	4.17658	4.29915
TM_RNA_Th0	GSEA	GSE22886_UNSTIM_VS_IL2_STIM_NKCELL_UP	72	-0.552923	6.88543e-16	3.00714e-14	-0.678269	-0.608019
TM_RNA_Th0	GSEA	SCHUHMACHER_MYC_TARGETS_UP	66	0.577159	6.91167e-16	3.00553e-14	1.47587	1.40502
TM_protein_Th0	GSEA	KRIGE_RESPONSE_TO_TOSEDOSTAT_6HR_DN	498	0.218899	6.9858e-16	7.23426e-14	0.596032	0.64913
TM_protein_Th0	GSEA	CHEMNITZ_RESPONSE_TO_PROSTAGLANDIN_E2_UP	73	0.548773	7.22524e-16	7.40587e-14	1.85981	1.2956
TM_protein_Th0	GSEA	RODRIGUES_THYROID_CARCINOMA_ANAPLASTIC_UP	411	0.238625	7.54256e-16	7.65303e-14	0.823617	0.5795
TM_protein_Th0	GSEA	GNF2_CKS2	34	0.800579	7.63789e-16	7.67226e-14	2.83582	3.24024
TM_RNA_Th0	GSEA	GSE29618_MONOCYTE_VS_MDC_DAY7_FLU_VACCINE_UP	71	-0.555877	7.63914e-16	3.30755e-14	-1.07079	-0.720332
TN_protein_Th0	GSEA	GSE17974_CTRL_VS_ACT_IL4_AND_ANTI_IL12_12H_CD4_TCELL_DN	123	0.424095	7.95614e-16	9.40229e-14	1.00228	0.897578
TM_RNA_Th0	GSEA	GSE17974_0.5H_VS_72H_IL4_AND_ANTI_IL12_ACT_CD4_TCELL_DN	103	0.462535	8.01804e-16	3.4567e-14	1.25954	1.17189
TN_RNA_Th0	GSEA	GSE24634_TREG_VS_TCONV_POST_DAY5_IL4_CONVERSION_UP	147	0.388729	8.04597e-16	4.72642e-14	0.962518	0.740792
TM_protein_Th0	GSEA	GNF2_FEN1	43	0.711635	8.24945e-16	8.20453e-14	2.51307	2.76183
TM_RNA_Th0	GSEA	GSE1460_INTRATHYMIC_T_PROGENITOR_VS_NAIVE_CD4_TCELL_CORD_BLOOD_UP	129	0.412427	1.07837e-15	4.62916e-14	1.18368	0.899819
TM_RNA_Th0	GSEA	BIDUS_METASTASIS_UP	131	0.409167	1.10894e-15	4.74013e-14	1.51426	0.932625
TN_protein_Th0	GSEA	MODULE_17	239	0.305938	1.12314e-15	1.31185e-13	1.01859	0.717287
TM_RNA_Th0	GSEA	GSE29614_DAY3_VS_DAY7_TIV_FLU_VACCINE_PBMC_DN	75	0.537859	1.12549e-15	4.7905e-14	2.17419	1.28873
TN_RNA_Th0	GSEA	GNF2_CENPE	24	0.946022	1.15532e-15	6.74723e-14	5.25288	5.0968
TM_RNA_Th0	GSEA	BOYAULT_LIVER_CANCER_SUBCLASS_G3_UP	143	0.391717	1.17355e-15	4.97396e-14	1.15167	0.935125
TN_RNA_Th0	GSEA	MODULE_252	156	0.375407	1.19131e-15	6.91719e-14	1.17951	0.713925
TN_RNA_Th0	GSEA	REN_BOUND_BY_E2F	40	0.732927	1.25395e-15	7.23903e-14	2.32797	1.79749
TN_RNA_Th0	GSEA	GSE22886_NAIVE_CD4_TCELL_VS_12H_ACT_TH1_DN	142	0.392395	1.30951e-15	7.51661e-14	1.02889	0.710816
TM_RNA_Th0	GSEA	RODRIGUES_THYROID_CARCINOMA_POORLY_DIFFERENTIATED_DN	278	-0.28399	1.32653e-15	5.59873e-14	-0.0674713	-0.140758
TM_RNA_Th0	GSEA	FERRANDO_T_ALL_WITH_MLL_ENL_FUSION_DN	63	0.584674	1.33453e-15	5.60895e-14	1.64847	1.37024
TN_RNA_Th0	GSEA	OSMAN_BLADDER_CANCER_DN	208	-0.325956	1.37976e-15	7.87481e-14	-0.255605	-0.296465
TN_protein_Th0	GSEA	MORI_IMMATURE_B_LYMPHOCYTE_DN	60	0.598631	1.3813e-15	1.59485e-13	2.46049	2.82408
TM_protein_Th0	GSEA	GSE17974_CTRL_VS_ACT_IL4_AND_ANTI_IL12_12H_CD4_TCELL_DN	123	0.420356	1.41833e-15	1.39678e-13	0.980104	0.865628
TM_protein_Th0	GSEA	ZHAN_MULTIPLE_MYELOMA_PR_UP	23	0.962167	1.52349e-15	1.48577e-13	3.54017	3.69162
TN_protein_Th0	GSEA	DUTERTRE_ESTRADIOL_RESPONSE_6HR_UP	98	0.469238	1.54229e-15	1.76049e-13	1.53731	1.12879
TM_RNA_Th0	GSEA	GNF2_HAT1	47	0.674224	1.57148e-15	6.57729e-14	1.65191	1.29221
TM_protein_Th0	KEGG name	Regulation of actin cytoskeleton	92	-0.48387	1.57555e-15	1.36022e-13	-0.478645	-0.528105
TN_protein_Th0	GSEA	GSE22886_UNSTIM_VS_STIM_MEMORY_TCELL_UP	74	-0.538591	1.58283e-15	1.78646e-13	-0.826668	-0.876596
TN_RNA_Th0	GSEA	GSE15930_NAIVE_VS_72H_IN_VITRO_STIM_CD8_TCELL_DN	120	0.424645	1.60534e-15	9.11054e-14	1.67625	0.9891
TM_RNA_Th0	GSEA	MORF_BUB1	38	0.748595	1.65734e-15	6.90788e-14	2.33784	1.60755
TM_RNA_Th0	GSEA	ZHAN_MULTIPLE_MYELOMA_PR_UP	23	0.960827	1.66679e-15	6.91856e-14	4.67301	4.86342
TM_RNA_Th0	GSEA	MORF_EI24	123	0.419277	1.67408e-15	6.92022e-14	0.948389	0.857166
TN_RNA_Th0	GSEA	LI_WILMS_TUMOR_VS_FETAL_KIDNEY_1_DN	105	0.452903	1.70739e-15	9.63523e-14	1.94782	1.01206
TN_RNA_Th0	GSEA	GSE14000_UNSTIM_VS_4H_LPS_DC_DN	77	0.527482	1.71519e-15	9.62519e-14	1.56757	1.20551
TM_RNA_Th0	GSEA	KAUFFMANN_MELANOMA_RELAPSE_UP	37	0.757867	1.75995e-15	7.24538e-14	2.63058	2.1439
TN_RNA_Th0	GSEA	GSE17974_0.5H_VS_72H_UNTREATED_IN_VITRO_CD4_TCELL_DN	122	0.420045	1.92345e-15	1.07339e-13	0.991677	0.79552
TM_RNA_Th0	GSEA	MITSIADES_RESPONSE_TO_APLIDIN_DN	158	0.370049	2.02115e-15	8.28672e-14	1.39067	0.909103
TN_protein_Th0	GOBP slim name	peroxisome organization	13	0.398206	0.0130042	0.0405676	0.851399	0.758223
TN_protein_Th0	GOBP slim name	translation	230	0.392422	6.06706e-24	1.74125e-21	0.723794	0.72416
TM_protein_Th0	GSEA	GSE36476_CTRL_VS_TSST_ACT_16H_MEMORY_CD4_TCELL_OLD_DN	133	0.401254	2.42376e-15	2.34103e-13	1.00934	0.864415
TM_RNA_Th0	GSEA	VANTVEER_BREAST_CANCER_METASTASIS_DN	55	0.61919	2.50604e-15	1.0233e-13	2.25969	1.77486
TM_RNA_Th0	GSEA	DUTERTRE_ESTRADIOL_RESPONSE_6HR_UP	98	0.465643	2.52414e-15	1.02652e-13	1.47414	1.09989
TM_RNA_Th0	GSEA	GSE13738_RESTING_VS_TCR_ACTIVATED_CD4_TCELL_DN	100	0.460872	2.58617e-15	1.0475e-13	1.21326	1.18701
TN_RNA_Th0	GSEA	FEVR_CTNNB1_TARGETS_DN	327	0.260238	2.66137e-15	1.47698e-13	0.906072	0.55895
TN_protein_Th0	GSEA	GNF2_CKS2	34	0.785123	2.69546e-15	3.00843e-13	3.04962	3.51551
TM_protein_Th0	GSEA	ZHOU_CELL_CYCLE_GENES_IN_IR_RESPONSE_6HR	53	0.629399	2.84261e-15	2.71943e-13	2.16026	2.39757
TM_RNA_Th0	GSEA	REACTOME_S_PHASE	81	0.509653	3.12861e-15	1.26212e-13	1.45649	1.04643
TM_protein_Th0	GSEA	GNF2_CASP1	50	-0.646845	3.12923e-15	2.96539e-13	-0.984194	-0.821973
TM_protein_Th0	GSEA	KEGG_REGULATION_OF_ACTIN_CYTOSKELETON	94	-0.473413	3.2354e-15	3.03735e-13	-0.460752	-0.528105
TM_protein_Th0	GSEA	KANG_DOXORUBICIN_RESISTANCE_UP	30	0.830676	3.89076e-15	3.61877e-13	3.14877	3.51496
TM_RNA_Th0	GSEA	MORF_FEN1	57	0.603573	4.1175e-15	1.65441e-13	1.42127	1.31112
TM_RNA_Th0	GOBP slim name	mitotic cell cycle	274	0.390233	1.06878e-27	3.06739e-25	1.32975	0.903274
TN_RNA_Th0	GSEA	GSE13485_PRE_VS_POST_YF17D_VACCINATION_PBMC_DN	106	0.44403	4.45811e-15	2.46053e-13	1.3502	0.917849
TM_RNA_Th0	GSEA	GSE22886_NAIVE_CD8_TCELL_VS_MONOCYTE_DN	72	-0.537039	4.48283e-15	1.79403e-13	-1.12301	-0.704111
TN_RNA_Th0	GSEA	KAECH_NAIVE_VS_DAY8_EFF_CD8_TCELL_DN	115	0.426562	4.51935e-15	2.4807e-13	1.78585	0.907104
TM_protein_Th0	GSEA	SCHUHMACHER_MYC_TARGETS_UP	66	0.560531	4.52281e-15	4.16804e-13	1.34839	1.25737
TM_protein_Th0	GSEA	AFFAR_YY1_TARGETS_DN	88	0.486365	4.55075e-15	4.15567e-13	1.64787	1.47476
TM_RNA_Th0	GSEA	GSE17974_0.5H_VS_72H_UNTREATED_IN_VITRO_CD4_TCELL_DN	122	0.413457	5.21719e-15	2.07963e-13	0.999888	0.988476
TM_protein_Th0	KEGG name	Parkinson's disease	82	-0.502443	5.2305e-15	3.38675e-13	-0.40197	-0.580628
TM_RNA_Th0	GSEA	MORF_G22P1	151	0.372452	5.38194e-15	2.13682e-13	0.84025	0.816972
TM_protein_Th0	KEGG name	Focal adhesion	71	-0.538731	5.66264e-15	2.93325e-13	-0.629763	-0.587803
TM_protein_Th0	GSEA	KEGG_FOCAL_ADHESION	71	-0.538731	5.66264e-15	5.12443e-13	-0.629763	-0.587803
TN_RNA_Th0	GSEA	NAKAYAMA_SOFT_TISSUE_TUMORS_PCA2_UP	25	0.903991	5.7009e-15	3.11226e-13	5.99644	6.37491
TN_protein_Th0	GSEA	ZHANG_TLX_TARGETS_36HR_DN	127	0.404724	5.80675e-15	6.40976e-13	1.50114	1.03427
TN_RNA_Th0	GSEA	GSE30962_ACUTE_VS_CHRONIC_LCMV_SECONDARY_INF_CD8_TCELL_DN	90	0.479102	5.83354e-15	3.16746e-13	1.8747	1.16355
TN_RNA_Th0	GSEA	MUELLER_PLURINET	197	0.327018	5.87754e-15	3.17419e-13	1.0775	0.593275
TM_RNA_Th0	GSEA	MODULE_158	33	0.785897	6.4137e-15	2.53644e-13	2.69265	2.41
TM_RNA_Th0	GSEA	GNF2_CKS1B	25	0.901858	6.59767e-15	2.59897e-13	3.33072	2.56698
TN_protein_Th0	GSEA	FEVR_CTNNB1_TARGETS_DN	327	0.25635	6.82284e-15	7.44951e-13	0.916712	0.60266
TM_RNA_Th0	GSEA	MORF_RAN	229	0.303413	6.92927e-15	2.71893e-13	0.777199	0.731904
TM_RNA_Th0	GSEA	REACTOME_PEPTIDE_CHAIN_ELONGATION	72	-0.533171	7.0178e-15	2.74295e-13	-0.356991	-0.343266
TN_protein_Th0	GSEA	ZHOU_CELL_CYCLE_GENES_IN_IR_RESPONSE_6HR	53	0.619958	7.30046e-15	7.88528e-13	2.49758	2.83877
TN_protein_Th0	GSEA	GNF2_FEN1	43	0.687329	7.51594e-15	8.03167e-13	2.74446	2.56411
TM_protein_Th0	GSEA	PENG_GLUTAMINE_DEPRIVATION_DN	262	0.284092	7.64638e-15	6.85785e-13	0.716727	0.645554
TN_protein_Th0	GSEA	GSE3982_NKCELL_VS_TH1_DN	118	0.417392	7.95139e-15	8.40755e-13	1.38287	0.867011
TM_RNA_Th0	GSEA	MORF_DEK	225	0.304175	9.95975e-15	3.87774e-13	0.787111	0.717913
TN_RNA_Th0	GSEA	GNF2_RFC3	30	0.81805	1.00241e-14	5.38462e-13	3.02248	2.26084
TN_RNA_Th0	GSEA	GNF2_RAN	73	0.52489	1.2042e-14	6.43413e-13	1.08028	0.875724
TM_protein_Th0	GSEA	DUTERTRE_ESTRADIOL_RESPONSE_6HR_UP	98	0.453872	1.23456e-14	1.09745e-12	1.35795	1.24107
TN_RNA_Th0	GSEA	ZHAN_MULTIPLE_MYELOMA_PR_UP	23	0.930154	1.26134e-14	6.70378e-13	4.90096	4.45848
TN_protein_Th0	GSEA	REACTOME_CELL_CYCLE_MITOTIC	200	0.320476	1.29568e-14	1.35574e-12	1.14433	0.753871
TM_RNA_Th0	GSEA	V$E2F1_Q6	118	0.413939	1.31783e-14	5.11106e-13	1.20846	1.00594
TN_protein_Th0	GSEA	AFFAR_YY1_TARGETS_DN	88	0.477773	1.35784e-14	1.40613e-12	1.85012	1.64561
TM_RNA_Th0	GSEA	MOOTHA_PGC	241	0.292808	1.36831e-14	5.28643e-13	0.795808	0.730269
TN_protein_Th0	GSEA	GSE10239_NAIVE_VS_KLRG1HIGH_EFF_CD8_TCELL_DN	106	0.435744	1.41489e-14	1.45026e-12	1.50845	1.15539
TN_RNA_Th0	GSEA	GSE15930_NAIVE_VS_24H_IN_VITRO_STIM_INFAB_CD8_TCELL_DN	154	0.362999	1.44384e-14	7.63338e-13	1.17681	0.686602
TM_RNA_Th0	GSEA	GSE20715_0H_VS_48H_OZONE_LUNG_DN	102	0.443613	1.49963e-14	5.77156e-13	1.50198	0.991385
TN_protein_Th0	GSEA	GNF2_SMC4L1	64	0.557413	1.61247e-14	1.63608e-12	2.22091	2.13767
TN_protein_Th0	GSEA	REACTOME_DNA_REPLICATION	133	0.389027	1.63858e-14	1.64595e-12	1.34754	0.826938
TN_RNA_Th0	GSEA	GSE17974_2H_VS_72H_UNTREATED_IN_VITRO_CD4_TCELL_DN	121	0.407403	1.64005e-14	8.62529e-13	1.12374	0.764146
TN_protein_Th0	GSEA	KANG_DOXORUBICIN_RESISTANCE_UP	30	0.811367	1.64476e-14	1.6358e-12	3.2837	3.43114
TM_RNA_Th0	Corum	Ribosome, cytoplasmic	70	-0.532807	1.70054e-14	2.58142e-11	-0.357103	-0.343266
TN_RNA_Th0	GSEA	GSE24634_NAIVE_CD4_TCELL_VS_DAY5_IL4_CONV_TREG_DN	165	0.349893	1.75976e-14	9.20667e-13	0.816148	0.688038
TM_protein_Th0	GSEA	GSE36476_CTRL_VS_TSST_ACT_16H_MEMORY_CD4_TCELL_YOUNG_UP	87	-0.478203	1.80257e-14	1.58831e-12	-0.688402	-0.6203
TM_RNA_Th0	GSEA	GSE7764_IL15_TREATED_VS_CTRL_NK_CELL_24H_UP	116	0.415158	1.82466e-14	6.99571e-13	1.4267	0.9535
TN_RNA_Th0	GSEA	GSE11057_NAIVE_VS_EFF_MEMORY_CD4_TCELL_DN	95	0.457514	1.91094e-14	9.94582e-13	1.32323	0.995826
TN_protein_Th0	GSEA	KONG_E2F3_TARGETS	54	0.604461	1.92963e-14	1.9003e-12	2.69887	3.3337
TM_protein_Th0	GSEA	NAKAYAMA_SOFT_TISSUE_TUMORS_PCA2_UP	25	0.885878	1.94976e-14	1.70307e-12	3.60555	4.03349
TM_protein_Th0	KEGG name	Huntington's disease	115	-0.416134	2.04182e-14	8.81388e-13	-0.289819	-0.316736
TN_protein_Th0	GSEA	PENG_GLUTAMINE_DEPRIVATION_DN	262	0.279382	2.09888e-14	2.04692e-12	0.705354	0.658161
TM_protein_Th0	GOBP slim name	translation	230	0.381537	1.01051e-22	4.8336e-21	0.730568	0.748657
TM_RNA_Th0	GSEA	GSE3982_DC_VS_TH1_DN	104	0.436683	2.17405e-14	8.30354e-13	1.52246	1.09467
TM_protein_Th0	GSEA	REACTOME_SIGNALING_BY_GPCR	90	-0.468531	2.25406e-14	1.9519e-12	-0.456992	-0.460382
TN_RNA_Th0	GOBP slim name	DNA packaging	21	0.378017	0.00274937	0.0161035	2.44702	0.995581
TM_protein_Th0	GSEA	REACTOME_DNA_REPLICATION	133	0.386447	2.43437e-14	2.09002e-12	1.27486	0.723349
TN_protein_Th0	GSEA	GSE29614_CTRL_VS_DAY7_TIV_FLU_VACCINE_PBMC_DN	86	0.478291	2.49962e-14	2.4143e-12	1.73616	1.13376
TM_protein_Th0	GSEA	WHITFIELD_CELL_CYCLE_LITERATURE	23	0.918926	2.60419e-14	2.21688e-12	3.25047	3.46556
TN_RNA_Th0	GSEA	GSE34205_HEALTHY_VS_FLU_INF_INFANT_PBMC_DN	95	0.454535	2.81329e-14	1.45667e-12	1.35218	1.0282
TM_RNA_Th0	GSEA	GSE22886_NAIVE_CD4_TCELL_VS_MONOCYTE_DN	81	-0.491546	2.83786e-14	1.07978e-12	-0.984883	-0.62969
TM_RNA_Th0	GSEA	MORF_UNG	67	0.538727	3.18096e-14	1.20576e-12	1.1919	1.17679
TM_RNA_Th0	GSEA	NAKAYAMA_SOFT_TISSUE_TUMORS_PCA2_UP	25	0.87852	3.19111e-14	1.20506e-12	5.04205	5.24288
TN_RNA_Th0	GSEA	GSE15930_NAIVE_VS_24H_IN_VITRO_STIM_CD8_TCELL_DN	156	0.355882	3.22419e-14	1.66087e-12	1.22838	0.668185
TM_protein_Th0	GSEA	GSE30962_PRIMARY_VS_SECONDARY_ACUTE_LCMV_INF_CD8_TCELL_UP	92	0.460622	3.25127e-14	2.74445e-12	1.75325	1.7532
TM_protein_Th0	GSEA	BENPORATH_CYCLING_GENES	327	0.249727	3.28639e-14	2.75098e-12	1.00015	0.606755
TM_RNA_Th0	GSEA	GNF2_ESPL1	20	0.980932	3.35464e-14	1.26207e-12	5.13232	5.08107
TN_protein_Th0	GSEA	HORIUCHI_WTAP_TARGETS_DN	176	0.33536	3.40701e-14	3.25938e-12	1.40891	0.868249
TM_protein_Th0	GSEA	REACTOME_HEMOSTASIS	176	-0.33518	3.51567e-14	2.91859e-12	-0.228951	-0.359967
TM_RNA_Th0	GSEA	GSE31082_DN_VS_CD8_SP_THYMOCYTE_UP	124	0.397284	3.57549e-14	1.34014e-12	1.02934	0.929942
TN_protein_Th0	GSEA	RPS14_DN.V1_DN	77	0.501974	3.57942e-14	3.39201e-12	1.66091	1.35823
TM_protein_Th0	GSEA	THEILGAARD_NEUTROPHIL_AT_SKIN_WOUND_DN	160	-0.350597	3.76895e-14	3.10321e-12	-0.243633	-0.212914
TN_RNA_Th0	GSEA	VANTVEER_BREAST_CANCER_METASTASIS_DN	55	0.592093	3.81875e-14	1.95711e-12	2.26096	1.34987
TN_protein_Th0	GSEA	NAKAYAMA_SOFT_TISSUE_TUMORS_PCA2_UP	25	0.875806	3.82316e-14	3.58912e-12	4.00738	4.65325
TN_RNA_Th0	GSEA	GSE3982_MEMORY_CD4_TCELL_VS_TH1_UP	67	-0.537019	3.8292e-14	1.9525e-12	-0.626153	-0.561907
TM_RNA_Th0	GSEA	V$E2F4DP1_01	113	0.41495	3.99981e-14	1.49361e-12	1.19504	1.00307
TM_protein_Th0	GSEA	GNF2_ESPL1	20	0.977615	4.08687e-14	3.33761e-12	3.92754	3.82705
TM_protein_Th0	GSEA	GSE15930_NAIVE_VS_24H_IN_VITRO_STIM_IL12_CD8_TCELL_DN	152	0.358928	4.09335e-14	3.31594e-12	1.02602	0.842582
TN_RNA_Th0	GSEA	GSE12845_IGD_POS_VS_NEG_BLOOD_BCELL_DN	122	0.399507	4.10394e-14	2.08203e-12	1.04624	0.806394
TM_RNA_Th0	GSEA	WEST_ADRENOCORTICAL_TUMOR_UP	180	0.330295	4.38996e-14	1.63323e-12	1.1734	0.75597
TN_protein_Th0	GSEA	GNF2_ESPL1	20	0.976291	4.42097e-14	4.11191e-12	4.28004	4.58411
TN_RNA_Th0	GSEA	PUJANA_BRCA_CENTERED_NETWORK	96	0.448547	4.51842e-14	2.28078e-12	1.47274	0.887804
TM_RNA_Th0	GSEA	LINDGREN_BLADDER_CANCER_CLUSTER_1_DN	165	0.344058	4.72842e-14	1.75266e-12	1.55558	0.98753
TN_protein_Th0	GSEA	GSE36476_CTRL_VS_TSST_ACT_16H_MEMORY_CD4_TCELL_YOUNG_DN	117	0.406488	4.922e-14	4.53592e-12	1.0823	0.866203
TM_RNA_Th0	GSEA	GSE24634_TEFF_VS_TCONV_DAY3_IN_CULTURE_DN	61	-0.559856	5.03242e-14	1.85848e-12	-0.916068	-0.670071
TM_RNA_Th0	GSEA	MODULE_16	240	0.286857	5.15842e-14	1.89803e-12	0.974483	0.827959
TM_RNA_Th0	GSEA	MOOTHA_MITOCHONDRIA	312	0.253316	5.16064e-14	1.89192e-12	0.678401	0.678641
TN_RNA_Th0	GSEA	CSR_LATE_UP.V1_UP	89	0.464023	5.46325e-14	2.74392e-12	1.49145	0.90722
TM_protein_Th0	GSEA	GSE3982_NKCELL_VS_TH1_DN	118	0.403683	5.76957e-14	4.63643e-12	1.24867	0.851381
TN_protein_Th0	GSEA	WHITFIELD_CELL_CYCLE_LITERATURE	23	0.906199	5.86202e-14	5.35309e-12	3.40979	3.6021
TM_RNA_Th0	GSEA	KAMMINGA_EZH2_TARGETS	31	0.780615	6.08709e-14	2.22345e-12	2.90168	2.26562
TN_RNA_Th0	GSEA	CHEMNITZ_RESPONSE_TO_PROSTAGLANDIN_E2_UP	73	0.510595	6.12127e-14	3.05911e-12	2.42345	1.37647
TM_protein_Th0	GSEA	GSE10325_CD4_TCELL_VS_BCELL_UP	109	-0.41923	6.12788e-14	4.88528e-12	-0.487541	-0.592677
TN_RNA_Th0	GSEA	GSE17974_CTRL_VS_ACT_IL4_AND_ANTI_IL12_48H_CD4_TCELL_DN	123	0.394962	6.30648e-14	3.13607e-12	1.0772	0.847108
TN_RNA_Th0	GSEA	GSE17974_IL4_AND_ANTI_IL12_VS_UNTREATED_24H_ACT_CD4_TCELL_DN	46	0.64097	6.49618e-14	3.21449e-12	2.35286	1.89063
TM_RNA_Th0	GSEA	GSE14000_UNSTIM_VS_4H_LPS_DC_DN	77	0.496794	6.51714e-14	2.37191e-12	1.4795	1.28868
TM_RNA_Th0	GSEA	MORF_HDAC1	216	0.300436	6.55341e-14	2.3765e-12	0.708934	0.677479
TN_protein_Th0	GSEA	TARTE_PLASMA_CELL_VS_PLASMABLAST_DN	243	0.283868	6.69611e-14	6.05968e-12	1.02293	0.711474
TM_protein_Th0	GSEA	GSE22886_NAIVE_BCELL_VS_MONOCYTE_DN	114	-0.409141	7.02661e-14	5.55766e-12	-0.625642	-0.41601
TM_RNA_Th0	GSEA	YU_MYC_TARGETS_UP	25	0.86656	7.04686e-14	2.54625e-12	3.48809	3.31242
TM_RNA_Th0	GSEA	WILCOX_PRESPONSE_TO_ROGESTERONE_UP	60	0.561019	7.13899e-14	2.57029e-12	2.55065	1.81012
TN_RNA_Th0	GSEA	GNF2_ESPL1	20	0.967555	7.40831e-14	3.64787e-12	5.66151	5.45889
TM_RNA_Th0	GSEA	GSE12366_GC_VS_MEMORY_BCELL_UP	92	0.453392	8.09329e-14	2.90347e-12	1.75733	1.13568
TM_RNA_Th0	GSEA	RPS14_DN.V1_DN	77	0.49451	8.47103e-14	3.02817e-12	1.78709	1.22226
TM_RNA_Th0	GSEA	GSE12845_NAIVE_VS_PRE_GC_TONSIL_BCELL_DN	144	0.363594	8.81364e-14	3.13947e-12	1.05154	0.877616
TM_RNA_Th0	GSEA	REACTOME_DNA_STRAND_ELONGATION	29	0.801693	8.82387e-14	3.13201e-12	2.5652	2.31925
TM_RNA_Th0	GSEA	GRAHAM_CML_QUIESCENT_VS_NORMAL_QUIESCENT_UP	43	0.658604	9.29647e-14	3.28813e-12	2.89562	2.40599
TM_RNA_Th0	GSEA	INTRACELLULAR_ORGANELLE_PART	763	0.167614	9.65306e-14	3.40228e-12	0.663319	0.530265
TM_RNA_Th0	GSEA	ORGANELLE_PART	763	0.167614	9.65306e-14	3.39038e-12	0.663319	0.530265
TM_RNA_Th0	GSEA	REACTOME_MITOTIC_G1_G1_S_PHASES	84	0.472348	1.00284e-13	3.50994e-12	1.39034	0.994643
TN_RNA_Th0	GSEA	GSE25087_TREG_VS_TCONV_ADULT_UP	85	0.469505	1.01487e-13	4.97288e-12	1.51768	1.38358
TM_protein_Th0	GSEA	LEE_BMP2_TARGETS_UP	156	-0.348829	1.01759e-13	7.98573e-12	-0.33915	-0.343594
TN_protein_Th0	GSEA	GSE15930_NAIVE_VS_24H_IN_VITRO_STIM_IL12_CD8_TCELL_DN	152	0.353137	1.03738e-13	9.30402e-12	1.10704	0.865641
TM_RNA_Th0	GSEA	GSE18791_CTRL_VS_NEWCASTLE_VIRUS_DC_4H_DN	68	0.523786	1.05031e-13	3.66332e-12	1.70376	1.47657
TM_RNA_Th0	GSEA	GSE13485_PRE_VS_POST_YF17D_VACCINATION_PBMC_DN	106	0.420865	1.06775e-13	3.71126e-12	1.27319	1.06814
TN_RNA_Th0	GSEA	REACTOME_DNA_REPLICATION	133	0.376649	1.06978e-13	5.21648e-12	1.1876	0.709411
TN_protein_Th0	GSEA	BIOSYNTHETIC_PROCESS	233	0.287204	1.07679e-13	9.572e-12	0.72412	0.667761
TM_protein_Th0	GSEA	MORI_IMMATURE_B_LYMPHOCYTE_DN	60	0.556935	1.07941e-13	8.40517e-12	2.13276	2.47682
TN_RNA_Th0	GSEA	GSE18791_UNSTIM_VS_NEWCATSLE_VIRUS_DC_18H_DN	54	0.586547	1.09952e-13	5.33561e-12	1.76614	1.41285
TN_RNA_Th0	GSEA	GAVIN_FOXP3_TARGETS_CLUSTER_P6	42	0.664145	1.11923e-13	5.40514e-12	3.91903	4.22725
TM_RNA_Th0	GSEA	KARLSSON_TGFB1_TARGETS_UP	84	0.471169	1.15402e-13	3.99729e-12	1.134	1.08965
TN_RNA_Th0	GSEA	GSE14000_UNSTIM_VS_4H_LPS_DC_TRANSLATED_RNA_DN	67	0.526737	1.15537e-13	5.55296e-12	1.82548	1.27536
TM_RNA_Th0	GSEA	MORF_BUB1B	45	0.640835	1.21768e-13	4.20331e-12	2.0583	1.22524
TM_RNA_Th0	GSEA	GSE18791_UNSTIM_VS_NEWCATSLE_VIRUS_DC_18H_DN	54	0.585405	1.22636e-13	4.21876e-12	1.77201	1.55372
TN_RNA_Th0	GSEA	BORCZUK_MALIGNANT_MESOTHELIOMA_UP	221	0.293794	1.2472e-13	5.96578e-12	0.860438	0.648059
TN_RNA_Th0	GSEA	GSE20715_0H_VS_48H_OZONE_LUNG_DN	102	0.427678	1.24958e-13	5.94883e-12	1.42941	0.894694
TM_protein_Th0	GSEA	DODD_NASOPHARYNGEAL_CARCINOMA_UP	285	-0.260138	1.2868e-13	9.94302e-12	-0.170568	-0.170746
TN_RNA_Th0	GSEA	FERRANDO_T_ALL_WITH_MLL_ENL_FUSION_DN	63	0.541631	1.33096e-13	6.30634e-12	1.57855	1.2689
TM_RNA_Th0	GSEA	V$E2F1DP1_01	112	0.40733	1.46913e-13	5.03667e-12	1.19003	0.993328
TM_RNA_Th0	GSEA	V$E2F1DP2_01	112	0.40733	1.46913e-13	5.01954e-12	1.19003	0.993328
TM_RNA_Th0	GSEA	V$E2F4DP2_01	112	0.40733	1.46913e-13	5.00252e-12	1.19003	0.993328
TN_protein_Th0	GOBP slim name	DNA replication	114	0.36866	1.51383e-11	7.24114e-10	1.30221	0.912563
TM_protein_Th0	GSEA	GSE15930_NAIVE_VS_24H_IN_VITRO_STIM_INFAB_CD8_TCELL_DN	154	0.348492	1.52461e-13	1.16906e-11	1.00699	0.825379
TM_protein_Th0	GSEA	GSE15930_NAIVE_VS_24H_IN_VITRO_STIM_CD8_TCELL_DN	156	0.34619	1.55573e-13	1.18389e-11	1.03775	0.801586
TM_RNA_Th0	GSEA	GSE22886_CTRL_VS_LPS_24H_DC_DN	95	0.440751	1.6316e-13	5.53696e-12	1.31415	1.16562
TN_protein_Th0	GSEA	VANTVEER_BREAST_CANCER_METASTASIS_DN	55	0.57681	1.68462e-13	1.48439e-11	1.86881	1.4186
TN_RNA_Th0	GSEA	MODULE_198	191	0.313411	1.69273e-13	7.98285e-12	1.0136	0.630784
TM_RNA_Th0	GSEA	MODULE_125	34	0.732082	1.7029e-13	5.75946e-12	2.54818	2.31741
TM_protein_Th0	GSEA	SENGUPTA_NASOPHARYNGEAL_CARCINOMA_UP	125	0.384624	1.79836e-13	1.35823e-11	1.43234	1.1053
TM_RNA_Th0	GSEA	GSE17974_0H_VS_48H_IN_VITRO_ACT_CD4_TCELL_DN	113	0.404006	1.81751e-13	6.12648e-12	1.12489	0.907381
TN_protein_Th0	GSEA	MODULE_244	122	0.389074	1.83496e-13	1.6028e-11	1.28288	0.894289
TN_protein_Th0	GSEA	REACTOME_METABOLISM_OF_PROTEINS	265	0.267468	1.86529e-13	1.61525e-11	0.578735	0.613643
TM_protein_Th0	GSEA	CASORELLI_ACUTE_PROMYELOCYTIC_LEUKEMIA_DN	424	0.214568	1.93688e-13	1.45193e-11	0.810443	0.539077
TN_protein_Th0	GSEA	SCHUHMACHER_MYC_TARGETS_UP	66	0.525498	1.98879e-13	1.70747e-11	1.36373	1.13998
TM_RNA_Th0	GSEA	GSE22886_NAIVE_BCELL_VS_BLOOD_PLASMA_CELL_DN	130	0.376549	2.01544e-13	6.77095e-12	1.28308	0.888596
TM_protein_Th0	GSEA	HORIUCHI_WTAP_TARGETS_DN	176	0.325005	2.01592e-13	1.49999e-11	1.31401	0.800365
TN_protein_Th0	GSEA	CHEMNITZ_RESPONSE_TO_PROSTAGLANDIN_E2_UP	73	0.499814	2.02712e-13	1.72563e-11	1.90191	1.38542
TM_RNA_Th0	GSEA	MTOR_UP.V1_UP	69	0.51348	2.12232e-13	7.10623e-12	1.77639	1.69897
TM_RNA_Th0	GSEA	V$E2F_02	113	0.402625	2.19374e-13	7.32098e-12	1.18087	0.983585
TN_RNA_Th0	GSEA	GSE18791_UNSTIM_VS_NEWCATSLE_VIRUS_DC_6H_DN	89	0.452664	2.1968e-13	1.03116e-11	1.42808	1.01748
TM_RNA_Th0	GSEA	GSE26669_CTRL_VS_COSTIM_BLOCK_MLR_CD4_TCELL_UP	107	0.413425	2.22493e-13	7.40046e-12	1.13592	1.01552
TN_protein_Th0	GSEA	GSE22886_UNSTIM_VS_STIM_MEMORY_TCELL_DN	149	0.351417	2.3277e-13	1.96485e-11	0.993276	0.845039
TM_protein_Th0	GSEA	FUJII_YBX1_TARGETS_DN	105	0.416772	2.37418e-13	1.75357e-11	1.49491	1.26999
TN_RNA_Th0	GSEA	REACTOME_PEPTIDE_CHAIN_ELONGATION	72	-0.501733	2.38576e-13	1.11465e-11	-0.469863	-0.481076
TN_RNA_Th0	GSEA	WILCOX_PRESPONSE_TO_ROGESTERONE_UP	60	0.548968	2.39775e-13	1.11507e-11	2.55208	1.42244
TN_RNA_Th0	GSEA	GSE11057_NAIVE_VS_MEMORY_CD4_TCELL_DN	114	0.399151	2.78187e-13	1.28774e-11	1.08588	0.997209
TM_RNA_Th0	GSEA	GSE22886_DAY0_VS_DAY1_MONOCYTE_IN_CULTURE_UP	100	-0.425455	2.84379e-13	9.42767e-12	-0.438876	-0.415057
TM_RNA_Th0	GSEA	MOLENAAR_TARGETS_OF_CCND1_AND_CDK4_DN	25	0.845094	2.84511e-13	9.40102e-12	3.76332	3.74342
TM_RNA_Th0	GSEA	GSE18791_UNSTIM_VS_NEWCATSLE_VIRUS_DC_6H_DN	89	0.450395	2.889e-13	9.51477e-12	1.42273	1.2053
TM_RNA_Th0	GSEA	GSE24634_TEFF_VS_TCONV_DAY10_IN_CULTURE_DN	77	-0.483688	2.88918e-13	9.48426e-12	-1.07216	-0.578948
TM_RNA_Th0	GSEA	MORF_PTPN11	97	0.431405	3.01288e-13	9.8581e-12	1.04465	0.882133
TM_RNA_Th0	GSEA	MORF_RAD21	152	0.346332	3.03669e-13	9.90373e-12	0.804624	0.749076
TM_RNA_Th0	GSEA	GSE3982_MEMORY_CD4_TCELL_VS_TH2_UP	70	-0.506478	3.0457e-13	9.901e-12	-0.462554	-0.463714
TN_protein_Th0	GSEA	GSE20715_0H_VS_48H_OZONE_LUNG_DN	102	0.420795	3.05094e-13	2.5539e-11	1.2869	0.92711
TM_RNA_Th0	GSEA	SASAKI_ADULT_T_CELL_LEUKEMIA	106	0.41292	3.05548e-13	9.90076e-12	1.55365	1.05762
TN_RNA_Th0	GSEA	GSE17974_1H_VS_72H_UNTREATED_IN_VITRO_CD4_TCELL_DN	124	0.38238	3.0682e-13	1.41377e-11	0.868421	0.732849
TN_RNA_Th0	GSEA	GSE22886_NAIVE_BCELL_VS_BLOOD_PLASMA_CELL_DN	130	0.373635	3.07861e-13	1.41208e-11	1.24153	0.778197
TN_protein_Th0	GSEA	SENGUPTA_NASOPHARYNGEAL_CARCINOMA_UP	125	0.380831	3.09086e-13	2.56593e-11	1.49913	1.14554
TM_RNA_Th0	GSEA	GSE12366_GC_VS_NAIVE_BCELL_UP	106	0.41277	3.11591e-13	1.00641e-11	1.53013	1.08047
TM_protein_Th0	GOBP slim name	microtubule organizing center organization	40	0.363335	7.32822e-05	0.000296225	1.09336	0.964747
TM_RNA_Th0	GSEA	GSE22886_NAIVE_CD4_TCELL_VS_48H_ACT_TH2_UP	70	-0.505067	3.54088e-13	1.14e-11	-0.470355	-0.445728
TN_RNA_Th0	GSEA	GSE22886_UNSTIM_VS_IL2_STIM_NKCELL_UP	72	-0.498053	3.55638e-13	1.62381e-11	-0.577482	-0.657023
TN_protein_Th0	GSEA	FUJII_YBX1_TARGETS_DN	105	0.413514	3.63304e-13	2.9913e-11	1.56119	1.23834
TM_RNA_Th0	GSEA	WHITFIELD_CELL_CYCLE_G2_M	108	0.407776	3.66548e-13	1.17635e-11	1.73323	0.855047
TM_protein_Th0	GOBP slim name	meiosis	14	0.361889	0.0191739	0.0376912	1.35515	1.2811
TN_protein_Th0	GSEA	GNF2_SMC2L1	19	0.963183	3.9075e-13	3.19112e-11	3.95429	4.35492
TM_protein_Th0	GSEA	GSE9988_ANTI_TREM1_VS_VEHICLE_TREATED_MONOCYTES_DN	93	-0.438225	3.94546e-13	2.89286e-11	-0.42796	-0.525068
TM_protein_Th0	GSEA	KEGG_HUNTINGTONS_DISEASE	109	-0.405272	4.00349e-13	2.91414e-11	-0.291433	-0.313706
TM_protein_Th0	GSEA	MUELLER_PLURINET	197	0.303915	4.01566e-13	2.90197e-11	0.924141	0.692827
TN_RNA_Th0	GSEA	GSE17974_CTRL_VS_ACT_IL4_AND_ANTI_IL12_72H_CD4_TCELL_DN	114	0.396159	4.17413e-13	1.89724e-11	1.05693	0.798489
TN_RNA_Th0	Corum	Ribosome, cytoplasmic	70	-0.50329	4.27806e-13	6.49409e-10	-0.473592	-0.502937
TM_RNA_Th0	GSEA	VERNELL_RETINOBLASTOMA_PATHWAY_UP	32	0.741474	4.38055e-13	1.40136e-11	2.50728	2.24011
TM_RNA_Th0	GSEA	GSE15930_NAIVE_VS_72H_IN_VITRO_STIM_TRICHOSTATINA_CD8_TCELL_DN	129	0.37256	4.40194e-13	1.40373e-11	1.31679	0.951368
TM_RNA_Th0	GSEA	GNF2_SMC2L1	19	0.960951	4.4242e-13	1.40636e-11	4.24408	4.29753
TM_RNA_Th0	GSEA	GSE17974_1H_VS_72H_UNTREATED_IN_VITRO_CD4_TCELL_DN	124	0.379662	4.50171e-13	1.42649e-11	0.959121	0.817969
TM_protein_Th0	GSEA	GNF2_SMC2L1	19	0.960169	4.62068e-13	3.31534e-11	3.45269	3.46556
TN_protein_Th0	GSEA	GAVIN_FOXP3_TARGETS_CLUSTER_P6	42	0.647142	4.62454e-13	3.74625e-11	2.69284	3.11463
TN_RNA_Th0	GSEA	LI_INDUCED_T_TO_NATURAL_KILLER_UP	118	0.388079	5.09325e-13	2.30458e-11	1.22167	0.901119
TM_RNA_Th0	GSEA	RB_P107_DN.V1_UP	58	0.550251	5.21608e-13	1.64766e-11	1.91872	1.83923
TN_RNA_Th0	GSEA	MTOR_UP.V1_UP	69	0.504845	5.29891e-13	2.38689e-11	1.82099	1.39906
TN_RNA_Th0	GSEA	GSE2706_UNSTIM_VS_8H_R848_DC_DN	67	0.511856	5.50886e-13	2.47038e-11	1.59373	1.42811
TM_RNA_Th0	KEGG name	Ribosome	74	-0.487248	5.57426e-13	7.21866e-11	-0.277892	-0.327555
TM_RNA_Th0	GSEA	REACTOME_G1_S_TRANSITION	72	0.493733	5.66226e-13	1.78299e-11	1.48129	0.994643
TN_protein_Th0	GSEA	WILCOX_PRESPONSE_TO_ROGESTERONE_UP	60	0.540186	5.70579e-13	4.58517e-11	1.95266	1.70464
TN_protein_Th0	GSEA	RHODES_UNDIFFERENTIATED_CANCER	44	0.629512	5.88601e-13	4.69246e-11	2.34559	2.04259
TM_RNA_Th0	GSEA	GSE18791_CTRL_VS_NEWCASTLE_VIRUS_DC_8H_DN	78	0.474239	5.91027e-13	1.85527e-11	1.50165	1.38916
TM_protein_Th0	GSEA	GSE10325_LUPUS_CD4_TCELL_VS_LUPUS_BCELL_UP	105	-0.409664	5.9818e-13	4.2615e-11	-0.402372	-0.556641
TM_protein_Th0	GSEA	CHIANG_LIVER_CANCER_SUBCLASS_PROLIFERATION_UP	76	0.480204	6.00632e-13	4.24884e-11	1.98502	2.2443
TN_RNA_Th0	GSEA	GSE1460_INTRATHYMIC_T_PROGENITOR_VS_NAIVE_CD4_TCELL_CORD_BLOOD_UP	129	0.370255	6.11996e-13	2.73222e-11	1.05592	0.657341
TM_RNA_Th0	GSEA	CELL_CYCLE_PROCESS	105	0.409412	6.17966e-13	1.93379e-11	1.62198	1.1146
TM_protein_Th0	GSEA	FURUKAWA_DUSP6_TARGETS_PCI35_DN	33	0.725214	6.31049e-13	4.43279e-11	2.53128	2.8627
TM_RNA_Th0	GSEA	GNF2_MSH6	29	0.772519	6.67004e-13	2.08076e-11	1.74182	1.38704
TM_RNA_Th0	GSEA	GSE3982_CENT_MEMORY_CD4_TCELL_VS_TH2_UP	63	-0.525712	6.6982e-13	2.08308e-11	-0.483265	-0.52343
TN_RNA_Th0	GSEA	GSE15930_NAIVE_VS_24H_IN_VITRO_STIM_IL12_CD8_TCELL_DN	152	0.341106	6.83455e-13	3.03774e-11	1.18101	0.668185
TN_protein_Th0	GSEA	GSE15930_NAIVE_VS_24H_IN_VITRO_STIM_CD8_TCELL_DN	156	0.336447	7.25422e-13	5.73769e-11	1.10514	0.851639
TM_protein_Th0	GSEA	MODULE_44	133	-0.363576	7.28203e-13	5.07972e-11	-0.390468	-0.41187
TM_protein_Th0	GSEA	KEGG_PARKINSONS_DISEASE	74	-0.484621	7.41074e-13	5.13386e-11	-0.378135	-0.593189
TM_RNA_Th0	GSEA	WHITFIELD_CELL_CYCLE_LITERATURE	23	0.864519	7.74156e-13	2.40012e-11	4.07096	4.03544
TN_RNA_Th0	GSEA	GSE13485_DAY7_VS_DAY21_YF17D_VACCINE_PBMC_UP	90	0.439594	7.85459e-13	3.47574e-11	1.43572	1.0266
TN_protein_Th0	GSEA	GSE1460_INTRATHYMIC_T_PROGENITOR_VS_NAIVE_CD4_TCELL_ADULT_BLOOD_UP	113	0.393107	7.89394e-13	6.1949e-11	1.28399	0.829319
TM_RNA_Th0	GSEA	OSMAN_BLADDER_CANCER_DN	208	-0.29211	8.19284e-13	2.53222e-11	-0.07377	-0.115741
TN_RNA_Th0	GSEA	YU_MYC_TARGETS_UP	25	0.828026	8.4246e-13	3.71163e-11	3.77929	3.3856
TN_RNA_Th0	GSEA	GNF2_PA2G4	69	0.500329	8.50025e-13	3.7286e-11	1.04778	0.822285
TN_RNA_Th0	GSEA	GSE29614_CTRL_VS_TIV_FLU_VACCINE_PBMC_2007_DN	44	0.625093	8.51898e-13	3.72057e-11	3.29205	2.69849
TM_RNA_Th0	GSEA	GNF2_H2AFX	19	0.947368	9.36385e-13	2.88527e-11	4.3024	4.03544
TM_RNA_Th0	GSEA	GSE22886_UNSTIM_VS_IL15_STIM_NKCELL_UP	60	-0.534611	9.82381e-13	3.01774e-11	-0.543794	-0.613644
TN_RNA_Th0	GSEA	MODULE_158	33	0.719091	9.82963e-13	4.2744e-11	2.36977	1.72662
TM_RNA_Th0	GSEA	KAECH_DAY8_EFF_VS_DAY15_EFF_CD8_TCELL_UP	139	0.353765	9.87784e-13	3.02509e-11	1.4185	0.856182
TM_RNA_Th0	GSEA	MORF_ERH	97	0.42179	9.94639e-13	3.03682e-11	0.934101	0.985686
TN_protein_Th0	GSEA	GSE3982_CENT_MEMORY_CD4_TCELL_VS_TH2_DN	125	0.372361	1.01666e-12	7.91654e-11	1.29148	0.819503
TM_protein_Th0	GSEA	PUJANA_BRCA2_PCC_NETWORK	281	0.251855	1.04939e-12	7.21996e-11	1.01798	0.549733
TN_protein_Th0	GSEA	GNF2_RFC3	30	0.753005	1.05134e-12	8.12361e-11	2.88895	3.0831
TM_protein_Th0	Corum	Respiratory chain complex I (holoenzyme), mitochondrial	32	-0.728599	1.09917e-12	1.66853e-09	-0.744762	-0.78207
TN_protein_Th0	GSEA	GSE36476_CTRL_VS_TSST_ACT_16H_MEMORY_CD4_TCELL_YOUNG_UP	87	-0.444083	1.1018e-12	8.4485e-11	-0.659882	-0.536259
TM_protein_Th0	GSEA	REACTOME_INFLUENZA_LIFE_CYCLE	117	0.383956	1.10808e-12	7.57186e-11	0.706549	0.718479
TM_protein_Th0	GSEA	SIGNAL_TRANSDUCTION	470	-0.198016	1.14156e-12	7.74794e-11	0.00907987	-0.008263
TN_RNA_Th0	GSEA	TIEN_INTESTINE_PROBIOTICS_24HR_UP	375	0.219605	1.14933e-12	4.97629e-11	0.78473	0.479012
TN_RNA_Th0	GSEA	GSE11057_NAIVE_VS_CENT_MEMORY_CD4_TCELL_DN	105	0.404068	1.22499e-12	5.28111e-11	1.15441	0.8552
TN_protein_Th0	GSEA	BENPORATH_PROLIFERATION	92	0.431022	1.24495e-12	9.47387e-11	1.59168	1.23278
TM_RNA_Th0	GSEA	KEGG_RIBOSOME	73	-0.482937	1.2575e-12	3.82776e-11	-0.271853	-0.324435
TM_protein_Th0	GSEA	GSE7764_IL15_TREATED_VS_CTRL_NK_CELL_24H_UP	116	0.384472	1.28355e-12	8.65319e-11	1.17278	0.941852
TM_RNA_Th0	GSEA	TONKS_TARGETS_OF_RUNX1_RUNX1T1_FUSION_MONOCYTE_UP	101	0.411365	1.29977e-12	3.94448e-11	1.08533	1.05526
TM_RNA_Th0	GSEA	NAKAMURA_TUMOR_ZONE_PERIPHERAL_VS_CENTRAL_UP	131	0.362148	1.31023e-12	3.96424e-11	1.40473	0.824232
TN_protein_Th0	GSEA	KRIGE_RESPONSE_TO_TOSEDOSTAT_6HR_DN	498	0.192345	1.32433e-12	1.00022e-10	0.542395	0.578601
TM_protein_Th0	GSEA	GSE29614_CTRL_VS_DAY7_TIV_FLU_VACCINE_PBMC_DN	86	0.444924	1.33942e-12	8.96963e-11	1.54943	0.974101
TM_RNA_Th0	GSEA	INTRACELLULAR_NON_MEMBRANE_BOUND_ORGANELLE	346	0.227264	1.35185e-12	4.07787e-11	0.911601	0.676155
TM_RNA_Th0	GSEA	NON_MEMBRANE_BOUND_ORGANELLE	346	0.227264	1.35185e-12	4.06566e-11	0.911601	0.676155
TM_RNA_Th0	GSEA	GSE13485_CTRL_VS_DAY3_YF17D_VACCINE_PBMC_DN	85	0.447322	1.36576e-12	4.09523e-11	1.38885	1.17951
TN_RNA_Th0	GSEA	VANTVEER_BREAST_CANCER_ESR1_DN	97	0.419197	1.3664e-12	5.86559e-11	1.45884	0.868531
TM_protein_Th0	GSEA	GAVIN_FOXP3_TARGETS_CLUSTER_P6	42	0.633736	1.38043e-12	9.18303e-11	2.36638	2.81157
TM_protein_Th0	KEGG name	Leukocyte transendothelial migration	50	-0.581243	1.38155e-12	5.11173e-11	-0.64117	-0.668393
TM_protein_Th0	GSEA	KEGG_LEUKOCYTE_TRANSENDOTHELIAL_MIGRATION	50	-0.581243	1.38155e-12	9.13004e-11	-0.64117	-0.668393
TN_protein_Th0	GSEA	GSE15930_NAIVE_VS_24H_IN_VITRO_STIM_INFAB_CD8_TCELL_DN	154	0.33429	1.40037e-12	1.04975e-10	1.05815	0.858192
TN_RNA_Th0	GSEA	MORF_RAD23A	294	0.245006	1.44314e-12	6.16866e-11	0.557368	0.494347
TM_protein_Th0	GSEA	MARKEY_RB1_ACUTE_LOF_DN	129	0.364054	1.47059e-12	9.65493e-11	1.41675	0.876205
TN_RNA_Th0	GSEA	GSE13738_TCR_VS_BYSTANDER_ACTIVATED_CD4_TCELL_UP	100	0.411893	1.56241e-12	6.65016e-11	1.06372	1.0081
TN_protein_Th0	GSEA	MORI_PRE_BI_LYMPHOCYTE_UP	48	0.591236	1.62514e-12	1.20922e-10	2.40487	2.39046
TM_protein_Th0	GSEA	LE_EGR2_TARGETS_UP	58	0.538338	1.62673e-12	1.06107e-10	2.19345	2.41725
TN_protein_Th0	GSEA	GSE13485_DAY3_VS_DAY7_YF17D_VACCINE_PBMC_DN	72	0.483786	1.62768e-12	1.20221e-10	1.4981	1.09357
TN_protein_Th0	GSEA	TONKS_TARGETS_OF_RUNX1_RUNX1T1_FUSION_MONOCYTE_UP	101	0.409518	1.63555e-12	1.19921e-10	1.02119	0.919794
TN_RNA_Th0	GSEA	TAKEDA_TARGETS_OF_NUP98_HOXA9_FUSION_8D_UP	35	0.690845	1.71355e-12	7.2627e-11	2.39693	2.06357
TM_protein_Th0	GSEA	GSE1460_INTRATHYMIC_T_PROGENITOR_VS_NAIVE_CD4_TCELL_ADULT_BLOOD_DN	70	-0.489942	1.73499e-12	1.12438e-10	-0.511418	-0.567868
TM_protein_Th0	GSEA	GNF2_HCK	28	-0.771582	1.74947e-12	1.1265e-10	-1.51344	-1.01906
TM_protein_Th0	GSEA	GNF2_MYD88	43	-0.623344	1.76816e-12	1.13128e-10	-0.676773	-0.72867
TM_RNA_Th0	GSEA	GSE17974_1.5H_VS_72H_IL4_AND_ANTI_IL12_ACT_CD4_TCELL_DN	112	0.388525	1.80526e-12	5.39698e-11	1.14256	0.861191
TM_RNA_Th0	GSEA	GSE22886_UNSTIM_VS_STIM_MEMORY_TCELL_UP	74	-0.47631	1.80677e-12	5.38546e-11	-0.483114	-0.306879
TM_RNA_Th0	GSEA	TANG_SENESCENCE_TP53_TARGETS_DN	28	0.770505	1.8776e-12	5.58003e-11	3.96367	4.04733
TM_RNA_Th0	GSEA	GAVIN_FOXP3_TARGETS_CLUSTER_P6	42	0.629854	1.88696e-12	5.59131e-11	3.64257	4.51209
TM_RNA_Th0	GSEA	GSE29614_CTRL_VS_TIV_FLU_VACCINE_PBMC_2007_DN	44	0.615411	1.89836e-12	5.60854e-11	3.15586	2.77579
TM_protein_Th0	GSEA	GNF2_CENPE	24	0.831429	1.93673e-12	1.23129e-10	3.34519	3.76738
TM_protein_Th0	GSEA	GSE22886_NAIVE_TCELL_VS_MONOCYTE_DN	75	-0.472428	1.95548e-12	1.23539e-10	-0.69279	-0.49681
TM_RNA_Th0	GSEA	GSE3982_EOSINOPHIL_VS_TH2_DN	123	0.370215	2.04294e-12	6.01798e-11	1.05832	1.00548
TM_RNA_Th0	GSEA	GNF2_MLH1	39	0.652293	2.06382e-12	6.06173e-11	1.41105	1.23107
TM_RNA_Th0	GSEA	TAKEDA_TARGETS_OF_NUP98_HOXA9_FUSION_8D_UP	35	0.6883	2.06506e-12	6.04768e-11	2.41717	2.12117
TN_RNA_Th0	GSEA	SONG_TARGETS_OF_IE86_CMV_PROTEIN	41	0.636223	2.07647e-12	8.76393e-11	1.97921	1.66449
TN_RNA_Th0	GSEA	GSE37416_CTRL_VS_12H_F_TULARENSIS_LVS_NEUTROPHIL_DN	96	0.417658	2.13225e-12	8.96169e-11	1.13313	0.81072
TM_RNA_Th0	GSEA	GNF2_NS	35	0.687729	2.15321e-12	6.28749e-11	1.3833	1.31077
TM_protein_Th0	GSEA	GSE1460_INTRATHYMIC_T_PROGENITOR_VS_NAIVE_CD4_TCELL_ADULT_BLOOD_UP	113	0.385403	2.17773e-12	1.36721e-10	1.20354	0.835927
TM_protein_Th0	GSEA	GSE10239_NAIVE_VS_DAY4.5_EFF_CD8_TCELL_DN	121	0.37267	2.1923e-12	1.36781e-10	1.29464	0.874699
TN_RNA_Th0	GSEA	GSE15930_NAIVE_VS_48H_IN_VITRO_STIM_IL12_CD8_TCELL_DN	144	0.342332	2.19557e-12	9.18936e-11	1.08106	0.647965
TN_protein_Th0	GSEA	GNF2_CENPE	24	0.828859	2.26343e-12	1.64755e-10	3.60157	4.12079
TM_protein_Th0	GSEA	GNF2_RRM2	26	0.796351	2.28279e-12	1.41547e-10	3.38996	3.75242
TN_RNA_Th0	GSEA	GSE12366_GC_VS_NAIVE_BCELL_UP	106	0.397286	2.28556e-12	9.52632e-11	1.49354	0.726602
TM_RNA_Th0	GSEA	GSE3982_DC_VS_TH2_DN	97	0.414948	2.28996e-12	6.66743e-11	1.38709	1.09575
TM_RNA_Th0	GSEA	LEE_DIFFERENTIATING_T_LYMPHOCYTE	120	-0.373851	2.29289e-12	6.65667e-11	-0.273836	-0.153383
TM_RNA_Th0	GSEA	GSE30962_ACUTE_VS_CHRONIC_LCMV_SECONDARY_INF_CD8_TCELL_DN	90	0.430447	2.30586e-12	6.67504e-11	1.70919	1.25245
TM_RNA_Th0	GSEA	GSE14000_UNSTIM_VS_4H_LPS_DC_TRANSLATED_RNA_DN	67	0.497776	2.32039e-12	6.69779e-11	1.64342	1.50708
TM_RNA_Th0	GSEA	BORCZUK_MALIGNANT_MESOTHELIOMA_UP	221	0.277996	2.3305e-12	6.70769e-11	0.897708	0.763284
TN_protein_Th0	GSEA	GARY_CD5_TARGETS_DN	313	0.235639	2.33233e-12	1.68549e-10	0.654085	0.548191
TM_protein_Th0	GSEA	REACTOME_CELL_CYCLE	230	0.272639	2.37146e-12	1.46143e-10	0.974256	0.627955
TM_protein_Th0	GSEA	MORI_PRE_BI_LYMPHOCYTE_UP	48	0.586347	2.47045e-12	1.51315e-10	2.20412	2.3224
TM_RNA_Th0	GSEA	OXFORD_RALA_OR_RALB_TARGETS_UP	34	0.695792	2.47145e-12	7.09306e-11	2.63328	1.95158
TM_RNA_Th0	GSEA	WANG_RESPONSE_TO_GSK3_INHIBITOR_SB216763_UP	125	-0.365555	2.59734e-12	7.43313e-11	-0.319747	-0.349429
TM_protein_Th0	GSEA	GNF2_RFC3	30	0.739592	2.62023e-12	1.59516e-10	2.58485	2.95155
TM_protein_Th0	GSEA	CELL_CYCLE_GO_0007049	155	0.329001	2.67355e-12	1.61782e-10	1.19707	0.799732
TN_protein_Th0	GSEA	GNF2_RRM2	26	0.793825	2.67614e-12	1.92013e-10	3.72911	4.22308
TN_RNA_Th0	GSEA	MORF_CSNK2B	249	0.261646	2.79145e-12	1.15868e-10	0.596952	0.528794
TM_RNA_Th0	GOBP slim name	ribosome biogenesis	18	0.35568	0.00907492	0.0313795	0.815065	0.840708
TN_RNA_Th0	GSEA	GSE36476_CTRL_VS_TSST_ACT_16H_MEMORY_CD4_TCELL_OLD_DN	133	0.35404	2.83106e-12	1.17029e-10	1.05737	0.845373
TN_RNA_Th0	GSEA	GNF2_SMC2L1	19	0.926003	2.98277e-12	1.22795e-10	4.33727	3.82035
TN_RNA_Th0	GSEA	GSE15930_NAIVE_VS_72H_IN_VITRO_STIM_TRICHOSTATINA_CD8_TCELL_DN	129	0.358914	3.00888e-12	1.23364e-10	1.29554	0.767233
TM_protein_Th0	GSEA	JAATINEN_HEMATOPOIETIC_STEM_CELL_DN	66	-0.498679	3.07049e-12	1.84689e-10	-1.02367	-0.818812
TM_RNA_Th0	GSEA	GSE15930_NAIVE_VS_72H_IN_VITRO_STIM_CD8_TCELL_DN	120	0.371666	3.07158e-12	8.76535e-11	1.49161	1.07038
TM_protein_Th0	GSEA	GNF2_STAT6	58	-0.531358	3.1323e-12	1.87285e-10	-0.486016	-0.624222
TM_RNA_Th0	GSEA	REACTOME_METABOLISM_OF_AMINO_ACIDS_AND_DERIVATIVES	106	0.394548	3.22611e-12	9.18025e-11	0.973011	0.913671
TN_protein_Th0	GSEA	REN_BOUND_BY_E2F	40	0.637884	3.36052e-12	2.39407e-10	2.27858	2.32011
TN_RNA_Th0	GSEA	PUJANA_XPRSS_INT_NETWORK	127	0.360813	3.38037e-12	1.38032e-10	1.32526	0.65859
TM_RNA_Th0	GSEA	V$E2F_Q6	118	0.373967	3.39948e-12	9.64626e-11	1.18361	0.912712
TM_RNA_Th0	GSEA	FURUKAWA_DUSP6_TARGETS_PCI35_DN	33	0.701627	3.41138e-12	9.65276e-11	3.28886	2.54591
TM_RNA_Th0	GSEA	GSE1460_DP_THYMOCYTE_VS_NAIVE_CD4_TCELL_ADULT_BLOOD_UP	108	0.390472	3.42752e-12	9.67119e-11	1.2685	0.920855
TN_protein_Th0	GSEA	LEE_BMP2_TARGETS_UP	156	-0.326186	3.50736e-12	2.48109e-10	-0.33407	-0.442855
TN_RNA_Th0	GSEA	PUJANA_BRCA2_PCC_NETWORK	281	0.245802	3.58477e-12	1.45786e-10	1.08765	0.539266
TN_protein_Th0	GSEA	REACTOME_DNA_STRAND_ELONGATION	29	0.747364	3.60032e-12	2.52904e-10	2.55924	2.56411
TM_protein_Th0	GSEA	GSE36476_CTRL_VS_TSST_ACT_16H_MEMORY_CD4_TCELL_YOUNG_DN	117	0.374842	3.71991e-12	2.21103e-10	1.00196	0.831829
TM_RNA_Th0	GSEA	NAKAMURA_CANCER_MICROENVIRONMENT_DN	31	0.72211	3.82166e-12	1.07531e-10	2.49426	1.89176
TN_RNA_Th0	GSEA	RB_P107_DN.V1_UP	58	0.529111	3.86102e-12	1.56387e-10	1.76205	1.54489
TN_protein_Th0	GSEA	GSE24634_NAIVE_CD4_TCELL_VS_DAY3_IL4_CONV_TREG_DN	139	0.344258	3.90684e-12	2.72529e-10	0.982867	0.856957
TM_RNA_Th0	GSEA	GREENBAUM_E2A_TARGETS_UP	19	0.920509	4.00146e-12	1.12276e-10	4.24429	4.64008
TN_RNA_Th0	GSEA	JISON_SICKLE_CELL_DISEASE_DN	115	-0.377191	4.14194e-12	1.67091e-10	-0.40533	-0.395537
TM_protein_Th0	GSEA	GSE22886_NAIVE_CD4_TCELL_VS_MONOCYTE_DN	81	-0.448024	4.14618e-12	2.4499e-10	-0.750047	-0.49681
TN_RNA_Th0	GSEA	GSE360_HIGH_DOSE_B_MALAYI_VS_M_TUBERCULOSIS_DC_DN	80	0.450706	4.1773e-12	1.67844e-10	1.38378	1.08911
TN_RNA_Th0	GSEA	GSE9650_EFFECTOR_VS_MEMORY_CD8_TCELL_UP	108	0.388824	4.21988e-12	1.68879e-10	1.59442	0.784254
TM_protein_Th0	GSEA	SMID_BREAST_CANCER_NORMAL_LIKE_UP	133	-0.351166	4.2339e-12	2.48711e-10	-0.375177	-0.556641
TN_RNA_Th0	GSEA	BIDUS_METASTASIS_UP	131	0.353565	4.35598e-12	1.73634e-10	1.45107	0.628273
TM_protein_Th0	GSEA	CELL_CYCLE_PROCESS	105	0.393934	4.37846e-12	2.55707e-10	1.38599	1.00187
TN_RNA_Th0	GSEA	GNF2_H2AFX	19	0.91862	4.42499e-12	1.75688e-10	4.51809	3.39925
TM_protein_Th0	GSEA	REACTOME_DNA_STRAND_ELONGATION	29	0.744109	4.46063e-12	2.59e-10	2.33511	2.71003
TN_protein_Th0	GSEA	YU_MYC_TARGETS_UP	25	0.800755	4.5664e-12	3.16341e-10	2.83368	2.41665
TN_RNA_Th0	GSEA	GSE13411_PLASMA_CELL_VS_MEMORY_BCELL_UP	72	0.473732	4.63372e-12	1.83251e-10	2.09267	1.03434
TM_protein_Th0	GSEA	MODULE_62	66	-0.494481	4.65426e-12	2.6869e-10	-0.381631	-0.479006
TM_protein_Th0	GSEA	REACTOME_GPCR_DOWNSTREAM_SIGNALING	60	-0.518264	4.68378e-12	2.68849e-10	-0.561554	-0.579936
TN_RNA_Th0	GSEA	GSE17974_0H_VS_48H_IN_VITRO_ACT_CD4_TCELL_DN	113	0.379399	4.73846e-12	1.86658e-10	1.08805	0.788251
TM_RNA_Th0	GSEA	ODONNELL_TFRC_TARGETS_DN	51	0.561408	4.79386e-12	1.34135e-10	2.92583	2.27216
TM_protein_Th0	GSEA	CELLULAR_BIOSYNTHETIC_PROCESS	172	0.309044	4.85956e-12	2.77354e-10	0.750216	0.743895
TN_RNA_Th0	GSEA	GREENBAUM_E2A_TARGETS_UP	19	0.916751	4.88741e-12	1.91774e-10	4.83704	4.59342
TM_protein_Th0	GSEA	REN_BOUND_BY_E2F	40	0.632691	5.01771e-12	2.84762e-10	1.97587	1.85822
TM_protein_Th0	GSEA	MORI_LARGE_PRE_BII_LYMPHOCYTE_UP	56	0.535362	5.08127e-12	2.86749e-10	1.9722	1.74673
TN_protein_Th0	GOBP slim name	carbohydrate transport	42	0.353222	7.83214e-05	0.000576365	0.86154	0.888057
TM_protein_Th0	GSEA	GSE22886_UNSTIM_VS_STIM_MEMORY_TCELL_DN	149	0.330982	5.11609e-12	2.87101e-10	0.902791	0.810709
TM_protein_Th0	GSEA	MODULE_93	98	-0.406197	5.11688e-12	2.8555e-10	-0.316296	-0.570744
TN_protein_Th0	GSEA	LINDGREN_BLADDER_CANCER_CLUSTER_3_UP	164	0.315877	5.15193e-12	3.5446e-10	1.29352	0.770616
TM_RNA_Th0	GSEA	GSE24634_TREG_VS_TCONV_POST_DAY10_IL4_CONVERSION_DN	55	-0.539916	5.19332e-12	1.44908e-10	-1.28685	-0.695877
TM_RNA_Th0	GSEA	GSE17974_2H_VS_72H_UNTREATED_IN_VITRO_CD4_TCELL_DN	121	0.36609	5.28523e-12	1.47064e-10	1.03242	0.865962
TM_RNA_Th0	GSEA	DANG_MYC_TARGETS_UP	109	0.385281	5.29098e-12	1.46817e-10	1.13952	1.12826
TM_RNA_Th0	GSEA	WONG_MITOCHONDRIA_GENE_MODULE	164	0.315684	5.30707e-12	1.46858e-10	0.745578	0.875654
TM_protein_Th0	GSEA	CHICAS_RB1_TARGETS_GROWING	90	0.423112	5.38362e-12	2.98776e-10	1.52212	1.53934
TM_protein_Th0	GSEA	MULLIGHAN_MLL_SIGNATURE_2_UP	215	-0.276943	5.38873e-12	2.97416e-10	-0.148254	-0.185647
TM_protein_Th0	GSEA	MODULE_244	122	0.364301	5.51481e-12	3.02712e-10	1.13715	0.92316
TN_RNA_Th0	GSEA	TANG_SENESCENCE_TP53_TARGETS_DN	28	0.753909	5.51774e-12	2.15664e-10	4.37531	4.2443
TM_protein_Th0	GSEA	JOHNSTONE_PARVB_TARGETS_3_DN	490	0.188282	5.52392e-12	3.01564e-10	0.751641	0.477255
TN_RNA_Th0	GSEA	GSE22886_NAIVE_CD4_TCELL_VS_48H_ACT_TH2_UP	70	-0.47857	5.55808e-12	2.16399e-10	-0.579448	-0.531555
TM_RNA_Th0	GSEA	GSE13485_DAY1_VS_DAY21_YF17D_VACCINE_PBMC_DN	116	0.373261	5.61273e-12	1.5489e-10	0.863505	0.883194
TM_RNA_Th0	GSEA	MORF_DAP3	164	0.315314	5.61748e-12	1.54596e-10	0.734571	0.708804
TM_protein_Th0	GSEA	BENPORATH_PROLIFERATION	92	0.418102	5.67965e-12	3.0839e-10	1.45943	1.29651
TN_protein_Th0	GSEA	REACTOME_TRANSLATION	123	0.362439	5.82616e-12	3.98121e-10	0.658373	0.698174
TN_protein_Th0	GSEA	LE_EGR2_TARGETS_UP	58	0.524473	5.93006e-12	4.02483e-10	2.31371	2.3605
TM_protein_Th0	GSEA	GSE3982_CENT_MEMORY_CD4_TCELL_VS_TH1_DN	120	0.366661	5.96539e-12	3.22163e-10	1.09002	0.791384
TM_RNA_Th0	GOBP slim name	cytokinesis	40	0.350064	0.000133163	0.000868587	1.59298	0.860757
TM_RNA_Th0	GSEA	GSE26669_CTRL_VS_COSTIM_BLOCK_MLR_CD8_TCELL_UP	118	0.36941	6.18511e-12	1.69753e-10	0.937573	0.907393
TN_RNA_Th0	GSEA	GSE1432_CTRL_VS_IFNG_24H_MICROGLIA_DN	103	0.394742	6.2658e-12	2.43011e-10	1.16202	0.891934
TN_RNA_Th0	GSEA	WINTER_HYPOXIA_UP	42	0.614195	6.53363e-12	2.52424e-10	1.87668	1.19209
TN_RNA_Th0	GSEA	MOLENAAR_TARGETS_OF_CCND1_AND_CDK4_DN	25	0.794412	6.71265e-12	2.58347e-10	3.69459	3.01001
TN_RNA_Th0	GSEA	GSE25087_FETAL_VS_ADULT_TCONV_UP	87	0.428105	6.83428e-12	2.62024e-10	1.17624	0.809403
TM_RNA_Th0	GSEA	GARY_CD5_TARGETS_DN	313	0.23048	6.91174e-12	1.89178e-10	0.771506	0.585823
TN_RNA_Th0	GSEA	GSE6269_HEALTHY_VS_STREP_AUREUS_INF_PBMC_UP	89	-0.423204	6.94428e-12	2.65229e-10	-0.512257	-0.622567
TN_protein_Th0	GSEA	GSE24634_TREG_VS_TCONV_POST_DAY5_IL4_CONVERSION_UP	147	0.331051	6.956e-12	4.68946e-10	0.94037	0.844209
TM_RNA_Th0	GSEA	GSE3982_BASOPHIL_VS_TH2_DN	120	0.365208	7.22047e-12	1.97091e-10	1.0011	1.00597
TN_RNA_Th0	GSEA	MORF_HAT1	146	0.331717	7.40724e-12	2.8184e-10	0.705298	0.64003
TM_RNA_Th0	GSEA	V$E2F_Q4	120	0.364947	7.4725e-12	2.03418e-10	1.16458	0.893168
TM_RNA_Th0	GSEA	RHODES_CANCER_META_SIGNATURE	47	0.578894	7.69421e-12	2.08887e-10	1.83521	1.29974
TN_protein_Th0	GSEA	CELLULAR_BIOSYNTHETIC_PROCESS	172	0.306064	7.75572e-12	5.19375e-10	0.766628	0.707093
TM_RNA_Th0	GSEA	MENSSEN_MYC_TARGETS	39	0.634926	7.75938e-12	2.10089e-10	1.43905	1.41934
TM_protein_Th0	GSEA	GSE3982_CENT_MEMORY_CD4_TCELL_VS_TH2_DN	125	0.357425	7.79244e-12	4.18583e-10	1.19701	0.828588
TN_RNA_Th0	GSEA	GSE17974_1.5H_VS_72H_IL4_AND_ANTI_IL12_ACT_CD4_TCELL_DN	112	0.377047	7.89074e-12	2.99104e-10	1.0893	0.803672
TN_RNA_Th0	GSEA	SHAFFER_IRF4_TARGETS_IN_ACTIVATED_B_LYMPHOCYTE	50	0.561115	7.8909e-12	2.97985e-10	1.53355	1.25248
TM_protein_Th0	GSEA	WILCOX_PRESPONSE_TO_ROGESTERONE_UP	60	0.512665	7.91167e-12	4.22727e-10	1.7514	1.56808
TM_RNA_Th0	GSEA	GSE29618_MONOCYTE_VS_MDC_UP	59	-0.516921	7.92846e-12	2.1409e-10	-1.00043	-0.717556
TM_RNA_Th0	GSEA	MORF_AATF	173	0.304817	8.2431e-12	2.21989e-10	0.729618	0.739933
TM_RNA_Th0	GSEA	MODULE_57	27	0.761202	8.28814e-12	2.22605e-10	2.95033	2.56698
TN_protein_Th0	GSEA	MORI_LARGE_PRE_BII_LYMPHOCYTE_UP	56	0.529563	8.58022e-12	5.70783e-10	2.17138	1.87993
TM_RNA_Th0	GSEA	LEE_LIVER_CANCER_SURVIVAL_DN	99	0.399597	8.84927e-12	2.37042e-10	1.18032	1.02509
TN_RNA_Th0	GSEA	WHITFIELD_CELL_CYCLE_LITERATURE	23	0.823075	8.96926e-12	3.37439e-10	4.06823	3.56109
TM_RNA_Th0	GSEA	GSE15930_NAIVE_VS_72H_IN_VITRO_STIM_IL12_CD8_TCELL_DN	116	0.369556	9.05589e-12	2.41932e-10	1.19797	1.05522
TN_RNA_Th0	GSEA	PENG_LEUCINE_DEPRIVATION_DN	154	0.321775	9.17884e-12	3.44035e-10	0.86258	0.734821
TM_RNA_Th0	GSEA	GNF2_MKI67	16	0.98551	9.27513e-12	2.47132e-10	5.66214	6.36759
TM_RNA_Th0	GSEA	MODULE_118	147	0.329014	9.338e-12	2.48149e-10	1.43267	0.910126
TM_RNA_Th0	GOBP slim name	chromosome segregation	60	0.3471	3.63698e-06	3.07004e-05	1.58118	0.853388
TM_RNA_Th0	GSEA	GNF2_XRCC5	66	0.487358	9.35324e-12	2.47898e-10	0.9483	1.02079
TM_protein_Th0	GSEA	GNF2_MKI67	16	0.984423	9.77296e-12	5.19415e-10	4.10045	4.19735
TN_protein_Th0	GSEA	FURUKAWA_DUSP6_TARGETS_PCI35_DN	33	0.685716	1.0331e-11	6.82731e-10	2.85918	3.16093
TN_RNA_Th0	GSEA	GNF2_CKS1B	25	0.786938	1.05302e-11	3.93219e-10	3.07767	2.09479
TM_RNA_Th0	GSEA	GSE13738_RESTING_VS_TCR_ACTIVATED_CD4_TCELL_UP	41	-0.615161	1.07154e-11	2.83254e-10	-0.591662	-0.650594
TN_RNA_Th0	GOBP slim name	cytokinesis	40	0.343569	0.000177078	0.00149475	1.73903	0.844038
TM_RNA_Th0	GSEA	GNF2_MSH2	24	0.802663	1.07987e-11	2.84705e-10	2.33768	2.04555
TM_protein_Th0	GSEA	MOOTHA_VOXPHOS	63	-0.496587	1.14188e-11	6.03692e-10	-0.377437	-0.626509
TN_RNA_Th0	GSEA	GSE24081_CONTROLLER_VS_PROGRESSOR_HIV_SPECIFIC_CD8_TCELL_DN	79	0.443942	1.16196e-11	4.32292e-10	1.59329	1.04933
TM_RNA_Th0	GSEA	GSE18791_UNSTIM_VS_NEWCATSLE_VIRUS_DC_10H_DN	72	0.464603	1.17633e-11	3.09326e-10	1.48921	1.41567
TN_RNA_Th0	GSEA	BOYAULT_LIVER_CANCER_SUBCLASS_G3_UP	143	0.331757	1.18911e-11	4.40762e-10	0.964348	0.601333
TM_protein_Th0	GSEA	ODONNELL_TFRC_TARGETS_DN	51	0.550299	1.24585e-11	6.55213e-10	2.23149	2.57247
TM_RNA_Th0	GSEA	GOLDRATH_NAIVE_VS_EFF_CD8_TCELL_DN	102	0.390905	1.25134e-11	3.28191e-10	1.97681	1.63087
TN_protein_Th0	GSEA	GNF2_MKI67	16	0.97917	1.25728e-11	8.25452e-10	4.39227	4.714
TM_protein_Th0	GSEA	PID_CXCR4_PATHWAY	64	-0.491698	1.26083e-11	6.59637e-10	-0.492443	-0.5446
TM_RNA_Th0	GSEA	GSE24634_TEFF_VS_TCONV_DAY5_IN_CULTURE_DN	75	-0.454569	1.27384e-11	3.33221e-10	-0.282909	-0.596703
TN_RNA_Th0	GSEA	GSE26495_NAIVE_VS_PD1HIGH_CD8_TCELL_DN	84	0.429724	1.29581e-11	4.78544e-10	1.18143	1.14938
TN_RNA_Th0	GSEA	GNF2_MKI67	16	0.977201	1.38139e-11	5.0828e-10	6.36308	6.86266
TM_protein_Th0	GSEA	GSE3982_EFF_MEMORY_CD4_TCELL_VS_TH2_DN	127	0.350343	1.39017e-11	7.23536e-10	1.05257	0.82093
TM_protein_Th0	GSEA	MODULE_84	161	-0.312038	1.4118e-11	7.31005e-10	-0.390434	-0.362475
TN_RNA_Th0	GSEA	MODULE_98	239	0.257876	1.44e-11	5.27912e-10	0.857636	0.54791
TM_RNA_Th0	GSEA	CELL_CYCLE_GO_0007049	155	0.317702	1.44126e-11	3.76037e-10	1.3585	0.810696
TM_protein_Th0	GSEA	GSE20715_0H_VS_48H_OZONE_LUNG_DN	102	0.389368	1.5039e-11	7.74702e-10	1.17953	0.872953
TN_RNA_Th0	GOBP slim name	nucleotide-sugar metabolic process	19	0.334198	0.0117829	0.0469679	0.600948	0.695842
TN_RNA_Th0	GSEA	BROWNE_INTERFERON_RESPONSIVE_GENES	39	0.625943	1.51856e-11	5.54688e-10	2.03901	1.7674
TN_RNA_Th0	GSEA	BENPORATH_ES_1	168	0.305069	1.5464e-11	5.62812e-10	1.20692	0.648961
TM_RNA_Th0	GSEA	SGCGSSAAA_V$E2F1DP2_01	81	0.435606	1.58423e-11	4.12269e-10	1.2235	1.00881
TM_RNA_Th0	GSEA	GSE3982_BCELL_VS_TH2_DN	83	0.430178	1.62334e-11	4.21355e-10	1.74999	1.31077
TN_RNA_Th0	GSEA	PENG_RAPAMYCIN_RESPONSE_DN	192	0.285697	1.62586e-11	5.89595e-10	0.674634	0.612363
TM_protein_Th0	GSEA	JOHNSTONE_PARVB_TARGETS_3_UP	188	-0.288529	1.6479e-11	8.44551e-10	-0.26026	-0.302846
TM_protein_Th0	GSEA	BIOSYNTHETIC_PROCESS	233	0.260019	1.72318e-11	8.78647e-10	0.672244	0.640754
TN_protein_Th0	GSEA	REACTOME_RESPIRATORY_ELECTRON_TRANSPORT	51	-0.546325	1.74556e-11	1.13858e-09	-0.519702	-0.575836
TN_RNA_Th0	GSEA	GSE3982_EOSINOPHIL_VS_TH1_DN	132	0.342046	1.76323e-11	6.3711e-10	0.872152	0.664174
TN_RNA_Th0	GSEA	MORF_RFC4	124	0.352622	1.76887e-11	6.36857e-10	0.955271	0.651281
TN_RNA_Th0	GSEA	WEST_ADRENOCORTICAL_TUMOR_UP	180	0.293917	1.84915e-11	6.63383e-10	1.07666	0.582037
TM_RNA_Th0	GSEA	TAKEDA_TARGETS_OF_NUP98_HOXA9_FUSION_10D_UP	46	0.574204	1.85898e-11	4.81276e-10	2.14092	2.16857
TN_protein_Th0	GSEA	REACTOME_CELL_CYCLE	230	0.261091	1.89706e-11	1.22942e-09	1.0028	0.705653
TN_RNA_Th0	GSEA	GSE2706_UNSTIM_VS_8H_LPS_AND_R848_DC_DN	64	0.487336	1.90697e-11	6.81691e-10	1.40625	1.15536
TN_RNA_Th0	GSEA	LEE_LIVER_CANCER_SURVIVAL_DN	99	0.393063	1.91341e-11	6.81569e-10	1.15835	0.727641
TN_RNA_Th0	GSEA	GSE13738_RESTING_VS_TCR_ACTIVATED_CD4_TCELL_UP	41	-0.607519	1.91819e-11	6.80855e-10	-0.838551	-0.83047
TM_RNA_Th0	GSEA	V$E2F1_Q3	108	0.376582	1.9272e-11	4.97654e-10	1.16012	0.958105
TN_RNA_Th0	GSEA	GSE34205_HEALTHY_VS_FLU_INF_INFANT_PBMC_UP	89	-0.413684	2.02087e-11	7.14775e-10	-0.401539	-0.395537
TN_RNA_Th0	GSEA	GSE26495_NAIVE_VS_PD1LOW_CD8_TCELL_DN	78	0.441407	2.02935e-11	7.15257e-10	1.33262	1.21721
TN_RNA_Th0	GSEA	ALCALAY_AML_BY_NPM1_LOCALIZATION_DN	74	0.452969	2.03871e-11	7.16042e-10	2.14119	1.09486
TN_RNA_Th0	KEGG name	Ribosome	74	-0.452617	2.11254e-11	5.47148e-09	-0.386881	-0.470359
TN_RNA_Th0	GSEA	GSE18791_CTRL_VS_NEWCASTLE_VIRUS_DC_4H_DN	68	0.471642	2.16703e-11	7.5846e-10	1.64431	1.30943
TM_protein_Th0	GSEA	GSE24634_TREG_VS_TCONV_POST_DAY7_IL4_CONVERSION_DN	51	-0.543315	2.24988e-11	1.14142e-09	-0.89491	-0.637058
TM_RNA_Th0	GSEA	REACTOME_M_G1_TRANSITION	58	0.509658	2.27889e-11	5.8696e-10	1.32895	1.01038
TN_RNA_Th0	GSEA	REACTOME_3_UTR_MEDIATED_TRANSLATIONAL_REGULATION	90	-0.410216	2.31049e-11	8.05864e-10	-0.355543	-0.440434
TN_RNA_Th0	GSEA	GSE2706_UNSTIM_VS_2H_LPS_AND_R848_DC_DN	56	0.51831	2.33456e-11	8.11442e-10	1.60137	1.14059
TM_protein_Th0	GSEA	SHEPARD_CRUSH_AND_BURN_MUTANT_UP	93	0.403518	2.34684e-11	1.18462e-09	0.878567	1.01402
TN_protein_Th0	GSEA	GSE17974_0H_VS_24H_IN_VITRO_ACT_CD4_TCELL_DN	103	0.38374	2.35874e-11	1.51882e-09	1.20052	0.780566
TM_RNA_Th0	GSEA	GSE3982_MAST_CELL_VS_TH2_DN	109	0.373209	2.36614e-11	6.07875e-10	1.2408	0.894181
TM_protein_Th0	GSEA	YU_MYC_TARGETS_UP	25	0.772975	2.41515e-11	1.21301e-09	2.57859	3.1168
TM_RNA_Th0	GSEA	GSE7460_CTRL_VS_TGFB_TREATED_ACT_TREG_UP	107	0.376265	2.46739e-11	6.32269e-10	1.21648	0.877452
TM_RNA_Th0	GSEA	GSE17974_CTRL_VS_ACT_IL4_AND_ANTI_IL12_72H_CD4_TCELL_DN	114	0.364329	2.60559e-11	6.65985e-10	0.993129	0.852759
TM_protein_Th0	GSEA	DANG_MYC_TARGETS_UP	109	0.372378	2.61891e-11	1.30881e-09	0.933223	0.829474
TN_RNA_Th0	GSEA	GSE24634_NAIVE_CD4_TCELL_VS_DAY3_IL4_CONV_TREG_UP	69	-0.466217	2.6436e-11	9.15689e-10	-0.620764	-0.723353
TN_RNA_Th0	GSEA	VERNELL_RETINOBLASTOMA_PATHWAY_UP	32	0.68188	2.71789e-11	9.38187e-10	2.20386	1.69609
TN_RNA_Th0	GSEA	KAMMINGA_EZH2_TARGETS	31	0.692453	2.76726e-11	9.51958e-10	2.90461	2.09479
TM_protein_Th0	Corum	55S ribosome, mitochondrial	62	0.490505	2.90239e-11	2.20291e-08	0.85057	0.825682
TM_RNA_Th0	GSEA	GSE1460_INTRATHYMIC_T_PROGENITOR_VS_CD4_THYMOCYTE_UP	93	0.401452	2.96256e-11	7.55302e-10	1.09269	0.953623
TM_protein_Th0	GSEA	GSE17974_0H_VS_4H_IN_VITRO_ACT_CD4_TCELL_DN	105	0.378035	3.03355e-11	1.50852e-09	0.91101	0.907684
TM_protein_Th0	GSEA	GSE30962_ACUTE_VS_CHRONIC_LCMV_PRIMARY_INF_CD8_TCELL_DN	98	0.390839	3.10865e-11	1.53825e-09	1.21983	1.11712
TM_protein_Th0	GSEA	KEGG_CHEMOKINE_SIGNALING_PATHWAY	74	-0.448783	3.10957e-11	1.53116e-09	-0.445736	-0.442753
TM_RNA_Th0	GOBP slim name	DNA replication	114	0.333495	1.04073e-09	3.31879e-08	1.29499	0.867855
TM_protein_Th0	GSEA	GNF2_SELL	40	-0.608223	3.1789e-11	1.55766e-09	-0.701343	-0.757749
TN_RNA_Th0	GSEA	GSE13485_CTRL_VS_DAY3_YF17D_VACCINE_PBMC_DN	85	0.418851	3.2148e-11	1.10214e-09	1.39949	0.942466
TN_RNA_Th0	GSEA	GRUETZMANN_PANCREATIC_CANCER_UP	188	0.28431	3.22784e-11	1.10284e-09	0.950803	0.657287
TM_protein_Th0	GOBP slim name	mitosis	135	0.325517	9.80211e-11	9.70071e-10	1.15297	0.743284
TN_protein_Th0	GSEA	SHEPARD_CRUSH_AND_BURN_MUTANT_UP	93	0.400603	3.25925e-11	2.0853e-09	0.890287	0.990192
TM_protein_Th0	GSEA	GNF2_PTPN6	32	-0.679076	3.27366e-11	1.59631e-09	-0.834726	-0.849147
TN_protein_Th0	GSEA	THEILGAARD_NEUTROPHIL_AT_SKIN_WOUND_DN	160	-0.307153	3.33762e-11	2.12192e-09	-0.266177	-0.24744
TM_protein_Th0	GSEA	GSE29614_CTRL_VS_TIV_FLU_VACCINE_PBMC_2007_DN	44	0.579407	3.36195e-11	1.63144e-09	2.00014	1.55882
TN_RNA_Th0	GSEA	KAUFFMANN_MELANOMA_RELAPSE_UP	37	0.631115	3.4406e-11	1.17155e-09	2.26374	1.66449
TN_protein_Th0	GSEA	KAMMINGA_EZH2_TARGETS	31	0.68909	3.44636e-11	2.17728e-09	2.6317	2.41665
TM_RNA_Th0	GSEA	GSE36476_CTRL_VS_TSST_ACT_40H_MEMORY_CD4_TCELL_OLD_UP	45	-0.572574	3.47191e-11	8.82919e-10	-0.691097	-0.704995
TN_RNA_Th0	GSEA	MODULE_125	34	0.658015	3.48198e-11	1.18164e-09	2.21179	1.62213
TM_protein_Th0	GSEA	FRASOR_RESPONSE_TO_SERM_OR_FULVESTRANT_DN	32	0.67752	3.62838e-11	1.75227e-09	2.42172	2.7922
TN_RNA_Th0	GSEA	YANG_BCL3_TARGETS_UP	112	0.364668	3.69252e-11	1.24887e-09	1.80786	0.922541
TM_RNA_Th0	GSEA	NUCLEUS	829	0.143855	3.72468e-11	9.44808e-10	0.625981	0.486533
TN_protein_Th0	GSEA	GSE29614_CTRL_VS_TIV_FLU_VACCINE_PBMC_2007_DN	44	0.578033	3.73922e-11	2.34753e-09	2.22651	1.44085
TM_protein_Th0	GOBP slim name	nuclear division	135	0.325517	9.80211e-11	9.37735e-10	1.15297	0.743284
TM_RNA_Th0	GSEA	GSE10239_MEMORY_VS_DAY4.5_EFF_CD8_TCELL_DN	141	0.32571	3.78067e-11	9.56595e-10	1.11286	0.737192
TN_protein_Th0	GSEA	RODRIGUES_THYROID_CARCINOMA_POORLY_DIFFERENTIATED_DN	278	-0.234922	3.81179e-11	2.37822e-09	-0.187793	-0.0799872
TN_RNA_Th0	GSEA	GSE25087_TREG_VS_TCONV_FETUS_UP	72	0.452811	3.81924e-11	1.28739e-09	1.36065	1.03127
TN_RNA_Th0	GSEA	REACTOME_CELL_CYCLE_MITOTIC	200	0.274592	4.03123e-11	1.35431e-09	1.06758	0.582102
TM_RNA_Th0	GSEA	GSE3982_EFF_MEMORY_CD4_TCELL_VS_TH1_UP	50	-0.541571	4.04961e-11	1.02207e-09	-0.549109	-0.507011
TM_protein_Th0	GSEA	MODULE_18	208	0.269393	4.07744e-11	1.95971e-09	0.863296	0.681862
TN_protein_Th0	GSEA	BENPORATH_CYCLING_GENES	327	0.217274	4.09406e-11	2.53857e-09	0.9891	0.584909
TN_RNA_Th0	GSEA	WANG_CISPLATIN_RESPONSE_AND_XPC_UP	88	0.409312	4.19911e-11	1.406e-09	1.44073	1.02996
TN_protein_Th0	GSEA	REACTOME_SLC_MEDIATED_TRANSMEMBRANE_TRANSPORT	58	0.502615	4.26588e-11	2.62888e-09	1.4301	1.00471
TM_protein_Th0	GSEA	GSE36476_CTRL_VS_TSST_ACT_16H_MEMORY_CD4_TCELL_OLD_UP	64	-0.478268	4.45568e-11	2.1313e-09	-0.58929	-0.520176
TM_protein_Th0	GSEA	REACTOME_TRANSLATION	123	0.3468	4.49365e-11	2.13928e-09	0.663189	0.708376
TN_RNA_Th0	GSEA	GSE11057_NAIVE_CD4_VS_PBMC_CD4_TCELL_DN	94	0.395441	4.59894e-11	1.53476e-09	1.14694	0.804328
TN_RNA_Th0	GSEA	GSE18791_CTRL_VS_NEWCASTLE_VIRUS_DC_8H_DN	78	0.433464	4.60224e-11	1.53078e-09	1.43164	1.17809
TN_protein_Th0	GOBP slim name	rRNA processing	119	0.324797	1.27911e-09	3.67106e-08	0.677189	0.758393
TM_protein_Th0	GSEA	GNF2_ITGB2	37	-0.626703	4.70351e-11	2.22862e-09	-0.8959	-0.764047
TN_protein_Th0	GSEA	FRASOR_RESPONSE_TO_SERM_OR_FULVESTRANT_DN	32	0.673342	4.77795e-11	2.92649e-09	2.66816	2.60107
TM_RNA_Th0	GSEA	CHROMOSOME	82	0.422472	4.82059e-11	1.21361e-09	1.44341	1.09582
TM_RNA_Th0	GSEA	GSE24634_TREG_VS_TCONV_POST_DAY3_IL4_CONVERSION_DN	63	-0.48112	4.83351e-11	1.21381e-09	-0.690025	-0.595499
TN_protein_Th0	GSEA	GSE3982_EFF_MEMORY_CD4_TCELL_VS_TH2_DN	127	0.340821	4.85768e-11	2.95729e-09	1.06408	0.76438
TN_RNA_Th0	GSEA	KEGG_RIBOSOME	73	-0.447266	4.87953e-11	1.61765e-09	-0.378675	-0.464328
TM_RNA_Th0	GSEA	GSE34205_HEALTHY_VS_FLU_INF_INFANT_PBMC_UP	89	-0.405575	4.92847e-11	1.23458e-09	-0.240129	-0.210755
TN_protein_Th0	GSEA	REACTOME_INFLUENZA_LIFE_CYCLE	117	0.354408	5.07551e-11	3.0713e-09	0.643765	0.706385
TN_RNA_Th0	GSEA	GSE12845_NAIVE_VS_PRE_GC_TONSIL_BCELL_DN	144	0.320184	5.12732e-11	1.69421e-09	0.973604	0.639834
TM_RNA_Th0	GSEA	MORF_PRDX3	76	0.437789	5.2262e-11	1.3059e-09	0.942985	0.897829
TN_RNA_Th0	GSEA	GSE6566_STRONG_VS_WEAK_DC_STIMULATED_CD4_TCELL_DN	61	-0.487929	5.25468e-11	1.7306e-09	-0.557357	-0.485762
TN_protein_Th0	GSEA	ODONNELL_TFRC_TARGETS_DN	51	0.533079	5.28097e-11	3.17649e-09	2.26953	2.74069
TM_protein_Th0	GOBP slim name	chromosome segregation	60	0.317564	2.26482e-05	9.70156e-05	1.2765	0.857256
TN_RNA_Th0	GSEA	GSE10325_MYELOID_VS_LUPUS_MYELOID_DN	114	0.358172	5.57789e-11	1.83104e-09	1.15503	0.904951
TN_RNA_Th0	GSEA	GSE20715_0H_VS_48H_OZONE_TLR4_KO_LUNG_DN	111	0.362798	5.63359e-11	1.8433e-09	1.23635	0.8676
TM_protein_Th0	GSEA	REACTOME_METABOLISM_OF_PROTEINS	265	0.238161	5.68198e-11	2.6796e-09	0.558418	0.632546
TN_RNA_Th0	GSEA	GSE24634_IL4_VS_CTRL_TREATED_NAIVE_CD4_TCELL_DAY7_UP	93	0.39557	5.71496e-11	1.86386e-09	2.07028	0.826731
TM_RNA_Th0	GSEA	CELL_CYCLE_PHASE	88	0.406426	5.73992e-11	1.43071e-09	1.66684	1.04802
TM_protein_Th0	GSEA	CSR_LATE_UP.V1_UP	89	0.404123	5.77109e-11	2.70891e-09	1.20136	1.02224
TN_RNA_Th0	GSEA	MOOTHA_PGC	241	0.249075	5.77914e-11	1.87869e-09	0.698374	0.5952
TM_protein_Th0	GSEA	PENG_RAPAMYCIN_RESPONSE_DN	192	0.277758	5.79257e-11	2.70634e-09	0.735135	0.673784
TM_protein_Th0	GSEA	VANTVEER_BREAST_CANCER_METASTASIS_DN	55	0.512368	5.82649e-11	2.70959e-09	1.54791	1.00244
TN_RNA_Th0	GSEA	GSE17974_CTRL_VS_ACT_IL4_AND_ANTI_IL12_24H_CD4_TCELL_DN	128	0.338059	5.87155e-11	1.90257e-09	0.910787	0.787524
TM_RNA_Th0	GSEA	PATIL_LIVER_CANCER	360	0.206018	5.90759e-11	1.46886e-09	0.976071	0.595965
TN_protein_Th0	GSEA	MACROMOLECULE_BIOSYNTHETIC_PROCESS	166	0.297627	6.11468e-11	3.65607e-09	0.677334	0.66123
TN_protein_Th0	GSEA	JAATINEN_HEMATOPOIETIC_STEM_CELL_DN	66	-0.467385	6.28579e-11	3.73614e-09	-0.895061	-0.973254
TN_protein_Th0	GSEA	PENG_RAPAMYCIN_RESPONSE_DN	192	0.277138	6.38726e-11	3.77412e-09	0.735232	0.706244
TM_RNA_Th0	GSEA	FRASOR_RESPONSE_TO_SERM_OR_FULVESTRANT_DN	32	0.668631	6.50407e-11	1.61317e-09	2.6871	2.47522
TM_RNA_Th0	GSEA	GSE34205_HEALTHY_VS_RSV_INF_INFANT_PBMC_UP	86	-0.409825	6.53994e-11	1.61807e-09	-0.326112	-0.326352
TN_protein_Th0	GSEA	GSE29614_DAY3_VS_DAY7_TIV_FLU_VACCINE_PBMC_DN	75	0.438277	6.62619e-11	3.8924e-09	1.53094	0.930447
TM_RNA_Th0	GSEA	GSE1460_DP_THYMOCYTE_VS_NAIVE_CD4_TCELL_ADULT_BLOOD_DN	93	-0.394223	6.63427e-11	1.63738e-09	-0.391516	-0.2415
TM_RNA_Th0	GSEA	WANG_SMARCE1_TARGETS_DN	154	0.30804	6.67586e-11	1.6436e-09	0.865758	0.873541
TM_protein_Th0	GSEA	MISSIAGLIA_REGULATED_BY_METHYLATION_DN	76	0.435326	6.6911e-11	3.09733e-09	1.54773	1.32421
TN_RNA_Th0	GSEA	GSE3982_BCELL_VS_TH2_DN	83	0.416814	6.70395e-11	2.16531e-09	1.65538	1.19243
TM_protein_Th0	GSEA	WINTER_HYPOXIA_DN	27	-0.727069	6.70756e-11	3.09071e-09	-1.10571	-0.771388
TN_protein_Th0	GSEA	MODULE_18	208	0.266358	6.71592e-11	3.92218e-09	0.962071	0.708298
TN_RNA_Th0	GSEA	GSE11057_NAIVE_CD4_VS_PBMC_CD4_TCELL_UP	82	-0.419199	6.78082e-11	2.18312e-09	-0.507513	-0.41521
TN_protein_Th0	GSEA	CHICAS_RB1_TARGETS_SENESCENT	222	0.258063	6.82945e-11	3.96542e-09	0.946728	0.633465
TN_protein_Th0	GSEA	REACTOME_SYNTHESIS_OF_DNA	75	0.437647	7.05416e-11	4.07236e-09	1.39003	0.833734
TN_protein_Th0	GSEA	GSE13485_CTRL_VS_DAY7_YF17D_VACCINE_PBMC_DN	95	0.389319	7.25711e-11	4.16558e-09	1.19069	1.06872
TM_RNA_Th0	GSEA	GSE7460_CD8_TCELL_VS_TREG_ACT_DN	117	0.351437	7.33515e-11	1.80151e-09	1.19652	0.796543
TN_protein_Th0	GSEA	WINTER_HYPOXIA_DN	27	-0.725308	7.45306e-11	4.25375e-09	-1.19178	-1.0847
TM_protein_Th0	GSEA	GSE11057_CD4_EFF_MEM_VS_PBMC_DN	55	-0.509423	7.49096e-11	3.43592e-09	-0.712039	-0.655846
TN_protein_Th0	GSEA	PENG_LEUCINE_DEPRIVATION_DN	154	0.3071	7.62465e-11	4.3271e-09	0.822438	0.715609
TN_RNA_Th0	GSEA	GSE22886_UNSTIM_VS_IL15_STIM_NKCELL_UP	60	-0.487597	7.73494e-11	2.48235e-09	-0.587752	-0.642654
TM_protein_Th0	GSEA	RYTTCCTG_V$ETS2_B	379	-0.199791	7.94679e-11	3.62843e-09	-0.0492725	-0.0562416
TN_protein_Th0	KEGG name	Alzheimer's disease	98	-0.382296	8.24011e-11	2.13419e-08	-0.297302	-0.44041
TM_protein_Th0	GSEA	TRANSLATION	118	0.348945	8.33443e-11	3.7882e-09	0.773948	0.75551
TM_RNA_Th0	GSEA	FERREIRA_EWINGS_SARCOMA_UNSTABLE_VS_STABLE_UP	91	0.396286	8.40815e-11	2.06e-09	1.7613	1.12578
TM_RNA_Th0	GSEA	REACTOME_3_UTR_MEDIATED_TRANSLATIONAL_REGULATION	90	-0.398213	8.6221e-11	2.10727e-09	-0.190049	-0.284638
TN_RNA_Th0	GSEA	REACTOME_CELL_CYCLE	230	0.252261	8.77499e-11	2.80716e-09	1.00864	0.550775
TM_RNA_Th0	GOBP slim name	tRNA aminoacylation for protein translation	40	0.315599	0.000572335	0.00288175	0.809089	0.684789
TN_RNA_Th0	GSEA	GSE3982_BASOPHIL_VS_TH1_DN	119	0.346923	8.96096e-11	2.85755e-09	1.01369	0.796847
TN_RNA_Th0	GSEA	NUYTTEN_EZH2_TARGETS_DN	479	0.178817	9.28676e-11	2.95207e-09	0.861507	0.423736
TM_RNA_Th0	GSEA	WANG_CISPLATIN_RESPONSE_AND_XPC_UP	88	0.401917	9.3137e-11	2.27078e-09	1.34964	1.26774
TN_RNA_Th0	GSEA	TAKEDA_TARGETS_OF_NUP98_HOXA9_FUSION_10D_UP	46	0.55372	9.35147e-11	2.96327e-09	2.05201	2.116
TN_protein_Th0	GSEA	GNF2_CKS1B	25	0.749202	9.60576e-11	5.42078e-09	2.72884	2.18004
TN_RNA_Th0	GSEA	GSE37416_CTRL_VS_6H_F_TULARENSIS_LVS_NEUTROPHIL_DN	101	0.37532	9.62633e-11	3.04077e-09	1.20267	0.67782
TM_protein_Th0	GOBP slim name	mitotic cell cycle	274	0.313127	2.10024e-18	6.02769e-17	1.05738	0.651482
TM_RNA_Th0	GOBP slim name	mitochondrial translation	78	0.312281	2.10794e-06	2.01659e-05	0.714676	0.840441
TN_protein_Th0	GOBP slim name	mitotic cell cycle	274	0.309469	5.17006e-18	3.70952e-16	1.11927	0.740579
TN_RNA_Th0	GSEA	GEORGES_TARGETS_OF_MIR192_AND_MIR215	307	0.219367	9.82798e-11	3.09473e-09	0.904187	0.521019
TM_protein_Th0	GSEA	KAMMINGA_EZH2_TARGETS	31	0.672779	9.84735e-11	4.4557e-09	2.19944	2.61684
TN_RNA_Th0	GSEA	STEIN_ESRRA_TARGETS_RESPONSIVE_TO_ESTROGEN_DN	22	0.797841	9.9168e-11	3.11294e-09	2.69649	2.61887
TN_protein_Th0	GSEA	CELL_CYCLE_GO_0007049	155	0.304204	1.00127e-10	5.61883e-09	1.17516	0.730435
TN_RNA_Th0	GSEA	MORF_PPP1CC	137	0.322912	1.01734e-10	3.18355e-09	0.737844	0.583099
TN_protein_Th0	GSEA	MOLENAAR_TARGETS_OF_CCND1_AND_CDK4_DN	25	0.748186	1.01802e-10	5.68111e-09	2.80667	2.7933
TM_protein_Th0	GSEA	GRADE_COLON_AND_RECTAL_CANCER_UP	190	0.275549	1.01843e-10	4.58749e-09	0.8533	0.690618
TM_protein_Th0	GSEA	PID_TCR_PATHWAY	51	-0.52503	1.02174e-10	4.58186e-09	-0.530462	-0.528936
TN_RNA_Th0	GSEA	ODONNELL_TFRC_TARGETS_DN	51	0.524858	1.03611e-10	3.2322e-09	3.12872	2.24047
TM_protein_Th0	GSEA	REACTOME_INFLUENZA_VIRAL_RNA_TRANSCRIPTION_AND_REPLICATION	86	0.405443	1.03998e-10	4.64292e-09	0.736782	0.73188
TN_protein_Th0	GSEA	GSE17974_0H_VS_4H_IN_VITRO_ACT_CD4_TCELL_DN	105	0.367568	1.0405e-10	5.77446e-09	0.906236	0.897484
TN_RNA_Th0	GSEA	GSE6269_HEALTHY_VS_E_COLI_INF_PBMC_UP	84	-0.410001	1.05795e-10	3.29011e-09	-0.459049	-0.645854
TN_protein_Th0	GSEA	GSE3982_EFF_MEMORY_CD4_TCELL_VS_TH1_UP	50	-0.529594	1.0734e-10	5.92432e-09	-0.812905	-0.665532
TM_protein_Th0	GSEA	CUI_TCF21_TARGETS_2_UP	149	0.309567	1.07696e-10	4.78677e-09	1.12373	0.772257
TN_protein_Th0	GSEA	GSE9988_ANTI_TREM1_VS_VEHICLE_TREATED_MONOCYTES_DN	93	-0.389743	1.08567e-10	5.95932e-09	-0.411228	-0.441785
TN_RNA_Th0	GSEA	NUYTTEN_EZH2_TARGETS_UP	373	0.199745	1.10231e-10	3.4175e-09	0.699507	0.515611
TN_protein_Th0	KEGG name	Huntington's disease	115	-0.351034	1.10739e-10	1.43407e-08	-0.25248	-0.397575
TN_RNA_Th0	GSEA	GSE2706_UNSTIM_VS_2H_LPS_DC_DN	55	0.504693	1.11821e-10	3.45614e-09	1.57604	1.20551
TM_RNA_Th0	GSEA	KAUFFMANN_DNA_REPLICATION_GENES	93	0.389309	1.13847e-10	2.76899e-09	1.39936	0.919466
TM_protein_Th0	GSEA	REACTOME_METABOLISM_OF_RNA	217	0.257749	1.15101e-10	5.09334e-09	0.565418	0.640754
TN_protein_Th0	GSEA	GSE10325_CD4_TCELL_VS_BCELL_UP	109	-0.359887	1.17185e-10	6.3974e-09	-0.463262	-0.580642
TM_protein_Th0	GSEA	GSE3982_EFF_MEMORY_CD4_TCELL_VS_TH1_UP	50	-0.528172	1.20338e-10	5.30174e-09	-0.767078	-0.672684
TN_protein_Th0	GSEA	MODULE_158	33	0.648939	1.21853e-10	6.61631e-09	2.28384	2.53793
TN_RNA_Th0	GSEA	WHITFIELD_CELL_CYCLE_G2_M	108	0.361072	1.2346e-10	3.80417e-09	1.77344	0.680625
TN_RNA_Th0	GSEA	GSE10239_NAIVE_VS_KLRG1INT_EFF_CD8_TCELL_DN	101	0.373134	1.23463e-10	3.79262e-09	1.31826	0.625628
TM_protein_Th0	GSEA	GNF2_CKS1B	25	0.743948	1.29605e-10	5.68506e-09	2.4297	1.8848
TM_RNA_Th0	GSEA	KAUFFMANN_DNA_REPAIR_GENES	132	0.326942	1.29751e-10	3.14818e-09	1.0728	0.851617
TN_RNA_Th0	GSEA	PENG_GLUTAMINE_DEPRIVATION_DN	262	0.234774	1.32852e-10	4.06858e-09	0.615301	0.482497
TN_protein_Th0	GSEA	MODULE_125	34	0.637994	1.33586e-10	7.21435e-09	2.23153	2.47685
TN_RNA_Th0	GSEA	GSE17974_2.5H_VS_72H_IL4_AND_ANTI_IL12_ACT_CD4_TCELL_DN	103	0.368868	1.33675e-10	4.08137e-09	0.952371	0.803704
TN_protein_Th0	GSEA	GSE1460_INTRATHYMIC_T_PROGENITOR_VS_NAIVE_CD4_TCELL_ADULT_BLOOD_DN	70	-0.446048	1.34251e-10	7.2115e-09	-0.622636	-0.665873
TM_protein_Th0	GSEA	MOLENAAR_TARGETS_OF_CCND1_AND_CDK4_DN	25	0.743062	1.36287e-10	5.9522e-09	2.65284	2.49919
TN_RNA_Th0	GSEA	MORF_BUB1	38	0.603114	1.39182e-10	4.2366e-09	2.08575	1.00552
TM_RNA_Th0	GSEA	V$E2F1DP1RB_01	108	0.359745	1.4422e-10	3.49081e-09	1.12466	0.880831
TN_protein_Th0	GSEA	GSE30962_ACUTE_VS_CHRONIC_LCMV_PRIMARY_INF_CD8_TCELL_DN	98	0.377223	1.45569e-10	7.77786e-09	1.34138	0.98597
TM_RNA_Th0	GSEA	YANG_BCL3_TARGETS_UP	112	0.353206	1.4746e-10	3.56066e-09	1.63174	0.90624
TN_RNA_Th0	GSEA	REACTOME_NONSENSE_MEDIATED_DECAY_ENHANCED_BY_THE_EXON_JUNCTION_COMPLEX	91	-0.391032	1.48393e-10	4.50333e-09	-0.324558	-0.433758
TM_protein_Th0	GSEA	RHODES_UNDIFFERENTIATED_CANCER	44	0.559911	1.48705e-10	6.46641e-09	2.04179	1.90996
TM_RNA_Th0	GSEA	GSE2706_UNSTIM_VS_8H_R848_DC_DN	67	0.454681	1.48882e-10	3.58639e-09	1.40488	1.19848
TM_protein_Th0	GSEA	REACTOME_3_UTR_MEDIATED_TRANSLATIONAL_REGULATION	90	0.393077	1.49756e-10	6.48405e-09	0.70998	0.737835
TN_protein_Th0	GSEA	WEST_ADRENOCORTICAL_TUMOR_UP	180	0.280223	1.50862e-10	8.01805e-09	0.976779	0.665594
TM_RNA_Th0	GOBP slim name	mitosis	135	0.298383	3.01724e-09	7.87224e-08	1.3766	0.751163
TM_RNA_Th0	GSEA	PUJANA_BREAST_CANCER_WITH_BRCA1_MUTATED_UP	44	0.559563	1.52632e-10	3.66791e-09	2.06147	1.30673
TN_RNA_Th0	GSEA	PATIL_LIVER_CANCER	360	0.201503	1.52744e-10	4.62144e-09	0.918566	0.440739
TN_RNA_Th0	GSEA	REACTOME_DNA_STRAND_ELONGATION	29	0.688128	1.54344e-10	4.6558e-09	1.96586	1.69336
TM_protein_Th0	GSEA	GSE9988_ANTI_TREM1_AND_LPS_VS_VEHICLE_TREATED_MONOCYTES_DN	100	-0.372915	1.55468e-10	6.70246e-09	-0.338259	-0.339225
TN_RNA_Th0	GSEA	GNF2_EIF3S6	103	-0.367496	1.56359e-10	4.70248e-09	-0.291442	-0.321066
TM_protein_Th0	KEGG name	Chemokine signaling pathway	72	-0.438218	1.57556e-10	5.10087e-09	-0.431896	-0.426715
TM_RNA_Th0	GSEA	GNF2_ANP32B	32	0.654893	1.57971e-10	3.78716e-09	1.3492	1.23198
TM_protein_Th0	GSEA	GSE24634_TREG_VS_TCONV_POST_DAY5_IL4_CONVERSION_DN	61	-0.475524	1.58819e-10	6.81766e-09	-0.678959	-0.6203
TN_RNA_Th0	GSEA	FURUKAWA_DUSP6_TARGETS_PCI35_DN	33	0.644633	1.61286e-10	4.83616e-09	3.39224	2.41942
TM_protein_Th0	GSEA	CELL_CYCLE_PHASE	88	0.396712	1.61816e-10	6.91678e-09	1.42739	0.956706
TM_RNA_Th0	KEGG name	DNA replication	33	0.64427	1.65134e-10	1.42566e-08	1.88087	2.17105
TM_RNA_Th0	GSEA	KEGG_DNA_REPLICATION	33	0.64427	1.65134e-10	3.94945e-09	1.88087	2.17105
TN_protein_Th0	Corum	55S ribosome, mitochondrial	62	0.47115	1.66995e-10	2.53498e-07	0.807958	0.850965
TN_RNA_Th0	GSEA	GSE18791_CTRL_VS_NEWCASTLE_VIRUS_DC_6H_DN	98	0.375947	1.67772e-10	5.0157e-09	1.36349	0.944656
TN_RNA_Th0	GSEA	GSE3982_BCELL_VS_TH1_DN	75	0.428717	1.69748e-10	5.0597e-09	1.90749	1.01855
TM_RNA_Th0	GSEA	GSE24081_CONTROLLER_VS_PROGRESSOR_HIV_SPECIFIC_CD8_TCELL_DN	79	0.417837	1.70397e-10	4.06564e-09	1.51954	1.09271
TM_protein_Th0	GSEA	GSE29618_MONOCYTE_VS_MDC_DAY7_FLU_VACCINE_UP	71	-0.440335	1.71878e-10	7.31576e-09	-0.604832	-0.5554
TM_protein_Th0	GSEA	KAUFFMANN_MELANOMA_RELAPSE_UP	37	0.608059	1.72204e-10	7.29867e-09	2.04589	1.8596
TM_RNA_Th0	GSEA	GARCIA_TARGETS_OF_FLI1_AND_DAX1_DN	95	0.381474	1.72575e-10	4.10786e-09	1.32279	0.833387
TN_RNA_Th0	GSEA	GSE1460_CD4_THYMOCYTE_VS_NAIVE_CD4_TCELL_ADULT_BLOOD_UP	94	0.383444	1.72916e-10	5.13888e-09	1.02602	0.707705
TN_RNA_Th0	GSEA	GSE6269_HEALTHY_VS_FLU_INF_PBMC_UP	92	-0.387468	1.7386e-10	5.1517e-09	-0.438424	-0.391905
TN_protein_Th0	GSEA	GSE3982_EFF_MEMORY_CD4_TCELL_VS_TH1_DN	112	0.351682	1.76706e-10	9.34215e-09	1.13975	0.887606
TM_RNA_Th0	GOBP slim name	nuclear division	135	0.298383	3.01724e-09	7.21622e-08	1.3766	0.751163
TM_RNA_Th0	GOBP slim name	cell cycle	371	0.292083	4.89551e-21	7.02505e-19	1.08546	0.77408
TM_RNA_Th0	GSEA	WINTER_HYPOXIA_UP	42	0.570137	1.83104e-10	4.34818e-09	1.66307	1.27411
TM_protein_Th0	GSEA	MODULE_152	89	-0.393205	1.85853e-10	7.84407e-09	-0.234512	-0.419636
TN_RNA_Th0	GOBP slim name	telomere organization	49	0.284718	0.000589501	0.0041265	0.667219	0.562201
TM_protein_Th0	GOBP slim name	organelle fission	150	0.281777	3.73907e-09	2.98087e-08	1.04907	0.63455
TM_RNA_Th0	GSEA	REACTOME_CELL_CYCLE_CHECKPOINTS	81	0.411693	1.89064e-10	4.47913e-09	1.4054	0.953623
TN_RNA_Th0	GSEA	GSE34205_HEALTHY_VS_RSV_INF_INFANT_PBMC_UP	86	-0.399393	1.95778e-10	5.78408e-09	-0.432804	-0.447881
TM_RNA_Th0	GSEA	GSE25087_FETAL_VS_ADULT_TCONV_UP	87	0.397098	1.96388e-10	4.64168e-09	1.10022	1.09155
TM_protein_Th0	GSEA	TONKS_TARGETS_OF_RUNX1_RUNX1T1_FUSION_MONOCYTE_UP	101	0.368941	1.98233e-10	8.33157e-09	0.913669	0.905352
TM_RNA_Th0	GSEA	GSE36476_CTRL_VS_TSST_ACT_16H_MEMORY_CD4_TCELL_YOUNG_UP	87	-0.396794	2.02712e-10	4.77991e-09	-0.302837	-0.312583
TN_RNA_Th0	GSEA	GSE36476_CTRL_VS_TSST_ACT_40H_MEMORY_CD4_TCELL_YOUNG_UP	63	-0.465183	2.04197e-10	6.01513e-09	-0.552453	-0.553335
TM_RNA_Th0	GSEA	STEIN_ESRRA_TARGETS_RESPONSIVE_TO_ESTROGEN_DN	22	0.784011	2.06951e-10	4.86845e-09	2.74004	2.75242
TM_RNA_Th0	GOBP slim name	cell division	192	0.279122	4.66792e-11	2.67939e-09	1.23241	0.736602
TN_RNA_Th0	GSEA	GSE20366_EX_VIVO_VS_HOMEOSTATIC_CONVERSION_TREG_DN	81	0.410444	2.14415e-10	6.29765e-09	2.00517	0.990763
TN_protein_Th0	GSEA	MARKEY_RB1_ACUTE_LOF_DN	129	0.326479	2.19894e-10	1.15646e-08	1.44527	0.9039
TM_protein_Th0	GSEA	STEIN_ESRRA_TARGETS_RESPONSIVE_TO_ESTROGEN_DN	22	0.782362	2.25732e-10	9.44782e-09	2.35701	2.81227
TN_RNA_Th0	GSEA	REACTOME_MITOTIC_M_M_G1_PHASES	116	0.343517	2.29502e-10	6.72112e-09	1.10133	0.591138
TM_protein_Th0	GSEA	BURTON_ADIPOGENESIS_6	99	-0.371204	2.30977e-10	9.62725e-09	-0.287376	-0.414678
TN_RNA_Th0	GSEA	GSE1460_DP_THYMOCYTE_VS_NAIVE_CD4_TCELL_ADULT_BLOOD_UP	108	0.355618	2.33053e-10	6.80529e-09	1.17758	0.637252
TN_protein_Th0	GSEA	TRANSLATION	118	0.340491	2.34145e-10	1.22499e-08	0.732508	0.707093
TM_RNA_Th0	GSEA	GSE24634_NAIVE_CD4_TCELL_VS_DAY7_IL4_CONV_TREG_UP	69	-0.443121	2.37372e-10	5.57103e-09	-0.401303	-0.425574
TN_protein_Th0	GOBP slim name	mitosis	135	0.278084	3.25418e-08	6.67107e-07	1.12912	0.652779
TM_RNA_Th0	GSEA	GSE24634_IL4_VS_CTRL_TREATED_NAIVE_CD4_TCELL_DAY7_UP	93	0.382202	2.45756e-10	5.75436e-09	1.96815	0.998878
TN_RNA_Th0	GSEA	MITSIADES_RESPONSE_TO_APLIDIN_DN	158	0.294773	2.53467e-10	7.37994e-09	1.23884	0.578707
TN_protein_Th0	GOBP slim name	nuclear division	135	0.278084	3.25418e-08	6.22633e-07	1.12912	0.652779
TM_RNA_Th0	GSEA	JOHNSTONE_PARVB_TARGETS_3_UP	188	-0.27079	2.61183e-10	6.10136e-09	-0.199576	-0.106166
TM_protein_Th0	GSEA	CHYLA_CBFA2T3_TARGETS_UP	87	-0.39423	2.64678e-10	1.09863e-08	-0.498092	-0.402176
TN_protein_Th0	GSEA	CSR_LATE_UP.V1_UP	89	0.389769	2.66841e-10	1.38882e-08	1.29914	0.97047
TN_RNA_Th0	GSEA	GSE34205_HEALTHY_VS_RSV_INF_INFANT_PBMC_DN	64	0.458073	2.7925e-10	8.10714e-09	1.76458	1.06143
TN_RNA_Th0	GSEA	MORF_EIF3S2	210	0.25614	2.87458e-10	8.32138e-09	0.569963	0.509982
TM_protein_Th0	GSEA	NUYTTEN_EZH2_TARGETS_DN	479	0.174027	2.88913e-10	1.19429e-08	0.773102	0.508938
TM_RNA_Th0	GSEA	GSE13738_TCR_VS_BYSTANDER_ACTIVATED_CD4_TCELL_UP	100	0.367302	2.90858e-10	6.77881e-09	1.06102	0.896815
TM_protein_Th0	GSEA	GSE3982_MAC_VS_TH1_UP	57	-0.484588	2.90916e-10	1.19764e-08	-0.544677	-0.475778
TN_RNA_Th0	GSEA	MORF_RRM1	90	0.3867	2.9438e-10	8.49726e-09	1.01713	0.642372
TM_protein_Th0	GSEA	GSE29618_PDC_VS_MDC_DN	100	-0.367177	2.94915e-10	1.20915e-08	-0.494623	-0.54923
TM_protein_Th0	GSEA	RPS14_DN.V1_UP	38	-0.592079	2.98849e-10	1.2203e-08	-1.03815	-0.777784
TM_RNA_Th0	GSEA	GSE18791_CTRL_VS_NEWCASTLE_VIRUS_DC_6H_DN	98	0.370611	3.02279e-10	7.02869e-09	1.3122	1.10958
TM_protein_Th0	GSEA	MODULE_158	33	0.634877	3.02433e-10	1.22993e-08	2.04413	1.97673
TN_protein_Th0	GSEA	VERNELL_RETINOBLASTOMA_PATHWAY_UP	32	0.644641	3.02832e-10	1.56802e-08	2.00689	1.94602
TM_protein_Th0	GSEA	GNF2_MSH2	24	0.743727	3.04496e-10	1.23333e-08	2.24393	1.80477
TN_RNA_Th0	GSEA	MORI_MATURE_B_LYMPHOCYTE_DN	44	0.55018	3.06711e-10	8.82782e-09	2.00761	1.29919
TM_RNA_Th0	GSEA	REACTOME_INFLUENZA_VIRAL_RNA_TRANSCRIPTION_AND_REPLICATION	86	-0.39502	3.07538e-10	7.13446e-09	-0.192483	-0.272271
TN_RNA_Th0	GSEA	ALTEMEIER_RESPONSE_TO_LPS_WITH_MECHANICAL_VENTILATION	35	0.615942	3.15463e-10	9.0538e-09	2.14711	2.12579
TN_RNA_Th0	GSEA	ZHANG_BREAST_CANCER_PROGENITORS_UP	238	0.240578	3.21186e-10	9.19178e-09	0.868349	0.521242
TM_protein_Th0	GSEA	KARLSSON_TGFB1_TARGETS_UP	84	0.39916	3.22304e-10	1.30022e-08	0.923948	0.973339
TN_protein_Th0	GSEA	GSE3982_BCELL_VS_TH1_DN	75	0.422029	3.23991e-10	1.66897e-08	1.52116	1.28418
TM_RNA_Th0	GSEA	GSE24634_NAIVE_CD4_TCELL_VS_DAY5_IL4_CONV_TREG_UP	66	-0.449372	3.28148e-10	7.59504e-09	-0.361189	-0.589721
TM_protein_Th0	GOBP slim name	tRNA metabolic process	99	0.276082	2.42e-06	1.19748e-05	0.659639	0.699078
TN_RNA_Th0	GSEA	GSE18791_CTRL_VS_NEWCASTLE_VIRUS_DC_10H_DN	87	0.392078	3.30622e-10	9.43493e-09	1.28503	0.942466
TM_RNA_Th0	GSEA	GSE3337_4H_VS_16H_IFNG_IN_CD8POS_DC_UP	128	0.32443	3.32038e-10	7.66741e-09	0.962	0.891547
TM_protein_Th0	GSEA	PENG_LEUCINE_DEPRIVATION_DN	154	0.296284	3.41575e-10	1.37245e-08	0.794871	0.652822
TN_RNA_Th0	GSEA	GINESTIER_BREAST_CANCER_ZNF217_AMPLIFIED_DN	160	-0.290806	3.43089e-10	9.76296e-09	-0.244914	-0.217962
TM_RNA_Th0	GSEA	REACTOME_NONSENSE_MEDIATED_DECAY_ENHANCED_BY_THE_EXON_JUNCTION_COMPLEX	91	-0.383138	3.43659e-10	7.91755e-09	-0.169081	-0.259617
TN_RNA_Th0	GSEA	MODULE_244	122	0.331829	3.44363e-10	9.77155e-09	1.23223	0.680442
TN_protein_Th0	GSEA	MULLIGHAN_MLL_SIGNATURE_2_UP	215	-0.252107	3.46035e-10	1.77343e-08	-0.140692	-0.240526
TM_protein_Th0	GSEA	GSE24634_TEFF_VS_TCONV_DAY3_IN_CULTURE_DN	61	-0.466429	3.51183e-10	1.40543e-08	-0.703317	-0.528663
TN_protein_Th0	GSEA	REACTOME_S_PHASE	81	0.405498	3.51639e-10	1.793e-08	1.28123	0.826938
TN_protein_Th0	GSEA	GSE15930_NAIVE_VS_72H_IN_VITRO_STIM_IFNAB_CD8_TCELL_DN	132	0.318989	3.58468e-10	1.81859e-08	1.16657	0.886045
TN_protein_Th0	GSEA	REACTOME_MITOTIC_M_M_G1_PHASES	116	0.339739	3.60029e-10	1.81733e-08	1.26302	0.750774
TM_RNA_Th0	GSEA	MODULE_337	33	0.632058	3.62058e-10	8.32236e-09	1.94238	1.56913
TM_RNA_Th0	GSEA	PAL_PRMT5_TARGETS_UP	130	0.321262	3.63557e-10	8.33774e-09	1.15735	0.840956
TN_RNA_Th0	GSEA	GSE360_LOW_DOSE_B_MALAYI_VS_M_TUBERCULOSIS_DC_DN	94	0.376275	3.74509e-10	1.0597e-08	1.19331	0.842932
TM_RNA_Th0	GSEA	LY_AGING_OLD_DN	35	0.612993	3.82869e-10	8.76063e-09	2.30329	1.45226
TM_RNA_Th0	GSEA	GSE10239_NAIVE_VS_KLRG1INT_EFF_CD8_TCELL_DN	101	0.362967	3.8578e-10	8.80717e-09	1.29784	0.835858
TM_RNA_Th0	GSEA	GSE3982_MAST_CELL_VS_TH1_DN	99	0.366538	3.86199e-10	8.79675e-09	1.34055	0.883341
TM_protein_Th0	GSEA	ACTIN_CYTOSKELETON	61	-0.465321	3.86432e-10	1.54036e-08	-0.428697	-0.789607
TN_protein_Th0	GSEA	REACTOME_RESPIRATORY_ELECTRON_TRANSPORT_ATP_SYNTHESIS_BY_CHEMIOSMOTIC_COUPLING_AND_HEAT_PRODUCTION_BY_UNCOUPLING_PROTEINS_	62	-0.461553	3.87876e-10	1.94811e-08	-0.406819	-0.503131
TM_RNA_Th0	GSEA	MOSERLE_IFNA_RESPONSE	24	0.739192	3.89744e-10	8.85743e-09	2.44359	2.46655
TM_RNA_Th0	GSEA	GSE1460_CD4_THYMOCYTE_VS_NAIVE_CD4_TCELL_ADULT_BLOOD_UP	94	0.375786	3.94564e-10	8.94672e-09	1.01641	0.86208
TM_protein_Th0	GSEA	GSE20715_0H_VS_48H_OZONE_TLR4_KO_LUNG_DN	111	0.346214	4.01083e-10	1.59244e-08	1.05965	0.852828
TM_RNA_Th0	GSEA	DODD_NASOPHARYNGEAL_CARCINOMA_UP	285	-0.219508	4.08968e-10	9.25244e-09	-0.0401425	-0.0681581
TN_protein_Th0	GSEA	KEGG_HUNTINGTONS_DISEASE	109	-0.349121	4.09962e-10	2.04879e-08	-0.265028	-0.383517
TM_RNA_Th0	GSEA	CHARAFE_BREAST_CANCER_LUMINAL_VS_MESENCHYMAL_UP	107	-0.3522	4.1479e-10	9.36308e-09	-0.327016	-0.19693
TM_RNA_Th0	GSEA	MORF_RAD54L	86	0.392042	4.17141e-10	9.39502e-09	0.953459	0.859562
TN_RNA_Th0	GSEA	GSE22886_NAIVE_CD4_TCELL_VS_DC_UP	102	-0.360344	4.25007e-10	1.19921e-08	-0.336252	-0.41521
TN_RNA_Th0	GSEA	GNF2_HAT1	47	0.527915	4.33611e-10	1.22006e-08	1.2647	0.950682
TM_protein_Th0	GSEA	LINDGREN_BLADDER_CANCER_CLUSTER_3_UP	164	0.285654	4.34778e-10	1.71943e-08	1.16497	0.729302
TN_RNA_Th0	GSEA	GSE1460_INTRATHYMIC_T_PROGENITOR_VS_CD4_THYMOCYTE_UP	93	0.376771	4.38487e-10	1.23033e-08	1.06838	0.672546
TN_RNA_Th0	GSEA	REACTOME_SYNTHESIS_OF_DNA	75	0.418831	4.39805e-10	1.2306e-08	1.10629	0.834957
TM_RNA_Th0	GSEA	GNF2_APEX1	79	0.407665	4.65142e-10	1.04527e-08	0.862659	0.849729
TN_RNA_Th0	GSEA	GSE7460_CTRL_VS_TGFB_TREATED_ACT_TREG_UP	107	0.351123	4.68694e-10	1.30779e-08	1.09848	0.737298
TM_RNA_Th0	GSEA	MORF_MSH2	55	0.487261	4.74686e-10	1.06433e-08	1.11587	1.02141
TM_protein_Th0	GSEA	CUI_TCF21_TARGETS_2_DN	272	-0.223402	4.89716e-10	1.9291e-08	-0.102745	-0.078625
TN_RNA_Th0	GSEA	GSE22886_DAY0_VS_DAY1_MONOCYTE_IN_CULTURE_UP	100	-0.362483	4.94391e-10	1.37567e-08	-0.360976	-0.479745
TM_protein_Th0	GSEA	REACTOME_CELL_CELL_COMMUNICATION	35	-0.609025	4.96094e-10	1.94659e-08	-0.668679	-0.78046
TM_protein_Th0	GSEA	GSE29618_PDC_VS_MDC_DAY7_FLU_VACCINE_DN	88	-0.385813	5.03067e-10	1.96627e-08	-0.529184	-0.642296
TM_protein_Th0	GSEA	MODULE_125	34	0.617642	5.03106e-10	1.9588e-08	1.9985	1.96102
TM_RNA_Th0	GSEA	OUELLET_OVARIAN_CANCER_INVASIVE_VS_LMP_UP	87	0.387907	5.0728e-10	1.13488e-08	0.969849	0.953619
TM_protein_Th0	GSEA	GSE10239_NAIVE_VS_KLRG1HIGH_EFF_CD8_TCELL_DN	106	0.352032	5.07745e-10	1.96923e-08	1.23805	0.885272
TN_RNA_Th0	GSEA	ZHANG_TLX_TARGETS_36HR_DN	127	0.322104	5.16077e-10	1.43204e-08	1.47653	0.712258
TN_RNA_Th0	GSEA	GSE17974_CTRL_VS_ACT_IL4_AND_ANTI_IL12_12H_CD4_TCELL_DN	123	0.327047	5.24338e-10	1.45096e-08	0.845391	0.709411
TN_RNA_Th0	GSEA	GSE7852_TREG_VS_TCONV_THYMUS_UP	57	0.477488	5.25893e-10	1.45126e-08	1.62323	1.52757
TN_protein_Th0	GSEA	CELL_CYCLE_PROCESS	105	0.353331	5.27484e-10	2.62306e-08	1.39154	0.892582
TN_protein_Th0	GSEA	GSE22886_NAIVE_CD4_TCELL_VS_12H_ACT_TH1_UP	87	-0.387304	5.39476e-10	2.66948e-08	-0.561153	-0.452758
TN_protein_Th0	GSEA	KEGG_ALZHEIMERS_DISEASE	90	-0.380756	5.47514e-10	2.69597e-08	-0.29595	-0.44041
TN_protein_Th0	GSEA	GSE10325_LUPUS_CD4_TCELL_VS_LUPUS_BCELL_UP	105	-0.352732	5.6405e-10	2.76384e-08	-0.412562	-0.461984
TM_protein_Th0	GSEA	REACTOME_MITOTIC_M_M_G1_PHASES	116	0.335817	5.71627e-10	2.20846e-08	1.18432	0.66052
TM_protein_Th0	GSEA	VERNELL_RETINOBLASTOMA_PATHWAY_UP	32	0.634344	5.76487e-10	2.2187e-08	1.8542	1.65261
TM_RNA_Th0	GSEA	GSE3982_CENT_MEMORY_CD4_TCELL_VS_TH1_UP	52	-0.498513	5.77088e-10	1.28819e-08	-0.640646	-0.375335
TM_protein_Th0	GSEA	GSE24142_EARLY_THYMIC_PROGENITOR_VS_DN3_THYMOCYTE_UP	73	-0.421519	5.78828e-10	2.21921e-08	-0.617238	-0.581494
TN_protein_Th0	GSEA	MISSIAGLIA_REGULATED_BY_METHYLATION_DN	76	0.413198	5.80542e-10	2.83084e-08	1.63277	1.2836
TN_RNA_Th0	GSEA	GSE2706_UNSTIM_VS_8H_LPS_DC_DN	71	0.427003	5.96834e-10	1.64252e-08	1.16062	1.06539
TN_RNA_Th0	GSEA	JISON_SICKLE_CELL_DISEASE_UP	93	0.373761	6.0232e-10	1.65309e-08	1.15174	0.788251
TM_RNA_Th0	GSEA	GSE34205_HEALTHY_VS_FLU_INF_INFANT_PBMC_DN	95	0.369493	6.27147e-10	1.39683e-08	0.936753	0.806446
TN_RNA_Th0	GSEA	ZHU_CMV_ALL_UP	75	0.415086	6.27274e-10	1.71688e-08	1.16084	0.946846
TM_RNA_Th0	GSEA	REACTOME_SRP_DEPENDENT_COTRANSLATIONAL_PROTEIN_TARGETING_TO_MEMBRANE	91	-0.37725	6.36131e-10	1.4137e-08	-0.163157	-0.249293
TM_RNA_Th0	GSEA	MORF_GSPT1	44	0.540183	6.37097e-10	1.41272e-08	1.24367	1.20379
TN_RNA_Th0	GSEA	MORF_EI24	123	0.325359	6.42708e-10	1.75435e-08	0.708181	0.575422
TM_RNA_Th0	GSEA	GSE30962_PRIMARY_VS_SECONDARY_CHRONIC_LCMV_INF_CD8_TCELL_UP	114	0.337617	6.47304e-10	1.4322e-08	1.04469	0.985873
TN_RNA_Th0	GSEA	GSE24634_IL4_VS_CTRL_TREATED_NAIVE_CD4_TCELL_DAY7_DN	78	0.406405	6.73045e-10	1.83218e-08	1.33083	0.839619
TM_protein_Th0	GSEA	GNF2_TNFRSF1B	25	-0.714238	6.78827e-10	2.59271e-08	-1.00823	-0.941191
TM_RNA_Th0	GSEA	SHEPARD_BMYB_MORPHOLINO_DN	78	0.40624	6.83759e-10	1.50953e-08	1.77763	1.16954
TM_RNA_Th0	GSEA	STRUCTURAL_CONSTITUENT_OF_RIBOSOME	69	-0.43156	6.84214e-10	1.50722e-08	-0.223219	-0.299295
TN_protein_Th0	GSEA	GSE36476_CTRL_VS_TSST_ACT_16H_MEMORY_CD4_TCELL_OLD_UP	64	-0.447532	7.06219e-10	3.42704e-08	-0.60812	-0.509582
TM_RNA_Th0	GSEA	BASSO_B_LYMPHOCYTE_NETWORK	106	0.349076	7.07141e-10	1.55432e-08	1.089	1.12748
TM_RNA_Th0	GSEA	GNF2_DEK	52	0.495814	7.1376e-10	1.56544e-08	1.06783	1.01677
TN_RNA_Th0	GSEA	OUELLET_OVARIAN_CANCER_INVASIVE_VS_LMP_UP	87	0.384435	7.21958e-10	1.96002e-08	0.913692	0.732035
TN_RNA_Th0	GSEA	GSE17974_IL4_AND_ANTI_IL12_VS_UNTREATED_72H_ACT_CD4_TCELL_DN	80	0.399895	7.76451e-10	2.10228e-08	1.20256	1.06663
TN_RNA_Th0	GSEA	GSE17580_UNINFECTED_VS_S_MANSONI_INF_TREG_DN	108	0.345016	7.80366e-10	2.1072e-08	0.937456	0.655831
TM_protein_Th0	GSEA	GSE22886_NAIVE_CD8_TCELL_VS_MONOCYTE_DN	72	-0.421038	7.89376e-10	3.00352e-08	-0.708752	-0.512736
TM_protein_Th0	GSEA	STRUCTURAL_CONSTITUENT_OF_RIBOSOME	69	0.429736	8.06584e-10	3.05741e-08	0.754843	0.754172
TM_protein_Th0	GSEA	GSE15930_NAIVE_VS_48H_IN_VITRO_STIM_CD8_TCELL_DN	156	0.288051	8.12219e-10	3.0672e-08	0.923545	0.645554
TM_protein_Th0	GSEA	REACTOME_SYNTHESIS_OF_DNA	75	0.41224	8.19936e-10	3.08474e-08	1.24866	0.723349
TM_protein_Th0	GSEA	KAUFFMANN_DNA_REPLICATION_GENES	93	0.370754	8.2502e-10	3.09228e-08	1.21381	0.863376
TM_protein_Th0	GSEA	PUJANA_BRCA_CENTERED_NETWORK	96	0.364991	8.27196e-10	3.08892e-08	1.35992	0.681325
TM_RNA_Th0	GSEA	GSE1432_CTRL_VS_IFNG_24H_MICROGLIA_DN	103	0.352488	8.37193e-10	1.83216e-08	1.08606	1.01961
TN_RNA_Th0	GSEA	GSE24634_NAIVE_CD4_TCELL_VS_DAY7_IL4_CONV_TREG_UP	69	-0.428533	8.98763e-10	2.4204e-08	-0.470612	-0.427401
TN_RNA_Th0	GOBP slim name	mitotic cell cycle	274	0.273356	2.16894e-14	6.22487e-12	1.06348	0.566452
TM_RNA_Th0	GSEA	JISON_SICKLE_CELL_DISEASE_DN	115	-0.333187	9.1534e-10	1.99882e-08	-0.179281	-0.20138
TN_protein_Th0	GSEA	REACTOME_3_UTR_MEDIATED_TRANSLATIONAL_REGULATION	90	0.375477	9.42746e-10	4.55283e-08	0.659472	0.698878
TM_protein_Th0	GSEA	GNF2_EIF3S6	103	0.351344	9.48762e-10	3.52975e-08	0.679482	0.703164
TM_protein_Th0	GSEA	GNF2_CD53	38	-0.574794	9.62743e-10	3.56854e-08	-0.56151	-0.693904
TM_RNA_Th0	GSEA	SHAFFER_IRF4_TARGETS_IN_ACTIVATED_B_LYMPHOCYTE	50	0.501549	9.6953e-10	2.11256e-08	1.42162	1.29185
TM_RNA_Th0	GSEA	FARMER_BREAST_CANCER_CLUSTER_2	16	0.883649	9.79627e-10	2.12995e-08	3.9643	4.38017
TM_RNA_Th0	GSEA	RODRIGUES_THYROID_CARCINOMA_ANAPLASTIC_DN	156	-0.286614	9.84613e-10	2.13616e-08	-0.15612	-0.0268919
TN_protein_Th0	GSEA	CELL_CYCLE_PHASE	88	0.379202	9.86389e-10	4.7408e-08	1.50505	1.08068
TN_protein_Th0	GSEA	RB_P107_DN.V1_UP	58	0.465747	9.91263e-10	4.74154e-08	1.80942	1.85381
TM_RNA_Th0	GSEA	CONCANNON_APOPTOSIS_BY_EPOXOMICIN_DN	59	0.461309	1.03459e-09	2.23975e-08	2.01722	1.24726
TM_RNA_Th0	GSEA	GNF2_BUB1	13	0.978583	1.03758e-09	2.2414e-08	5.0104	4.5475
TM_RNA_Th0	GOBP slim name	DNA geometric change	43	0.271984	0.00209203	0.00870165	1.28969	0.681737
TN_RNA_Th0	GSEA	GSE22886_NAIVE_BCELL_VS_BM_PLASMA_CELL_DN	94	0.366362	1.0656e-09	2.86201e-08	0.906545	0.70944
TM_protein_Th0	GSEA	KEGG_NEUROTROPHIN_SIGNALING_PATHWAY	62	-0.449692	1.07404e-09	3.96646e-08	-0.429224	-0.525107
TM_protein_Th0	GSEA	REACTOME_SIGNALING_BY_RHO_GTPASES	42	-0.544556	1.13728e-09	4.18461e-08	-0.479935	-0.594416
TM_protein_Th0	GSEA	REACTOME_NONSENSE_MEDIATED_DECAY_ENHANCED_BY_THE_EXON_JUNCTION_COMPLEX	91	0.371496	1.15106e-09	4.21987e-08	0.69223	0.703164
TN_RNA_Th0	GSEA	MOSERLE_IFNA_RESPONSE	24	0.718741	1.16539e-09	3.12169e-08	2.60272	2.51657
TN_protein_Th0	GSEA	MTOR_UP.V1_UP	69	0.425432	1.18626e-09	5.64737e-08	1.48236	1.31196
TM_protein_Th0	GSEA	GSE17974_CTRL_VS_ACT_IL4_AND_ANTI_IL12_4H_CD4_TCELL_DN	116	0.329425	1.20128e-09	4.38795e-08	0.850937	0.851775
TN_RNA_Th0	GSEA	GSE14000_UNSTIM_VS_16H_LPS_DC_TRANSLATED_RNA_DN	70	0.422091	1.2219e-09	3.26435e-08	1.29427	0.955485
TM_RNA_Th0	GSEA	REACTOME_EXTENSION_OF_TELOMERES	24	0.717652	1.23432e-09	2.66068e-08	1.84241	1.9137
TN_RNA_Th0	GSEA	STRUCTURAL_CONSTITUENT_OF_RIBOSOME	69	-0.4247	1.26617e-09	3.37365e-08	-0.370236	-0.485762
TN_protein_Th0	GSEA	HECKER_IFNB1_TARGETS	38	0.570592	1.27303e-09	6.0319e-08	1.60241	1.41593
TM_RNA_Th0	GOBP slim name	organelle fission	150	0.271221	1.39108e-08	2.34847e-07	1.28127	0.687383
TM_RNA_Th0	GSEA	BROWNE_INTERFERON_RESPONSIVE_GENES	39	0.563011	1.29622e-09	2.78812e-08	1.73364	1.59344
TN_protein_Th0	GSEA	GSE7460_CTRL_VS_TGFB_TREATED_ACT_TREG_UP	107	0.341953	1.30683e-09	6.16297e-08	1.07131	0.904646
TM_RNA_Th0	GSEA	YAMAZAKI_TCEB3_TARGETS_DN	104	0.346738	1.30912e-09	2.80986e-08	1.03783	0.987965
TM_protein_Th0	GSEA	GNF2_MCL1	32	-0.620913	1.31523e-09	4.78677e-08	-0.957954	-0.794772
TN_protein_Th0	GSEA	GNF2_MSH2	24	0.716292	1.32609e-09	6.22459e-08	2.37545	2.02203
TM_RNA_Th0	GSEA	GSE6269_HEALTHY_VS_E_COLI_INF_PBMC_UP	84	-0.384812	1.34738e-09	2.8858e-08	-0.270489	-0.30005
TM_protein_Th0	GSEA	GSE9988_LOW_LPS_VS_VEHICLE_TREATED_MONOCYTE_DN	95	-0.362115	1.36127e-09	4.93646e-08	-0.327923	-0.259142
TM_protein_Th0	GSEA	MTOR_UP.V1_UP	69	0.42355	1.40255e-09	5.06783e-08	1.45681	1.17924
TM_RNA_Th0	GSEA	GSE31082_DN_VS_CD4_SP_THYMOCYTE_UP	132	0.307992	1.40487e-09	3.00253e-08	0.81368	0.680432
TM_protein_Th0	GSEA	GSE7460_CD8_TCELL_VS_TREG_ACT_DN	117	0.326616	1.41645e-09	5.09974e-08	1.04192	0.713512
TN_RNA_Th0	GSEA	ACEVEDO_LIVER_TUMOR_VS_NORMAL_ADJACENT_TISSUE_UP	465	0.169325	1.42776e-09	3.79415e-08	0.52826	0.431553
TN_RNA_Th0	GSEA	DUTERTRE_ESTRADIOL_RESPONSE_6HR_UP	98	0.355985	1.45682e-09	3.86115e-08	1.24949	0.838495
TN_RNA_Th0	GSEA	GRADE_COLON_AND_RECTAL_CANCER_UP	190	0.257766	1.4755e-09	3.90038e-08	0.858964	0.543355
TN_protein_Th0	GSEA	GSE24634_NAIVE_CD4_TCELL_VS_DAY5_IL4_CONV_TREG_DN	165	0.2759	1.48778e-09	6.95105e-08	0.750848	0.736618
TM_protein_Th0	GSEA	GNF2_BUB1	13	0.968863	1.51373e-09	5.43049e-08	3.9734	3.873
TN_protein_Th0	GOBP slim name	tRNA aminoacylation for protein translation	40	0.270639	0.00313987	0.0147728	0.596685	0.790159
TN_RNA_Th0	GSEA	GSE18791_UNSTIM_VS_NEWCATSLE_VIRUS_DC_10H_DN	72	0.413617	1.55356e-09	4.09593e-08	1.41101	0.990802
TN_protein_Th0	GSEA	KAUFFMANN_MELANOMA_RELAPSE_UP	37	0.575145	1.55358e-09	7.22486e-08	2.24067	2.16927
TN_RNA_Th0	GSEA	REACTOME_INFLUENZA_VIRAL_RNA_TRANSCRIPTION_AND_REPLICATION	86	-0.378923	1.55636e-09	4.09257e-08	-0.316783	-0.406937
TN_protein_Th0	GSEA	DANG_MYC_TARGETS_UP	109	0.337239	1.56551e-09	7.24681e-08	0.90631	0.745182
TM_protein_Th0	KEGG name	Ribosome	74	0.407929	1.57297e-09	4.52665e-08	0.759509	0.737247
TN_protein_Th0	GSEA	MTOR_UP.N4.V1_UP	98	0.35507	1.60431e-09	7.39233e-08	1.06745	0.820793
TM_protein_Th0	GSEA	MORF_BUB1B	45	0.520919	1.66674e-09	5.95814e-08	1.59014	1.5229
TN_protein_Th0	Corum	Respiratory chain complex I (holoenzyme), mitochondrial	32	-0.616916	1.67563e-09	1.2718e-06	-0.624753	-0.656929
TM_RNA_Th0	GSEA	GRAESSMANN_RESPONSE_TO_MC_AND_DOXORUBICIN_DN	436	0.173621	1.67651e-09	3.57548e-08	0.648343	0.553115
TM_RNA_Th0	GSEA	MACROMOLECULAR_COMPLEX	584	0.152239	1.67774e-09	3.57054e-08	0.577404	0.552829
TM_protein_Th0	GSEA	GSE24634_TREG_VS_TCONV_POST_DAY3_IL4_CONVERSION_DN	63	-0.440744	1.70032e-09	6.05663e-08	-0.578216	-0.471353
TM_protein_Th0	GSEA	GSE15930_NAIVE_VS_48H_IN_VITRO_STIM_IL12_CD8_TCELL_DN	144	0.293585	1.72657e-09	6.12839e-08	0.923247	0.745798
TM_RNA_Th0	GSEA	GSE10239_NAIVE_VS_DAY4.5_EFF_CD8_TCELL_UP	85	-0.379828	1.76486e-09	3.74798e-08	-0.188066	-0.340839
TM_protein_Th0	GSEA	KEGG_RIBOSOME	73	0.409339	1.77612e-09	6.2821e-08	0.761924	0.740281
TM_protein_Th0	KEGG name	DNA replication	33	0.606556	1.78116e-09	4.6132e-08	1.79993	1.81261
TM_protein_Th0	GSEA	KEGG_DNA_REPLICATION	33	0.606556	1.78116e-09	6.2778e-08	1.79993	1.81261
TN_RNA_Th0	GSEA	HELLER_SILENCED_BY_METHYLATION_UP	78	0.396137	1.78386e-09	4.67856e-08	1.58776	1.02757
TM_RNA_Th0	GSEA	MODULE_61	31	0.625441	1.80909e-09	3.83381e-08	1.30252	1.24344
TM_RNA_Th0	GSEA	GSE20366_EX_VIVO_VS_HOMEOSTATIC_CONVERSION_TREG_DN	81	0.388654	1.81573e-09	3.83978e-08	1.83228	1.19221
TM_RNA_Th0	GSEA	BUYTAERT_PHOTODYNAMIC_THERAPY_STRESS_UP	336	-0.195345	1.85136e-09	3.9069e-08	0.104276	-0.047536
TM_protein_Th0	GSEA	REACTOME_RESPONSE_TO_ELEVATED_PLATELET_CYTOSOLIC_CA2_	32	-0.615066	1.87354e-09	6.58031e-08	-1.05452	-0.831135
TN_protein_Th0	GSEA	GNF2_PTPN6	32	-0.614884	1.89415e-09	8.68801e-08	-0.89211	-1.04902
TN_protein_Th0	KEGG name	Oxidative phosphorylation	83	-0.383391	1.92819e-09	1.66467e-07	-0.316772	-0.416902
TN_protein_Th0	GSEA	GNF2_BUB1	13	0.962569	1.92945e-09	8.80967e-08	4.2104	4.41143
TN_RNA_Th0	GSEA	GSE37416_CTRL_VS_3H_F_TULARENSIS_LVS_NEUTROPHIL_DN	78	0.395231	1.94196e-09	5.07994e-08	1.05292	0.856415
TM_RNA_Th0	GSEA	NUCLEAR_PART	398	0.180212	1.99038e-09	4.19147e-08	0.656035	0.558402
TM_RNA_Th0	GSEA	MORF_UBE2N	86	0.376359	2.00311e-09	4.20947e-08	0.823185	0.841558
TM_protein_Th0	GSEA	CHICAS_RB1_TARGETS_SENESCENT	222	0.237204	2.00995e-09	7.03483e-08	0.872019	0.607707
TM_protein_Th0	GSEA	REACTOME_PEPTIDE_CHAIN_ELONGATION	72	0.410679	2.0247e-09	7.06186e-08	0.729687	0.743895
TN_RNA_Th0	GSEA	GSE14350_TREG_VS_TEFF_DN	57	0.460834	2.04059e-09	5.32409e-08	1.22792	0.783965
TM_RNA_Th0	GSEA	GSE17974_0H_VS_48H_IN_VITRO_ACT_CD4_TCELL_UP	41	-0.542505	2.04971e-09	4.29841e-08	-0.893418	-0.584516
TN_RNA_Th0	GSEA	GSE17580_TREG_VS_TEFF_S_MANSONI_INF_UP	80	0.389605	2.07999e-09	5.41283e-08	1.25563	0.953678
TM_protein_Th0	GSEA	MARTENS_TRETINOIN_RESPONSE_DN	380	0.183758	2.13521e-09	7.42152e-08	0.579451	0.604686
TM_protein_Th0	KEGG name	RNA transport	114	0.327096	2.15155e-09	5.06592e-08	0.674811	0.653245
TM_RNA_Th0	GSEA	GSE6566_STRONG_VS_WEAK_DC_STIMULATED_CD4_TCELL_UP	36	0.577905	2.15502e-09	4.50983e-08	1.77699	1.44061
TM_protein_Th0	KEGG name	Shigellosis	41	-0.541636	2.17446e-09	4.69321e-08	-0.517899	-0.637724
TN_RNA_Th0	GSEA	GSE26669_CTRL_VS_COSTIM_BLOCK_MLR_CD8_TCELL_UP	118	0.321524	2.17601e-09	5.64806e-08	0.852362	0.594552
TM_protein_Th0	KEGG name	Ribosome biogenesis in eukaryotes	59	0.452175	2.18896e-09	4.36108e-08	0.915042	1.06196
TM_RNA_Th0	GSEA	BURTON_ADIPOGENESIS_PEAK_AT_16HR	30	0.632322	2.20516e-09	4.60516e-08	2.04377	1.8289
TN_protein_Th0	GSEA	PID_TCR_PATHWAY	51	-0.485871	2.20937e-09	1.00421e-07	-0.617333	-0.462017
TM_RNA_Th0	GSEA	GSE17974_0H_VS_4H_IN_VITRO_ACT_CD4_TCELL_DN	105	0.340189	2.23566e-09	4.65917e-08	0.893017	0.806664
TN_RNA_Th0	GSEA	GNF2_MCM5	55	0.467839	2.24465e-09	5.81121e-08	1.50757	0.977153
TM_protein_Th0	GSEA	RODRIGUES_THYROID_CARCINOMA_POORLY_DIFFERENTIATED_DN	278	-0.21245	2.2478e-09	7.78591e-08	-0.0875522	0.0315628
TM_protein_Th0	GSEA	REACTOME_S_PHASE	81	0.386314	2.26884e-09	7.83178e-08	1.1751	0.68921
TN_RNA_Th0	GSEA	NAKAMURA_TUMOR_ZONE_PERIPHERAL_VS_CENTRAL_UP	131	0.305146	2.2763e-09	5.878e-08	1.34297	0.709411
TM_protein_Th0	KEGG name	Neurotrophin signaling pathway	61	-0.444234	2.29039e-09	4.23723e-08	-0.423046	-0.509365
TN_protein_Th0	GSEA	GSE24026_PD1_LIGATION_VS_CTRL_IN_ACT_TCELL_LINE_DN	123	0.31449	2.32723e-09	1.05302e-07	0.930206	0.685893
TN_RNA_Th0	GSEA	GSE3982_DC_VS_TH1_DN	104	0.341358	2.34155e-09	6.03098e-08	1.44974	0.763107
TM_protein_Th0	GSEA	GNF2_PTPRC	44	-0.521846	2.35594e-09	8.10459e-08	-0.580673	-0.543252
TM_RNA_Th0	GSEA	REACTOME_TELOMERE_MAINTENANCE	31	0.620578	2.41177e-09	5.01579e-08	1.65934	1.79807
TN_RNA_Th0	GSEA	GSE3982_EFF_MEMORY_CD4_TCELL_VS_TH1_UP	50	-0.489309	2.44436e-09	6.27969e-08	-0.598477	-0.569288
TN_RNA_Th0	GOBP slim name	chromosome segregation	60	0.269746	0.000319396	0.00247748	1.38733	0.637536
TM_protein_Th0	GOBP slim name	cell division	192	0.269395	2.1278e-10	1.79612e-09	1.01572	0.61257
TN_protein_Th0	GSEA	MODULE_3	221	0.236125	2.57193e-09	1.15852e-07	0.947501	0.596162
TN_RNA_Th0	GSEA	GSE9650_NAIVE_VS_EFF_CD8_TCELL_DN	98	0.350387	2.61756e-09	6.7075e-08	1.21036	0.687833
TN_protein_Th0	GSEA	DODD_NASOPHARYNGEAL_CARCINOMA_UP	285	-0.209059	2.63219e-09	1.18037e-07	-0.139031	-0.124253
TN_protein_Th0	GSEA	MODULE_52	167	0.270081	2.63541e-09	1.17656e-07	1.08094	0.799092
TN_protein_Th0	KEGG name	DNA replication	33	0.600115	2.63744e-09	1.70774e-07	1.99819	2.06211
TN_protein_Th0	GSEA	KEGG_DNA_REPLICATION	33	0.600115	2.63744e-09	1.17226e-07	1.99819	2.06211
TM_RNA_Th0	GSEA	MODULE_197	74	0.402036	2.68954e-09	5.5819e-08	1.39443	1.01253
TN_RNA_Th0	GSEA	CONCANNON_APOPTOSIS_BY_EPOXOMICIN_DN	59	0.449564	2.70491e-09	6.9137e-08	2.28644	1.34194
TN_RNA_Th0	GSEA	GNF2_BUB1	13	0.953657	2.71352e-09	6.91811e-08	5.26144	4.51728
TN_RNA_Th0	GSEA	GSE7460_TCONV_VS_TREG_THYMUS_DN	67	0.421943	2.76054e-09	7.02016e-08	1.41182	1.04369
TN_protein_Th0	GSEA	REACTOME_TCA_CYCLE_AND_RESPIRATORY_ELECTRON_TRANSPORT	92	-0.360886	2.76581e-09	1.2239e-07	-0.24684	-0.374417
TM_protein_Th0	GSEA	TANG_SENESCENCE_TP53_TARGETS_DN	28	0.650001	2.82009e-09	9.6682e-08	2.63327	3.44198
TM_protein_Th0	GSEA	GSE3982_EFF_MEMORY_CD4_TCELL_VS_TH1_DN	112	0.327334	2.87472e-09	9.82195e-08	1.05507	0.891882
TN_RNA_Th0	GSEA	MARKEY_RB1_ACUTE_LOF_UP	90	0.364404	2.87857e-09	7.30183e-08	1.16654	0.882432
TN_RNA_Th0	GSEA	MORF_RAN	229	0.231332	2.91816e-09	7.38361e-08	0.553088	0.520768
TM_RNA_Th0	GSEA	GSE36476_CTRL_VS_TSST_ACT_72H_MEMORY_CD4_TCELL_YOUNG_UP	61	-0.441186	2.94292e-09	6.09518e-08	-0.346472	-0.542202
TM_RNA_Th0	GSEA	EGUCHI_CELL_CYCLE_RB1_TARGETS	13	0.951373	2.95988e-09	6.11769e-08	3.53449	3.18781
TN_protein_Th0	GSEA	GSE13485_DAY1_VS_DAY7_YF17D_VACCINE_PBMC_DN	96	0.352742	2.96403e-09	1.30586e-07	1.12099	1.00527
TM_protein_Th0	GSEA	GSE24634_NAIVE_CD4_TCELL_VS_DAY3_IL4_CONV_TREG_DN	139	0.294236	2.99188e-09	1.01876e-07	0.825523	0.85979
TN_protein_Th0	GSEA	MITSIADES_RESPONSE_TO_APLIDIN_DN	158	0.276452	2.99694e-09	1.3146e-07	1.10972	0.584598
TN_RNA_Th0	GSEA	PETROVA_ENDOTHELIUM_LYMPHATIC_VS_BLOOD_UP	39	0.550326	3.00822e-09	7.59235e-08	2.60926	2.10226
TM_protein_Th0	GOBP slim name	tRNA processing	57	0.269292	0.00046012	0.00140484	0.673844	0.608418
TN_protein_Th0	GOBP slim name	chromosome segregation	60	0.264068	0.000426246	0.00260282	1.27427	0.856712
TN_RNA_Th0	GSEA	GSE3337_4H_VS_16H_IFNG_IN_CD8POS_DC_UP	128	0.306217	3.02373e-09	7.61236e-08	0.836465	0.713516
TN_protein_Th0	GSEA	TANG_SENESCENCE_TP53_TARGETS_DN	28	0.648679	3.03576e-09	1.32584e-07	3.0872	3.66051
TN_protein_Th0	GSEA	GSE3982_BASOPHIL_VS_TH1_DN	119	0.317228	3.05629e-09	1.32902e-07	0.882152	0.743843
TN_protein_Th0	GSEA	GRADE_COLON_AND_RECTAL_CANCER_UP	190	0.252663	3.07933e-09	1.33327e-07	0.816627	0.618571
TM_RNA_Th0	GSEA	ACEVEDO_LIVER_TUMOR_VS_NORMAL_ADJACENT_TISSUE_UP	465	0.165801	3.09749e-09	6.38898e-08	0.61379	0.559131
TN_protein_Th0	GSEA	GSE15930_NAIVE_VS_48H_IN_VITRO_STIM_CD8_TCELL_DN	156	0.277853	3.12167e-09	1.3458e-07	0.905374	0.642756
TM_protein_Th0	GSEA	RB_P107_DN.V1_UP	58	0.451309	3.19245e-09	1.08338e-07	1.65525	1.7386
TN_RNA_Th0	GSEA	GSE26669_CTRL_VS_COSTIM_BLOCK_MLR_CD4_TCELL_UP	107	0.333433	3.31053e-09	8.31356e-08	0.92056	0.689251
TM_RNA_Th0	GSEA	M_PHASE	61	0.439707	3.32164e-09	6.83726e-08	1.89257	1.11594
TM_RNA_Th0	GSEA	MODULE_124	64	0.429255	3.3609e-09	6.90393e-08	1.45093	0.949995
TN_protein_Th0	GSEA	GSE22886_NAIVE_BCELL_VS_BLOOD_PLASMA_CELL_DN	130	0.30285	3.42857e-09	1.47179e-07	0.955135	0.74415
TM_protein_Th0	GSEA	GNF2_RAN	73	0.401984	3.44325e-09	1.16456e-07	0.952136	0.876281
TM_protein_Th0	GSEA	V$PEA3_Q6	108	-0.331085	3.62185e-09	1.22086e-07	-0.246157	-0.350819
TM_protein_Th0	GSEA	GSE3982_BASOPHIL_VS_TH1_DN	119	0.315686	3.64089e-09	1.22317e-07	0.928518	0.826204
TM_RNA_Th0	GSEA	GSE20715_0H_VS_48H_OZONE_TLR4_KO_LUNG_DN	111	0.326403	3.72961e-09	7.64571e-08	1.21042	0.971754
TM_protein_Th0	GOBP slim name	DNA modification	39	0.258285	0.00537473	0.0127483	0.72816	0.588086
TM_protein_Th0	GSEA	GSE29618_BCELL_VS_MDC_DAY7_FLU_VACCINE_DN	95	-0.352061	3.82165e-09	1.27962e-07	-0.428659	-0.302045
TN_protein_Th0	GSEA	GSE7764_IL15_TREATED_VS_CTRL_NK_CELL_24H_UP	116	0.319024	3.90612e-09	1.66966e-07	1.09622	0.817105
TN_RNA_Th0	GSEA	WINTER_HYPOXIA_METAGENE	96	0.34984	3.98639e-09	9.98586e-08	1.19405	0.859338
TM_RNA_Th0	GSEA	GSE17974_CTRL_VS_ACT_IL4_AND_ANTI_IL12_6H_CD4_TCELL_DN	90	0.361006	4.02905e-09	8.24272e-08	1.11096	0.853096
TN_RNA_Th0	GSEA	MORF_RAD21	152	0.27925	4.09756e-09	1.02388e-07	0.585343	0.573346
TM_RNA_Th0	GSEA	GSE3982_MAC_VS_TH1_UP	57	-0.451998	4.11249e-09	8.39634e-08	-0.488019	-0.436458
TM_protein_Th0	GSEA	TARTE_PLASMA_CELL_VS_PLASMABLAST_DN	243	0.222676	4.14458e-09	1.38313e-07	0.894612	0.682186
TM_protein_Th0	GSEA	MODULE_57	27	0.654662	4.17666e-09	1.38922e-07	2.21528	2.48851
TN_protein_Th0	GSEA	KARLSSON_TGFB1_TARGETS_UP	84	0.372997	4.215e-09	1.79406e-07	0.863136	0.898137
TN_protein_Th0	GOBP slim name	organelle fission	150	0.256553	7.97861e-08	1.43116e-06	1.04587	0.627466
TM_RNA_Th0	GSEA	GSE17974_0H_VS_12H_IN_VITRO_ACT_CD4_TCELL_DN	124	0.308037	4.26005e-09	8.67997e-08	0.8748	0.784781
TM_protein_Th0	GSEA	GSE1460_INTRATHYMIC_T_PROGENITOR_VS_CD4_THYMOCYTE_DN	87	-0.366331	4.33033e-09	1.43558e-07	-0.341706	-0.509602
TM_RNA_Th0	GSEA	CHROMOSOMAL_PART	65	0.422858	4.36864e-09	8.8832e-08	1.37248	1.07704
TM_protein_Th0	KEGG name	Cell cycle - yeast	46	0.501746	4.38126e-09	7.56498e-08	1.59651	1.09312
TN_protein_Th0	GSEA	GSE22886_NAIVE_CD4_TCELL_VS_12H_ACT_TH2_UP	78	-0.386339	4.42283e-09	1.87457e-07	-0.436666	-0.439188
TM_protein_Th0	GSEA	ODONNELL_TARGETS_OF_MYC_AND_TFRC_DN	20	0.758836	4.44378e-09	1.46835e-07	2.48683	2.55722
TM_protein_Th0	Corum	Ribosome, cytoplasmic	70	0.407416	4.46301e-09	2.25828e-06	0.725913	0.737835
TN_protein_Th0	GSEA	GSE10325_CD4_TCELL_VS_LUPUS_CD4_TCELL_DN	80	0.381409	4.48064e-09	1.89109e-07	1.17398	1.05484
TN_protein_Th0	GSEA	GSE24634_TEFF_VS_TCONV_DAY10_IN_CULTURE_UP	105	0.333603	4.52027e-09	1.89984e-07	1.33411	0.954653
TM_protein_Th0	GSEA	GSE15930_NAIVE_VS_72H_IN_VITRO_STIM_IFNAB_CD8_TCELL_DN	132	0.298198	4.56316e-09	1.50285e-07	1.0649	0.802507
TM_RNA_Th0	GSEA	ZHANG_RESPONSE_TO_CANTHARIDIN_DN	56	0.454596	4.57762e-09	9.28934e-08	1.25773	1.13337
TM_RNA_Th0	GOBP slim name	DNA recombination	113	0.25497	3.38563e-06	3.03648e-05	1.01263	0.733554
TM_RNA_Th0	GSEA	DANG_BOUND_BY_MYC	637	0.142519	4.61798e-09	9.35233e-08	0.597223	0.543298
TN_RNA_Th0	GSEA	REACTOME_S_PHASE	81	0.378743	4.62476e-09	1.15275e-07	1.032	0.816152
TN_RNA_Th0	GSEA	BOSCO_INTERFERON_INDUCED_ANTIVIRAL_MODULE	43	0.517935	4.65116e-09	1.15646e-07	1.72088	1.3435
TM_RNA_Th0	GSEA	GSE12845_IGD_NEG_BLOOD_VS_PRE_GC_TONSIL_BCELL_DN	96	0.348209	4.70398e-09	9.50735e-08	0.965514	0.905021
TM_protein_Th0	GSEA	GSE24142_EARLY_THYMIC_PROGENITOR_VS_DN2_THYMOCYTE_UP	59	-0.442615	4.72379e-09	1.55067e-07	-0.722131	-0.633698
TM_protein_Th0	GSEA	PID_CD8TCRPATHWAY	41	-0.530053	4.73472e-09	1.54919e-07	-0.531027	-0.528936
TM_protein_Th0	GOBP slim name	RNA catabolic process	174	0.254903	9.97813e-09	7.15931e-08	0.563237	0.633357
TM_protein_Th0	GOBP slim name	tRNA aminoacylation for protein translation	40	0.253993	0.00557068	0.0129983	0.615728	0.710392
TM_RNA_Th0	GSEA	GSE6566_STRONG_VS_WEAK_DC_STIMULATED_CD4_TCELL_DN	61	-0.434779	4.95811e-09	1.00009e-07	-0.337695	-0.200938
TN_RNA_Th0	GSEA	RADAEVA_RESPONSE_TO_IFNA1_UP	27	0.651408	4.98014e-09	1.2352e-07	2.06555	1.94571
TN_RNA_Th0	GSEA	CELL_CYCLE_PROCESS	105	0.33266	4.99455e-09	1.23572e-07	1.52852	0.713389
TM_protein_Th0	GSEA	GSE17974_CTRL_VS_ACT_IL4_AND_ANTI_IL12_6H_CD4_TCELL_DN	90	0.358779	5.01431e-09	1.63535e-07	0.982877	0.832609
TN_RNA_Th0	GSEA	GSE22886_NAIVE_BCELL_VS_DC_DN	114	0.319406	5.0594e-09	1.24869e-07	0.875917	0.622508
TM_RNA_Th0	GSEA	MODULE_403	27	0.650857	5.13041e-09	1.03276e-07	2.64661	2.21008
TM_RNA_Th0	GSEA	GSE3982_BCELL_VS_TH1_DN	75	0.392042	5.21572e-09	1.04784e-07	1.7387	1.20207
TM_RNA_Th0	GSEA	GSE10325_LUPUS_CD4_TCELL_VS_LUPUS_MYELOID_DN	57	-0.448892	5.24492e-09	1.0516e-07	-0.793328	-0.622584
TM_protein_Th0	GSEA	NUCLEOLUS	87	0.364328	5.25329e-09	1.70774e-07	0.831327	0.828126
TN_protein_Th0	GSEA	GSE20715_0H_VS_48H_OZONE_TLR4_KO_LUNG_DN	111	0.323232	5.26799e-09	2.20487e-07	1.07607	0.867307
TM_RNA_Th0	GSEA	GNF2_TPT1	32	-0.597582	5.29547e-09	1.05962e-07	-0.465141	-0.5093
TM_protein_Th0	GSEA	MACROMOLECULE_BIOSYNTHETIC_PROCESS	166	0.265511	5.37575e-09	1.74192e-07	0.652102	0.653797
TN_RNA_Th0	GSEA	MORF_HDAC2	239	0.222775	5.3948e-09	1.3282e-07	0.5121	0.466397
TM_protein_Th0	GSEA	WEST_ADRENOCORTICAL_TUMOR_UP	180	0.25522	5.44256e-09	1.75789e-07	0.936935	0.611457
TN_RNA_Th0	GSEA	GSE17974_0H_VS_24H_IN_VITRO_ACT_CD4_TCELL_DN	103	0.334985	5.4455e-09	1.33741e-07	1.32224	0.740792
TM_RNA_Th0	GSEA	MARKEY_RB1_CHRONIC_LOF_UP	49	0.483065	5.531e-09	1.10455e-07	1.54998	1.47285
TM_protein_Th0	GSEA	GNF2_S100A4	18	-0.794709	5.54707e-09	1.78591e-07	-1.29731	-1.65912
TN_protein_Th0	GSEA	STEIN_ESRRA_TARGETS_RESPONSIVE_TO_ESTROGEN_DN	22	0.718816	5.62459e-09	2.34436e-07	2.62398	3.04494
TM_protein_Th0	GSEA	GSE22886_NAIVE_CD4_TCELL_VS_12H_ACT_TH1_UP	87	-0.363543	5.66461e-09	1.81792e-07	-0.424754	-0.298953
TM_RNA_Th0	GSEA	GRAESSMANN_APOPTOSIS_BY_DOXORUBICIN_DN	923	0.121285	5.69567e-09	1.13518e-07	0.589555	0.457322
TM_RNA_Th0	GSEA	E2F1_UP.V1_UP	98	0.342421	5.93483e-09	1.1805e-07	1.26028	0.76009
TM_RNA_Th0	GSEA	GSE14350_TREG_VS_TEFF_DN	57	0.447215	5.97745e-09	1.18663e-07	1.26508	1.05895
TN_RNA_Th0	GSEA	ZHU_CMV_8_HR_UP	22	0.717514	5.99146e-09	1.46791e-07	2.24644	1.80343
TM_RNA_Th0	GSEA	KRIGE_RESPONSE_TO_TOSEDOSTAT_6HR_DN	498	0.157757	6.00967e-09	1.19067e-07	0.561414	0.51743
TN_RNA_Th0	GSEA	TONKS_TARGETS_OF_RUNX1_RUNX1T1_FUSION_MONOCYTE_UP	101	0.337264	6.0128e-09	1.46955e-07	1.02213	0.769929
TM_protein_Th0	GSEA	MITOTIC_CELL_CYCLE	84	0.369128	6.07832e-09	1.94448e-07	1.3726	0.902149
TM_RNA_Th0	GSEA	MITOTIC_CELL_CYCLE	84	0.369059	6.11843e-09	1.20983e-07	1.60917	1.04802
TN_RNA_Th0	GSEA	GSE3982_MEMORY_CD4_TCELL_VS_TH2_UP	70	-0.403653	6.17783e-09	1.50622e-07	-0.420117	-0.430885
TN_RNA_Th0	GSEA	GSE1432_CTRL_VS_IFNG_6H_MICROGLIA_DN	112	0.320072	6.36557e-09	1.54824e-07	0.92506	0.77466
TN_RNA_Th0	GSEA	GSE22886_DAY0_VS_DAY1_MONOCYTE_IN_CULTURE_DN	89	0.358148	6.45811e-09	1.56695e-07	1.20768	0.845373
TM_protein_Th0	GSEA	SCHLOSSER_MYC_TARGETS_REPRESSED_BY_SERUM	127	0.300831	6.4855e-09	2.06815e-07	0.736054	0.634089
TM_RNA_Th0	GSEA	ALCALAY_AML_BY_NPM1_LOCALIZATION_DN	74	0.392181	6.488e-09	1.28039e-07	1.94494	1.08741
TN_protein_Th0	GSEA	SONG_TARGETS_OF_IE86_CMV_PROTEIN	41	0.525269	6.49905e-09	2.69764e-07	2.01824	1.97099
TN_RNA_Th0	GSEA	MODULE_57	27	0.646273	6.56333e-09	1.58864e-07	2.64853	2.1211
TN_protein_Th0	GSEA	MORF_BUB1B	45	0.501335	6.60201e-09	2.7291e-07	1.65179	1.32886
TN_protein_Th0	GSEA	GSE17974_0H_VS_48H_IN_VITRO_ACT_CD4_TCELL_UP	41	-0.524816	6.69583e-09	2.75654e-07	-1.0033	-0.948507
TN_RNA_Th0	GSEA	FRASOR_RESPONSE_TO_SERM_OR_FULVESTRANT_DN	32	0.592688	7.04663e-09	1.70152e-07	2.38269	1.96707
TM_RNA_Th0	GSEA	REACTOME_CHROMOSOME_MAINTENANCE	53	0.461376	7.06791e-09	1.3921e-07	1.33138	1.17679
TN_RNA_Th0	GSEA	REICHERT_MITOSIS_LIN9_TARGETS	15	0.863986	7.14761e-09	1.72177e-07	5.25528	5.75217
TN_protein_Th0	GSEA	GSE17974_CTRL_VS_ACT_IL4_AND_ANTI_IL12_24H_CD4_TCELL_DN	128	0.298819	7.16404e-09	2.93726e-07	0.905435	0.722928
TN_protein_Th0	GSEA	GREENBAUM_E2A_TARGETS_UP	19	0.767841	7.1827e-09	2.93294e-07	3.46729	4.15589
TM_protein_Th0	GOBP slim name	DNA metabolic process	412	0.253778	9.25201e-18	2.21277e-16	0.847208	0.570043
TM_protein_Th0	GSEA	MODULE_198	191	0.245881	7.34516e-09	2.33488e-07	0.887933	0.541801
TM_RNA_Th0	GSEA	REICHERT_MITOSIS_LIN9_TARGETS	15	0.863238	7.36401e-09	1.44758e-07	4.69295	5.24288
TN_RNA_Th0	GSEA	GNF2_TPT1	32	-0.591837	7.40412e-09	1.77929e-07	-0.613723	-0.668789
TM_RNA_Th0	GSEA	MORF_AP3D1	117	0.311837	7.48435e-09	1.46837e-07	0.725423	0.707418
TM_protein_Th0	Corum	Nop56p-associated pre-rRNA complex	90	0.354605	7.52873e-09	2.85715e-06	0.696514	0.749862
TM_protein_Th0	GSEA	GSE10325_LUPUS_BCELL_VS_LUPUS_MYELOID_DN	66	-0.413165	7.53838e-09	2.38874e-07	-0.452067	-0.579298
TN_protein_Th0	GSEA	MODULE_57	27	0.643557	7.58846e-09	3.08608e-07	2.51949	3.05251
TN_protein_Th0	GSEA	GOLDRATH_EFF_VS_MEMORY_CD8_TCELL_UP	115	0.314323	7.61223e-09	3.08326e-07	1.50662	1.53267
TN_RNA_Th0	GSEA	MORF_ESPL1	52	0.464329	7.84976e-09	1.88188e-07	1.3033	0.822322
TN_RNA_Th0	GSEA	HOXA9_DN.V1_DN	77	0.382432	7.86236e-09	1.88041e-07	1.33537	0.90532
TN_RNA_Th0	GSEA	MTOR_UP.N4.V1_UP	98	0.339337	8.10914e-09	1.93483e-07	1.02498	0.734908
TM_RNA_Th0	GSEA	VEGF_A_UP.V1_DN	98	0.339296	8.14294e-09	1.59446e-07	1.31183	0.793245
TN_protein_Th0	GOBP slim name	cell division	192	0.252914	2.47317e-09	5.91501e-08	1.01218	0.628783
TM_RNA_Th0	GSEA	BILANGES_SERUM_AND_RAPAMYCIN_SENSITIVE_GENES	55	-0.450977	8.23687e-09	1.60971e-07	-0.242197	-0.261162
TM_protein_Th0	GSEA	GSE24634_TEFF_VS_TCONV_DAY7_IN_CULTURE_DN	71	-0.397396	8.31304e-09	2.62593e-07	-0.479537	-0.467367
TM_RNA_Th0	GSEA	MITOCHONDRION	245	0.217374	8.37045e-09	1.63264e-07	0.61552	0.641176
TM_protein_Th0	GSEA	MCLACHLAN_DENTAL_CARIES_DN	69	-0.402945	8.38074e-09	2.63902e-07	-0.647076	-0.72867
TN_RNA_Th0	GOBP slim name	xenobiotic metabolic process	38	0.248189	0.00827636	0.0354525	0.610036	0.726647
TM_protein_Th0	GSEA	MARKEY_RB1_CHRONIC_LOF_UP	49	0.477041	8.52962e-09	2.6775e-07	1.55963	1.45536
TM_protein_Th0	GSEA	GSE14000_4H_VS_16H_LPS_DC_TRANSLATED_RNA_UP	84	-0.365421	8.60309e-09	2.69215e-07	-0.43434	-0.432973
TM_RNA_Th0	GSEA	GSE6269_HEALTHY_VS_FLU_INF_PBMC_UP	92	-0.349295	8.71567e-09	1.69668e-07	-0.270615	-0.181847
TM_RNA_Th0	GSEA	DELPUECH_FOXO3_TARGETS_DN	24	0.679243	8.89567e-09	1.72837e-07	2.31725	1.65957
TM_RNA_Th0	GSEA	PEREZ_TP53_TARGETS	225	-0.225863	9.07753e-09	1.7603e-07	0.0449164	-0.0386446
TM_RNA_Th0	GSEA	GSE1460_INTRATHYMIC_T_PROGENITOR_VS_NAIVE_CD4_TCELL_ADULT_BLOOD_DN	70	-0.399138	9.09172e-09	1.75966e-07	-0.392083	-0.438353
TM_protein_Th0	GSEA	MODULE_42	21	-0.725319	9.16004e-09	2.85753e-07	-0.744082	-0.786071
TM_RNA_Th0	GSEA	CREIGHTON_ENDOCRINE_THERAPY_RESISTANCE_1	208	0.234295	9.40161e-09	1.81614e-07	0.951486	0.675118
TN_RNA_Th0	GSEA	GSE24634_NAIVE_CD4_TCELL_VS_DAY5_IL4_CONV_TREG_UP	66	-0.410423	9.4608e-09	2.25198e-07	-0.435643	-0.620687
TN_RNA_Th0	GSEA	SHIPP_DLBCL_VS_FOLLICULAR_LYMPHOMA_UP	34	0.57016	9.46181e-09	2.2469e-07	1.70759	1.25504
TN_RNA_Th0	GSEA	GSE3982_MAC_VS_NKCELL_UP	80	0.373209	9.50762e-09	2.25245e-07	1.28833	0.842742
TM_RNA_Th0	GSEA	KIM_MYC_AMPLIFICATION_TARGETS_UP	100	0.334328	9.59828e-09	1.85057e-07	0.770033	0.993741
TM_protein_Th0	GSEA	NAKAMURA_CANCER_MICROENVIRONMENT_DN	31	0.596628	9.63556e-09	2.99657e-07	1.88819	1.67264
TM_RNA_Th0	GSEA	WHITFIELD_CELL_CYCLE_G2	88	0.355958	9.63873e-09	1.85481e-07	1.61925	1.04101
TM_RNA_Th0	GSEA	AMUNDSON_GAMMA_RADIATION_RESPONSE	19	0.761222	9.65331e-09	1.85406e-07	3.59447	4.5475
TN_RNA_Th0	GSEA	GSE10239_NAIVE_VS_DAY4.5_EFF_CD8_TCELL_UP	85	-0.362004	9.71198e-09	2.29546e-07	-0.280372	-0.532741
TM_RNA_Th0	GSEA	GSE360_HIGH_DOSE_B_MALAYI_VS_M_TUBERCULOSIS_DC_DN	80	0.372893	9.78435e-09	1.87564e-07	0.934974	1.00631
TN_RNA_Th0	GSEA	CROONQUIST_NRAS_VS_STROMAL_STIMULATION_DN	28	0.627104	9.90007e-09	2.33442e-07	3.67445	3.14731
TM_protein_Th0	GOBP slim name	ribonucleoprotein complex assembly	124	0.246766	2.53342e-06	1.23236e-05	0.613417	0.468913
TM_protein_Th0	GOBP slim name	carbohydrate transport	42	0.234707	0.00868196	0.0187348	0.623198	0.623749
TN_RNA_Th0	GSEA	CHUNG_BLISTER_CYTOTOXICITY_UP	79	0.37483	1.01259e-08	2.38208e-07	1.2006	0.709411
TN_protein_Th0	GSEA	PUJANA_BRCA2_PCC_NETWORK	281	0.202466	1.02295e-08	4.1267e-07	0.961583	0.422119
TN_protein_Th0	GSEA	GSE15930_NAIVE_VS_48H_IN_VITRO_STIM_IL12_CD8_TCELL_DN	144	0.279171	1.02829e-08	4.13167e-07	0.960711	0.751062
TM_RNA_Th0	GSEA	ZHU_CMV_ALL_UP	75	0.384284	1.03694e-08	1.98402e-07	1.16104	1.11953
TM_RNA_Th0	GSEA	PUJANA_BREAST_CANCER_LIT_INT_NETWORK	63	0.418666	1.0506e-08	2.00632e-07	1.28699	1.09366
TN_protein_Th0	GSEA	GSE17974_CTRL_VS_ACT_IL4_AND_ANTI_IL12_6H_CD4_TCELL_DN	90	0.351092	1.05624e-08	4.22707e-07	0.938944	0.745607
TM_protein_Th0	GSEA	GSE17974_0H_VS_48H_IN_VITRO_ACT_CD4_TCELL_UP	41	-0.517707	1.06628e-08	3.30581e-07	-1.00212	-0.728981
TM_protein_Th0	GSEA	GSE9988_LPS_VS_VEHICLE_TREATED_MONOCYTE_DN	97	-0.338277	1.06972e-08	3.30625e-07	-0.27247	-0.272578
TM_RNA_Th0	GSEA	GSE24142_ADULT_VS_FETAL_EARLY_THYMIC_PROGENITOR_DN	108	0.320863	1.07528e-08	2.04955e-07	1.06047	0.864071
TN_protein_Th0	GSEA	KAUFFMANN_DNA_REPLICATION_GENES	93	0.34507	1.09915e-08	4.38132e-07	1.34919	0.738334
TN_protein_Th0	GSEA	MARKEY_RB1_CHRONIC_LOF_UP	49	0.472987	1.13828e-08	4.51938e-07	1.70602	1.53267
TM_protein_Th0	GSEA	GSE12845_IGD_POS_BLOOD_VS_PRE_GC_TONSIL_BCELL_DN	119	0.305462	1.13871e-08	3.5087e-07	1.15637	0.726814
TN_protein_Th0	GOBP slim name	microtubule organizing center organization	40	0.23451	0.0104854	0.0341965	0.882547	0.741456
TM_RNA_Th0	GSEA	CROONQUIST_NRAS_VS_STROMAL_STIMULATION_DN	28	0.624342	1.14859e-08	2.18514e-07	3.29042	3.24404
TN_protein_Th0	GSEA	REACTOME_PEPTIDE_CHAIN_ELONGATION	72	0.390886	1.15089e-08	4.55147e-07	0.682786	0.712588
TN_protein_Th0	GSEA	REACTOME_CELL_CYCLE_CHECKPOINTS	81	0.368818	1.15267e-08	4.54063e-07	1.20729	0.776889
TM_protein_Th0	GSEA	DELPUECH_FOXO3_TARGETS_DN	24	0.673696	1.17318e-08	3.60385e-07	2.22597	2.17737
TN_protein_Th0	GSEA	GSE13738_RESTING_VS_BYSTANDER_ACTIVATED_CD4_TCELL_DN	106	0.32295	1.17632e-08	4.61567e-07	1.01205	0.799233
TM_RNA_Th0	GSEA	GSE29617_CTRL_VS_DAY3_TIV_FLU_VACCINE_PBMC_2008_DN	115	0.310266	1.18233e-08	2.24508e-07	0.739425	0.729341
TN_RNA_Th0	GSEA	GSE12845_IGD_NEG_BLOOD_VS_NAIVE_TONSIL_BCELL_UP	136	0.285819	1.18831e-08	2.78893e-07	0.677879	0.692608
TN_protein_Th0	GSEA	NAKAMURA_CANCER_MICROENVIRONMENT_DN	31	0.592878	1.1913e-08	4.65625e-07	2.00193	1.77037
TN_RNA_Th0	GSEA	RHODES_CANCER_META_SIGNATURE	47	0.482107	1.19922e-08	2.80796e-07	1.64504	1.00446
TM_RNA_Th0	GSEA	GSE22886_DAY0_VS_DAY7_MONOCYTE_IN_CULTURE_UP	91	-0.347548	1.23705e-08	2.34456e-07	-0.249725	-0.318239
TM_RNA_Th0	GOBP slim name	DNA metabolic process	412	0.234404	2.23325e-15	2.13648e-13	0.936067	0.680777
TM_protein_Th0	GSEA	REACTOME_TCR_SIGNALING	36	-0.549536	1.25677e-08	3.84886e-07	-0.556661	-0.497453
TN_RNA_Th0	GSEA	RODRIGUES_THYROID_CARCINOMA_POORLY_DIFFERENTIATED_DN	278	-0.202243	1.25876e-08	2.94053e-07	-0.0647252	-0.129979
TN_protein_Th0	GSEA	GSE10325_LUPUS_CD4_TCELL_VS_LUPUS_MYELOID_UP	112	-0.313667	1.26558e-08	4.92744e-07	-0.312438	-0.449539
TM_RNA_Th0	GOBP slim name	microtubule organizing center organization	40	0.233846	0.010706	0.0357281	1.03366	0.762034
TN_RNA_Th0	GSEA	GSE360_L_DONOVANI_VS_B_MALAYI_LOW_DOSE_DC_UP	74	0.384508	1.26954e-08	2.95881e-07	1.18044	1.05434
TN_protein_Th0	GSEA	GSE12845_IGD_POS_BLOOD_VS_PRE_GC_TONSIL_BCELL_DN	119	0.304444	1.27306e-08	4.93742e-07	1.31256	0.743843
TM_protein_Th0	GSEA	GSE17974_0H_VS_12H_IN_VITRO_ACT_CD4_TCELL_DN	124	0.298275	1.28814e-08	3.93294e-07	0.817588	0.682443
TN_protein_Th0	GSEA	ODONNELL_TARGETS_OF_MYC_AND_TFRC_DN	20	0.735599	1.29205e-08	4.9918e-07	2.51882	2.64979
TM_protein_Th0	GSEA	GSE3982_MAST_CELL_VS_TH2_UP	62	-0.419367	1.29462e-08	3.94075e-07	-0.627256	-0.433997
TN_protein_Th0	GSEA	KEGG_OXIDATIVE_PHOSPHORYLATION	76	-0.379239	1.29715e-08	4.99228e-07	-0.31429	-0.40021
TN_protein_Th0	GSEA	REACTOME_METABOLISM_OF_RNA	217	0.227388	1.29742e-08	4.97428e-07	0.493553	0.579447
TN_RNA_Th0	GSEA	GSE1460_NAIVE_CD4_TCELL_ADULT_BLOOD_VS_THYMIC_STROMAL_CELL_DN	73	0.386771	1.30572e-08	3.03611e-07	1.20222	0.891922
TN_RNA_Th0	GSEA	MORF_GNB1	249	0.212864	1.30809e-08	3.03458e-07	0.51595	0.429274
TM_RNA_Th0	GSEA	DAUER_STAT3_TARGETS_DN	31	0.591179	1.31096e-08	2.47997e-07	2.09377	2.21597
TM_protein_Th0	GSEA	PID_PDGFRBPATHWAY	84	-0.360824	1.31757e-08	3.99848e-07	-0.255562	-0.353045
TN_protein_Th0	GSEA	GSE22886_TH1_VS_TH2_48H_ACT_DN	99	-0.33281	1.31953e-08	5.03981e-07	-0.334647	-0.368225
TN_protein_Th0	GSEA	GSE22886_NAIVE_CD4_TCELL_VS_48H_ACT_TH1_UP	84	-0.360701	1.33249e-08	5.07004e-07	-0.46405	-0.368295
TN_RNA_Th0	GSEA	GSE22886_NAIVE_CD8_TCELL_VS_DC_DN	115	0.309153	1.33285e-08	3.0849e-07	0.867423	0.658315
TM_RNA_Th0	GOBP slim name	carbohydrate transport	42	0.232029	0.00947591	0.0319951	0.615142	0.628438
TM_RNA_Th0	GSEA	MORF_MAP2K2	118	0.305244	1.33833e-08	2.52698e-07	0.743702	0.690018
TM_protein_Th0	GSEA	GSE29614_DAY3_VS_DAY7_TIV_FLU_VACCINE_PBMC_DN	75	0.381316	1.34416e-08	4.06691e-07	1.3236	0.870262
TM_RNA_Th0	GSEA	GSE1460_CD4_THYMOCYTE_VS_NAIVE_CD4_TCELL_ADULT_BLOOD_DN	92	-0.344792	1.34843e-08	2.54128e-07	-0.328169	-0.30243
TM_RNA_Th0	GSEA	GSE24634_NAIVE_CD4_TCELL_VS_DAY10_IL4_CONV_TREG_DN	126	0.2955	1.35543e-08	2.54969e-07	1.06065	0.791649
TM_protein_Th0	GSEA	PUJANA_XPRSS_INT_NETWORK	127	0.294351	1.35704e-08	4.09353e-07	1.18456	0.58336
TM_RNA_Th0	GOBP slim name	DNA repair	238	0.228021	2.52258e-09	7.23981e-08	0.910934	0.677559
TN_RNA_Th0	GSEA	GSE18791_CTRL_VS_NEWCASTLE_VIRUS_DC_12H_DN	70	0.394058	1.39732e-08	3.22668e-07	1.31508	1.02098
TM_protein_Th0	GOBP slim name	cell cycle	371	0.225503	3.70044e-13	4.82739e-12	0.860095	0.535794
TN_protein_Th0	GSEA	GSE17974_CTRL_VS_ACT_IL4_AND_ANTI_IL12_4H_CD4_TCELL_DN	116	0.307336	1.40815e-08	5.3377e-07	0.772778	0.755501
TM_protein_Th0	KEGG name	Vascular smooth muscle contraction	33	-0.571838	1.40959e-08	2.28178e-07	-0.553252	-0.476817
TM_protein_Th0	GSEA	KEGG_VASCULAR_SMOOTH_MUSCLE_CONTRACTION	33	-0.571838	1.40959e-08	4.23933e-07	-0.553252	-0.476817
TN_RNA_Th0	GSEA	MOOTHA_HUMAN_MITODB_6_2002	304	0.193181	1.41963e-08	3.27068e-07	0.493338	0.450329
TM_RNA_Th0	GSEA	ENK_UV_RESPONSE_KERATINOCYTE_DN	318	0.188977	1.45908e-08	2.73953e-07	0.705408	0.59337
TN_protein_Th0	GSEA	JOHNSTONE_PARVB_TARGETS_3_DN	490	0.154808	1.45981e-08	5.51269e-07	0.7195	0.32024
TN_protein_Th0	GSEA	MUELLER_PLURINET	197	0.237347	1.4623e-08	5.50143e-07	0.911876	0.635414
TN_RNA_Th0	GSEA	GSE26495_NAIVE_VS_PD1LOW_CD8_TCELL_UP	49	-0.469276	1.47946e-08	3.40073e-07	-0.627568	-0.593555
TN_RNA_Th0	GSEA	ALONSO_METASTASIS_UP	107	0.31921	1.48688e-08	3.40998e-07	0.939006	0.716798
TM_protein_Th0	GSEA	GSE17974_CTRL_VS_ACT_IL4_AND_ANTI_IL12_24H_CD4_TCELL_DN	128	0.292412	1.48792e-08	4.46155e-07	0.912792	0.800121
TN_protein_Th0	Corum	Nop56p-associated pre-rRNA complex	90	0.34727	1.52128e-08	7.69767e-06	0.637823	0.737808
TN_protein_Th0	GSEA	GNF2_STAT6	58	-0.431138	1.54284e-08	5.78279e-07	-0.455199	-0.452462
TN_RNA_Th0	GSEA	GSE17974_0.5H_VS_72H_UNTREATED_IN_VITRO_CD4_TCELL_UP	65	-0.407451	1.55184e-08	3.55086e-07	-0.503978	-0.390942
TM_RNA_Th0	GSEA	MORF_GMPS	49	0.468562	1.55564e-08	2.91538e-07	1.00318	0.983585
TN_RNA_Th0	GSEA	SHEPARD_BMYB_MORPHOLINO_DN	78	0.372079	1.59542e-08	3.64228e-07	1.7332	1.17365
TN_RNA_Th0	GSEA	GSE24634_TREG_VS_TCONV_POST_DAY3_IL4_CONVERSION_UP	137	0.282252	1.60086e-08	3.6464e-07	0.94259	0.520768
TM_RNA_Th0	GSEA	HOXA9_DN.V1_DN	77	0.374378	1.60597e-08	3.00409e-07	1.32938	0.873114
TM_RNA_Th0	GSEA	GNF2_GLTSCR2	27	-0.629213	1.61777e-08	3.02053e-07	-0.555221	-0.482056
TN_RNA_Th0	GSEA	OXFORD_RALA_OR_RALB_TARGETS_UP	34	0.561031	1.62136e-08	3.68473e-07	2.46906	1.70371
TN_RNA_Th0	GSEA	GSE6566_STRONG_VS_WEAK_DC_STIMULATED_CD4_TCELL_UP	36	0.54482	1.67121e-08	3.78946e-07	1.62929	1.26771
TN_protein_Th0	GSEA	MODULE_53	168	0.255182	1.69331e-08	6.32315e-07	1.1239	0.822741
TM_RNA_Th0	GSEA	GSE10325_CD4_TCELL_VS_LUPUS_CD4_TCELL_UP	70	-0.391377	1.74941e-08	3.26026e-07	-0.343364	-0.341552
TM_protein_Th0	GSEA	KEGG_T_CELL_RECEPTOR_SIGNALING_PATHWAY	71	-0.388625	1.75254e-08	5.23936e-07	-0.235234	-0.342123
TN_RNA_Th0	GSEA	GSE13484_3H_UNSTIM_VS_YF17D_VACCINE_STIM_PBMC_DN	81	0.364143	1.75822e-08	3.97778e-07	1.08545	0.757452
TM_protein_Th0	GSEA	QI_PLASMACYTOMA_UP	118	-0.302726	1.75835e-08	5.24115e-07	-0.196013	-0.465301
TM_protein_Th0	GSEA	GSE3982_MEMORY_CD4_TCELL_VS_TH1_UP	67	-0.399836	1.76335e-08	5.24048e-07	-0.406888	-0.25663
TM_RNA_Th0	GSEA	CHIARADONNA_NEOPLASTIC_TRANSFORMATION_KRAS_UP	64	0.408831	1.78563e-08	3.32159e-07	1.40086	1.12505
TM_RNA_Th0	GSEA	RADAEVA_RESPONSE_TO_IFNA1_UP	27	0.627277	1.78957e-08	3.32277e-07	1.98816	2.06701
TN_protein_Th0	GSEA	DELPUECH_FOXO3_TARGETS_DN	24	0.665125	1.79149e-08	6.66499e-07	2.42843	2.3833
TN_RNA_Th0	GSEA	GSE10239_MEMORY_VS_DAY4.5_EFF_CD8_TCELL_DN	141	0.277308	1.80428e-08	4.07281e-07	0.952269	0.508971
TM_RNA_Th0	GSEA	GSE18791_CTRL_VS_NEWCASTLE_VIRUS_DC_10H_DN	87	0.351193	1.81855e-08	3.37035e-07	1.20615	1.09155
TN_RNA_Th0	GSEA	WONG_MITOCHONDRIA_GENE_MODULE	164	0.257573	1.82852e-08	4.11828e-07	0.555805	0.573148
TN_RNA_Th0	GSEA	GSE26928_NAIVE_VS_CENT_MEMORY_CD4_TCELL_DN	77	0.372608	1.87524e-08	4.21405e-07	1.15695	0.784089
TN_protein_Th0	KEGG name	Ribosome	74	0.379922	1.88489e-08	9.76372e-07	0.71992	0.707703
TM_RNA_Th0	GSEA	GCM_CBFB	64	0.408043	1.90153e-08	3.51765e-07	0.920823	0.862405
TM_RNA_Th0	GSEA	GSE17974_2.5H_VS_72H_IL4_AND_ANTI_IL12_ACT_CD4_TCELL_DN	103	0.32269	1.92232e-08	3.54957e-07	0.892417	0.798579
TM_protein_Th0	GSEA	REACTOME_SIGNALING_BY_EGFR_IN_CANCER	65	-0.404746	1.9297e-08	5.71796e-07	-0.293193	-0.267068
TM_protein_Th0	GSEA	WHITFIELD_CELL_CYCLE_S	59	0.424515	1.94164e-08	5.73639e-07	1.47951	1.21373
TM_RNA_Th0	GSEA	MORF_SMC1L1	59	0.424397	1.95919e-08	3.61102e-07	0.933753	0.893025
TN_RNA_Th0	GSEA	GSE13306_RA_VS_UNTREATED_MEM_CD4_TCELL_DN	69	0.392757	1.96608e-08	4.40831e-07	1.1856	1.00934
TM_protein_Th0	GSEA	GSE3982_BCELL_VS_TH2_DN	83	0.358433	1.98949e-08	5.86053e-07	1.37011	1.16724
TM_RNA_Th0	GSEA	COLLER_MYC_TARGETS_UP	19	0.74453	2.01256e-08	3.7026e-07	2.00263	1.43819
TM_protein_Th0	GSEA	GNF2_PA2G4	69	0.392301	2.04155e-08	5.99632e-07	1.02328	0.876281
TN_RNA_Th0	GSEA	GSE13485_DAY1_VS_DAY3_YF17D_VACCINE_PBMC_DN	92	0.340388	2.05545e-08	4.59844e-07	1.08953	0.798539
TM_RNA_Th0	GSEA	V$E2F_Q3	105	0.318893	2.07813e-08	3.81624e-07	1.09497	0.777048
TN_RNA_Th0	GSEA	MORF_PRDX3	76	0.373823	2.07985e-08	4.64268e-07	0.748916	0.700759
TM_RNA_Th0	GSEA	YAO_TEMPORAL_RESPONSE_TO_PROGESTERONE_CLUSTER_14	102	0.323369	2.09709e-08	3.84403e-07	0.814556	0.790071
TN_RNA_Th0	GSEA	EGUCHI_CELL_CYCLE_RB1_TARGETS	13	0.898179	2.11857e-08	4.71863e-07	3.21509	2.77524
TM_RNA_Th0	GSEA	ZHU_CMV_8_HR_UP	22	0.690926	2.12581e-08	3.88957e-07	2.09764	1.59376
TM_RNA_Th0	GSEA	GSE1460_DP_THYMOCYTE_VS_NAIVE_CD4_TCELL_CORD_BLOOD_UP	104	0.319784	2.21001e-08	4.03629e-07	1.02226	0.766113
TM_RNA_Th0	GSEA	GNF2_EIF3S6	103	-0.321278	2.21547e-08	4.03891e-07	-0.0852365	-0.0787721
TM_RNA_Th0	Corum	60S ribosomal subunit, cytoplasmic	42	-0.500117	2.24517e-08	1.70409e-05	-0.311508	-0.284638
TM_RNA_Th0	GSEA	GSE36476_CTRL_VS_TSST_ACT_16H_MEMORY_CD4_TCELL_OLD_UP	64	-0.405936	2.24848e-08	4.09167e-07	-0.268931	-0.426406
TM_RNA_Th0	GSEA	MTOR_UP.N4.V1_DN	40	-0.512343	2.24956e-08	4.08623e-07	-0.50424	-0.462775
TM_protein_Th0	GSEA	BIDUS_METASTASIS_UP	131	0.285422	2.26502e-08	6.63328e-07	1.09854	0.58336
TN_RNA_Th0	GSEA	ACEVEDO_FGFR1_TARGETS_IN_PROSTATE_CANCER_MODEL_UP	87	0.34875	2.27998e-08	5.06691e-07	1.39927	0.910424
TM_protein_Th0	GSEA	MODULE_22	33	-0.56337	2.29401e-08	6.69864e-07	-0.490352	-0.626509
TM_RNA_Th0	GSEA	APPEL_IMATINIB_RESPONSE	20	-0.722766	2.29837e-08	4.16734e-07	-1.8374	-1.3816
TN_protein_Th0	GSEA	KEGG_RIBOSOME	73	0.379776	2.37091e-08	8.78813e-07	0.720946	0.70902
TM_RNA_Th0	GSEA	GSE13485_DAY7_VS_DAY21_YF17D_VACCINE_PBMC_UP	90	0.342566	2.37098e-08	4.29126e-07	1.2539	0.938748
TN_RNA_Th0	GSEA	GSE29618_BCELL_VS_MDC_DN	122	0.2949	2.42224e-08	5.37116e-07	0.850256	0.724708
TN_protein_Th0	GSEA	GSE24634_NAIVE_CD4_TCELL_VS_DAY7_IL4_CONV_TREG_DN	143	0.272613	2.51028e-08	9.27049e-07	0.963921	0.580201
TN_protein_Th0	GSEA	GSE31082_DN_VS_CD8_SP_THYMOCYTE_UP	124	0.292095	2.55046e-08	9.38438e-07	0.868643	0.622741
TM_RNA_Th0	GSEA	MORF_DEAF1	50	0.456607	2.59973e-08	4.69681e-07	0.924451	0.902427
TN_RNA_Th0	GSEA	GSE3982_CTRL_VS_LPS_4H_MAC_DN	91	0.339723	2.60165e-08	5.75629e-07	1.07916	0.784544
TN_RNA_Th0	GSEA	INTRACELLULAR_NON_MEMBRANE_BOUND_ORGANELLE	346	0.178449	2.6029e-08	5.7464e-07	0.760456	0.442033
TN_RNA_Th0	GSEA	NON_MEMBRANE_BOUND_ORGANELLE	346	0.178449	2.6029e-08	5.7338e-07	0.760456	0.442033
TM_protein_Th0	GSEA	GSE13485_DAY3_VS_DAY7_YF17D_VACCINE_PBMC_DN	72	0.381224	2.6099e-08	7.59896e-07	1.21205	1.10658
TN_protein_Th0	KEGG name	Focal adhesion	71	-0.383848	2.61342e-08	1.12812e-06	-0.406162	-0.424527
TN_protein_Th0	GSEA	KEGG_FOCAL_ADHESION	71	-0.383848	2.61342e-08	9.58094e-07	-0.406162	-0.424527
TN_RNA_Th0	GSEA	JOHANSSON_GLIOMAGENESIS_BY_PDGFB_UP	32	0.569721	2.61486e-08	5.74754e-07	2.80096	2.01795
TM_RNA_Th0	GSEA	GSE14350_TREG_VS_TEFF_IN_IL2RB_KO_DN	57	0.427692	2.64508e-08	4.77017e-07	1.61888	1.05526
TM_protein_Th0	GSEA	GNF2_FGR	16	-0.803817	2.69072e-08	7.81165e-07	-1.30678	-1.23056
TM_RNA_Th0	GSEA	GSE17974_0H_VS_6H_IN_VITRO_ACT_CD4_TCELL_DN	130	0.284816	2.73287e-08	4.91966e-07	0.797159	0.731615
TM_RNA_Th0	GSEA	MORF_RPA2	144	0.270847	2.77178e-08	4.98077e-07	0.727666	0.722751
TM_protein_Th0	GSEA	GRAESSMANN_RESPONSE_TO_MC_AND_DOXORUBICIN_DN	436	0.159965	2.81787e-08	8.1572e-07	0.550222	0.496479
TM_RNA_Th0	GSEA	REACTOME_INTERFERON_SIGNALING	92	0.336998	2.83341e-08	5.08244e-07	1.10954	0.952413
TN_RNA_Th0	GSEA	GSE6269_HEALTHY_VS_FLU_INF_PBMC_DN	88	0.344333	2.86295e-08	6.27912e-07	1.20413	0.652713
TN_protein_Th0	GSEA	SMID_BREAST_CANCER_NORMAL_LIKE_UP	133	-0.281167	2.89037e-08	1.05577e-06	-0.313346	-0.362562
TM_RNA_Th0	GSEA	GSE26669_CTRL_VS_COSTIM_BLOCK_MLR_CD8_TCELL_DN	74	-0.3749	2.89059e-08	5.17576e-07	-0.233017	-0.306879
TM_RNA_Th0	GSEA	GCM_PPP1CC	51	0.450594	2.90088e-08	5.18494e-07	0.941918	1.03768
TN_protein_Th0	GSEA	PUJANA_BRCA_CENTERED_NETWORK	96	0.329776	2.90182e-08	1.05611e-06	1.3618	0.629882
TN_protein_Th0	GSEA	GSE24634_NAIVE_CD4_TCELL_VS_DAY3_IL4_CONV_TREG_UP	69	-0.3878	2.95466e-08	1.07146e-06	-0.598817	-0.567137
TM_protein_Th0	GSEA	GSE29618_MONOCYTE_VS_PDC_UP	59	-0.418983	2.95771e-08	8.5374e-07	-0.612251	-0.654461
TM_RNA_Th0	GSEA	DNA_REPLICATION	68	0.390479	2.98521e-08	5.32618e-07	1.23506	0.911526
TM_protein_Th0	KEGG name	Amoebiasis	33	-0.558723	2.98808e-08	4.55243e-07	-0.664983	-0.784801
TM_protein_Th0	KEGG name	Bacterial invasion of epithelial cells	41	-0.501509	3.00971e-08	4.33063e-07	-0.510086	-0.699246
TM_RNA_Th0	GSEA	PETROVA_ENDOTHELIUM_LYMPHATIC_VS_BLOOD_UP	39	0.513725	3.08252e-08	5.49005e-07	2.37827	2.0836
TN_RNA_Th0	GSEA	MORF_BUB1B	45	0.47828	3.13048e-08	6.8509e-07	1.73317	0.884596
TN_protein_Th0	GSEA	REACTOME_SIGNALING_BY_GPCR	90	-0.33951	3.15348e-08	1.13945e-06	-0.317922	-0.36687
TN_RNA_Th0	GSEA	COLINA_TARGETS_OF_4EBP1_AND_4EBP2	155	0.260263	3.15404e-08	6.88745e-07	1.23124	0.630784
TN_RNA_Th0	GOBP slim name	mitosis	135	0.223303	9.06474e-06	0.000153034	1.17562	0.462588
TN_RNA_Th0	GOBP slim name	nuclear division	135	0.223303	9.06474e-06	0.000144532	1.17562	0.462588
TN_protein_Th0	GOBP slim name	mitochondrion organization	178	0.223176	3.91146e-07	5.10267e-06	0.556021	0.674914
TM_RNA_Th0	GSEA	SMITH_TERT_TARGETS_UP	85	0.348694	3.2986e-08	5.8645e-07	0.933	0.718321
TN_protein_Th0	KEGG name	RNA transport	114	0.301866	3.30973e-08	1.2246e-06	0.613502	0.620866
TN_RNA_Th0	GSEA	REACTOME_MITOTIC_G1_G1_S_PHASES	84	0.350554	3.35158e-08	7.30296e-07	1.05315	0.676692
TN_protein_Th0	GSEA	GSE24634_TEFF_VS_TCONV_DAY5_IN_CULTURE_DN	75	-0.37055	3.39026e-08	1.22062e-06	-0.420453	-0.537865
TN_RNA_Th0	GSEA	GSE29617_CTRL_VS_DAY3_TIV_FLU_VACCINE_PBMC_2008_DN	115	0.300252	3.42465e-08	7.44601e-07	0.63878	0.648015
TM_RNA_Th0	GSEA	DANG_REGULATED_BY_MYC_UP	43	0.487729	3.43889e-08	6.10312e-07	1.36145	0.921221
TM_protein_Th0	GSEA	MITSIADES_RESPONSE_TO_APLIDIN_DN	158	0.257111	3.45306e-08	9.93868e-07	1.02685	0.527573
TM_RNA_Th0	GSEA	GSE3982_BASOPHIL_VS_TH1_UP	71	-0.380421	3.47099e-08	6.14922e-07	-0.235138	-0.161098
TM_RNA_Th0	GSEA	YAO_TEMPORAL_RESPONSE_TO_PROGESTERONE_CLUSTER_11	70	0.382942	3.51434e-08	6.21507e-07	0.882552	0.907509
TN_protein_Th0	GSEA	GRAHAM_CML_QUIESCENT_VS_NORMAL_QUIESCENT_UP	43	0.487272	3.54152e-08	1.27052e-06	1.97533	2.07796
TM_RNA_Th0	GSEA	GSE2706_UNSTIM_VS_2H_LPS_AND_R848_DC_DN	56	0.427399	3.56526e-08	6.29403e-07	1.38524	1.16908
TN_protein_Th0	GOBP slim name	tRNA metabolic process	99	0.222727	0.000142607	0.00102321	0.558173	0.537277
TM_RNA_Th0	GSEA	BOSCO_INTERFERON_INDUCED_ANTIVIRAL_MODULE	43	0.486882	3.63127e-08	6.39932e-07	1.67284	1.58233
TN_protein_Th0	Corum	Ribosome, cytoplasmic	70	0.38243	3.6647e-08	1.39075e-05	0.66721	0.707703
TM_RNA_Th0	GSEA	MTOR_UP.N4.V1_UP	98	0.323994	3.68199e-08	6.47733e-07	0.970417	0.883043
TM_RNA_Th0	GSEA	MATTIOLI_MGUS_VS_PCL	72	0.377046	3.69638e-08	6.49128e-07	0.954951	0.960427
TM_protein_Th0	GSEA	GSE24634_TREG_VS_TCONV_POST_DAY10_IL4_CONVERSION_DN	55	-0.430712	3.70106e-08	1.0622e-06	-0.766255	-0.659027
TN_RNA_Th0	GOBP slim name	response to biotic stimulus	206	0.221687	6.40591e-08	2.04277e-06	0.824151	0.48313
TN_RNA_Th0	GSEA	QI_HYPOXIA	52	0.442606	3.76302e-08	8.16405e-07	1.27447	0.970317
TM_RNA_Th0	GSEA	GSE7460_FOXP3_MUT_VS_WT_ACT_WITH_TGFB_TCONV_DN	66	-0.393286	3.78836e-08	6.6412e-07	-0.322484	-0.385091
TN_protein_Th0	GSEA	CUI_TCF21_TARGETS_2_UP	149	0.26374	3.79651e-08	1.35715e-06	1.12354	0.613643
TM_RNA_Th0	GSEA	MORF_CDK2	61	0.40886	3.79986e-08	6.64976e-07	0.919856	0.846915
TN_RNA_Th0	GSEA	DANG_BOUND_BY_MYC	637	0.133744	3.8082e-08	8.24426e-07	0.489141	0.355908
TM_RNA_Th0	GOBP slim name	nucleoside metabolic process	71	0.221008	0.00135314	0.00597462	0.79032	0.597357
TM_RNA_Th0	GSEA	GSE14000_UNSTIM_VS_16H_LPS_DC_TRANSLATED_RNA_DN	70	0.381578	3.92871e-08	6.86328e-07	1.28897	0.919573
TN_RNA_Th0	GSEA	SCHLOSSER_MYC_TARGETS_REPRESSED_BY_SERUM	127	0.284655	3.98173e-08	8.60139e-07	0.660832	0.49696
TN_protein_Th0	GSEA	NAKAMURA_TUMOR_ZONE_PERIPHERAL_VS_CENTRAL_UP	131	0.280308	4.01344e-08	1.42961e-06	0.989494	0.759338
TM_RNA_Th0	GSEA	GSE12366_GC_VS_MEMORY_BCELL_DN	77	-0.363708	4.04646e-08	7.05672e-07	-0.250322	-0.379535
TN_RNA_Th0	GSEA	GSE31082_DN_VS_CD8_SP_THYMOCYTE_UP	124	0.287838	4.05137e-08	8.73304e-07	0.755554	0.57937
TM_RNA_Th0	GSEA	GSE22886_DC_VS_MONOCYTE_DN	86	-0.34437	4.07001e-08	7.08549e-07	-0.270582	-0.291083
TM_protein_Th0	GSEA	GSE29618_MONOCYTE_VS_MDC_UP	59	-0.414738	4.0708e-08	1.16499e-06	-0.673404	-0.655846
TM_protein_Th0	GSEA	GSE7460_CTRL_VS_TGFB_TREATED_ACT_TREG_UP	107	0.309317	4.07529e-08	1.16296e-06	0.950919	0.738554
TN_protein_Th0	GSEA	MODULE_8	258	0.20196	4.11737e-08	1.46145e-06	0.827203	0.449969
TM_RNA_Th0	GSEA	GSE27786_LIN_NEG_VS_NKTCELL_UP	92	0.333002	4.12078e-08	7.16147e-07	1.16076	0.94663
TM_RNA_Th0	GSEA	GSE14308_INDUCED_VS_NATURAL_TREG_DN	92	-0.332998	4.12232e-08	7.15176e-07	-0.272674	-0.195937
TN_protein_Th0	GSEA	BURTON_ADIPOGENESIS_PEAK_AT_16HR	30	0.579699	4.15604e-08	1.46998e-06	2.06551	1.92406
TM_protein_Th0	GSEA	MODULE_77	24	-0.647742	4.16166e-08	1.18425e-06	-0.62218	-0.728392
TM_protein_Th0	GSEA	PID_THROMBIN_PAR1_PATHWAY	27	-0.610701	4.196e-08	1.19064e-06	-0.597577	-0.725082
TM_RNA_Th0	GSEA	REACTOME_ASSEMBLY_OF_THE_PRE_REPLICATIVE_COMPLEX	48	0.45885	4.21066e-08	7.29242e-07	1.16199	0.927703
TN_protein_Th0	GSEA	STRUCTURAL_CONSTITUENT_OF_RIBOSOME	69	0.383427	4.21542e-08	1.48575e-06	0.667909	0.716155
TN_RNA_Th0	GSEA	NAKAMURA_CANCER_MICROENVIRONMENT_DN	31	0.569912	4.25012e-08	9.14186e-07	2.18913	1.31975
TN_RNA_Th0	GSEA	GSE7852_LN_VS_THYMUS_TCONV_DN	79	0.358549	4.25849e-08	9.14028e-07	1.63981	0.907104
TN_RNA_Th0	GSEA	DAUER_STAT3_TARGETS_DN	31	0.569865	4.26096e-08	9.12609e-07	2.11024	2.28439
TM_protein_Th0	GSEA	PASQUALUCCI_LYMPHOMA_BY_GC_STAGE_DN	89	-0.338097	4.26569e-08	1.20701e-06	-0.281793	-0.302938
TN_protein_Th0	GSEA	REACTOME_SRP_DEPENDENT_COTRANSLATIONAL_PROTEIN_TARGETING_TO_MEMBRANE	91	0.33436	4.2907e-08	1.507e-06	0.617479	0.668596
TM_RNA_Th0	GSEA	GNF2_DDX5	46	-0.468347	4.29092e-08	7.41864e-07	-0.315386	-0.338559
TN_protein_Th0	GSEA	GSE17974_0H_VS_6H_IN_VITRO_ACT_CD4_TCELL_DN	130	0.280744	4.29456e-08	1.5031e-06	0.714785	0.77365
TN_RNA_Th0	GSEA	SCHUHMACHER_MYC_TARGETS_UP	66	0.391608	4.32666e-08	9.24708e-07	1.15069	0.848729
TM_RNA_Th0	GSEA	GSE13411_PLASMA_CELL_VS_MEMORY_BCELL_DN	103	-0.314535	4.32932e-08	7.47217e-07	-0.135169	-0.174555
TM_protein_Th0	GSEA	BURTON_ADIPOGENESIS_PEAK_AT_16HR	30	0.578718	4.37973e-08	1.2358e-06	1.87696	1.91703
TN_protein_Th0	GSEA	GSE17974_0H_VS_12H_IN_VITRO_ACT_CD4_TCELL_DN	124	0.287066	4.40282e-08	1.53564e-06	0.826367	0.676865
TN_RNA_Th0	GSEA	MODULE_15	202	0.226426	4.47958e-08	9.55358e-07	0.63665	0.539428
TN_protein_Th0	GSEA	MODULE_44	133	-0.277238	4.48967e-08	1.56051e-06	-0.283734	-0.37221
TN_protein_Th0	GSEA	PID_CD8TCRPATHWAY	41	-0.494879	4.56121e-08	1.57991e-06	-0.648173	-0.46017
TN_RNA_Th0	GSEA	MORF_AP2M1	179	0.239698	4.66658e-08	9.93131e-07	0.540233	0.501778
TM_RNA_Th0	GSEA	GSE17974_CTRL_VS_ACT_IL4_AND_ANTI_IL12_2H_CD4_TCELL_DN	108	0.306519	4.68739e-08	8.0763e-07	0.86038	0.760736
TM_RNA_Th0	GSEA	BURTON_ADIPOGENESIS_PEAK_AT_24HR	27	0.608456	4.70156e-08	8.08684e-07	2.5331	2.54477
TN_protein_Th0	GSEA	GSE3982_BCELL_VS_TH2_DN	83	0.348779	4.71486e-08	1.62752e-06	1.32397	0.87056
TM_RNA_Th0	GSEA	GSE17974_CTRL_VS_ACT_IL4_AND_ANTI_IL12_48H_CD4_TCELL_UP	32	-0.559094	4.7177e-08	8.10074e-07	-0.872561	-0.592341
TN_RNA_Th0	GSEA	GSE15930_NAIVE_VS_48H_IN_VITRO_STIM_IFNAB_CD8_TCELL_DN	148	0.262712	4.74219e-08	1.00709e-06	0.85388	0.474756
TN_protein_Th0	GOBP slim name	cellular component disassembly	263	0.220332	1.5448e-09	4.03051e-08	0.524671	0.673177
TN_protein_Th0	GSEA	GSE14000_UNSTIM_VS_4H_LPS_DC_TRANSLATED_RNA_DN	67	0.387509	4.76005e-08	1.63749e-06	1.17134	0.803958
TN_RNA_Th0	GSEA	CUI_TCF21_TARGETS_2_UP	149	0.261623	4.87239e-08	1.03256e-06	1.17713	0.503255
TN_RNA_Th0	GSEA	YAMAZAKI_TCEB3_TARGETS_DN	104	0.311791	4.90083e-08	1.0364e-06	1.0179	0.704486
TM_RNA_Th0	GSEA	MARZEC_IL2_SIGNALING_UP	39	0.506123	4.90403e-08	8.40632e-07	1.31774	0.973741
TN_RNA_Th0	GSEA	SEIDEN_ONCOGENESIS_BY_MET	54	0.430671	4.91766e-08	1.03777e-06	1.1269	0.796086
TN_protein_Th0	GSEA	GSE13411_PLASMA_CELL_VS_MEMORY_BCELL_UP	72	0.373574	4.92238e-08	1.68755e-06	1.43442	0.81077
TN_protein_Th0	GSEA	REACTOME_PLATELET_ACTIVATION_SIGNALING_AND_AGGREGATION	85	-0.344189	4.94123e-08	1.68825e-06	-0.365725	-0.372512
TM_protein_Th0	GSEA	KINSEY_TARGETS_OF_EWSR1_FLII_FUSION_DN	73	-0.370861	4.99613e-08	1.40577e-06	-0.412336	-0.316887
TN_protein_Th0	GSEA	GNF2_PA2G4	69	0.381296	5.00548e-08	1.70441e-06	1.04608	0.856957
TN_RNA_Th0	GSEA	FERREIRA_EWINGS_SARCOMA_UNSTABLE_VS_STABLE_UP	91	0.332552	5.07034e-08	1.06775e-06	1.7152	0.69076
TM_RNA_Th0	GSEA	GSE29618_BCELL_VS_MONOCYTE_DN	96	-0.323918	5.07349e-08	8.68198e-07	-0.297412	-0.274154
TM_RNA_Th0	GSEA	SHIPP_DLBCL_VS_FOLLICULAR_LYMPHOMA_UP	34	0.541106	5.10524e-08	8.72146e-07	1.37774	1.5642
TM_RNA_Th0	GSEA	GSE10325_LUPUS_CD4_TCELL_VS_LUPUS_BCELL_UP	105	-0.309896	5.11666e-08	8.72612e-07	-0.186364	-0.204361
TN_RNA_Th0	GSEA	REACTOME_G1_S_TRANSITION	72	0.372781	5.25335e-08	1.10397e-06	1.12813	0.723355
TM_RNA_Th0	GSEA	PRC2_EZH2_UP.V1_UP	55	0.425757	5.29149e-08	9.00898e-07	1.77373	1.54654
TM_protein_Th0	GSEA	BIOCARTA_INTEGRIN_PATHWAY	26	-0.617604	5.29176e-08	1.4848e-06	-0.740546	-0.763787
TM_RNA_Th0	GOBP slim name	detection of stimulus	54	0.219743	0.00538669	0.0198203	0.759186	0.666972
TN_protein_Th0	GSEA	FERREIRA_EWINGS_SARCOMA_UNSTABLE_VS_STABLE_UP	91	0.331704	5.48149e-08	1.86019e-06	1.55167	0.904646
TN_RNA_Th0	GSEA	GSE22886_NEUTROPHIL_VS_DC_DN	153	0.257216	5.52581e-08	1.15881e-06	0.568505	0.527556
TM_protein_Th0	GSEA	REACTOME_CELL_CYCLE_CHECKPOINTS	81	0.35111	5.55431e-08	1.55412e-06	1.04927	0.68921
TM_RNA_Th0	GSEA	SHEPARD_CRUSH_AND_BURN_MUTANT_DN	58	0.41402	5.56868e-08	9.46487e-07	2.13692	1.14406
TN_RNA_Th0	GSEA	BENNETT_SYSTEMIC_LUPUS_ERYTHEMATOSUS	17	0.761765	5.59638e-08	1.17116e-06	2.77121	2.56992
TM_RNA_Th0	GSEA	GSE22886_TH1_VS_TH2_48H_ACT_DN	99	-0.317983	5.62534e-08	9.54502e-07	-0.120411	-0.176112
TN_protein_Th0	GSEA	MITOTIC_CELL_CYCLE	84	0.344729	5.62749e-08	1.9033e-06	1.41372	1.03974
TN_protein_Th0	GSEA	MODULE_397	46	0.463763	5.80154e-08	1.95559e-06	1.74017	1.38686
TN_RNA_Th0	GSEA	BILANGES_SERUM_AND_RAPAMYCIN_SENSITIVE_GENES	55	-0.424364	5.8468e-08	1.22102e-06	-0.317581	-0.417138
TN_RNA_Th0	GSEA	GSE360_CTRL_VS_M_TUBERCULOSIS_DC_DN	82	0.348394	5.85285e-08	1.21975e-06	1.2149	0.910111
TN_RNA_Th0	GSEA	GSE22045_TREG_VS_TCONV_UP	51	0.440472	5.87045e-08	1.22088e-06	1.75445	1.28401
TN_RNA_Th0	GSEA	HAHTOLA_SEZARY_SYNDROM_UP	50	0.444811	5.8718e-08	1.21864e-06	1.48707	0.99478
TN_RNA_Th0	GOBP slim name	protein folding	137	0.219503	1.11176e-05	0.000159537	0.553677	0.547895
TN_RNA_Th0	GSEA	DANG_MYC_TARGETS_UP	109	0.302725	5.97378e-08	1.23725e-06	0.93077	0.672771
TM_protein_Th0	GSEA	PUJANA_BREAST_CANCER_WITH_BRCA1_MUTATED_UP	44	0.473462	6.04315e-08	1.68621e-06	1.66198	1.49137
TN_RNA_Th0	GSEA	MORF_ERH	97	0.32041	6.05363e-08	1.25121e-06	0.643047	0.593275
TN_protein_Th0	GSEA	REACTOME_TRANSPORT_OF_INORGANIC_CATIONS_ANIONS_AND_AMINO_ACIDS_OLIGOPEPTIDES	20	0.700471	6.11074e-08	2.05292e-06	2.44661	2.46785
TN_RNA_Th0	GSEA	CELL_CYCLE_PHASE	88	0.336004	6.11607e-08	1.26152e-06	1.60832	0.695569
TM_protein_Th0	GSEA	MODULE_397	46	0.462797	6.18002e-08	1.71962e-06	1.68129	1.61788
TM_protein_Th0	GSEA	HUTTMANN_B_CLL_POOR_SURVIVAL_UP	100	-0.315406	6.19985e-08	1.72037e-06	-0.222765	-0.284098
TN_protein_Th0	GSEA	GNF2_RAN	73	0.368143	6.2499e-08	2.09267e-06	0.919057	0.855575
TN_RNA_Th0	GSEA	SPIELMAN_LYMPHOBLAST_EUROPEAN_VS_ASIAN_DN	408	0.160697	6.28431e-08	1.29356e-06	0.471317	0.370834
TM_RNA_Th0	GSEA	REACTOME_LAGGING_STRAND_SYNTHESIS	19	0.717804	6.31987e-08	1.07054e-06	1.96669	2.18896
TM_protein_Th0	GSEA	GSE22886_TH1_VS_TH2_48H_ACT_DN	99	-0.316753	6.32646e-08	1.75067e-06	-0.220898	-0.158326
TN_protein_Th0	GSEA	JOHANSSON_GLIOMAGENESIS_BY_PDGFB_UP	32	0.553644	6.35906e-08	2.12215e-06	1.98413	1.5751
TM_protein_Th0	GSEA	GNF2_CARD15	16	-0.781742	6.3821e-08	1.76121e-06	-1.67735	-1.01906
TN_RNA_Th0	GSEA	FARMER_BREAST_CANCER_APOCRINE_VS_BASAL	133	0.274049	6.39114e-08	1.31286e-06	1.17225	0.602199
TN_RNA_Th0	GOBP slim name	DNA replication	114	0.218585	6.33017e-05	0.000626468	0.98098	0.561678
TM_protein_Th0	GSEA	GSE24634_TEFF_VS_TCONV_DAY5_IN_CULTURE_DN	75	-0.36292	6.43361e-08	1.77056e-06	-0.323913	-0.573314
TM_RNA_Th0	GSEA	MORI_MATURE_B_LYMPHOCYTE_DN	44	0.472411	6.46298e-08	1.09294e-06	1.83653	1.26479
TM_protein_Th0	GSEA	GSE37416_0H_VS_6H_F_TULARENSIS_LVS_NEUTROPHIL_UP	102	-0.3119	6.47918e-08	1.77823e-06	-0.207875	-0.244918
TM_RNA_Th0	GSEA	REACTOME_MITOTIC_PROMETAPHASE	57	0.414996	6.72835e-08	1.1359e-06	1.48835	1.06881
TM_protein_Th0	GSEA	GSE24634_TEFF_VS_TCONV_DAY10_IN_CULTURE_DN	77	-0.357476	6.86132e-08	1.87798e-06	-0.624464	-0.445591
TN_protein_Th0	GSEA	FARMER_BREAST_CANCER_CLUSTER_2	16	0.779863	6.86183e-08	2.28235e-06	3.19071	3.50771
TM_protein_Th0	GSEA	GNF2_PECAM1	17	-0.756458	6.91357e-08	1.88714e-06	-1.07886	-0.974767
TM_protein_Th0	GSEA	GSE17974_0H_VS_6H_IN_VITRO_ACT_CD4_TCELL_UP	49	-0.446845	6.92154e-08	1.8842e-06	-0.550698	-0.326551
TM_protein_Th0	GSEA	GSE3982_MEMORY_CD4_TCELL_VS_TH2_UP	70	-0.374496	6.96518e-08	1.89095e-06	-0.450615	-0.308546
TM_RNA_Th0	GSEA	REACTOME_ORC1_REMOVAL_FROM_CHROMATIN	51	0.437656	7.12344e-08	1.20059e-06	1.13069	0.911571
TM_protein_Th0	GSEA	GSE24634_TEFF_VS_TCONV_DAY10_IN_CULTURE_UP	105	0.306515	7.13293e-08	1.93127e-06	1.23181	0.680757
TM_RNA_Th0	GSEA	MORF_TPT1	87	-0.336138	7.15786e-08	1.20437e-06	-0.0990865	-0.249293
TM_protein_Th0	GSEA	GSE30083_SP2_VS_SP4_THYMOCYTE_DN	69	-0.376812	7.16423e-08	1.93453e-06	-0.405065	-0.352846
TM_protein_Th0	GSEA	CHARAFE_BREAST_CANCER_LUMINAL_VS_MESENCHYMAL_UP	107	-0.303537	7.24356e-08	1.95071e-06	-0.256758	-0.248119
TN_RNA_Th0	GSEA	WANG_ADIPOGENIC_GENES_REPRESSED_BY_SIRT1	14	0.831743	7.32533e-08	1.50169e-06	2.5005	2.33015
TM_protein_Th0	GSEA	REACTOME_E2F_MEDIATED_REGULATION_OF_DNA_REPLICATION	19	0.714122	7.3761e-08	1.98109e-06	2.31163	1.97673
TM_RNA_Th0	GSEA	JAATINEN_HEMATOPOIETIC_STEM_CELL_UP	81	0.347743	7.42834e-08	1.24779e-06	1.15681	0.954208
TN_protein_Th0	GSEA	EGUCHI_CELL_CYCLE_RB1_TARGETS	13	0.862391	7.49771e-08	2.48563e-06	3.95322	4.35492
TM_protein_Th0	GSEA	GSE31082_DN_VS_CD8_SP_THYMOCYTE_UP	124	0.282066	7.50915e-08	2.01145e-06	0.828046	0.74599
TN_RNA_Th0	GSEA	GSE2706_UNSTIM_VS_2H_R848_DC_DN	45	0.464813	7.52475e-08	1.53943e-06	1.51474	1.10152
TM_RNA_Th0	GSEA	GSE3982_NKCELL_VS_TH2_UP	42	-0.480887	7.5758e-08	1.27043e-06	-0.451647	-0.542449
TM_protein_Th0	GSEA	GSE15930_NAIVE_VS_48H_IN_VITRO_STIM_IFNAB_CD8_TCELL_DN	148	0.258642	7.61081e-08	2.03326e-06	0.855767	0.656879
TM_RNA_Th0	GSEA	TOYOTA_TARGETS_OF_MIR34B_AND_MIR34C	205	0.220923	7.62234e-08	1.27611e-06	1.04999	0.576987
TM_protein_Th0	GSEA	GSE3982_DC_VS_TH1_DN	104	0.30725	7.64046e-08	2.03577e-06	1.04765	0.680981
TN_RNA_Th0	GSEA	GSE1460_NAIVE_CD4_TCELL_CORD_BLOOD_VS_THYMIC_STROMAL_CELL_DN	88	0.333247	7.83272e-08	1.59918e-06	0.76924	0.678309
TM_protein_Th0	GSEA	MODULE_5	128	-0.277206	7.94105e-08	2.11026e-06	-0.344339	-0.375077
TN_protein_Th0	GOBP slim name	cell cycle	371	0.216847	2.8047e-12	1.6099e-10	0.883663	0.548191
TM_RNA_Th0	GSEA	MORF_RAD23B	145	0.260772	8.0208e-08	1.34058e-06	0.691161	0.639885
TM_protein_Th0	GSEA	GNF2_FBL	134	0.270809	8.1802e-08	2.16808e-06	0.599804	0.658896
TM_protein_Th0	GSEA	RUTELLA_RESPONSE_TO_CSF2RB_AND_IL4_DN	129	-0.275868	8.19064e-08	2.16513e-06	-0.199118	-0.288415
TM_RNA_Th0	GSEA	GSE13485_DAY1_VS_DAY3_YF17D_VACCINE_PBMC_DN	92	0.32544	8.27492e-08	1.38076e-06	1.07874	0.931151
TM_RNA_Th0	GSEA	GSE18791_CTRL_VS_NEWCASTLE_VIRUS_DC_12H_DN	70	0.372291	8.30781e-08	1.38395e-06	1.27698	1.17511
TM_protein_Th0	GSEA	GSE3982_NEUTROPHIL_VS_TH2_UP	76	-0.357333	8.41639e-08	2.21897e-06	-0.317547	-0.297588
TN_protein_Th0	GSEA	GSE29618_BCELL_VS_MONOCYTE_DN	96	-0.318439	8.48271e-08	2.80292e-06	-0.390973	-0.328912
TM_protein_Th0	GSEA	KEGG_LONG_TERM_POTENTIATION	34	-0.531795	8.60916e-08	2.26385e-06	-0.579006	-0.419019
TM_RNA_Th0	GSEA	GSE17974_IL4_AND_ANTI_IL12_VS_UNTREATED_24H_ACT_CD4_TCELL_DN	46	0.457698	8.60952e-08	1.43183e-06	1.82746	1.71852
TM_protein_Th0	GSEA	BILANGES_SERUM_AND_RAPAMYCIN_SENSITIVE_GENES	55	0.418799	8.68438e-08	2.27767e-06	0.767777	0.771323
TN_protein_Th0	GSEA	GSE22886_NAIVE_CD4_TCELL_VS_48H_ACT_TH2_DN	130	0.274243	8.72656e-08	2.87404e-06	0.949264	0.610926
TN_RNA_Th0	GSEA	JAATINEN_HEMATOPOIETIC_STEM_CELL_UP	81	0.345693	8.85541e-08	1.80431e-06	1.26717	0.75051
TN_RNA_Th0	GSEA	WHITFIELD_CELL_CYCLE_G2	88	0.331758	8.94528e-08	1.81893e-06	1.72677	0.625586
TM_RNA_Th0	GSEA	SCHLOSSER_MYC_TARGETS_AND_SERUM_RESPONSE_DN	39	0.495994	9.01261e-08	1.49639e-06	1.14952	1.05638
TM_protein_Th0	GSEA	REACTOME_SRP_DEPENDENT_COTRANSLATIONAL_PROTEIN_TARGETING_TO_MEMBRANE	91	0.326123	9.11732e-08	2.38499e-06	0.634286	0.692964
TM_protein_Th0	GSEA	BROWN_MYELOID_CELL_DEVELOPMENT_UP	60	-0.400408	9.17412e-08	2.39361e-06	-0.402112	-0.623846
TN_protein_Th0	GSEA	GSE37416_CTRL_VS_3H_F_TULARENSIS_LVS_NEUTROPHIL_DN	78	0.351746	9.18465e-08	3.01503e-06	0.892132	0.611797
TM_RNA_Th0	GSEA	VANTVEER_BREAST_CANCER_ESR1_DN	97	0.315964	9.19049e-08	1.52341e-06	1.2274	0.876639
TN_RNA_Th0	GSEA	BAELDE_DIABETIC_NEPHROPATHY_DN	188	0.22887	9.20292e-08	1.86754e-06	0.776748	0.533245
TM_protein_Th0	GSEA	MODULE_524	19	-0.708361	9.37995e-08	2.44097e-06	-0.998551	-1.01076
TM_protein_Th0	GSEA	TOYOTA_TARGETS_OF_MIR34B_AND_MIR34C	205	0.219338	9.43463e-08	2.44886e-06	0.862243	0.541801
TM_protein_Th0	GSEA	REACTOME_G_ALPHA1213_SIGNALLING_EVENTS	27	-0.594488	9.4575e-08	2.44847e-06	-0.595548	-0.642145
TM_protein_Th0	GSEA	OXFORD_RALA_OR_RALB_TARGETS_UP	34	0.529968	9.52973e-08	2.46083e-06	1.85685	1.45133
TN_protein_Th0	GSEA	MORF_BUB1	38	0.501393	9.57952e-08	3.13441e-06	1.75348	1.29151
TM_protein_Th0	GSEA	SONG_TARGETS_OF_IE86_CMV_PROTEIN	41	0.482719	9.64572e-08	2.48439e-06	1.67514	1.62521
TM_RNA_Th0	GSEA	PUJANA_ATM_PCC_NETWORK	813	0.116896	9.71783e-08	1.60816e-06	0.572868	0.458598
TN_RNA_Th0	GSEA	MORF_FBL	122	0.281692	9.88107e-08	2.00112e-06	0.65684	0.568572
TM_RNA_Th0	GSEA	ABRAMSON_INTERACT_WITH_AIRE	40	0.487857	1.01294e-07	1.67352e-06	1.30651	1.01514
TM_RNA_Th0	GSEA	GSE3982_MAST_CELL_VS_TH2_UP	62	-0.392606	1.01574e-07	1.67539e-06	-0.48189	-0.137945
TN_RNA_Th0	GSEA	ACEVEDO_LIVER_CANCER_UP	503	0.143711	1.02348e-07	2.06858e-06	0.506111	0.393698
TN_RNA_Th0	GSEA	V$E2F1DP1_01	112	0.293357	1.02527e-07	2.06803e-06	0.891131	0.620086
TN_RNA_Th0	GSEA	V$E2F1DP2_01	112	0.293357	1.02527e-07	2.06389e-06	0.891131	0.620086
TN_RNA_Th0	GSEA	V$E2F4DP2_01	112	0.293357	1.02527e-07	2.05976e-06	0.891131	0.620086
TN_RNA_Th0	GSEA	WANG_SMARCE1_TARGETS_DN	154	0.251033	1.03934e-07	2.08386e-06	0.774036	0.666296
TM_protein_Th0	GSEA	REACTOME_UNWINDING_OF_DNA	10	0.972173	1.04042e-07	2.67288e-06	3.46032	3.47747
TN_protein_Th0	GSEA	GNF2_SELL	40	-0.487366	1.04324e-07	3.4024e-06	-0.608017	-0.690925
TM_protein_Th0	GSEA	PID_FAK_PATHWAY	38	-0.499861	1.04781e-07	2.685e-06	-0.517881	-0.570904
TM_protein_Th0	GSEA	KEGG_NATURAL_KILLER_CELL_MEDIATED_CYTOTOXICITY	49	-0.440248	1.07496e-07	2.74757e-06	-0.297618	-0.424355
TN_RNA_Th0	GSEA	FLECHNER_BIOPSY_KIDNEY_TRANSPLANT_OK_VS_DONOR_UP	337	0.172455	1.07571e-07	2.15249e-06	0.550146	0.418538
TM_protein_Th0	GSEA	NUCLEUS	829	0.115528	1.08378e-07	2.76308e-06	0.493752	0.404275
TM_RNA_Th0	GSEA	MORF_PPP1CA	144	0.258949	1.08885e-07	1.79304e-06	0.665758	0.647471
TM_protein_Th0	GSEA	TIEN_INTESTINE_PROBIOTICS_24HR_UP	375	0.164012	1.08968e-07	2.77111e-06	0.701342	0.459978
TN_RNA_Th0	GSEA	GSE10239_NAIVE_VS_KLRG1HIGH_EFF_CD8_TCELL_UP	85	-0.335169	1.09325e-07	2.18325e-06	-0.272773	-0.43401
TN_protein_Th0	GSEA	GSE13484_UNSTIM_VS_YF17D_VACCINE_STIM_PBMC_DN	87	0.3313	1.09852e-07	3.57107e-06	1.01896	0.89589
TM_RNA_Th0	GSEA	HESS_TARGETS_OF_HOXA9_AND_MEIS1_UP	44	0.463921	1.10624e-07	1.81868e-06	1.33401	1.16178
TN_protein_Th0	GSEA	GSE30962_ACUTE_VS_CHRONIC_LCMV_SECONDARY_INF_CD8_TCELL_DN	90	0.325704	1.11008e-07	3.59703e-06	1.31063	0.911198
TN_RNA_Th0	GSEA	GSE15930_STIM_VS_STIM_AND_IL-12_48H_CD8_T_CELL_DN	94	0.318809	1.11082e-07	2.21393e-06	1.1404	0.770709
TN_RNA_Th0	GSEA	GSE13485_DAY1_VS_DAY21_YF17D_VACCINE_PBMC_DN	116	0.287531	1.11528e-07	2.21841e-06	0.59584	0.633696
TM_protein_Th0	GOBP slim name	RNA processing	532	0.21585	2.44985e-16	4.13593e-15	0.552738	0.470285
TM_RNA_Th0	GSEA	SCIAN_CELL_CYCLE_TARGETS_OF_TP53_AND_TP73_DN	13	0.850749	1.1193e-07	1.83715e-06	3.82032	3.18781
TN_protein_Th0	GSEA	REACTOME_UNWINDING_OF_DNA	10	0.96964	1.12266e-07	3.62609e-06	3.89655	4.20606
TM_RNA_Th0	GSEA	REACTOME_ACTIVATION_OF_THE_PRE_REPLICATIVE_COMPLEX	21	0.669671	1.12809e-07	1.84856e-06	2.17658	2.22047
TM_RNA_Th0	GSEA	REACTOME_G2_M_CHECKPOINTS	28	0.58018	1.13602e-07	1.85853e-06	2.2645	2.2453
TN_protein_Th0	KEGG name	Cell cycle - yeast	46	0.453224	1.14834e-07	3.71774e-06	1.77252	1.08068
TM_RNA_Th0	GSEA	LABBE_WNT3A_TARGETS_UP	49	0.439155	1.15563e-07	1.88753e-06	1.92074	1.14746
TM_RNA_Th0	GSEA	GSE3982_MAST_CELL_VS_TH1_UP	69	-0.370583	1.17105e-07	1.90962e-06	-0.48876	-0.196883
TN_RNA_Th0	GSEA	LABBE_WNT3A_TARGETS_UP	49	0.438902	1.1751e-07	2.33279e-06	2.21256	1.08821
TM_protein_Th0	GOBP slim name	telomere organization	49	0.215818	0.00919244	0.0196883	0.820978	0.423604
TM_protein_Th0	GSEA	FARMER_BREAST_CANCER_CLUSTER_2	16	0.765192	1.20153e-07	3.04783e-06	2.64109	2.86756
TM_RNA_Th0	GSEA	GEORGES_TARGETS_OF_MIR192_AND_MIR215	307	0.179455	1.20673e-07	1.96461e-06	0.909936	0.559168
TN_protein_Th0	KEGG name	Regulation of actin cytoskeleton	92	-0.321204	1.21484e-07	3.49605e-06	-0.22593	-0.310339
TM_protein_Th0	GSEA	REACTOME_APOPTOTIC_EXECUTION_PHASE	37	-0.503912	1.21788e-07	3.08151e-06	-0.490726	-0.691453
TN_RNA_Th0	GSEA	GSE24634_NAIVE_CD4_TCELL_VS_DAY10_IL4_CONV_TREG_UP	46	-0.452282	1.21974e-07	2.41663e-06	-0.572754	-0.550237
TN_RNA_Th0	GSEA	BOWIE_RESPONSE_TO_TAMOXIFEN	11	0.921692	1.23e-07	2.43215e-06	3.55561	3.59171
TM_protein_Th0	GSEA	BIOCARTA_ECM_PATHWAY	18	-0.720742	1.24162e-07	3.13368e-06	-0.959977	-0.87655
TN_protein_Th0	KEGG name	Ribosome biogenesis in eukaryotes	59	0.399583	1.24183e-07	3.21635e-06	0.79491	0.791495
TN_protein_Th0	GSEA	RYTTCCTG_V$ETS2_B	379	-0.162329	1.27425e-07	4.1025e-06	-0.0459227	-0.115669
TM_RNA_Th0	GSEA	GSE7852_LN_VS_THYMUS_TCONV_DN	79	0.345566	1.28227e-07	2.08421e-06	1.5716	0.873855
TM_RNA_Th0	GSEA	JOHANSSON_GLIOMAGENESIS_BY_PDGFB_UP	32	0.540611	1.28426e-07	2.08408e-06	2.35428	1.72845
TM_RNA_Th0	GOBP slim name	response to DNA damage stimulus	363	0.215706	5.96957e-12	4.28317e-10	0.81518	0.62043
TM_protein_Th0	GSEA	GSE22886_NAIVE_CD4_TCELL_VS_12H_ACT_TH2_UP	78	-0.347612	1.2962e-07	3.26325e-06	-0.251548	-0.277792
TN_RNA_Th0	GSEA	NEMETH_INFLAMMATORY_RESPONSE_LPS_UP	45	0.456211	1.30151e-07	2.5685e-06	1.38036	1.22018
TM_protein_Th0	GSEA	FERREIRA_EWINGS_SARCOMA_UNSTABLE_VS_STABLE_UP	91	0.322156	1.30251e-07	3.27093e-06	1.3328	0.806443
TN_RNA_Th0	GSEA	GSE14350_IL2RB_KO_VS_WT_TEFF_DN	77	0.349688	1.31142e-07	2.58299e-06	0.952532	0.747064
TN_RNA_Th0	GSEA	LEONARD_HYPOXIA	23	0.636672	1.31229e-07	2.57963e-06	2.42852	2.33868
TN_protein_Th0	GSEA	ACTIN_CYTOSKELETON	61	-0.391982	1.34311e-07	4.3104e-06	-0.295256	-0.73441
TM_RNA_Th0	GSEA	M_PHASE_OF_MITOTIC_CELL_CYCLE	51	0.428134	1.35824e-07	2.20057e-06	1.87826	1.11594
TN_RNA_Th0	GSEA	EINAV_INTERFERON_SIGNATURE_IN_CANCER	19	0.699014	1.37993e-07	2.70731e-06	2.42362	2.28439
TM_protein_Th0	GSEA	SANSOM_APC_TARGETS_DN	120	-0.280712	1.38198e-07	3.46184e-06	-0.124365	-0.317251
TN_RNA_Th0	GSEA	V$E2F1_Q6	118	0.282975	1.38953e-07	2.72083e-06	0.877192	0.589234
TM_protein_Th0	GSEA	MULLIGHAN_MLL_SIGNATURE_1_UP	196	-0.221158	1.39015e-07	3.47364e-06	-0.066161	-0.0402567
TN_protein_Th0	GSEA	GSE9988_ANTI_TREM1_AND_LPS_VS_VEHICLE_TREATED_MONOCYTES_DN	100	-0.30668	1.41573e-07	4.52898e-06	-0.269001	-0.288222
TN_RNA_Th0	GSEA	GNF2_DDX5	46	-0.449914	1.41864e-07	2.77241e-06	-0.457424	-0.401898
TM_protein_Th0	GSEA	GGGTGGRR_V$PAX4_03	392	-0.159216	1.41964e-07	3.53853e-06	0.0140898	0.0942223
TN_RNA_Th0	GSEA	REACTOME_GLYCOLYSIS	18	0.717179	1.43181e-07	2.79272e-06	2.19303	2.23716
TM_protein_Th0	GSEA	STEIN_ESR1_TARGETS	33	0.530149	1.45079e-07	3.60724e-06	1.69373	1.35554
TN_protein_Th0	GSEA	REACTOME_E2F_MEDIATED_REGULATION_OF_DNA_REPLICATION	19	0.697736	1.45419e-07	4.63724e-06	2.53541	2.99586
TN_RNA_Th0	GSEA	MANALO_HYPOXIA_DN	203	0.2171	1.45656e-07	2.83549e-06	0.88037	0.432587
TM_protein_Th0	GSEA	RODRIGUES_THYROID_CARCINOMA_ANAPLASTIC_DN	156	-0.246523	1.46455e-07	3.63244e-06	-0.181864	-0.0834767
TM_protein_Th0	KEGG name	T cell receptor signaling pathway	69	-0.367705	1.46578e-07	1.99809e-06	-0.209369	-0.306371
TM_RNA_Th0	GSEA	BROWN_MYELOID_CELL_DEVELOPMENT_DN	63	0.384502	1.47711e-07	2.3893e-06	1.00545	0.894383
TN_RNA_Th0	GSEA	GSE17974_CTRL_VS_ACT_IL4_AND_ANTI_IL12_72H_CD4_TCELL_UP	56	-0.407466	1.48739e-07	2.8899e-06	-0.455771	-0.754225
[truncated: 6,689 more rows]

## Sheet: Data S4, Cytokine pathways
Supplementary Data 4. Pathway enrichment analysis
We performed pathway enrichment analysis in each cell state using RNA and protein information. We used the Proteus suite and the 1D-enrichment method. P values were corrected for multiple testing using FDR.
Here we include pathways enriched in response to cytokines. Columns correspond to cell state and molecular layer of information, type of biological term, name of pathway, size of pathway, enrichment score, P value, FDR, mean and median
cell_state	type	name	size	enrichment_score	p_value	FDR	mean	median
TM_Th1_RNA	GSEA	LEE_BMP2_TARGETS_DN	634	0.401774	1.59577e-62	1.61444e-58	0.0762403	0.0759961
TM_Th1_RNA	GSEA	DODD_NASOPHARYNGEAL_CARCINOMA_DN	857	0.332076	7.37581e-56	3.73105e-52	0.0648042	0.061704
TM_Th17_protein	GOBP slim name	nucleobase-containing compound metabolic process	2114	-0.22626	1.10215e-50	3.19624e-48	-0.0592863	-0.0877267
TM_Th1_RNA	GSEA	RODRIGUES_THYROID_CARCINOMA_POORLY_DIFFERENTIATED_UP	464	0.417201	4.90906e-51	1.6555e-47	0.0834299	0.0778942
TM_iTreg_RNA	GSEA	PUJANA_BRCA1_PCC_NETWORK	1209	-0.274848	5.77528e-51	5.84285e-47	-0.122906	-0.128306
TM_Th17_protein	GOBP slim name	cellular nitrogen compound metabolic process	2340	-0.211923	5.38791e-47	7.81248e-45	-0.0525327	-0.0816002
TM_Th17_protein	GSEA	PUJANA_BRCA1_PCC_NETWORK	1209	-0.26823	1.26397e-48	1.27876e-44	-0.0887238	-0.101943
TM_Th17_protein	GOBP slim name	nitrogen compound metabolic process	2388	-0.209269	2.71434e-46	2.62387e-44	-0.0510609	-0.0808849
TM_Th1_RNA	GSEA	JOHNSTONE_PARVB_TARGETS_3_DN	614	0.350781	9.00767e-47	2.27826e-43	0.0716201	0.0688265
TN_IFNB_RNA	GSEA	DUTERTRE_ESTRADIOL_RESPONSE_24HR_UP	207	0.578519	9.76496e-46	9.87921e-42	0.261219	0.272161
TM_Th1_RNA	GSEA	KINSEY_TARGETS_OF_EWSR1_FLII_FUSION_UP	834	0.299486	9.47533e-45	1.91724e-41	0.0592274	0.0573409
TM_Th1_RNA	GSEA	WEI_MYCN_TARGETS_WITH_E_BOX	544	0.35819	8.23514e-44	1.38858e-40	0.0715361	0.075913
TN_Th2_RNA	GSEA	GSE18791_UNSTIM_VS_NEWCATSLE_VIRUS_DC_6H_DN	108	-0.77704	9.01366e-44	9.11912e-40	-0.866905	-0.738031
TN_Th2_RNA	GSEA	GSE18791_CTRL_VS_NEWCASTLE_VIRUS_DC_8H_DN	94	-0.829033	1.80808e-43	9.14615e-40	-0.919843	-0.747954
TN_Th2_RNA	GSEA	GSE17974_IL4_AND_ANTI_IL12_VS_UNTREATED_72H_ACT_CD4_TCELL_DN	109	-0.759039	3.26591e-42	8.2603e-39	-0.748624	-0.67536
TN_Th2_RNA	GSEA	GSE13484_UNSTIM_VS_YF17D_VACCINE_STIM_PBMC_DN	106	-0.76986	3.01768e-42	1.01766e-38	-0.840817	-0.778927
TN_Th1_RNA	GSEA	LEE_BMP2_TARGETS_DN	634	0.32922	1.44013e-42	1.45698e-38	0.112941	0.111021
TM_Th1_RNA	GSEA	MILI_PSEUDOPODIA_HAPTOTAXIS_UP	389	0.405444	3.09846e-41	4.47816e-38	0.0799765	0.078595
TM_iTreg_protein	GSEA	PUJANA_BRCA1_PCC_NETWORK	1209	-0.245185	6.44102e-41	6.51638e-37	-0.0755437	-0.097088
TN_IFNB_RNA	GSEA	REACTOME_TRANSLATION	132	-0.676263	1.63728e-40	8.28218e-37	-0.301316	-0.320939
TM_Th17_protein	GSEA	LEE_BMP2_TARGETS_DN	634	-0.319933	2.68643e-40	1.35893e-36	-0.115454	-0.120967
TM_Th17_protein	GOBP slim name	RNA metabolic process	1577	-0.214279	3.23413e-38	2.34474e-36	-0.0625509	-0.090223
TN_Th2_RNA	GSEA	GSE13485_CTRL_VS_DAY7_YF17D_VACCINE_PBMC_DN	113	-0.721745	1.18362e-39	2.39494e-36	-0.863214	-0.772743
TM_iTreg_protein	GSEA	KRIGE_RESPONSE_TO_TOSEDOSTAT_24HR_DN	651	-0.314935	5.343e-40	2.70276e-36	-0.0964594	-0.126882
TM_Th17_RNA	GSEA	REACTOME_PEPTIDE_CHAIN_ELONGATION	76	-0.876273	1.55795e-39	3.94044e-36	-0.438398	-0.436988
TM_Th1_RNA	GSEA	DIAZ_CHRONIC_MEYLOGENOUS_LEUKEMIA_UP	1116	0.24747	3.43929e-39	4.34942e-36	0.047469	0.0516238
TM_Th17_RNA	GSEA	REACTOME_3_UTR_MEDIATED_TRANSLATIONAL_REGULATION	95	-0.787396	8.88151e-40	4.49271e-36	-0.381469	-0.411961
TM_Th17_RNA	GSEA	GNF2_EIF3S6	110	-0.730602	1.41741e-39	4.77999e-36	-0.35077	-0.375997
TN_IFNB_RNA	GSEA	REACTOME_SRP_DEPENDENT_COTRANSLATIONAL_PROTEIN_TARGETING_TO_MEMBRANE	97	-0.776575	1.65616e-39	5.58513e-36	-0.354084	-0.379889
TM_Th17_RNA	GSEA	PUJANA_BRCA1_PCC_NETWORK	1209	-0.242171	5.83725e-40	5.90554e-36	-0.101491	-0.105331
TN_IFNB_RNA	GSEA	GOBERT_OLIGODENDROCYTE_DIFFERENTIATION_UP	366	0.406957	2.60087e-39	6.57826e-36	0.182028	0.199966
TN_IFNB_RNA	GSEA	REACTOME_PEPTIDE_CHAIN_ELONGATION	76	-0.870287	5.09661e-39	1.03125e-35	-0.405796	-0.398591
TM_iTreg_protein	GSEA	LEE_BMP2_TARGETS_DN	634	-0.315057	3.94239e-39	1.32951e-35	-0.106982	-0.120043
TM_Th2_RNA	GSEA	MODULE_45	273	-0.468381	2.1376e-39	2.16261e-35	-0.13651	-0.134065
TN_Th2_RNA	GSEA	GSE18791_UNSTIM_VS_NEWCATSLE_VIRUS_DC_10H_DN	93	-0.781969	1.77933e-38	3.00024e-35	-0.906143	-0.814414
TM_Th17_RNA	Corum	Ribosome, cytoplasmic	74	-0.875109	1.88029e-38	3.01974e-35	-0.436392	-0.436988
TM_Th17_protein	GOBP slim name	macromolecule metabolic process	3218	-0.177421	7.76085e-37	4.50129e-35	-0.0336403	-0.0662266
TN_Th2_RNA	GSEA	GSE18791_CTRL_VS_NEWCASTLE_VIRUS_DC_6H_DN	121	-0.684005	3.69495e-38	5.34025e-35	-0.699749	-0.454509
TM_IFNB_RNA	GSEA	REACTOME_PEPTIDE_CHAIN_ELONGATION	76	-0.869029	6.53142e-39	6.60784e-35	-0.423465	-0.430022
TM_IFNB_RNA	KEGG name	Ribosome	79	-0.833153	3.08048e-37	8.28649e-35	-0.399029	-0.429001
TN_IFNB_RNA	Corum	Ribosome, cytoplasmic	74	-0.866696	9.48521e-38	1.52332e-34	-0.397445	-0.395119
TM_IFNB_RNA	Corum	Ribosome, cytoplasmic	74	-0.866472	9.9006e-38	1.59004e-34	-0.417578	-0.430022
TN_IFNB_RNA	KEGG name	Ribosome	79	-0.828992	6.95836e-37	1.8718e-34	-0.376106	-0.380722
TM_Th17_RNA	GSEA	REACTOME_TRANSLATION	132	-0.651554	9.91901e-38	2.00701e-34	-0.315173	-0.360346
TN_IFNB_RNA	GSEA	REACTOME_3_UTR_MEDIATED_TRANSLATIONAL_REGULATION	95	-0.764947	1.22266e-37	2.0616e-34	-0.337746	-0.34589
TM_Th17_RNA	KEGG name	Ribosome	79	-0.828197	8.12638e-37	2.186e-34	-0.41381	-0.430578
TM_Th17_RNA	GSEA	MORF_NPM1	149	-0.612238	1.6117e-37	2.71759e-34	-0.291395	-0.329019
TM_Th17_protein	GOBP slim name	cellular metabolic process	3936	-0.176234	1.10898e-35	5.36006e-34	-0.0264536	-0.0591369
TM_Th17_RNA	GSEA	REACTOME_SRP_DEPENDENT_COTRANSLATIONAL_PROTEIN_TARGETING_TO_MEMBRANE	97	-0.750138	5.59612e-37	8.088e-34	-0.366315	-0.398773
TM_Th17_protein	GSEA	PUJANA_CHEK2_PCC_NETWORK	642	-0.305671	2.47161e-37	8.33508e-34	-0.112616	-0.107028
TN_Th1_RNA	GSEA	KRIGE_RESPONSE_TO_TOSEDOSTAT_24HR_DN	651	0.304225	1.9344e-37	9.78519e-34	0.101692	0.112003
TN_Th2_RNA	GSEA	NUYTTEN_EZH2_TARGETS_UP	459	-0.353739	7.92537e-37	1.00226e-33	-0.257759	-0.124688
TN_iTreg_RNA	GSEA	MANALO_HYPOXIA_DN	232	-0.493221	1.90561e-37	1.92791e-33	-0.299927	-0.313632
TM_Th17_RNA	GSEA	KEGG_RIBOSOME	78	-0.828302	2.18954e-36	2.76894e-33	-0.414875	-0.432277
TM_iTreg_RNA	GSEA	PUJANA_CHEK2_PCC_NETWORK	642	-0.303917	6.31969e-37	3.19682e-33	-0.145536	-0.141014
TN_IFNB_RNA	GSEA	KEGG_RIBOSOME	78	-0.827577	2.51782e-36	3.63897e-33	-0.375297	-0.380306
TM_IFNB_RNA	GSEA	KEGG_RIBOSOME	78	-0.831919	1.08854e-36	5.50636e-33	-0.398431	-0.427339
TN_Th1_RNA	GSEA	PUJANA_BRCA1_PCC_NETWORK	1209	0.230341	2.57569e-36	8.68609e-33	0.0802224	0.0847742
TM_IFNB_RNA	GSEA	GNF2_EIF3S6	110	-0.698087	2.79131e-36	9.41322e-33	-0.319227	-0.346714
TN_Th2_RNA	GSEA	CAIRO_HEPATOBLASTOMA_CLASSES_UP	489	0.338258	9.2821e-36	1.04341e-32	0.135777	0.113231
TM_iTreg_protein	GSEA	CAIRO_HEPATOBLASTOMA_CLASSES_UP	489	-0.339444	5.35072e-36	1.35333e-32	-0.107881	-0.134124
TN_Th1_RNA	GSEA	MANALO_HYPOXIA_DN	232	0.481752	8.36548e-36	2.11584e-32	0.153748	0.14464
TM_iTreg_RNA	GSEA	GNF2_EIF3S6	110	-0.69317	8.53187e-36	2.87723e-32	-0.334862	-0.354694
TM_Th2_RNA	GSEA	MODULE_84	204	-0.512651	8.39979e-36	4.24904e-32	-0.157641	-0.168822
TM_Th17_protein	GOBP slim name	primary metabolic process	3788	-0.169968	1.12847e-33	4.67509e-32	-0.0265059	-0.0607911
TN_Th2_protein	GSEA	GSE18791_UNSTIM_VS_NEWCATSLE_VIRUS_DC_6H_DN	108	-0.702096	4.71172e-36	4.76685e-32	-0.58809	-0.437398
TN_Th2_RNA	GSEA	GSE14000_UNSTIM_VS_4H_LPS_DC_DN	99	-0.72154	5.28239e-35	5.3442e-32	-0.779872	-0.626692
TM_Th2_RNA	GSEA	KINSEY_TARGETS_OF_EWSR1_FLII_FUSION_UP	834	0.264712	2.435e-35	8.21162e-32	0.0379128	0.0325594
TN_Th2_RNA	GSEA	GSE14000_UNSTIM_VS_4H_LPS_DC_TRANSLATED_RNA_DN	84	-0.778062	1.24456e-34	1.14466e-31	-0.879394	-0.6396
TM_iTreg_RNA	GSEA	REACTOME_3_UTR_MEDIATED_TRANSLATIONAL_REGULATION	95	-0.736011	5.67431e-35	1.43518e-31	-0.352995	-0.374569
TM_Th17_protein	GSEA	KRIGE_RESPONSE_TO_TOSEDOSTAT_24HR_DN	651	-0.293082	7.17939e-35	1.81585e-31	-0.0952052	-0.120192
TN_Th2_RNA	GSEA	GSE17974_IL4_AND_ANTI_IL12_VS_UNTREATED_48H_ACT_CD4_TCELL_DN	78	-0.803291	2.52969e-34	2.13274e-31	-0.864815	-0.824191
TM_IFNB_protein	GSEA	GSE18791_UNSTIM_VS_NEWCATSLE_VIRUS_DC_6H_DN	108	0.692968	3.63441e-35	3.67693e-31	0.496878	0.353455
TN_Th2_RNA	GSEA	GSE18791_CTRL_VS_NEWCASTLE_VIRUS_DC_10H_DN	105	-0.690626	4.95504e-34	3.85617e-31	-0.705559	-0.454509
TM_Th2_RNA	GSEA	GSE18791_CTRL_VS_NEWCASTLE_VIRUS_DC_8H_DN	94	-0.734019	1.89334e-34	4.78873e-31	-0.257029	-0.244323
TN_Th2_protein	GSEA	GSE13485_CTRL_VS_DAY7_YF17D_VACCINE_PBMC_DN	113	-0.673346	9.78283e-35	4.94865e-31	-0.565871	-0.483676
TM_Th17_protein	GOBP slim name	RNA processing	586	-0.296023	1.76097e-32	6.38353e-31	-0.103148	-0.110498
TN_Th1_RNA	GSEA	PUJANA_CHEK2_PCC_NETWORK	642	0.291971	3.27151e-34	6.61957e-31	0.0987336	0.104317
TN_Th1_RNA	GSEA	BERENJENO_TRANSFORMED_BY_RHOA_UP	374	0.373095	5.76556e-34	9.7217e-31	0.134909	0.126724
TM_iTreg_RNA	GSEA	MORF_NPM1	149	-0.580479	6.70308e-34	1.3563e-30	-0.276889	-0.27881
TM_iTreg_RNA	GSEA	REACTOME_TRANSLATION	132	-0.615177	8.06009e-34	1.35907e-30	-0.303029	-0.323617
TN_Th2_protein	GSEA	GSE13484_UNSTIM_VS_YF17D_VACCINE_STIM_PBMC_DN	106	-0.688162	4.21184e-34	1.42037e-30	-0.551375	-0.450112
TM_Th1_RNA	GSEA	BLALOCK_ALZHEIMERS_DISEASE_DN	767	0.266924	1.65405e-33	1.85934e-30	0.0570758	0.0548036
TM_Th2_RNA	GSEA	LEE_BMP2_TARGETS_DN	634	0.291346	1.03729e-33	2.09885e-30	0.0423291	0.0399655
TM_IFNB_RNA	GSEA	REACTOME_3_UTR_MEDIATED_TRANSLATIONAL_REGULATION	95	-0.722385	9.42872e-34	2.38476e-30	-0.34694	-0.398326
TM_IFNB_RNA	GSEA	REACTOME_SRP_DEPENDENT_COTRANSLATIONAL_PROTEIN_TARGETING_TO_MEMBRANE	97	-0.713611	1.25694e-33	2.54328e-30	-0.334149	-0.382768
TN_Th2_protein	GSEA	GSE17974_IL4_AND_ANTI_IL12_VS_UNTREATED_72H_ACT_CD4_TCELL_DN	109	-0.674162	1.15777e-33	2.9283e-30	-0.511898	-0.427944
TN_IFNB_protein	GSEA	GSE13485_CTRL_VS_DAY7_YF17D_VACCINE_PBMC_DN	113	0.66787	3.354e-34	3.39325e-30	0.654912	0.465348
TN_IFNB_RNA	GSEA	REACTOME_INFLUENZA_VIRAL_RNA_TRANSCRIPTION_AND_REPLICATION	91	-0.732235	2.90025e-33	3.66773e-30	-0.331743	-0.357304
TM_iTreg_RNA	GSEA	REACTOME_PEPTIDE_CHAIN_ELONGATION	76	-0.800153	3.00768e-33	4.34696e-30	-0.39098	-0.390711
TN_Th2_RNA	GOBP slim name	translation	257	0.435708	1.7423e-32	5.05268e-30	0.159757	0.155909
TN_IFNB_RNA	GSEA	GNF2_EIF3S6	110	-0.663421	6.23422e-33	7.00796e-30	-0.286832	-0.307154
TN_iTreg_RNA	GSEA	LEE_BMP2_TARGETS_DN	634	-0.290682	1.45124e-33	7.3411e-30	-0.174769	-0.188923
TN_Th2_protein	GSEA	GSE18791_CTRL_VS_NEWCASTLE_VIRUS_DC_8H_DN	94	-0.718643	4.31548e-33	8.73194e-30	-0.60932	-0.49882
TM_Th1_RNA	GSEA	PUJANA_CHEK2_PCC_NETWORK	642	0.284222	1.65223e-32	1.67156e-29	0.0540748	0.0554017
TM_Th2_RNA	GSEA	GSE13484_UNSTIM_VS_YF17D_VACCINE_STIM_PBMC_DN	106	-0.673417	9.96257e-33	1.67986e-29	-0.232909	-0.230138
TM_Th17_RNA	GSEA	REACTOME_INFLUENZA_VIRAL_RNA_TRANSCRIPTION_AND_REPLICATION	91	-0.723769	1.54277e-32	1.73425e-29	-0.365119	-0.418136
TN_Th1_RNA	GSEA	DUTERTRE_ESTRADIOL_RESPONSE_24HR_UP	207	0.484519	1.35022e-32	1.95145e-29	0.149208	0.15553
TM_Th17_RNA	GOBP slim name	translation	257	-0.431352	7.14341e-32	2.07159e-29	-0.207764	-0.212125
TM_IFNB_protein	GSEA	GSE18791_CTRL_VS_NEWCASTLE_VIRUS_DC_8H_DN	94	0.71755	5.37722e-33	2.72007e-29	0.534489	0.398822
TM_Th1_RNA	GSEA	PUJANA_BRCA1_PCC_NETWORK	1209	0.216268	3.2474e-32	2.73783e-29	0.0396747	0.044599
TM_Th1_RNA	GSEA	GARY_CD5_TARGETS_DN	351	0.373907	3.2018e-32	2.94478e-29	0.0731883	0.0739069
TN_IFNB_RNA	GSEA	KOBAYASHI_EGFR_SIGNALING_24HR_DN	174	0.524142	3.04303e-32	3.07864e-29	0.231879	0.269959
TN_IFNB_protein	GSEA	GSE18791_CTRL_VS_NEWCASTLE_VIRUS_DC_8H_DN	94	0.713939	1.10863e-32	3.73868e-29	0.633357	0.431941
TM_iTreg_RNA	Corum	Ribosome, cytoplasmic	74	-0.799159	2.3765e-32	3.81666e-29	-0.38941	-0.390711
TN_IFNB_protein	GSEA	GSE13484_UNSTIM_VS_YF17D_VACCINE_STIM_PBMC_DN	106	0.673776	9.2314e-33	4.6697e-29	0.610906	0.439758
TN_Th2_RNA	GOBP slim name	translational initiation	193	0.489572	3.58681e-31	5.20088e-29	0.183966	0.163306
TN_Th2_RNA	GSEA	GSE13485_DAY3_VS_DAY7_YF17D_VACCINE_PBMC_DN	87	-0.731008	8.58228e-32	6.20192e-29	-0.959574	-0.965903
TM_Th17_RNA	GSEA	MORF_ACTG1	124	-0.615194	6.54489e-32	6.62146e-29	-0.300271	-0.342007
TM_Th17_RNA	GSEA	STRUCTURAL_CONSTITUENT_OF_RIBOSOME	74	-0.792541	7.61578e-32	7.00444e-29	-0.39209	-0.421592
TM_iTreg_RNA	KEGG name	Ribosome	79	-0.759951	2.88005e-31	7.74734e-29	-0.372917	-0.388005
TM_iTreg_RNA	GSEA	REACTOME_SRP_DEPENDENT_COTRANSLATIONAL_PROTEIN_TARGETING_TO_MEMBRANE	97	-0.692304	9.50786e-32	1.20239e-28	-0.342033	-0.377437
TM_Th17_RNA	Corum	Nop56p-associated pre-rRNA complex	96	-0.693119	1.6351e-31	1.31299e-28	-0.348175	-0.400279
TN_Th2_protein	GSEA	GSE18791_UNSTIM_VS_NEWCATSLE_VIRUS_DC_10H_DN	93	-0.707722	7.97699e-32	1.34505e-28	-0.633041	-0.522515
TN_Th1_RNA	GSEA	WANG_RESPONSE_TO_GSK3_INHIBITOR_SB216763_DN	239	0.445059	1.18535e-31	1.49903e-28	0.150256	0.155574
TN_Th2_RNA	GSEA	TAKEDA_TARGETS_OF_NUP98_HOXA9_FUSION_3D_UP	67	-0.824932	2.66928e-31	1.80034e-28	-1.08025	-1.16715
TN_Th2_RNA	GSEA	PUJANA_BRCA1_PCC_NETWORK	1209	0.212595	3.46566e-31	2.19138e-28	0.0735382	0.0808137
TN_iTreg_RNA	GSEA	PUJANA_BRCA1_PCC_NETWORK	1209	-0.214656	9.22632e-32	3.11142e-28	-0.127759	-0.127737
TM_Th17_RNA	GOBP slim name	translational initiation	193	-0.482568	2.46981e-30	3.58122e-28	-0.234301	-0.244991
TM_IFNB_protein	GSEA	GSE13484_UNSTIM_VS_YF17D_VACCINE_STIM_PBMC_DN	106	0.662021	1.09688e-31	3.69904e-28	0.508177	0.381101
TN_Th2_RNA	GSEA	GSE18791_CTRL_VS_NEWCASTLE_VIRUS_DC_16H_DN	72	-0.790896	6.45664e-31	3.84246e-28	-0.895344	-0.80212
TM_Th17_protein	GOBP slim name	metabolic process	4213	-0.1619	1.84954e-29	5.95961e-28	-0.02035	-0.0543586
TN_Th2_RNA	GOBP slim name	cellular metabolic process	3936	0.160582	6.52895e-30	6.31132e-28	0.0299664	0.0443611
TM_iTreg_RNA	GSEA	KEGG_RIBOSOME	78	-0.760967	5.64186e-31	6.34208e-28	-0.374275	-0.388412
TM_iTreg_protein	GOBP slim name	translation	257	-0.419257	3.33747e-30	9.67867e-28	-0.13534	-0.148954
TN_iTreg_RNA	GSEA	PUJANA_CHEK2_PCC_NETWORK	642	-0.277287	5.05837e-31	1.27939e-27	-0.171837	-0.168289
TN_Th2_RNA	GSEA	GSE22886_CTRL_VS_LPS_24H_DC_DN	119	-0.611408	2.34236e-30	1.31654e-27	-0.605424	-0.454509
TM_iTreg_protein	GSEA	PUJANA_CHEK2_PCC_NETWORK	642	-0.27661	7.03041e-31	1.42253e-27	-0.0955628	-0.10836
TM_Th17_RNA	GSEA	MORF_TPT1	93	-0.691924	1.70852e-30	1.44043e-27	-0.345589	-0.387154
TN_IFNB_RNA	GSEA	REACTOME_NONSENSE_MEDIATED_DECAY_ENHANCED_BY_THE_EXON_JUNCTION_COMPLEX	96	-0.681454	1.61918e-30	1.4892e-27	-0.304006	-0.340228
TN_IFNB_protein	GSEA	GSE18791_UNSTIM_VS_NEWCATSLE_VIRUS_DC_6H_DN	108	0.647719	6.1572e-31	1.55731e-27	0.581157	0.41495
TN_IFNB_RNA	GSEA	STRUCTURAL_CONSTITUENT_OF_RIBOSOME	74	-0.772923	2.27325e-30	1.91654e-27	-0.352358	-0.365945
TM_Th17_RNA	GSEA	GNF2_FBL	140	-0.563638	2.91519e-30	2.26869e-27	-0.264231	-0.25919
TM_Th17_RNA	GOBP slim name	translational elongation	164	-0.512855	2.66791e-29	2.57898e-27	-0.25596	-0.304174
TM_IFNB_protein	GSEA	GSE18791_CTRL_VS_NEWCASTLE_VIRUS_DC_6H_DN	121	0.610042	1.06284e-30	2.68818e-27	0.425801	0.291156
TN_Th2_protein	GSEA	GSE13485_DAY3_VS_DAY7_YF17D_VACCINE_PBMC_DN	87	-0.714402	1.93312e-30	2.79392e-27	-0.645603	-0.684008
TM_Th17_protein	GSEA	CAIRO_HEPATOBLASTOMA_CLASSES_UP	489	-0.311453	1.42267e-30	2.87863e-27	-0.105849	-0.124466
TM_iTreg_RNA	GSEA	KINSEY_TARGETS_OF_EWSR1_FLII_FUSION_UP	834	-0.2438	3.11399e-30	3.15042e-27	-0.116521	-0.131914
TN_IFNB_RNA	GSEA	KINSEY_TARGETS_OF_EWSR1_FLII_FUSION_UP	834	0.243111	4.515e-30	3.51371e-27	0.107048	0.106603
TM_Th2_RNA	GSEA	JOHNSTONE_PARVB_TARGETS_3_DN	614	0.279554	2.47765e-30	3.58091e-27	0.0390482	0.0433984
TM_iTreg_protein	GOBP slim name	nitrogen compound metabolic process	2388	-0.164625	2.66663e-29	3.86661e-27	-0.0343907	-0.0646925
TM_iTreg_protein	GOBP slim name	cellular nitrogen compound metabolic process	2340	-0.164864	4.06936e-29	3.93371e-27	-0.035061	-0.0646925
TN_Th2_RNA	GOBP slim name	metabolic process	4213	0.160409	5.98169e-29	4.33673e-27	0.0262128	0.0422375
TM_IFNB_protein	GSEA	GSE13485_CTRL_VS_DAY7_YF17D_VACCINE_PBMC_DN	113	0.627536	2.15952e-30	4.36958e-27	0.504693	0.380829
TN_Th1_RNA	GSEA	DODD_NASOPHARYNGEAL_CARCINOMA_DN	857	0.240469	4.08901e-30	4.5965e-27	0.0890683	0.0890279
TM_Th17_protein	GSEA	MANALO_HYPOXIA_DN	232	-0.439895	3.91668e-30	6.60418e-27	-0.163994	-0.166737
TM_Th2_RNA	GSEA	DODD_NASOPHARYNGEAL_CARCINOMA_DN	857	0.239783	5.94147e-30	7.51373e-27	0.0256961	0.0312816
TM_iTreg_protein	GOBP slim name	nucleobase-containing compound metabolic process	2114	-0.167546	1.44211e-28	1.04553e-26	-0.0372908	-0.0701818
TM_iTreg_protein	GSEA	KRIGE_RESPONSE_TO_TOSEDOSTAT_6HR_DN	573	-0.286058	7.31561e-30	1.05731e-26	-0.0909359	-0.118738
TM_Th2_RNA	GSEA	GSE18791_UNSTIM_VS_NEWCATSLE_VIRUS_DC_6H_DN	108	-0.634438	9.48812e-30	1.06657e-26	-0.230553	-0.217322
TN_IFNB_RNA	GSEA	BLUM_RESPONSE_TO_SALIRASIB_DN	232	0.435241	1.55631e-29	1.12465e-26	0.187259	0.205484
TN_Th2_RNA	GSEA	GSE18791_CTRL_VS_NEWCASTLE_VIRUS_DC_12H_DN	80	-0.730797	2.20893e-29	1.1762e-26	-0.763376	-0.623376
TM_iTreg_RNA	GSEA	CAIRO_HEPATOBLASTOMA_CLASSES_UP	489	-0.306224	1.30427e-29	1.19958e-26	-0.144559	-0.157949
TM_iTreg_protein	GSEA	GSE13484_UNSTIM_VS_YF17D_VACCINE_STIM_PBMC_DN	106	0.641616	7.27112e-30	1.22603e-26	0.486689	0.431303
TN_Th1_RNA	GSEA	CASORELLI_ACUTE_PROMYELOCYTIC_LEUKEMIA_DN	474	0.310125	1.63086e-29	1.64994e-26	0.111943	0.11233
TN_Th2_RNA	GSEA	GSE17974_IL4_AND_ANTI_IL12_VS_UNTREATED_24H_ACT_CD4_TCELL_DN	60	-0.83947	3.5485e-29	1.79501e-26	-1.14404	-1.16885
TN_IFNB_RNA	GSEA	BILANGES_SERUM_AND_RAPAMYCIN_SENSITIVE_GENES	59	-0.848068	2.80227e-29	1.89004e-26	-0.413883	-0.439229
TN_IFNB_RNA	GSEA	ZHANG_TLX_TARGETS_60HR_DN	214	0.449893	3.30779e-29	2.09156e-26	0.196977	0.214017
TN_Th2_RNA	GOBP slim name	cellular ketone metabolic process	417	0.321046	3.7174e-28	2.15609e-26	0.148156	0.140739
TM_Th17_protein	GOBP slim name	rRNA processing	126	-0.56702	9.1276e-28	2.64701e-26	-0.196128	-0.209
TM_Th2_RNA	GSEA	RODRIGUES_THYROID_CARCINOMA_POORLY_DIFFERENTIATED_UP	464	0.312031	2.63239e-29	2.66319e-26	0.0431375	0.0469893
TM_Th2_RNA	GSEA	MILI_PSEUDOPODIA_HAPTOTAXIS_UP	389	0.338492	2.95216e-29	2.71518e-26	0.0498731	0.0466581
TM_iTreg_RNA	GSEA	GNF2_FBL	140	-0.552409	3.91439e-29	3.30016e-26	-0.263813	-0.259383
TM_iTreg_RNA	GOBP slim name	translation	257	-0.407185	1.3905e-28	4.03246e-26	-0.203582	-0.206282
TN_Th2_RNA	GOBP slim name	translational elongation	164	0.498508	8.93544e-28	4.31879e-26	0.191137	0.16559
TM_IFNB_RNA	GSEA	REACTOME_NONSENSE_MEDIATED_DECAY_ENHANCED_BY_THE_EXON_JUNCTION_COMPLEX	96	-0.664675	4.097e-29	5.92134e-26	-0.317021	-0.384111
TM_Th2_RNA	GOBP slim name	immune system process	798	-0.240409	2.09942e-28	6.08831e-26	-0.0685834	-0.0471368
TM_IFNB_RNA	GSEA	REACTOME_TRANSLATION	132	-0.568511	3.95962e-29	6.67657e-26	-0.271482	-0.329767
TM_IFNB_RNA	GSEA	BILANGES_SERUM_AND_RAPAMYCIN_SENSITIVE_GENES	59	-0.843224	5.78206e-29	7.31213e-26	-0.423589	-0.430896
TM_Th17_RNA	GSEA	REACTOME_NONSENSE_MEDIATED_DECAY_ENHANCED_BY_THE_EXON_JUNCTION_COMPLEX	96	-0.659514	1.08929e-28	7.87168e-26	-0.339125	-0.400325
TN_Th17_protein	GSEA	GSE13485_CTRL_VS_DAY7_YF17D_VACCINE_PBMC_DN	113	-0.619727	1.10834e-29	1.12131e-25	-0.44063	-0.347592
TM_Th2_RNA	GSEA	GSE13485_CTRL_VS_DAY7_YF17D_VACCINE_PBMC_DN	113	-0.607264	1.44638e-28	1.21942e-25	-0.223136	-0.227158
TN_IFNB_RNA	GSEA	PUJANA_BRCA2_PCC_NETWORK	329	0.360428	2.2758e-28	1.35437e-25	0.157647	0.166546
TN_IFNB_RNA	GSEA	SHEDDEN_LUNG_CANCER_POOR_SURVIVAL_A6	321	0.364031	2.82091e-28	1.58551e-25	0.166267	0.158523
TM_iTreg_protein	GSEA	GSE18791_UNSTIM_VS_NEWCATSLE_VIRUS_DC_6H_DN	108	0.620625	1.53742e-28	1.94426e-25	0.453593	0.379283
TM_IFNB_RNA	GSEA	REACTOME_INFLUENZA_VIRAL_RNA_TRANSCRIPTION_AND_REPLICATION	91	-0.674509	1.7649e-28	1.98395e-25	-0.327136	-0.397542
TN_Th2_RNA	GOBP slim name	organic acid metabolic process	406	0.318134	4.92098e-27	2.03869e-25	0.147001	0.140373
TM_iTreg_protein	GOBP slim name	cellular metabolic process	3936	-0.152622	3.51911e-27	2.04108e-25	-0.0177213	-0.0508168
TN_Th2_protein	GSEA	GSE17974_IL4_AND_ANTI_IL12_VS_UNTREATED_48H_ACT_CD4_TCELL_DN	78	-0.728311	1.63233e-28	2.06429e-25	-0.595935	-0.478175
TM_Th17_RNA	GSEA	CAIRO_HEPATOBLASTOMA_CLASSES_UP	489	-0.298216	3.61532e-28	2.43841e-25	-0.130526	-0.138323
TN_IFNB_protein	GSEA	GSE13485_DAY3_VS_DAY7_YF17D_VACCINE_PBMC_DN	87	0.691543	1.25366e-28	2.53665e-25	0.710421	0.524034
TM_iTreg_RNA	GSEA	REACTOME_INFLUENZA_VIRAL_RNA_TRANSCRIPTION_AND_REPLICATION	91	-0.6709	3.4116e-28	2.65501e-25	-0.328051	-0.368773
TN_IFNB_RNA	GSEA	REACTOME_METABOLISM_OF_PROTEINS	292	-0.378819	5.38415e-28	2.86692e-25	-0.148446	-0.143954
TN_Th1_RNA	GSEA	PENG_GLUTAMINE_DEPRIVATION_DN	285	0.384551	3.55051e-28	3.2655e-25	0.133545	0.138199
TM_Th17_RNA	GSEA	GCM_TPT1	65	-0.78948	5.2615e-28	3.32691e-25	-0.399519	-0.421065
TM_iTreg_RNA	GOBP slim name	translational initiation	193	-0.456879	2.31252e-27	3.35316e-25	-0.225272	-0.256906
TM_IFNB_RNA	GSEA	MORF_TPT1	93	-0.661941	4.75371e-28	4.80933e-25	-0.327266	-0.398326
TN_Th2_RNA	GSEA	GSE10325_CD4_TCELL_VS_LUPUS_CD4_TCELL_DN	108	-0.610563	1.12578e-27	5.4236e-25	-0.694587	-0.586762
TN_Th2_RNA	GSEA	GSE18791_UNSTIM_VS_NEWCATSLE_VIRUS_DC_18H_DN	66	-0.775	1.95908e-27	9.00909e-25	-1.00081	-0.959467
TM_Th1_RNA	GSEA	RODRIGUES_THYROID_CARCINOMA_ANAPLASTIC_UP	480	0.29753	1.34575e-27	1.04731e-24	0.0636314	0.0588514
TN_Th2_protein	GSEA	GSE14000_UNSTIM_VS_4H_LPS_DC_TRANSLATED_RNA_DN	84	-0.690561	1.2321e-27	1.38502e-24	-0.633722	-0.465154
TN_Th2_RNA	GSEA	BROWNE_INTERFERON_RESPONSIVE_GENES	46	-0.92264	3.39626e-27	1.49391e-24	-1.08326	-1.01423
TN_Th1_RNA	GSEA	KINSEY_TARGETS_OF_EWSR1_FLII_FUSION_UP	834	0.231744	1.7756e-27	1.49698e-24	0.0816729	0.0915358
TN_iTreg_RNA	GSEA	CAIRO_HEPATOBLASTOMA_CLASSES_UP	489	-0.296405	7.57157e-28	1.53203e-24	-0.171222	-0.185898
TN_IFNB_protein	GSEA	GSE18791_CTRL_VS_NEWCASTLE_VIRUS_DC_6H_DN	121	0.578379	9.16802e-28	1.54588e-24	0.506822	0.336834
TN_IFNB_RNA	GSEA	MORF_TPT1	93	-0.650292	3.9628e-27	1.90913e-24	-0.305061	-0.342209
TN_IFNB_RNA	GSEA	ZHANG_TLX_TARGETS_36HR_DN	155	0.506169	3.85255e-27	1.94881e-24	0.2336	0.208769
TM_iTreg_RNA	GSEA	STRUCTURAL_CONSTITUENT_OF_RIBOSOME	74	-0.727119	4.55672e-27	3.07336e-24	-0.355151	-0.379069
TM_iTreg_RNA	GSEA	MORF_ACTG1	124	-0.563881	4.47731e-27	3.2355e-24	-0.275165	-0.293109
TN_Th2_protein	GSEA	GSE17974_IL4_AND_ANTI_IL12_VS_UNTREATED_24H_ACT_CD4_TCELL_DN	60	-0.808844	3.32266e-27	3.36154e-24	-0.891819	-0.901742
TN_Th2_RNA	GOBP slim name	immune system process	798	-0.227869	1.09862e-25	3.98249e-24	-0.151019	-0.0574294
TN_Th2_RNA	GSEA	GSE18791_CTRL_VS_NEWCASTLE_VIRUS_DC_4H_DN	85	-0.674138	1.04935e-26	4.42345e-24	-0.773454	-0.54395
TM_Th17_protein	GOBP slim name	translation	257	-0.383124	1.7085e-25	4.50423e-24	-0.1302	-0.142811
TM_Th2_protein	GSEA	MODULE_84	204	-0.450374	5.13871e-28	5.19883e-24	-0.121101	-0.0894952
TM_Th2_RNA	GSEA	GSE17974_IL4_AND_ANTI_IL12_VS_UNTREATED_72H_ACT_CD4_TCELL_DN	109	-0.598451	7.01592e-27	5.46e-24	-0.191487	-0.191557
TN_iTreg_RNA	GSEA	KINSEY_TARGETS_OF_EWSR1_FLII_FUSION_UP	834	-0.230304	3.709e-27	6.25399e-24	-0.146487	-0.166173
TN_Th1_RNA	GSEA	WEI_MYCN_TARGETS_WITH_E_BOX	544	0.276358	9.14425e-27	6.60802e-24	0.0958977	0.107612
TN_Th1_RNA	GSEA	TARTE_PLASMA_CELL_VS_PLASMABLAST_DN	261	0.390507	8.58877e-27	6.68405e-24	0.132474	0.135559
TM_iTreg_protein	GOBP slim name	translational initiation	193	-0.439154	2.09519e-25	1.01268e-23	-0.141798	-0.151802
TM_iTreg_RNA	GSEA	MORF_TPT1	93	-0.642328	1.65335e-26	1.04544e-23	-0.317967	-0.358264
TM_iTreg_protein	GOBP slim name	primary metabolic process	3788	-0.145905	2.98721e-25	1.23756e-23	-0.0177722	-0.0524149
TM_IFNB_protein	GSEA	GSE18791_CTRL_VS_NEWCASTLE_VIRUS_DC_10H_DN	105	0.609282	7.40164e-27	1.24804e-23	0.406053	0.290038
TN_iTreg_RNA	GSEA	WEI_MYCN_TARGETS_WITH_E_BOX	544	-0.276251	9.56297e-27	1.38212e-23	-0.166861	-0.186876
TM_iTreg_protein	GSEA	GSE18791_UNSTIM_VS_NEWCATSLE_VIRUS_DC_10H_DN	93	0.643923	1.24364e-26	1.39799e-23	0.477547	0.436211
TM_iTreg_protein	GSEA	GSE18791_CTRL_VS_NEWCASTLE_VIRUS_DC_8H_DN	94	0.639491	1.50032e-26	1.51787e-23	0.494769	0.430434
TM_iTreg_RNA	GSEA	LEE_BMP2_TARGETS_DN	634	-0.255524	2.57784e-26	1.53412e-23	-0.127725	-0.132454
TN_Th1_RNA	GSEA	KRIGE_RESPONSE_TO_TOSEDOSTAT_6HR_DN	573	0.267681	2.35542e-26	1.58865e-23	0.0954822	0.108026
TN_Th17_protein	GSEA	SMID_BREAST_CANCER_NORMAL_LIKE_UP	167	-0.488832	3.21703e-27	1.62733e-23	-0.343068	-0.338679
TN_IFNB_RNA	GSEA	GCM_TPT1	65	-0.760343	4.274e-26	1.96546e-23	-0.360728	-0.380722
TN_Th2_protein	GSEA	BROWNE_INTERFERON_RESPONSIVE_GENES	46	-0.907714	2.24401e-26	2.06387e-23	-0.791951	-0.700741
TM_Th2_RNA	GSEA	GSE18791_CTRL_VS_NEWCASTLE_VIRUS_DC_6H_DN	121	-0.561461	2.93669e-26	2.12218e-23	-0.192971	-0.180646
TM_Th17_protein	GOBP slim name	biosynthetic process	1865	-0.161072	9.3804e-25	2.26693e-23	-0.0452902	-0.076809
TN_Th2_RNA	GSEA	KRIGE_RESPONSE_TO_TOSEDOSTAT_24HR_DN	651	0.25064	5.9677e-26	2.41501e-23	0.0981492	0.0981415
TM_iTreg_RNA	GOBP slim name	translational elongation	164	-0.474381	2.62725e-25	2.53967e-23	-0.237017	-0.276029
TN_IFNB_RNA	GSEA	GSE13485_DAY1_VS_DAY7_YF17D_VACCINE_PBMC_DN	121	0.558068	5.81512e-26	2.5579e-23	0.322236	0.329843
TM_iTreg_protein	GSEA	GSE22886_CTRL_VS_LPS_24H_DC_DN	119	0.565551	3.26187e-26	3.00003e-23	0.403696	0.336282
TM_iTreg_protein	GOBP slim name	translational elongation	164	-0.469144	8.69788e-25	3.15298e-23	-0.151838	-0.165711
TM_IFNB_protein	GSEA	GSE14000_UNSTIM_VS_4H_LPS_DC_TRANSLATED_RNA_DN	84	0.673289	2.36847e-26	3.42312e-23	0.521057	0.347844
TM_iTreg_RNA	Corum	Nop56p-associated pre-rRNA complex	96	-0.627084	4.27565e-26	3.43335e-23	-0.309914	-0.353937
TN_Th2_RNA	GSEA	MORF_NPM1	149	0.501709	9.57616e-26	3.72623e-23	0.189413	0.172706
TM_Th2_RNA	GSEA	GSE17974_IL4_AND_ANTI_IL12_VS_UNTREATED_48H_ACT_CD4_TCELL_DN	78	-0.693059	5.63113e-26	3.79801e-23	-0.232727	-0.20269
TM_IFNB_protein	GSEA	GSE18791_UNSTIM_VS_NEWCATSLE_VIRUS_DC_10H_DN	93	0.637724	3.74624e-26	4.73759e-23	0.479605	0.32286
TM_IFNB_protein	GSEA	GSE14000_UNSTIM_VS_4H_LPS_DC_DN	99	0.617629	4.2907e-26	4.82322e-23	0.439284	0.299894
TN_Th2_protein	GSEA	GSE18791_UNSTIM_VS_NEWCATSLE_VIRUS_DC_18H_DN	66	-0.75201	6.30262e-26	5.31364e-23	-0.699497	-0.732981
TM_Th17_RNA	GSEA	REACTOME_INFLUENZA_LIFE_CYCLE	124	-0.548858	9.73226e-26	5.79184e-23	-0.281302	-0.344282
TN_Th2_RNA	GSEA	MOOTHA_HUMAN_MITODB_6_2002	343	0.334065	1.57817e-25	5.91346e-23	0.155163	0.13236
TN_IFNB_RNA	Corum	Nop56p-associated pre-rRNA complex	96	-0.623822	7.67056e-26	6.15946e-23	-0.276278	-0.303067
TM_iTreg_protein	GSEA	GSE14000_UNSTIM_VS_4H_LPS_DC_DN	99	0.613705	8.7552e-26	7.38136e-23	0.451317	0.380944
TN_Th2_RNA	GOBP slim name	cellular nitrogen compound metabolic process	2340	0.149924	2.30774e-24	7.43605e-23	0.0411437	0.0549836
TN_Th2_RNA	GSEA	GSE13485_DAY1_VS_DAY7_YF17D_VACCINE_PBMC_DN	121	-0.551131	2.32057e-25	8.38473e-23	-0.700464	-0.613056
TN_Th2_protein	GSEA	TAKEDA_TARGETS_OF_NUP98_HOXA9_FUSION_3D_UP	67	-0.742602	1.11713e-25	8.69385e-23	-0.774713	-0.779101
TM_iTreg_protein	GSEA	GSE18791_CTRL_VS_NEWCASTLE_VIRUS_DC_6H_DN	121	0.55429	1.23814e-25	9.63559e-23	0.412205	0.313907
TM_Th1_RNA	GSEA	HAMAI_APOPTOSIS_VIA_TRAIL_UP	382	0.317801	1.42574e-25	1.0303e-22	0.0678829	0.0689908
TM_Th17_RNA	GSEA	REACTOME_METABOLISM_OF_PROTEINS	292	-0.360095	1.86937e-25	1.05069e-22	-0.161643	-0.180965
TN_Th1_RNA	GSEA	GSE22886_UNSTIM_VS_IL2_STIM_NKCELL_DN	165	0.474731	1.75228e-25	1.10799e-22	0.149845	0.1591
TN_Th2_RNA	GOBP slim name	cellular amino acid metabolic process	219	0.401603	4.19996e-24	1.21799e-22	0.179177	0.180873
TM_Th2_RNA	GSEA	GSE18791_UNSTIM_VS_NEWCATSLE_VIRUS_DC_10H_DN	93	-0.628263	1.97508e-25	1.24887e-22	-0.234007	-0.243974
TN_IFNB_RNA	GSEA	JOHNSTONE_PARVB_TARGETS_3_DN	614	0.253461	3.15031e-25	1.32799e-22	0.113779	0.112053
TN_Th2_RNA	GOBP slim name	nitrogen compound metabolic process	2388	0.147831	6.04493e-24	1.46086e-22	0.0395713	0.0552025
TN_Th2_RNA	GOBP slim name	signal transduction	1493	-0.170652	5.77304e-24	1.52198e-22	-0.0791205	-0.0280765
TM_Th17_RNA	GSEA	BILANGES_SERUM_AND_RAPAMYCIN_SENSITIVE_GENES	59	-0.783454	3.14469e-25	1.67446e-22	-0.381982	-0.433976
TM_iTreg_protein	GSEA	MANALO_HYPOXIA_DN	232	-0.400535	2.89741e-25	2.0938e-22	-0.14283	-0.1526
TN_IFNB_RNA	GOBP slim name	translation	257	-0.377875	7.62229e-25	2.21046e-22	-0.153508	-0.142803
TN_IFNB_RNA	GSEA	MARSON_BOUND_BY_E2F4_UNSTIMULATED	462	0.286795	6.41102e-25	2.59441e-22	0.126943	0.141361
TM_iTreg_protein	GSEA	REACTOME_SRP_DEPENDENT_COTRANSLATIONAL_PROTEIN_TARGETING_TO_MEMBRANE	97	-0.611575	3.865e-25	2.60681e-22	-0.196473	-0.204717
TM_Th17_protein	GOBP slim name	translational elongation	164	-0.456557	1.46465e-23	3.26729e-22	-0.15374	-0.162765
TN_Th2_RNA	GOBP slim name	primary metabolic process	3788	0.140582	1.47079e-23	3.28099e-22	0.0249272	0.0424688
TN_Th2_protein	GSEA	GSE13485_PRE_VS_POST_YF17D_VACCINATION_PBMC_DN	121	-0.547526	4.73193e-25	3.4195e-22	-0.476789	-0.226549
TM_iTreg_RNA	GSEA	GCM_TPT1	65	-0.740857	7.38861e-25	4.15281e-22	-0.370659	-0.388005
TM_Th2_RNA	GSEA	DIAZ_CHRONIC_MEYLOGENOUS_LEUKEMIA_UP	1116	0.194598	7.15194e-25	4.25625e-22	0.0221238	0.0236062
TN_Th1_RNA	GSEA	SHEDDEN_LUNG_CANCER_POOR_SURVIVAL_A6	321	0.339656	7.90195e-25	4.70259e-22	0.115367	0.119768
TN_Th2_protein	GSEA	GSE14000_UNSTIM_VS_4H_LPS_DC_DN	99	-0.601951	7.22033e-25	4.86987e-22	-0.533137	-0.359533
TN_IFNB_RNA	GSEA	SENGUPTA_NASOPHARYNGEAL_CARCINOMA_UP	160	0.473185	1.25768e-24	4.89383e-22	0.246113	0.251586
TN_Th1_RNA	GSEA	GSE22886_UNSTIM_VS_IL15_STIM_NKCELL_DN	172	0.458172	9.12593e-25	5.12928e-22	0.14178	0.153021
TM_iTreg_protein	GSEA	REACTOME_TRANSLATION	132	-0.52165	8.74569e-25	5.53001e-22	-0.168464	-0.180111
TM_iTreg_protein	GOBP slim name	rRNA processing	126	-0.518066	1.89651e-23	6.11099e-22	-0.171944	-0.191633
TN_Th2_RNA	GSEA	LEE_BMP2_TARGETS_DN	634	0.245757	1.82859e-24	6.37926e-22	0.102558	0.0928587
TM_iTreg_RNA	GSEA	REACTOME_METABOLISM_OF_PROTEINS	292	-0.353362	1.42674e-24	7.59704e-22	-0.166275	-0.190563
TN_iTreg_RNA	GSEA	BUYTAERT_PHOTODYNAMIC_THERAPY_STRESS_UP	421	0.299289	6.85026e-25	8.66301e-22	0.119437	0.106859
TM_Th17_protein	GSEA	KRIGE_RESPONSE_TO_TOSEDOSTAT_6HR_DN	573	-0.259643	6.82904e-25	9.86992e-22	-0.085215	-0.109535
TM_iTreg_RNA	GSEA	REACTOME_NONSENSE_MEDIATED_DECAY_ENHANCED_BY_THE_EXON_JUNCTION_COMPLEX	96	-0.604668	2.23262e-24	1.12937e-21	-0.30495	-0.358522
TN_Th1_RNA	GSEA	BLUM_RESPONSE_TO_SALIRASIB_DN	232	0.393026	2.18776e-24	1.16493e-21	0.128881	0.127091
TM_Th2_RNA	GSEA	GSE18791_CTRL_VS_NEWCASTLE_VIRUS_DC_4H_DN	85	-0.642184	2.1947e-24	1.23354e-21	-0.232178	-0.196361
TM_iTreg_protein	GSEA	GSE14000_UNSTIM_VS_4H_LPS_DC_TRANSLATED_RNA_DN	84	0.646276	2.08087e-24	1.23836e-21	0.528247	0.455253
TM_IFNB_RNA	GSEA	GCM_TPT1	65	-0.735384	1.62398e-24	1.49362e-21	-0.356162	-0.417243
TM_Th2_protein	GSEA	GSE13485_CTRL_VS_DAY7_YF17D_VACCINE_PBMC_DN	113	-0.567897	3.44864e-25	1.74449e-21	-0.163097	-0.120319
TN_IFNB_RNA	GSEA	CHICAS_RB1_TARGETS_SENESCENT	278	0.357537	4.86935e-24	1.82456e-21	0.162689	0.181081
TM_IFNB_RNA	GSEA	STRUCTURAL_CONSTITUENT_OF_RIBOSOME	74	-0.687788	2.16583e-24	1.82597e-21	-0.33841	-0.412577
TM_Th17_RNA	GSEA	PUJANA_CHEK2_PCC_NETWORK	642	-0.242788	3.61865e-24	1.83049e-21	-0.108073	-0.111966
TM_iTreg_protein	GOBP slim name	metabolic process	4213	-0.141336	7.69776e-23	2.23235e-21	-0.0129512	-0.0469372
TN_IFNB_protein	GSEA	MODULE_83	273	-0.364192	1.76215e-24	2.54681e-21	-0.0681549	-0.0814165
TM_Th2_RNA	GSEA	WALLACE_PROSTATE_CANCER_RACE_UP	129	-0.518723	5.14561e-24	2.60291e-21	-0.169944	-0.169899
TM_IFNB_protein	GSEA	GSE13485_DAY3_VS_DAY7_YF17D_VACCINE_PBMC_DN	87	0.633806	2.60905e-24	2.63958e-21	0.539529	0.38113
TM_Th2_RNA	GSEA	HAMAI_APOPTOSIS_VIA_TRAIL_UP	382	0.307348	5.05104e-24	2.68955e-21	0.0425689	0.0458217
TM_Th2_protein	GSEA	GSE13485_DAY3_VS_DAY7_YF17D_VACCINE_PBMC_DN	87	-0.640932	8.00801e-25	2.70057e-21	-0.197203	-0.16148
TN_Th2_RNA	GSEA	GSE16755_CTRL_VS_IFNA_TREATED_MAC_DN	100	-0.585281	8.11781e-24	2.7376e-21	-0.533097	-0.37112
TM_iTreg_RNA	GSEA	GNF2_DAP3	108	-0.56532	5.85557e-24	2.82099e-21	-0.272655	-0.271883
TM_iTreg_protein	GSEA	NUYTTEN_EZH2_TARGETS_UP	459	0.28193	5.32358e-24	2.99215e-21	0.174725	0.096084
TM_IFNB_protein	GSEA	GSE18791_CTRL_VS_NEWCASTLE_VIRUS_DC_12H_DN	80	0.659179	3.27161e-24	3.00899e-21	0.437496	0.300165
TM_Th1_RNA	GSEA	SCHLOSSER_SERUM_RESPONSE_DN	468	0.279475	5.18507e-24	3.49716e-21	0.0577225	0.067327
TM_iTreg_protein	GOBP slim name	macromolecule metabolic process	3218	-0.136848	1.38135e-22	3.64175e-21	-0.0204494	-0.0550866
TM_iTreg_RNA	GSEA	WONG_EMBRYONIC_STEM_CELL_CORE	290	-0.348655	8.09105e-24	3.72078e-21	-0.16649	-0.171145
TN_Th2_RNA	GSEA	GSE2706_UNSTIM_VS_8H_R848_DC_DN	85	-0.631957	1.14994e-23	3.75289e-21	-0.671662	-0.487095
TN_IFNB_protein	GSEA	GSE13485_DAY1_VS_DAY7_YF17D_VACCINE_PBMC_DN	121	0.538069	3.00065e-24	3.7947e-21	0.55477	0.383319
TN_Th2_RNA	GSEA	MOOTHA_MITOCHONDRIA	346	0.319146	1.27297e-23	4.02456e-21	0.132562	0.128507
TN_iTreg_RNA	GSEA	DODD_NASOPHARYNGEAL_CARCINOMA_DN	857	-0.213515	4.32904e-24	4.86632e-21	-0.136838	-0.156434
TM_Th2_RNA	GSEA	GSE22886_CTRL_VS_LPS_24H_DC_DN	119	-0.536023	1.0319e-23	4.9713e-21	-0.174692	-0.171314
TM_iTreg_protein	KEGG name	Ribosome	79	-0.65147	2.05459e-23	5.52685e-21	-0.214064	-0.221281
TN_iTreg_RNA	GSEA	GOBERT_OLIGODENDROCYTE_DIFFERENTIATION_UP	366	-0.313101	5.96168e-24	6.03143e-21	-0.205837	-0.195638
TM_Th17_protein	GOBP slim name	translational initiation	193	-0.409024	2.97399e-22	6.16041e-21	-0.137956	-0.145899
TM_iTreg_protein	GSEA	GSE13485_CTRL_VS_DAY7_YF17D_VACCINE_PBMC_DN	113	0.548383	1.34681e-23	7.17138e-21	0.430676	0.389039
TN_IFNB_RNA	GSEA	GSE15750_DAY6_VS_DAY10_TRAF6KO_EFF_CD8_TCELL_UP	144	0.484793	2.08827e-23	7.2852e-21	0.219165	0.220218
TM_iTreg_RNA	GSEA	JOHNSTONE_PARVB_TARGETS_3_DN	614	-0.244019	1.67582e-23	7.3714e-21	-0.109211	-0.138454
TN_IFNB_RNA	GSEA	GSE15750_DAY6_VS_DAY10_EFF_CD8_TCELL_UP	144	0.484903	2.04123e-23	7.37542e-21	0.230176	0.24273
TM_iTreg_RNA	GSEA	MODULE_83	273	-0.355033	2.40699e-23	1.01464e-20	-0.172972	-0.204322
TM_Th2_RNA	GSEA	CHEN_METABOLIC_SYNDROM_NETWORK	475	-0.273617	2.22172e-23	1.02169e-20	-0.0728381	-0.0590293
TN_Th2_protein	GSEA	GSE18791_CTRL_VS_NEWCASTLE_VIRUS_DC_16H_DN	72	-0.68313	1.75263e-23	1.10821e-20	-0.641679	-0.499945
TN_IFNB_RNA	Corum	60S ribosomal subunit, cytoplasmic	44	-0.870198	2.17222e-23	1.16286e-20	-0.395438	-0.361135
TM_Th2_protein	GSEA	GSE18791_CTRL_VS_NEWCASTLE_VIRUS_DC_8H_DN	94	-0.606634	4.68899e-24	1.18596e-20	-0.183399	-0.122866
TN_iTreg_RNA	GSEA	GSE37416_CTRL_VS_12H_F_TULARENSIS_LVS_NEUTROPHIL_DN	115	0.543656	1.3515e-23	1.24301e-20	0.293889	0.307792
TN_Th2_RNA	GSEA	GSE1432_CTRL_VS_IFNG_24H_MICROGLIA_DN	120	-0.525024	5.44877e-23	1.67046e-20	-0.502671	-0.321585
TN_Th2_RNA	GSEA	MORF_BUB3	261	0.359661	5.65653e-23	1.68315e-20	0.137369	0.13236
TN_Th2_RNA	GSEA	REACTOME_3_UTR_MEDIATED_TRANSLATIONAL_REGULATION	95	0.58843	5.973e-23	1.72654e-20	0.20785	0.201039
TM_iTreg_protein	GSEA	KEGG_RIBOSOME	78	-0.651931	3.58902e-23	1.8155e-20	-0.214476	-0.221458
TN_IFNB_RNA	GSEA	REACTOME_INFLUENZA_LIFE_CYCLE	124	-0.516326	5.78448e-23	1.88779e-20	-0.22931	-0.294608
TN_IFNB_RNA	GSEA	ZHANG_TLX_TARGETS_UP	73	0.670426	5.75575e-23	1.94103e-20	0.315612	0.319189
TM_Th2_RNA	GSEA	MODULE_44	160	-0.456815	4.61333e-23	2.02926e-20	-0.133674	-0.144159
TM_iTreg_protein	GSEA	REACTOME_PEPTIDE_CHAIN_ELONGATION	76	-0.659024	4.38364e-23	2.11187e-20	-0.212807	-0.221458
TN_Th2_protein	GSEA	GSE18791_CTRL_VS_NEWCASTLE_VIRUS_DC_6H_DN	121	-0.525155	3.55246e-23	2.11413e-20	-0.440908	-0.268625
TM_Th17_RNA	Corum	60S ribosomal subunit, cytoplasmic	44	-0.864105	4.373e-23	2.34101e-20	-0.42912	-0.436988
TM_iTreg_protein	GSEA	REACTOME_3_UTR_MEDIATED_TRANSLATIONAL_REGULATION	95	-0.589164	5.28327e-23	2.42958e-20	-0.190579	-0.201979
TM_Th1_RNA	GSEA	MODULE_45	273	-0.353279	3.9421e-23	2.49264e-20	-0.057674	-0.0752468
TM_Th17_protein	GSEA	PUJANA_BRCA2_PCC_NETWORK	329	-0.325205	2.12377e-23	2.68577e-20	-0.129861	-0.119888
TN_iTreg_RNA	GSEA	KRIGE_RESPONSE_TO_TOSEDOSTAT_24HR_DN	651	-0.236171	3.18638e-23	2.68639e-20	-0.151521	-0.169053
TM_Th17_protein	GSEA	PUJANA_ATM_PCC_NETWORK	944	-0.201242	2.74818e-23	3.08926e-20	-0.0689983	-0.0941804
TN_Th2_RNA	GSEA	GNF2_EIF3S6	110	0.543962	1.11502e-22	3.13352e-20	0.199794	0.201147
TN_Th1_RNA	GSEA	TIEN_INTESTINE_PROBIOTICS_24HR_UP	435	0.282084	6.21733e-23	3.14503e-20	0.103081	0.104332
TM_iTreg_RNA	GSEA	REACTOME_INFLUENZA_LIFE_CYCLE	124	-0.51359	9.72687e-23	3.93627e-20	-0.257616	-0.283462
TN_IFNB_protein	GSEA	MORF_NPM1	149	-0.474231	3.55686e-23	3.99831e-20	-0.103635	-0.101395
TM_iTreg_protein	GOBP slim name	RNA processing	586	-0.237586	1.66335e-21	4.01976e-20	-0.0813221	-0.094383
TN_Th2_RNA	GSEA	FULCHER_INFLAMMATORY_RESPONSE_LECTIN_VS_LPS_DN	230	-0.378462	1.48617e-22	4.06368e-20	-0.367202	-0.154145
TN_iTreg_RNA	GSEA	KRIEG_HYPOXIA_NOT_VIA_KDM3A	374	0.303277	5.29025e-23	4.11703e-20	0.147931	0.166593
TN_Th2_protein	GSEA	GSE13485_DAY1_VS_DAY7_YF17D_VACCINE_PBMC_DN	121	-0.521289	7.36027e-23	4.13688e-20	-0.458639	-0.303234
TN_Th1_RNA	GSEA	KOBAYASHI_EGFR_SIGNALING_24HR_DN	174	0.435525	9.02166e-23	4.34629e-20	0.139383	0.145208
TN_Th2_RNA	GSEA	GSE18791_CTRL_VS_NEWCASTLE_VIRUS_DC_18H_DN	70	-0.677193	1.63325e-22	4.34832e-20	-0.661464	-0.446594
TN_Th2_RNA	GSEA	BOSCO_INTERFERON_INDUCED_ANTIVIRAL_MODULE	51	-0.791542	1.782e-22	4.6227e-20	-1.03751	-1.12942
TN_Th2_protein	GSEA	HECKER_IFNB1_TARGETS	45	-0.84783	9.44938e-23	5.03155e-20	-0.980413	-1.09302
TN_IFNB_RNA	GOBP slim name	mitotic cell cycle	336	0.312642	3.73019e-22	5.40877e-20	0.139888	0.151297
TM_Th17_protein	GOBP slim name	chromosome organization	531	-0.247026	2.85622e-21	5.52203e-20	-0.0981038	-0.0987196
TN_Th1_RNA	GSEA	GSE3982_MEMORY_CD4_TCELL_VS_TH1_DN	150	0.466405	1.31847e-22	6.06318e-20	0.172595	0.162397
TM_iTreg_RNA	GSEA	DODD_NASOPHARYNGEAL_CARCINOMA_DN	857	-0.205857	1.65885e-22	6.45486e-20	-0.0923783	-0.120922
TN_Th1_protein	GSEA	PUJANA_BRCA1_PCC_NETWORK	1209	-0.18459	6.44895e-24	6.52441e-20	0.00383543	-0.0103929
TM_IFNB_RNA	GSEA	MORF_ACTG1	124	-0.514042	8.92826e-23	6.94825e-20	-0.251951	-0.319987
TN_Th2_RNA	GOBP slim name	small molecule metabolic process	1230	0.171828	3.35439e-21	6.94838e-20	0.0729248	0.0676932
TM_Th17_RNA	GOBP slim name	RNA catabolic process	188	-0.408147	1.2007e-21	6.96407e-20	-0.210365	-0.233133
TN_Th2_RNA	GSEA	GSE2706_2H_VS_8H_LPS_STIM_DC_DN	90	-0.594516	2.90934e-22	7.17898e-20	-0.465995	-0.336002
TN_Th2_RNA	GSEA	GSE24634_IL4_VS_CTRL_TREATED_NAIVE_CD4_TCELL_DAY5_DN	114	-0.529261	2.86931e-22	7.2572e-20	-0.518078	-0.313558
TM_Th17_RNA	GOBP slim name	cellular nitrogen compound metabolic process	2340	-0.140894	1.05095e-21	7.61938e-20	-0.060958	-0.0683882
TN_Th1_RNA	GSEA	BUYTAERT_PHOTODYNAMIC_THERAPY_STRESS_UP	421	-0.283192	1.87025e-22	8.22664e-20	-0.029318	-0.0310578
TM_Th17_protein	GSEA	ZHANG_TLX_TARGETS_60HR_DN	214	-0.393125	1.09346e-22	1.00569e-19	-0.150373	-0.149728
TM_Th17_protein	GSEA	GSE13484_UNSTIM_VS_YF17D_VACCINE_STIM_PBMC_DN	106	0.554558	1.00507e-22	1.01683e-19	0.341083	0.334883
TM_iTreg_protein	Corum	Ribosome, cytoplasmic	74	-0.665163	6.44582e-23	1.0352e-19	-0.214762	-0.221458
TM_Th17_protein	GOBP slim name	mRNA metabolic process	474	-0.258123	6.03947e-21	1.09465e-19	-0.0899938	-0.107313
TM_iTreg_protein	GSEA	GSE18791_CTRL_VS_NEWCASTLE_VIRUS_DC_10H_DN	105	0.551498	2.68274e-22	1.18006e-19	0.400825	0.298207
TM_IFNB_RNA	Corum	60S ribosomal subunit, cytoplasmic	44	-0.853379	1.48131e-22	1.18949e-19	-0.412764	-0.429132
TM_iTreg_RNA	GSEA	GSE13484_UNSTIM_VS_YF17D_VACCINE_STIM_PBMC_DN	106	0.547153	3.65104e-22	1.36806e-19	0.297638	0.328038
TN_IFNB_RNA	GSEA	GSE24634_TEFF_VS_TCONV_DAY7_IN_CULTURE_UP	155	0.453232	4.40502e-22	1.39267e-19	0.205328	0.218093
TN_IFNB_RNA	GSEA	DODD_NASOPHARYNGEAL_CARCINOMA_DN	857	0.203502	4.95842e-22	1.52013e-19	0.102909	0.0893114
TN_IFNB_protein	GSEA	GSE18791_UNSTIM_VS_NEWCATSLE_VIRUS_DC_10H_DN	93	0.589005	1.5082e-22	1.52584e-19	0.570898	0.385119
TN_Th2_RNA	GSEA	HECKER_IFNB1_TARGETS	45	-0.831009	6.40001e-22	1.54164e-19	-1.27791	-1.42769
TN_Th17_protein	GSEA	GSE18791_UNSTIM_VS_NEWCATSLE_VIRUS_DC_6H_DN	108	-0.553854	4.62126e-23	1.55844e-19	-0.384558	-0.282151
TN_Th2_RNA	GSEA	MORF_RAN	245	0.361018	7.27377e-22	1.71136e-19	0.131837	0.128241
TM_IFNB_protein	GSEA	HECKER_IFNB1_TARGETS	45	0.840794	2.11307e-22	1.78149e-19	0.829091	0.801057
TN_Th2_RNA	GSEA	GSE13484_3H_UNSTIM_VS_YF17D_VACCINE_STIM_PBMC_DN	101	-0.555447	8.2964e-22	1.90761e-19	-0.421211	-0.278141
TN_IFNB_RNA	GOBP slim name	translational initiation	193	-0.400612	2.06135e-21	1.99263e-19	-0.164294	-0.159413
TM_Th2_protein	GSEA	GSE18791_UNSTIM_VS_NEWCATSLE_VIRUS_DC_10H_DN	93	-0.591197	1.05269e-22	2.13001e-19	-0.178643	-0.152483
TN_Th2_RNA	GSEA	MODULE_84	204	-0.393083	9.95501e-22	2.23811e-19	-0.365164	-0.242567
TN_Th2_RNA	GSEA	GSE14000_UNSTIM_VS_16H_LPS_DC_DN	113	-0.52417	1.06735e-21	2.34746e-19	-0.388998	-0.278141
TM_iTreg_protein	GOBP slim name	RNA metabolic process	1577	-0.154656	1.06889e-20	2.38444e-19	-0.0402086	-0.070276
TM_iTreg_RNA	GSEA	BILANGES_SERUM_AND_RAPAMYCIN_SENSITIVE_GENES	59	-0.726121	6.71792e-22	2.42733e-19	-0.354127	-0.380327
TN_Th2_RNA	GSEA	GSE13485_DAY7_VS_DAY21_YF17D_VACCINE_PBMC_UP	110	-0.53061	1.17293e-21	2.52479e-19	-0.622618	-0.435381
TN_IFNB_RNA	GSEA	ROSTY_CERVICAL_CANCER_PROLIFERATION_CLUSTER	112	0.527159	9.44831e-22	2.81143e-19	0.232284	0.250515
TM_Th1_RNA	GSEA	BERENJENO_TRANSFORMED_BY_RHOA_UP	374	0.296437	4.76224e-22	2.83409e-19	0.0720773	0.0662685
TN_IFNB_protein	GOBP slim name	translation	257	-0.350495	1.33912e-21	3.88346e-19	-0.0629559	-0.0648206
TM_Th2_RNA	GSEA	BROWNE_INTERFERON_RESPONSIVE_GENES	46	-0.818553	9.45387e-22	3.9852e-19	-0.30177	-0.279311
TM_IFNB_RNA	GSEA	MORF_NPM1	149	-0.460902	5.57762e-22	4.03063e-19	-0.218542	-0.235322
TN_IFNB_protein	GSEA	HECKER_IFNB1_TARGETS	45	0.833215	4.99033e-22	4.20726e-19	1.0261	0.928255
TM_Th17_RNA	GSEA	MODULE_83	273	-0.342053	8.74975e-22	4.2153e-19	-0.167535	-0.150801
TN_Th2_RNA	GSEA	REACTOME_TRANSLATION	132	0.482149	2.0825e-21	4.38929e-19	0.171834	0.161707
TN_IFNB_protein	GSEA	GSE18791_CTRL_VS_NEWCASTLE_VIRUS_DC_12H_DN	80	0.626799	4.79184e-22	4.40718e-19	0.530046	0.351962
TN_IFNB_protein	GSEA	GSE14000_UNSTIM_VS_4H_LPS_DC_DN	99	0.562816	6.08073e-22	4.73221e-19	0.517992	0.386248
TN_Th1_RNA	GSEA	MORF_BUB3	261	0.348379	1.18096e-21	4.97826e-19	0.111912	0.124848
TN_IFNB_protein	GOBP slim name	cellular metabolic process	3936	-0.133452	3.667e-21	5.31715e-19	0.0315675	0.0117277
TN_IFNB_RNA	GSEA	REACTOME_CELL_CYCLE	294	0.327315	1.93171e-21	5.58375e-19	0.144865	0.159402
TN_Th1_RNA	GSEA	MODULE_54	182	0.413863	1.42506e-21	5.76695e-19	0.131884	0.13752
TM_Th17_RNA	GSEA	GCM_NPM1	108	-0.534826	1.29967e-21	5.97673e-19	-0.265799	-0.294016
TM_Th1_RNA	GSEA	KRIGE_RESPONSE_TO_TOSEDOSTAT_24HR_DN	651	0.227642	1.08789e-21	6.11454e-19	0.0452383	0.053443
TM_IFNB_RNA	GSEA	TIEN_INTESTINE_PROBIOTICS_24HR_DN	141	-0.470754	9.62422e-22	6.49122e-19	-0.208419	-0.195982
TM_iTreg_RNA	GSEA	GSE18791_UNSTIM_VS_NEWCATSLE_VIRUS_DC_10H_DN	93	0.573227	1.93065e-21	6.73531e-19	0.289055	0.301044
TM_Th17_RNA	GOBP slim name	nitrogen compound metabolic process	2388	-0.136251	1.39526e-20	6.74375e-19	-0.0591084	-0.065586
TM_iTreg_protein	GSEA	REACTOME_INFLUENZA_LIFE_CYCLE	124	-0.497978	1.79264e-21	7.55672e-19	-0.162675	-0.181368
TM_Th17_RNA	GOBP slim name	mRNA metabolic process	474	-0.254811	1.88171e-20	7.79566e-19	-0.125979	-0.114887
TM_Th17_RNA	GSEA	GNF2_ST13	62	-0.700907	1.81837e-21	7.99846e-19	-0.34907	-0.392875
TM_Th17_RNA	GSEA	MORF_NME2	138	-0.472137	1.9368e-21	8.16441e-19	-0.235402	-0.222498
TN_Th1_RNA	GSEA	ZHANG_TLX_TARGETS_60HR_DN	214	0.380877	2.1489e-21	8.3617e-19	0.128815	0.130195
TM_Th2_RNA	GSEA	GSE18791_CTRL_VS_NEWCASTLE_VIRUS_DC_16H_DN	72	-0.649867	2.10082e-21	8.50159e-19	-0.239845	-0.234329
TN_Th2_RNA	GOBP slim name	biological regulation	3824	-0.129125	4.43128e-20	8.56713e-19	-0.0292153	-0.00122034
TM_Th2_RNA	GSEA	GSE17974_IL4_AND_ANTI_IL12_VS_UNTREATED_24H_ACT_CD4_TCELL_DN	60	-0.710611	2.28392e-21	8.88708e-19	-0.309124	-0.34074
TN_Th17_protein	GSEA	GSE13485_DAY3_VS_DAY7_YF17D_VACCINE_PBMC_DN	87	-0.60315	3.62267e-22	9.16264e-19	-0.463787	-0.388323
TN_IFNB_RNA	GOBP slim name	cell cycle	457	0.260279	1.29252e-20	9.3708e-19	0.118049	0.126891
TN_Th2_protein	GSEA	GSE13485_CTRL_VS_DAY3_YF17D_VACCINE_PBMC_DN	98	-0.558766	1.88505e-21	9.53553e-19	-0.527004	-0.34235
TN_Th1_RNA	GSEA	CAIRO_HEPATOBLASTOMA_CLASSES_UP	489	0.256819	2.60856e-21	9.77438e-19	0.0925328	0.0982451
TM_IFNB_RNA	GSEA	REACTOME_INFLUENZA_LIFE_CYCLE	124	-0.498769	1.54988e-21	9.80011e-19	-0.237746	-0.312042
TM_IFNB_protein	GSEA	BROWNE_INTERFERON_RESPONSIVE_GENES	46	0.815829	1.28691e-21	1.00151e-18	0.631071	0.557613
TM_Th2_protein	GSEA	HECKER_IFNB1_TARGETS	45	-0.831218	6.25076e-22	1.05398e-18	-0.315367	-0.333792
TM_iTreg_protein	GSEA	TAKEDA_TARGETS_OF_NUP98_HOXA9_FUSION_3D_UP	67	0.671549	2.70967e-21	1.09655e-18	0.558608	0.505056
TM_Th17_RNA	GOBP slim name	nucleobase-containing compound metabolic process	2114	-0.139189	3.23175e-20	1.17151e-18	-0.0612529	-0.0700161
TN_Th2_RNA	GSEA	GSE2706_2H_VS_8H_R848_STIM_DC_DN	89	-0.578542	5.94361e-21	1.22717e-18	-0.550822	-0.510388
TN_IFNB_RNA	GSEA	GSE13485_DAY3_VS_DAY7_YF17D_VACCINE_PBMC_DN	87	0.587059	4.38528e-21	1.23239e-18	0.354093	0.366935
TN_IFNB_protein	GOBP slim name	metabolic process	4213	-0.133712	1.30696e-20	1.2634e-18	0.0352448	0.0129199
TM_Th2_protein	GSEA	MODULE_45	273	-0.341767	9.45639e-22	1.36672e-18	-0.0736934	-0.0595726
TN_IFNB_RNA	GSEA	MORF_ACTG1	124	-0.492035	5.31092e-21	1.45218e-18	-0.226701	-0.293996
TN_Th2_RNA	GSEA	MORF_EIF3S2	226	0.365752	7.67021e-21	1.55199e-18	0.142008	0.134233
TM_Th2_RNA	GSEA	HECKER_IFNB1_TARGETS	45	-0.814169	4.18399e-21	1.56775e-18	-0.351828	-0.390612
TN_Th17_RNA	GSEA	GOBERT_OLIGODENDROCYTE_DIFFERENTIATION_UP	366	-0.300641	3.29659e-22	1.66758e-18	-0.219789	-0.219205
TN_Th1_RNA	GSEA	GOBERT_OLIGODENDROCYTE_DIFFERENTIATION_UP	366	0.29208	4.73449e-21	1.71067e-18	0.102266	0.113126
TM_iTreg_RNA	GSEA	GCM_NPM1	108	-0.526694	5.22352e-21	1.76155e-18	-0.265166	-0.27627
TM_Th2_RNA	GSEA	GSE18791_UNSTIM_VS_NEWCATSLE_VIRUS_DC_18H_DN	66	-0.67114	5.59421e-21	2.02131e-18	-0.25799	-0.279782
TM_Th1_RNA	GSEA	ZHANG_BREAST_CANCER_PROGENITORS_UP	277	0.334031	4.05248e-21	2.15784e-18	0.0706234	0.0700383
TN_Th2_protein	GSEA	BOSCO_INTERFERON_INDUCED_ANTIVIRAL_MODULE	51	-0.764498	4.49933e-21	2.16761e-18	-0.690425	-0.675835
TN_Th17_RNA	GSEA	MANALO_HYPOXIA_DN	232	-0.375424	2.15815e-22	2.1834e-18	-0.240625	-0.251872
TN_Th2_RNA	GSEA	GSE13485_CTRL_VS_DAY3_YF17D_VACCINE_PBMC_DN	98	-0.547772	1.11976e-20	2.2213e-18	-0.741727	-0.744576
TN_IFNB_RNA	GSEA	MILI_PSEUDOPODIA_HAPTOTAXIS_DN	355	-0.294244	8.84757e-21	2.35555e-18	-0.106787	-0.0577134
TN_IFNB_protein	GSEA	REACTOME_SRP_DEPENDENT_COTRANSLATIONAL_PROTEIN_TARGETING_TO_MEMBRANE	97	-0.558082	3.33527e-21	2.41021e-18	-0.125917	-0.127041
TM_iTreg_RNA	GSEA	PUJANA_BRCA2_PCC_NETWORK	329	-0.305491	7.75928e-21	2.45315e-18	-0.150897	-0.155117
TM_iTreg_RNA	GSEA	PUJANA_ATM_PCC_NETWORK	944	-0.189554	7.67485e-21	2.50472e-18	-0.0973583	-0.105679
TN_IFNB_RNA	GSEA	REACTOME_CELL_CYCLE_MITOTIC	252	0.345894	1.03113e-20	2.67487e-18	0.152716	0.16611
TM_Th2_protein	GSEA	TAKEDA_TARGETS_OF_NUP98_HOXA9_FUSION_3D_UP	67	-0.673014	2.22273e-21	2.81092e-18	-0.218999	-0.227427
TM_Th2_protein	GSEA	GSE18791_UNSTIM_VS_NEWCATSLE_VIRUS_DC_6H_DN	108	-0.530918	2.54253e-21	2.85809e-18	-0.158662	-0.0987797
TM_Th17_RNA	GSEA	GNF2_DAP3	108	-0.524874	7.11133e-21	2.87781e-18	-0.251173	-0.213884
TN_Th2_RNA	GSEA	GNF2_FBL	140	0.457083	1.85662e-20	3.61221e-18	0.170624	0.146316
TM_Th17_protein	GOBP slim name	signal transduction	1493	0.151896	2.56203e-19	4.37052e-18	0.0644576	0.0226554
TN_IFNB_protein	GSEA	REACTOME_TRANSLATION	132	-0.475899	6.74485e-21	4.54917e-18	-0.104294	-0.109308
TN_Th2_RNA	GSEA	GSE1432_CTRL_VS_IFNG_6H_MICROGLIA_DN	128	-0.475853	2.55056e-20	4.86869e-18	-0.43257	-0.230547
TN_IFNB_protein	KEGG name	Ribosome	79	-0.605818	1.83196e-20	4.92798e-18	-0.147861	-0.127677
TN_Th17_RNA	GSEA	GSE37416_CTRL_VS_12H_F_TULARENSIS_LVS_NEUTROPHIL_DN	115	0.517473	1.57725e-21	5.31901e-18	0.272337	0.231174
TM_IFNB_protein	GSEA	NUYTTEN_EZH2_TARGETS_UP	459	0.26136	7.50464e-21	5.42317e-18	0.155115	0.0884576
TN_Th17_protein	GSEA	GSE13485_PRE_VS_POST_YF17D_VACCINATION_PBMC_DN	121	-0.501778	2.68203e-21	5.42683e-18	-0.347995	-0.199844
TM_iTreg_protein	GSEA	REACTOME_INFLUENZA_VIRAL_RNA_TRANSCRIPTION_AND_REPLICATION	91	-0.566695	1.40309e-20	5.45964e-18	-0.186018	-0.204717
TN_Th2_RNA	GSEA	MORF_RAD23A	322	0.303884	2.99929e-20	5.61923e-18	0.116062	0.107962
TN_IFNB_RNA	GSEA	MODULE_54	182	0.401156	2.3021e-20	5.82258e-18	0.1731	0.214834
TM_iTreg_protein	GSEA	REACTOME_METABOLISM_OF_PROTEINS	292	-0.320732	1.58568e-20	5.94159e-18	-0.0916442	-0.137529
TN_iTreg_RNA	GSEA	SOTIRIOU_BREAST_CANCER_GRADE_1_VS_3_UP	119	-0.499601	8.24733e-21	5.95987e-18	-0.280383	-0.271563
TN_Th2_protein	GSEA	MODULE_84	204	-0.382047	1.29674e-20	5.96323e-18	-0.259797	-0.181277
TN_IFNB_protein	GOBP slim name	cellular component disassembly	294	-0.313548	8.33659e-20	6.04403e-18	-0.0521002	-0.06732
TN_iTreg_RNA	GSEA	KOBAYASHI_EGFR_SIGNALING_24HR_DN	174	-0.414114	9.68151e-21	6.52986e-18	-0.237444	-0.238035
TN_IFNB_RNA	GSEA	GSE13484_UNSTIM_VS_YF17D_VACCINE_STIM_PBMC_DN	106	0.521711	2.69841e-20	6.6585e-18	0.306384	0.272611
TM_IFNB_RNA	GSEA	GNF2_ST13	62	-0.686738	1.13536e-20	6.75676e-18	-0.334989	-0.378537
TN_Th17_protein	GSEA	GSE13485_DAY1_VS_DAY7_YF17D_VACCINE_PBMC_DN	121	-0.499372	4.13984e-21	6.98046e-18	-0.368279	-0.21234
TN_IFNB_RNA	GSEA	PUJANA_XPRSS_INT_NETWORK	148	0.442311	3.02928e-20	7.29696e-18	0.195387	0.202962
TN_IFNB_protein	GSEA	MORF_ACTG1	124	-0.487655	1.17294e-20	7.41662e-18	-0.109326	-0.109986
TN_Th2_RNA	Corum	Nop56p-associated pre-rRNA complex	96	0.558845	4.66978e-21	7.49966e-18	0.201286	0.184783
TN_iTreg_RNA	GSEA	WONG_EMBRYONIC_STEM_CELL_CORE	290	-0.322609	1.26887e-20	8.02325e-18	-0.192512	-0.188534
TN_Th2_protein	GSEA	GSE10325_CD4_TCELL_VS_LUPUS_CD4_TCELL_DN	108	-0.519105	1.87766e-20	8.25927e-18	-0.442695	-0.304352
TN_IFNB_RNA	GSEA	GNF2_RRM1	82	0.590055	3.63709e-20	8.55732e-18	0.255427	0.265046
TN_Th1_RNA	GSEA	CHANG_CORE_SERUM_RESPONSE_UP	153	0.43576	2.70492e-20	9.43645e-18	0.14449	0.135559
TN_IFNB_protein	GSEA	REACTOME_INFLUENZA_LIFE_CYCLE	124	-0.48585	1.62268e-20	9.65684e-18	-0.100331	-0.117781
TM_iTreg_protein	GSEA	GNF2_EIF3S6	110	-0.512288	2.69928e-20	9.75308e-18	-0.16581	-0.182602
TN_IFNB_protein	GSEA	GSE18791_CTRL_VS_NEWCASTLE_VIRUS_DC_10H_DN	105	0.526816	1.73888e-20	9.77348e-18	0.471229	0.324793
TN_IFNB_protein	GSEA	KEGG_RIBOSOME	78	-0.609539	1.85964e-20	9.90211e-18	-0.149203	-0.131399
TN_Th1_RNA	GSEA	MORF_RAD23A	322	0.303145	3.69609e-20	1.24644e-17	0.101028	0.111457
TN_Th2_RNA	GSEA	PUJANA_CHEK2_PCC_NETWORK	642	0.218514	7.01101e-20	1.28964e-17	0.0857423	0.0864697
TN_Th2_RNA	GSEA	MITOCHONDRION	264	0.33061	7.3732e-20	1.33205e-17	0.132347	0.140504
TN_IFNB_RNA	GSEA	ZHOU_CELL_CYCLE_GENES_IN_IR_RESPONSE_6HR	65	0.65807	5.96514e-20	1.37158e-17	0.287453	0.281956
TM_iTreg_protein	GSEA	GSE13485_DAY3_VS_DAY7_YF17D_VACCINE_PBMC_DN	87	0.572402	4.01297e-20	1.39997e-17	0.496987	0.456541
TN_Th17_RNA	GSEA	KINSEY_TARGETS_OF_EWSR1_FLII_FUSION_UP	834	-0.200465	5.73546e-21	1.45064e-17	-0.150114	-0.158222
TM_IFNB_protein	GSEA	GSE13485_DAY1_VS_DAY7_YF17D_VACCINE_PBMC_DN	121	0.490084	2.17031e-20	1.4638e-17	0.416929	0.290038
TN_Th2_RNA	GSEA	GSE13485_PRE_VS_POST_YF17D_VACCINATION_PBMC_DN	121	-0.482245	8.57794e-20	1.52251e-17	-0.646789	-0.478659
TM_Th17_RNA	GSEA	MODULE_32	219	-0.364334	4.03651e-20	1.57067e-17	-0.174383	-0.170048
TN_IFNB_RNA	GSEA	MORF_NPM1	149	-0.436513	7.0378e-20	1.58225e-17	-0.193821	-0.239289
TN_IFNB_RNA	GSEA	GNF2_SMC4L1	79	0.595803	7.62275e-20	1.67651e-17	0.260821	0.281956
TN_Th17_protein	GSEA	GSE13485_CTRL_VS_DAY3_YF17D_VACCINE_PBMC_DN	98	-0.547369	1.19456e-20	1.72648e-17	-0.368592	-0.348096
TM_Th1_RNA	GSEA	SHEN_SMARCA2_TARGETS_UP	343	0.294264	3.62088e-20	1.83162e-17	0.0628664	0.0590166
TN_Th17_protein	GSEA	WALLACE_PROSTATE_CANCER_RACE_UP	129	-0.477126	1.45192e-20	1.83613e-17	-0.331318	-0.338679
TN_Th2_RNA	GSEA	GSE10325_MYELOID_VS_LUPUS_MYELOID_DN	130	-0.464313	1.07439e-19	1.87407e-17	-0.457567	-0.220748
TM_iTreg_protein	GSEA	GSE18791_CTRL_VS_NEWCASTLE_VIRUS_DC_12H_DN	80	0.594306	5.57716e-20	1.88081e-17	0.411397	0.281807
TN_Th2_RNA	GSEA	ZHANG_RESPONSE_TO_IKK_INHIBITOR_AND_TNF_UP	88	-0.561918	1.18538e-19	2.03262e-17	-0.443901	-0.333167
TN_IFNB_protein	Corum	Nop56p-associated pre-rRNA complex	96	-0.552515	1.28189e-20	2.05871e-17	-0.131623	-0.121704
TM_iTreg_RNA	GSEA	GSE18791_CTRL_VS_NEWCASTLE_VIRUS_DC_8H_DN	94	0.547584	6.76405e-20	2.07369e-17	0.288046	0.28565
TN_iTreg_RNA	GSEA	DUTERTRE_ESTRADIOL_RESPONSE_24HR_UP	207	-0.37505	3.48511e-20	2.07405e-17	-0.230065	-0.228033
TM_iTreg_protein	Corum	Nop56p-associated pre-rRNA complex	96	-0.54774	2.72525e-20	2.18838e-17	-0.177413	-0.200253
TM_Th17_RNA	GSEA	MARTENS_TRETINOIN_RESPONSE_DN	445	-0.258926	5.8726e-20	2.20048e-17	-0.126639	-0.120289
TM_Th1_RNA	GSEA	MODULE_44	160	-0.42353	4.76922e-20	2.29763e-17	-0.0662526	-0.0826874
TN_Th2_RNA	GSEA	GSE2706_R848_VS_R848_AND_LPS_2H_STIM_DC_DN	54	-0.714314	1.36478e-19	2.30125e-17	-0.753635	-0.621505
TN_IFNB_protein	GOBP slim name	small molecule metabolic process	1230	-0.16248	4.00278e-19	2.32161e-17	0.00417911	-0.0151122
TN_Th2_RNA	GSEA	MORF_HDAC2	260	0.330488	1.40286e-19	2.32668e-17	0.121089	0.124665
TN_Th2_RNA	GSEA	GSE18791_CTRL_VS_NEWCASTLE_VIRUS_DC_14H_DN	52	-0.727213	1.46149e-19	2.38481e-17	-0.898942	-0.899366
TM_iTreg_RNA	GSEA	GNF2_ST13	62	-0.670807	8.52256e-20	2.53596e-17	-0.340525	-0.373105
TN_Th17_RNA	GSEA	BUYTAERT_PHOTODYNAMIC_THERAPY_STRESS_UP	421	0.270447	1.28013e-20	2.59021e-17	0.1066	0.0717961
TM_Th17_RNA	GSEA	WONG_EMBRYONIC_STEM_CELL_CORE	290	-0.316026	7.45633e-20	2.69413e-17	-0.141318	-0.137901
TM_Th2_RNA	GSEA	SMID_BREAST_CANCER_NORMAL_LIKE_UP	167	-0.412371	7.79877e-20	2.7207e-17	-0.125091	-0.128701
TM_Th2_RNA	GSEA	GSE10325_CD4_TCELL_VS_LUPUS_CD4_TCELL_DN	108	-0.510285	8.11865e-20	2.73788e-17	-0.191774	-0.188755
TM_Th17_protein	GSEA	NUCLEAR_PART	453	-0.258485	3.35375e-20	2.82749e-17	-0.0881175	-0.108943
TN_Th2_RNA	GSEA	GSE2706_UNSTIM_VS_2H_LPS_AND_R848_DC_DN	77	-0.597356	1.76327e-19	2.83159e-17	-0.544429	-0.400497
TN_Th2_protein	GSEA	GSE18791_CTRL_VS_NEWCASTLE_VIRUS_DC_12H_DN	80	-0.592681	7.02942e-20	2.96319e-17	-0.511945	-0.345831
TN_IFNB_RNA	GSEA	GSE13485_CTRL_VS_DAY7_YF17D_VACCINE_PBMC_DN	113	0.495541	1.46335e-19	3.14994e-17	0.299645	0.301241
TN_Th2_RNA	GSEA	REACTOME_PEPTIDE_CHAIN_ELONGATION	76	0.60013	2.04987e-19	3.2404e-17	0.215575	0.203235
TM_iTreg_RNA	GSEA	MODULE_114	277	-0.321435	1.13043e-19	3.26759e-17	-0.15993	-0.184822
TN_IFNB_protein	GSEA	REACTOME_PEPTIDE_CHAIN_ELONGATION	76	-0.607853	7.07325e-20	3.578e-17	-0.147139	-0.131399
TM_Th2_RNA	GSEA	SHEN_SMARCA2_TARGETS_UP	343	0.290389	1.10963e-19	3.62134e-17	0.0430452	0.0387548
TN_Th2_protein	GSEA	GSE18791_CTRL_VS_NEWCASTLE_VIRUS_DC_10H_DN	105	-0.516698	9.11017e-20	3.6867e-17	-0.452175	-0.31848
TM_Th17_protein	GOBP slim name	vesicle-mediated transport	526	0.229045	2.31602e-18	3.73137e-17	0.0871169	0.0644901
TN_Th2_RNA	GSEA	GSE3982_CTRL_VS_LPS_4H_MAC_DN	112	-0.494694	2.41423e-19	3.75766e-17	-0.357189	-0.226267
TM_Th2_RNA	GSEA	GSE13485_DAY7_VS_DAY21_YF17D_VACCINE_PBMC_UP	110	-0.503068	1.25561e-19	3.96968e-17	-0.165755	-0.147243
TN_Th2_RNA	GSEA	GSE2706_UNSTIM_VS_8H_LPS_AND_R848_DC_DN	82	-0.576131	2.67762e-19	4.10447e-17	-0.514697	-0.271641
TM_Th2_RNA	GSEA	GSE13485_DAY3_VS_DAY7_YF17D_VACCINE_PBMC_DN	87	-0.564227	1.34717e-19	4.1301e-17	-0.226585	-0.236669
TM_Th1_RNA	GSEA	GSE18791_UNSTIM_VS_NEWCATSLE_VIRUS_DC_6H_DN	108	-0.509608	9.07569e-20	4.17358e-17	-0.106731	-0.123065
TM_Th17_RNA	GSEA	MODULE_114	277	-0.321122	1.22588e-19	4.27663e-17	-0.155761	-0.148574
TM_Th2_protein	GSEA	GSE13484_UNSTIM_VS_YF17D_VACCINE_STIM_PBMC_DN	106	-0.518606	4.49985e-20	4.5525e-17	-0.164683	-0.114053
TM_Th2_RNA	GSEA	TAKEDA_TARGETS_OF_NUP98_HOXA9_FUSION_3D_UP	67	-0.640922	1.54797e-19	4.60611e-17	-0.26403	-0.294093
TN_Th17_RNA	GSEA	GSE13485_CTRL_VS_DAY7_YF17D_VACCINE_PBMC_DN	113	-0.505302	2.81796e-20	4.75155e-17	-0.48125	-0.458596
TM_iTreg_RNA	GSEA	MODULE_151	265	-0.326606	1.75002e-19	4.91805e-17	-0.162628	-0.187956
TM_Th1_RNA	GSEA	GSE22886_DAY0_VS_DAY1_MONOCYTE_IN_CULTURE_UP	115	-0.492641	1.16406e-19	5.12033e-17	-0.102111	-0.0835098
TN_Th1_RNA	GSEA	GSE3982_MEMORY_CD4_TCELL_VS_TH2_DN	159	0.418837	1.56916e-19	5.12103e-17	0.146387	0.146277
TN_IFNB_RNA	GSEA	GSE24634_TREG_VS_TCONV_POST_DAY7_IL4_CONVERSION_UP	138	0.446444	2.45135e-19	5.16673e-17	0.202161	0.197907
TN_Th2_RNA	GOBP slim name	response to stimulus	2507	-0.1263	2.91866e-18	5.29007e-17	-0.0535592	-0.0090225
TN_Th2_protein	GSEA	GSE22886_CTRL_VS_LPS_24H_DC_DN	119	-0.483255	1.42567e-19	5.54752e-17	-0.398106	-0.260423
TM_IFNB_protein	GSEA	GSE18791_CTRL_VS_NEWCASTLE_VIRUS_DC_4H_DN	85	0.572708	1.0118e-19	6.39774e-17	0.489678	0.317094
TM_Th1_RNA	GSEA	GSE24634_TEFF_VS_TCONV_DAY5_IN_CULTURE_DN	101	-0.523444	1.52048e-19	6.40944e-17	-0.109488	-0.108043
TM_iTreg_protein	GOBP slim name	biosynthetic process	1865	-0.13654	3.09619e-18	6.41353e-17	-0.0314693	-0.0645559
TM_iTreg_protein	GSEA	PUJANA_BRCA2_PCC_NETWORK	329	-0.293938	2.08297e-19	6.79787e-17	-0.111386	-0.121587
TM_Th17_protein	GSEA	GSE14000_UNSTIM_VS_4H_LPS_DC_DN	99	0.531886	9.11356e-20	7.09245e-17	0.317747	0.233222
TN_Th2_RNA	GOBP slim name	cellular component disassembly	294	0.298447	4.32087e-18	7.3709e-17	0.111961	0.12958
TN_iTreg_protein	GSEA	MOOTHA_HUMAN_MITODB_6_2002	343	-0.299604	7.55439e-21	7.64278e-17	-0.0958785	-0.109033
TN_IFNB_RNA	GSEA	CHNG_MULTIPLE_MYELOMA_HYPERPLOID_UP	48	-0.747052	4.16746e-19	8.60452e-17	-0.322091	-0.307287
TM_Th2_RNA	GSEA	GSE14000_UNSTIM_VS_4H_LPS_DC_DN	99	-0.524062	3.09742e-19	8.95332e-17	-0.203073	-0.191503
TM_iTreg_protein	GSEA	GSE13485_DAY7_VS_DAY21_YF17D_VACCINE_PBMC_UP	110	0.49807	2.85631e-19	9.03042e-17	0.361058	0.230207
TN_Th2_RNA	GSEA	WONG_EMBRYONIC_STEM_CELL_CORE	290	0.308068	6.04863e-19	9.13342e-17	0.111203	0.119622
TN_IFNB_protein	GSEA	GSE18791_CTRL_VS_NEWCASTLE_VIRUS_DC_4H_DN	85	0.568332	1.91112e-19	9.20706e-17	0.595771	0.341927
TN_IFNB_RNA	GSEA	GRAHAM_NORMAL_QUIESCENT_VS_NORMAL_DIVIDING_DN	70	0.61869	4.70628e-19	9.33596e-17	0.270017	0.311122
TN_IFNB_RNA	GSEA	GNF2_PCNA	62	0.657034	4.69056e-19	9.49088e-17	0.29162	0.295028
TN_Th2_RNA	GSEA	MOSERLE_IFNA_RESPONSE	28	-0.970641	6.85771e-19	1.02029e-16	-1.55094	-1.64374
TM_iTreg_protein	GSEA	MORF_NPM1	149	-0.427912	3.64518e-19	1.11752e-16	-0.138826	-0.163459
TM_iTreg_RNA	GSEA	GSE22886_CTRL_VS_LPS_24H_DC_DN	119	0.477047	4.10715e-19	1.12303e-16	0.26193	0.245094
TM_iTreg_protein	GSEA	STRUCTURAL_CONSTITUENT_OF_RIBOSOME	74	-0.60332	3.89881e-19	1.16012e-16	-0.195831	-0.212623
TN_IFNB_protein	GOBP slim name	translational initiation	193	-0.368308	2.42186e-18	1.17056e-16	-0.0682627	-0.0699129
TM_iTreg_protein	GSEA	GSE14000_UNSTIM_VS_16H_LPS_DC_TRANSLATED_RNA_DN	100	0.519608	4.14158e-19	1.19715e-16	0.434322	0.365233
TM_Th17_RNA	GSEA	PUJANA_ATM_PCC_NETWORK	944	-0.181168	3.56199e-19	1.20122e-16	-0.0863273	-0.0971541
TN_IFNB_RNA	GSEA	TIEN_INTESTINE_PROBIOTICS_24HR_DN	141	-0.436743	6.18522e-19	1.20338e-16	-0.195982	-0.208182
TM_iTreg_RNA	Corum	60S ribosomal subunit, cytoplasmic	44	-0.785375	2.39454e-19	1.28188e-16	-0.379914	-0.380587
TM_Th2_RNA	GSEA	RICKMAN_METASTASIS_DN	133	-0.451119	4.5666e-19	1.28334e-16	-0.110703	-0.100816
TM_Th17_protein	GSEA	GSE18791_UNSTIM_VS_NEWCATSLE_VIRUS_DC_6H_DN	108	0.505017	1.92387e-19	1.39027e-16	0.286226	0.222363
TM_Th17_protein	GSEA	DUTERTRE_ESTRADIOL_RESPONSE_24HR_UP	207	-0.367138	2.0846e-19	1.40599e-16	-0.153913	-0.145909
TM_Th17_RNA	GSEA	RNA_BINDING	212	-0.359518	4.48593e-19	1.464e-16	-0.17312	-0.163833
TN_IFNB_protein	Corum	Ribosome, cytoplasmic	74	-0.608318	1.98924e-19	1.59736e-16	-0.140559	-0.131399
TN_IFNB_RNA	GSEA	WHITFIELD_CELL_CYCLE_S	87	0.551438	8.65772e-19	1.65264e-16	0.285042	0.272161
TN_Th2_RNA	GSEA	MODULE_83	273	0.314535	1.15368e-18	1.69156e-16	0.120523	0.12678
TM_IFNB_RNA	GSEA	GNF2_TPT1	33	-0.903485	3.04228e-19	1.70993e-16	-0.467869	-0.451046
TM_Th2_RNA	GSEA	RODWELL_AGING_KIDNEY_UP	208	-0.361334	6.27674e-19	1.71626e-16	-0.0828488	-0.0790142
TM_iTreg_protein	GSEA	GSE18791_CTRL_VS_NEWCASTLE_VIRUS_DC_4H_DN	85	0.559727	6.58461e-19	1.80045e-16	0.458314	0.408224
TN_iTreg_RNA	GSEA	GARY_CD5_TARGETS_DN	351	-0.283556	3.20911e-19	1.8037e-16	-0.167949	-0.184044
TM_iTreg_protein	GSEA	WONG_EMBRYONIC_STEM_CELL_CORE	290	-0.307823	6.44693e-19	1.81177e-16	-0.107751	-0.125496
TN_IFNB_protein	GSEA	REACTOME_METABOLISM_OF_RNA	233	-0.343985	3.9834e-19	1.83182e-16	-0.0608559	-0.0844162
TM_Th17_protein	GSEA	KINSEY_TARGETS_OF_EWSR1_FLII_FUSION_UP	834	-0.19142	2.94324e-19	1.86105e-16	-0.069302	-0.0859445
TM_Th1_RNA	GSEA	MODULE_84	204	-0.366111	4.65393e-19	1.88335e-16	-0.0559327	-0.0771393
TM_Th1_RNA	GSEA	GSE13485_CTRL_VS_DAY7_YF17D_VACCINE_PBMC_DN	113	-0.488124	5.01e-19	1.94947e-16	-0.105912	-0.100405
TM_Th17_protein	GSEA	ORGANELLE_LUMEN	355	-0.281727	3.51344e-19	1.97475e-16	-0.100483	-0.11321
TN_IFNB_protein	GSEA	GNF2_EIF3S6	110	-0.495271	4.51026e-19	1.98393e-16	-0.10612	-0.113824
TM_Th17_protein	GSEA	MEMBRANE_ENCLOSED_LUMEN	355	-0.281727	3.51344e-19	2.09091e-16	-0.100483	-0.11321
TN_IFNB_protein	GSEA	MORF_TPT1	93	-0.537283	4.99087e-19	2.10386e-16	-0.124416	-0.118324
TM_Th17_protein	GSEA	DODD_NASOPHARYNGEAL_CARCINOMA_DN	857	-0.188478	4.00766e-19	2.13397e-16	-0.0605223	-0.0857191
TN_IFNB_protein	GSEA	GSE14000_UNSTIM_VS_4H_LPS_DC_TRANSLATED_RNA_DN	84	0.564553	5.28644e-19	2.13932e-16	0.566446	0.359602
TM_Th17_protein	GSEA	GSE22886_CTRL_VS_LPS_24H_DC_DN	119	0.476543	4.47228e-19	2.2623e-16	0.274671	0.231327
TM_Th17_protein	GSEA	GSE18791_UNSTIM_VS_NEWCATSLE_VIRUS_DC_10H_DN	93	0.537216	5.04117e-19	2.42864e-16	0.31326	0.253303
TN_Th2_RNA	GSEA	SMID_BREAST_CANCER_NORMAL_LIKE_UP	167	-0.397026	1.68291e-18	2.43229e-16	-0.288563	-0.182885
TM_Th2_RNA	GSEA	QI_PLASMACYTOMA_UP	144	-0.430022	9.35915e-19	2.49175e-16	-0.133418	-0.122905
TN_Th17_RNA	GSEA	DUTERTRE_ESTRADIOL_RESPONSE_24HR_UP	207	-0.367891	1.76135e-19	2.54566e-16	-0.259174	-0.264258
TN_Th2_protein	GSEA	MOSERLE_IFNA_RESPONSE	28	-0.970725	6.81054e-19	2.55193e-16	-1.13434	-1.14217
TN_Th2_protein	GSEA	GSE24634_IL4_VS_CTRL_TREATED_NAIVE_CD4_TCELL_DAY5_DN	114	-0.48387	7.13827e-19	2.57921e-16	-0.341197	-0.174852
TM_Th1_RNA	GSEA	SENGUPTA_NASOPHARYNGEAL_CARCINOMA_WITH_LMP1_UP	167	0.401526	6.91702e-19	2.59183e-16	0.0988925	0.0933107
TM_Th17_RNA	GOBP slim name	biosynthetic process	1865	-0.134811	8.13707e-18	2.62194e-16	-0.0664161	-0.0661958
TN_iTreg_RNA	GSEA	FEVR_CTNNB1_TARGETS_DN	392	-0.267638	5.09091e-19	2.71077e-16	-0.178368	-0.170895
TN_IFNB_protein	GSEA	GSE10325_CD4_TCELL_VS_LUPUS_CD4_TCELL_DN	108	0.496709	7.36861e-19	2.86724e-16	0.493108	0.336167
TM_Th1_RNA	GSEA	GSE18791_CTRL_VS_NEWCASTLE_VIRUS_DC_8H_DN	94	-0.531343	7.96289e-19	2.87716e-16	-0.110724	-0.136872
TN_Th2_RNA	GSEA	GNF2_ST13	62	0.64488	2.05264e-18	2.92486e-16	0.24416	0.241359
TN_IFNB_protein	GOBP slim name	cellular nitrogen compound metabolic process	2340	-0.126781	7.11784e-18	2.94882e-16	0.023849	0.00136114
TM_iTreg_RNA	GSEA	MODULE_32	219	-0.3498	1.13859e-18	3.03134e-16	-0.172016	-0.183399
TN_Th1_RNA	GSEA	PENG_LEUCINE_DEPRIVATION_DN	166	0.400968	9.74823e-19	3.08197e-16	0.133557	0.146436
TM_Th2_protein	GSEA	BROWNE_INTERFERON_RESPONSIVE_GENES	46	-0.765011	3.37007e-19	3.09955e-16	-0.239844	-0.202078
TN_iTreg_RNA	GSEA	TARTE_PLASMA_CELL_VS_PLASMABLAST_DN	261	-0.323916	6.19886e-19	3.13569e-16	-0.213118	-0.225775
TN_IFNB_RNA	GSEA	GNF2_ST13	62	-0.646476	1.69352e-18	3.17284e-16	-0.286963	-0.303141
TN_Th2_RNA	KEGG name	Ribosome	79	0.576011	1.19126e-18	3.20449e-16	0.204437	0.190656
TN_IFNB_RNA	GSEA	GSE18791_CTRL_VS_NEWCASTLE_VIRUS_DC_12H_DN	80	0.569528	1.77635e-18	3.26752e-16	0.304667	0.289204
TM_iTreg_protein	GSEA	ZHANG_TLX_TARGETS_60HR_DN	214	-0.353322	1.24683e-18	3.31952e-16	-0.126291	-0.133831
TN_IFNB_RNA	GSEA	REACTOME_DNA_REPLICATION	163	0.401128	1.89793e-18	3.42882e-16	0.176894	0.196448
TN_iTreg_RNA	GSEA	KRIGE_RESPONSE_TO_TOSEDOSTAT_6HR_DN	573	-0.223504	7.38393e-19	3.5573e-16	-0.14819	-0.167554
TN_Th2_RNA	GSEA	KEGG_RIBOSOME	78	0.573991	2.55862e-18	3.59521e-16	0.20401	0.190497
TN_IFNB_RNA	GOBP slim name	translational elongation	164	-0.393457	6.62014e-18	3.83968e-16	-0.17491	-0.199501
TM_Th17_protein	GSEA	GOBERT_OLIGODENDROCYTE_DIFFERENTIATION_UP	366	-0.274535	8.79955e-19	4.04659e-16	-0.105874	-0.114131
TM_Th2_RNA	GSEA	GSE13485_CTRL_VS_DAY3_YF17D_VACCINE_PBMC_DN	98	-0.516007	1.58669e-18	4.11604e-16	-0.194495	-0.186102
TM_Th17_RNA	GSEA	MODULE_151	265	-0.318512	1.31833e-18	4.16799e-16	-0.154184	-0.149173
TM_iTreg_RNA	GSEA	FEVR_CTNNB1_TARGETS_DN	392	-0.26377	1.61313e-18	4.18463e-16	-0.14139	-0.142609
TM_Th1_RNA	GSEA	HECKER_IFNB1_TARGETS	45	-0.761088	1.21586e-18	4.24169e-16	-0.181148	-0.177338
TN_IFNB_RNA	GSEA	MODULE_83	273	-0.311305	2.57938e-18	4.57817e-16	-0.126187	-0.110116
TN_Th1_RNA	GSEA	MORF_SOD1	252	0.325745	1.50677e-18	4.61938e-16	0.107846	0.115479
TN_IFNB_RNA	GSEA	GSE18791_CTRL_VS_NEWCASTLE_VIRUS_DC_8H_DN	94	0.522948	2.76868e-18	4.82943e-16	0.30058	0.296959
TM_Th2_RNA	GSEA	WEI_MYCN_TARGETS_WITH_E_BOX	544	0.22603	1.96102e-18	4.95991e-16	0.0337158	0.0342216
TN_IFNB_protein	GSEA	REACTOME_3_UTR_MEDIATED_TRANSLATIONAL_REGULATION	95	-0.525147	1.33187e-18	4.99055e-16	-0.115367	-0.120034
TN_iTreg_RNA	GSEA	GSE37416_CTRL_VS_6H_F_TULARENSIS_LVS_NEUTROPHIL_DN	120	0.469331	1.08741e-18	5.0006e-16	0.270865	0.283525
TN_Th1_RNA	GSEA	GSE24634_TEFF_VS_TCONV_DAY5_IN_CULTURE_UP	163	0.401691	1.70158e-18	5.06319e-16	0.128354	0.133161
TM_Th1_RNA	GSEA	TIEN_INTESTINE_PROBIOTICS_24HR_UP	435	0.251339	1.56124e-18	5.26502e-16	0.0540623	0.0513581
TN_Th1_RNA	GSEA	GSE36476_CTRL_VS_TSST_ACT_72H_MEMORY_CD4_TCELL_YOUNG_DN	160	0.40488	1.86181e-18	5.38171e-16	0.134262	0.144349
TN_Th2_RNA	GOBP slim name	biosynthetic process	1865	0.132223	3.38181e-17	5.44847e-16	0.0448781	0.0545178
TM_Th17_RNA	GSEA	REACTOME_FORMATION_OF_THE_TERNARY_COMPLEX_AND_SUBSEQUENTLY_THE_43S_COMPLEX	44	-0.765784	1.79978e-18	5.51769e-16	-0.368604	-0.387112
TM_Th1_RNA	GSEA	BORCZUK_MALIGNANT_MESOTHELIOMA_UP	250	0.326365	1.75185e-18	5.71723e-16	0.0659886	0.0655283
TN_Th1_RNA	GSEA	WONG_EMBRYONIC_STEM_CELL_CORE	290	0.30333	2.05196e-18	5.76657e-16	0.104681	0.109455
TM_Th2_RNA	GSEA	GSE14000_UNSTIM_VS_4H_LPS_DC_TRANSLATED_RNA_DN	84	-0.553666	2.45079e-18	6.04746e-16	-0.217324	-0.228787
TN_IFNB_protein	GSEA	TAKEDA_TARGETS_OF_NUP98_HOXA9_FUSION_3D_UP	67	0.621995	1.71942e-18	6.21262e-16	0.698204	0.547629
TN_Th17_RNA	GSEA	KRIEG_HYPOXIA_NOT_VIA_KDM3A	374	0.272688	6.69192e-19	8.46276e-16	0.132799	0.12228
TN_Th1_RNA	GSEA	FOURNIER_ACINAR_DEVELOPMENT_LATE_2	208	0.353685	3.3511e-18	9.16299e-16	0.129888	0.125419
TN_Th1_RNA	GSEA	RODRIGUES_THYROID_CARCINOMA_POORLY_DIFFERENTIATED_UP	464	0.241336	3.54852e-18	9.44748e-16	0.0941366	0.0929133
TN_IFNB_RNA	GSEA	GSE14000_TRANSLATED_RNA_VS_MRNA_DC_DN	99	-0.505072	5.60525e-18	9.61158e-16	-0.235321	-0.222558
TM_Th17_RNA	GSEA	REACTOME_ACTIVATION_OF_THE_MRNA_UPON_BINDING_OF_THE_CAP_BINDING_COMPLEX_AND_EIFS_AND_SUBSEQUENT_BINDING_TO_43S	52	-0.699193	3.34839e-18	9.96343e-16	-0.334943	-0.348907
TN_IFNB_RNA	GSEA	DACOSTA_UV_RESPONSE_VIA_ERCC3_DN	558	0.220202	5.96964e-18	1.00658e-15	0.0946629	0.104574
TN_IFNB_protein	GSEA	GSE13485_CTRL_VS_DAY3_YF17D_VACCINE_PBMC_DN	98	0.512004	2.90196e-18	1.01238e-15	0.558236	0.417608
TM_IFNB_protein	GSEA	SANA_RESPONSE_TO_IFNG_UP	36	0.846683	1.70707e-18	1.01591e-15	0.53963	0.501472
TN_IFNB_RNA	GSEA	CHANG_CYCLING_GENES	100	0.501652	6.44214e-18	1.06844e-15	0.231242	0.252967
TM_Th17_protein	GSEA	NUCLEUS	972	-0.174627	2.48389e-18	1.09259e-15	-0.0526244	-0.0851423
TN_IFNB_protein	GOBP slim name	translational elongation	164	-0.385272	3.1209e-17	1.13133e-15	-0.076772	-0.0711631
TN_Th2_protein	GSEA	TAKEDA_TARGETS_OF_NUP98_HOXA9_FUSION_8D_UP	48	-0.727616	3.31784e-18	1.15747e-15	-0.863062	-0.98918
TN_Th2_RNA	GSEA	MARTENS_TRETINOIN_RESPONSE_DN	445	0.243285	8.39172e-18	1.163e-15	0.0960128	0.0964041
TN_IFNB_protein	GOBP slim name	nitrogen compound metabolic process	2388	-0.123363	3.73428e-17	1.20327e-15	0.0247928	0.00204751
TM_Th17_protein	GSEA	GSE14000_UNSTIM_VS_4H_LPS_DC_TRANSLATED_RNA_DN	84	0.55248	2.89115e-18	1.21874e-15	0.358623	0.243263
TN_Th2_RNA	GSEA	GSE14000_UNSTIM_VS_16H_LPS_DC_TRANSLATED_RNA_DN	100	-0.498954	9.64994e-18	1.3193e-15	-0.571217	-0.377494
TM_Th17_protein	GSEA	REACTOME_SRP_DEPENDENT_COTRANSLATIONAL_PROTEIN_TARGETING_TO_MEMBRANE	97	-0.513615	3.36094e-18	1.36011e-15	-0.171348	-0.175501
TN_Th2_RNA	GSEA	REACTOME_INFLUENZA_LIFE_CYCLE	124	0.448343	1.05403e-17	1.42182e-15	0.160105	0.152977
TN_IFNB_RNA	GOBP slim name	DNA metabolic process	503	0.22593	2.99887e-17	1.44945e-15	0.106664	0.107295
TN_IFNB_protein	GSEA	BROWNE_INTERFERON_RESPONSIVE_GENES	46	0.740623	4.30675e-18	1.45238e-15	0.732805	0.627455
TN_Th2_RNA	GOBP slim name	amine metabolic process	290	0.287952	9.52486e-17	1.4538e-15	0.149839	0.1348
TN_Th1_RNA	GSEA	GSE24634_NAIVE_CD4_TCELL_VS_DAY3_IL4_CONV_TREG_UP	89	-0.532038	5.81414e-18	1.50825e-15	-0.115934	-0.104408
TN_Th2_RNA	Corum	Ribosome, cytoplasmic	74	0.591372	1.90533e-18	1.52998e-15	0.209779	0.197765
TM_Th2_RNA	GSEA	BOSCO_INTERFERON_INDUCED_ANTIVIRAL_MODULE	51	-0.699406	6.80148e-18	1.63835e-15	-0.262304	-0.275992
TM_iTreg_protein	GSEA	ZHANG_RESPONSE_TO_IKK_INHIBITOR_AND_TNF_UP	88	0.534342	6.39193e-18	1.65813e-15	0.394169	0.314384
TN_Th1_RNA	GSEA	BASAKI_YBX1_TARGETS_UP	179	0.377072	6.57073e-18	1.6619e-15	0.131936	0.133082
TM_Th17_RNA	GSEA	MORF_ANP32B	182	-0.37456	5.91244e-18	1.70903e-15	-0.167564	-0.160023
TM_Th17_RNA	GSEA	GNF2_TPT1	33	-0.869225	6.29081e-18	1.76789e-15	-0.431519	-0.419262
TM_iTreg_protein	GOBP slim name	mRNA metabolic process	474	-0.228451	9.57332e-17	1.85084e-15	-0.0781756	-0.0946542
TN_Th2_RNA	GSEA	MODULE_45	273	-0.304403	1.40099e-17	1.86497e-15	-0.245893	-0.131759
TN_Th17_protein	GSEA	LEE_DIFFERENTIATING_T_LYMPHOCYTE	140	-0.432638	1.71685e-18	1.92992e-15	-0.263833	-0.207923
TM_Th2_RNA	GSEA	GSE18791_CTRL_VS_NEWCASTLE_VIRUS_DC_10H_DN	105	-0.48799	8.43296e-18	1.9841e-15	-0.172575	-0.155306
TN_iTreg_RNA	GSEA	BLUM_RESPONSE_TO_SALIRASIB_DN	232	-0.33411	4.6011e-18	2.02388e-15	-0.20065	-0.209295
TN_Th2_RNA	GSEA	MORF_ACTG1	124	0.446035	1.54429e-17	2.02904e-15	0.169982	0.159372
TN_IFNB_RNA	GSEA	GNF2_CCNA2	63	0.624754	1.24546e-17	2.03232e-15	0.272988	0.271805
TM_Th2_RNA	GSEA	GSE24634_IL4_VS_CTRL_TREATED_NAIVE_CD4_TCELL_DAY5_DN	114	-0.468347	8.84393e-18	2.0335e-15	-0.155622	-0.14235
TM_iTreg_RNA	GSEA	GSE18791_UNSTIM_VS_NEWCATSLE_VIRUS_DC_6H_DN	108	0.481454	8.19825e-18	2.07354e-15	0.231752	0.252072
TN_IFNB_protein	GSEA	GNF2_FBL	140	-0.425287	6.38693e-18	2.08441e-15	-0.0829296	-0.0841444
TN_Th1_RNA	GOBP slim name	mitotic cell cycle	336	0.277978	7.6199e-18	2.20977e-15	0.101266	0.104794
TN_iTreg_RNA	GSEA	ELVIDGE_HYPOXIA_UP	68	0.608256	5.44372e-18	2.29475e-15	0.40731	0.500579
TN_IFNB_protein	GSEA	BOSCO_INTERFERON_INDUCED_ANTIVIRAL_MODULE	51	0.698539	7.4663e-18	2.36052e-15	0.696654	0.492943
TN_Th2_RNA	GSEA	MORF_UBE2I	215	0.340153	1.87632e-17	2.40288e-15	0.129562	0.118483
TN_Th2_RNA	GSEA	GCM_NPM1	108	0.476175	1.85512e-17	2.40619e-15	0.181933	0.187744
TM_IFNB_protein	GOBP slim name	cellular nitrogen compound metabolic process	2340	-0.126474	8.56086e-18	2.48265e-15	-0.0127239	-0.0190963
TM_iTreg_RNA	GSEA	RHEIN_ALL_GLUCOCORTICOID_THERAPY_DN	286	-0.299	1.0142e-17	2.50261e-15	-0.139107	-0.175084
TM_Th17_protein	GSEA	GSE18791_CTRL_VS_NEWCASTLE_VIRUS_DC_6H_DN	121	0.4567	6.50571e-18	2.53147e-15	0.264632	0.213521
TM_IFNB_protein	GSEA	GSE18791_CTRL_VS_NEWCASTLE_VIRUS_DC_16H_DN	72	0.592275	4.80097e-18	2.69841e-15	0.477229	0.292057
TM_Th17_RNA	GOBP slim name	RNA metabolic process	1577	-0.13777	9.53826e-17	2.7661e-15	-0.065439	-0.0720194
TN_Th17_RNA	GSEA	PUJANA_CHEK2_PCC_NETWORK	642	-0.209086	2.46569e-18	2.77171e-15	-0.158894	-0.155209
TN_Th2_protein	GOBP slim name	immune system process	798	-0.186538	9.74768e-18	2.82683e-15	-0.0941352	-0.0210429
TM_iTreg_RNA	GSEA	HORIUCHI_WTAP_TARGETS_DN	218	-0.339752	1.24948e-17	3.00976e-15	-0.164871	-0.184763
TN_IFNB_RNA	GSEA	ZHOU_CELL_CYCLE_GENES_IN_IR_RESPONSE_24HR	90	0.520296	2.02721e-17	3.25544e-15	0.237706	0.234608
TN_Th2_RNA	GSEA	MORF_FBL	132	0.429323	2.67655e-17	3.38484e-15	0.163892	0.153844
TM_iTreg_RNA	GSEA	GSE13485_CTRL_VS_DAY3_YF17D_VACCINE_PBMC_DN	98	0.500959	1.49913e-17	3.52715e-15	0.228548	0.259755
TN_IFNB_protein	GSEA	MODULE_114	277	-0.303047	1.16419e-17	3.56911e-15	-0.0456095	-0.0777518
TN_Th2_RNA	GSEA	REACTOME_METABOLISM_OF_PROTEINS	292	0.291785	2.94057e-17	3.6728e-15	0.10131	0.129643
TM_Th2_protein	GSEA	GSE13485_PRE_VS_POST_YF17D_VACCINATION_PBMC_DN	121	-0.458924	4.50411e-18	3.79734e-15	-0.134115	-0.0754393
TN_iTreg_RNA	GSEA	PENG_GLUTAMINE_DEPRIVATION_DN	285	-0.299716	9.61435e-18	3.89074e-15	-0.209416	-0.215799
TN_Th2_RNA	GSEA	REACTOME_INFLUENZA_VIRAL_RNA_TRANSCRIPTION_AND_REPLICATION	91	0.514241	3.19336e-17	3.93991e-15	0.183447	0.174003
TN_IFNB_RNA	GSEA	SARRIO_EPITHELIAL_MESENCHYMAL_TRANSITION_UP	115	0.459746	2.52617e-17	3.99332e-15	0.215996	0.272161
TM_iTreg_RNA	GOBP slim name	RNA catabolic process	188	-0.357567	5.59334e-17	4.05517e-15	-0.188456	-0.229505
TM_iTreg_protein	GSEA	DAUER_STAT3_TARGETS_DN	37	0.810874	1.6051e-17	4.0597e-15	0.733515	0.654186
TM_Th17_protein	GSEA	REACTOME_INFLUENZA_LIFE_CYCLE	124	-0.448038	1.10878e-17	4.15465e-15	-0.151464	-0.16069
TM_Th2_RNA	GSEA	chr19p13	202	-0.350623	1.86117e-17	4.18433e-15	-0.0717462	-0.0653632
TN_IFNB_RNA	GSEA	RODRIGUES_THYROID_CARCINOMA_POORLY_DIFFERENTIATED_UP	464	0.234865	2.68937e-17	4.1859e-15	0.109058	0.121186
TN_Th2_RNA	GSEA	GSE17974_IL4_AND_ANTI_IL12_VS_UNTREATED_12H_ACT_CD4_TCELL_DN	50	-0.690857	3.46851e-17	4.22782e-15	-0.766761	-0.496634
TM_Th2_RNA	GSEA	FLECHNER_BIOPSY_KIDNEY_TRANSPLANT_REJECTED_VS_OK_DN	307	0.28648	1.96367e-17	4.3188e-15	0.0525347	0.0448004
TM_iTreg_protein	GSEA	DUTERTRE_ESTRADIOL_RESPONSE_24HR_UP	207	-0.34675	1.76274e-17	4.34967e-15	-0.134234	-0.147523
TM_IFNB_RNA	GSEA	BUYTAERT_PHOTODYNAMIC_THERAPY_STRESS_UP	421	-0.249478	8.84774e-18	4.71119e-15	-0.0834838	-0.0751074
TN_IFNB_RNA	GSEA	TRANSLATION	128	-0.434615	3.28618e-17	5.03732e-15	-0.168167	-0.198584
TM_iTreg_RNA	GSEA	ZHANG_BREAST_CANCER_PROGENITORS_UP	277	-0.300436	2.19996e-17	5.05841e-15	-0.146036	-0.160937
TN_Th2_protein	GSEA	WALLACE_PROSTATE_CANCER_RACE_UP	129	-0.437534	1.52759e-17	5.15155e-15	-0.328985	-0.244756
TM_Th17_RNA	GSEA	MORF_EIF3S6	116	-0.459385	1.96163e-17	5.36374e-15	-0.205303	-0.20465
TN_IFNB_RNA	GSEA	KONG_E2F3_TARGETS	74	0.568495	3.64525e-17	5.50433e-15	0.256461	0.277058
TM_Th2_RNA	GSEA	GEORGES_TARGETS_OF_MIR192_AND_MIR215	406	0.250051	2.6081e-17	5.61408e-15	0.0323449	0.0457523
TN_Th17_protein	GSEA	MODULE_44	160	-0.398578	6.19252e-18	5.69543e-15	-0.242655	-0.22082
TM_Th1_RNA	GSEA	PENG_GLUTAMINE_DEPRIVATION_DN	285	0.296958	1.90336e-17	6.01759e-15	0.059578	0.0673421
TN_Th17_protein	GSEA	GSE18791_CTRL_VS_NEWCASTLE_VIRUS_DC_8H_DN	94	-0.517692	5.98244e-18	6.05243e-15	-0.384609	-0.34831
TN_Th17_protein	GSEA	HECKER_IFNB1_TARGETS	45	-0.74233	8.2533e-18	6.42298e-15	-0.659859	-0.602363
TN_iTreg_RNA	GSEA	ELVIDGE_HYPOXIA_DN	97	-0.502706	1.68308e-17	6.54913e-15	-0.340605	-0.331276
TN_Th17_protein	GSEA	GSE10325_CD4_TCELL_VS_LUPUS_CD4_TCELL_DN	108	-0.481795	7.77409e-18	6.55421e-15	-0.334301	-0.240349
TM_IFNB_protein	GSEA	REACTOME_INFLUENZA_LIFE_CYCLE	124	-0.447321	1.24877e-17	6.64936e-15	-0.103777	-0.105817
TN_Th1_RNA	GSEA	MORF_CSNK2B	266	0.305459	2.70539e-17	6.67571e-15	0.103444	0.111882
TN_Th2_RNA	GSEA	DAUER_STAT3_TARGETS_DN	37	-0.796677	5.7548e-17	6.84957e-15	-1.21995	-1.27995
TN_Th2_RNA	GSEA	MORF_SOD1	252	0.310233	5.73195e-17	6.90359e-15	0.118528	0.119693
TN_iTreg_RNA	GSEA	GSE22886_UNSTIM_VS_IL2_STIM_NKCELL_DN	165	-0.386763	1.89958e-17	7.11781e-15	-0.249055	-0.282066
TN_Th2_RNA	GSEA	CUI_TCF21_TARGETS_2_DN	347	-0.265984	6.24626e-17	7.34807e-15	-0.153558	-0.0839454
TN_iTreg_protein	GSEA	MOOTHA_MITOCHONDRIA	346	-0.279908	1.54779e-18	7.82948e-15	-0.0895279	-0.100056
TM_iTreg_protein	GSEA	WEI_MYCN_TARGETS_WITH_E_BOX	544	-0.21762	3.35269e-17	8.076e-15	-0.0662745	-0.104093
TN_IFNB_RNA	GSEA	GSE18791_UNSTIM_VS_NEWCATSLE_VIRUS_DC_6H_DN	108	0.468737	5.77565e-17	8.59298e-15	0.280604	0.274593
TN_Th17_RNA	GSEA	GSE13485_DAY1_VS_DAY7_YF17D_VACCINE_PBMC_DN	121	-0.454762	8.95055e-18	9.05527e-15	-0.430924	-0.343143
TN_IFNB_RNA	GSEA	GNF2_TPT1	33	-0.842282	6.28656e-17	9.21755e-15	-0.395528	-0.380722
TM_Th1_RNA	GSEA	SCHLOSSER_MYC_TARGETS_REPRESSED_BY_SERUM	140	0.41645	3.00983e-17	9.22741e-15	0.082467	0.0820796
TM_Th2_RNA	GSEA	GARY_CD5_TARGETS_DN	351	0.265791	4.46995e-17	9.22907e-15	0.031715	0.036411
TM_Th2_RNA	GSEA	PUJANA_CHEK2_PCC_NETWORK	642	0.201149	4.38534e-17	9.24302e-15	0.0253685	0.0219223
TN_Th2_protein	GSEA	GSE1432_CTRL_VS_IFNG_24H_MICROGLIA_DN	120	-0.449498	2.84412e-17	9.28191e-15	-0.31599	-0.159243
TN_Th2_RNA	GSEA	MORF_PRKDC	175	0.368095	8.44674e-17	9.82249e-15	0.141656	0.138229
TN_IFNB_protein	GSEA	MODULE_151	265	-0.30512	3.34083e-17	9.94093e-15	-0.0469603	-0.0789295
TN_Th17_protein	GSEA	MODULE_84	204	-0.350254	1.4155e-17	1.0229e-14	-0.21394	-0.226736
TN_Th2_protein	GSEA	GSE18791_CTRL_VS_NEWCASTLE_VIRUS_DC_4H_DN	85	-0.531738	3.24001e-17	1.02435e-14	-0.518302	-0.32808
TM_Th1_RNA	GSEA	WALLACE_PROSTATE_CANCER_RACE_UP	129	-0.432346	3.63941e-17	1.08294e-14	-0.0948259	-0.0961712
TN_IFNB_RNA	GSEA	MARTENS_TRETINOIN_RESPONSE_DN	445	-0.23606	7.49966e-17	1.08392e-14	-0.0722531	-0.0641045
TM_Th2_protein	GSEA	GSE13485_DAY1_VS_DAY7_YF17D_VACCINE_PBMC_DN	121	-0.451551	1.51412e-17	1.09417e-14	-0.138278	-0.0933448
TM_Th17_protein	GSEA	GNF2_EIF3S6	110	-0.468487	3.14402e-17	1.136e-14	-0.161335	-0.163152
TN_Th1_protein	GSEA	PUJANA_CHEK2_PCC_NETWORK	642	-0.209339	2.24586e-18	1.13607e-14	-0.00431291	-0.0232162
TM_IFNB_protein	GSEA	DAUER_STAT3_TARGETS_DN	37	0.80702	2.27507e-17	1.15084e-14	0.745741	0.635469
TN_iTreg_protein	GSEA	MITOCHONDRION	264	-0.315194	3.41807e-18	1.15269e-14	-0.0995834	-0.124525
TM_Th2_protein	GSEA	MODULE_44	160	-0.39392	1.48798e-17	1.15799e-14	-0.0961409	-0.0643593
TM_Th17_RNA	GOBP slim name	cellular metabolic process	3936	-0.114792	4.6042e-16	1.21383e-14	-0.0396589	-0.052528
TN_Th2_RNA	GSEA	MODULE_44	160	-0.383107	1.09501e-16	1.25889e-14	-0.288218	-0.16751
TM_IFNB_protein	GSEA	CAIRO_HEPATOBLASTOMA_CLASSES_UP	489	-0.229265	2.66315e-17	1.28301e-14	-0.0561351	-0.0558158
TN_Th1_RNA	GSEA	MUELLER_PLURINET	232	0.322789	5.79415e-17	1.3957e-14	0.115183	0.123548
TN_Th1_RNA	GSEA	MORF_XRCC5	216	0.334015	5.93309e-17	1.39593e-14	0.107185	0.116536
TM_Th1_RNA	GSEA	GSE13484_UNSTIM_VS_YF17D_VACCINE_STIM_PBMC_DN	106	-0.474119	4.93232e-17	1.42572e-14	-0.0946383	-0.100272
TM_iTreg_protein	GSEA	GCM_TPT1	65	-0.601732	6.16333e-17	1.4501e-14	-0.194969	-0.207762
TM_iTreg_RNA	GSEA	DANG_MYC_TARGETS_UP	119	-0.446082	6.59132e-17	1.48187e-14	-0.218529	-0.238367
TN_Th2_protein	GSEA	DAUER_STAT3_TARGETS_DN	37	-0.797902	5.15899e-17	1.58162e-14	-0.849285	-0.885082
TN_IFNB_RNA	GSEA	GNF2_FEN1	54	0.654073	1.11898e-16	1.59447e-14	0.293172	0.313791
TM_Th2_RNA	GSEA	RODRIGUES_THYROID_CARCINOMA_ANAPLASTIC_UP	480	0.227741	7.91527e-17	1.60157e-14	0.0232921	0.040372
TM_Th1_RNA	GSEA	TAKEDA_TARGETS_OF_NUP98_HOXA9_FUSION_3D_UP	67	-0.593305	5.78188e-17	1.62487e-14	-0.123463	-0.126743
TN_IFNB_RNA	GSEA	CROONQUIST_IL6_DEPRIVATION_DN	78	0.544672	1.19531e-16	1.67958e-14	0.24652	0.271046
TN_Th2_RNA	GSEA	WALLACE_PROSTATE_CANCER_RACE_UP	129	-0.423827	1.48174e-16	1.68435e-14	-0.446343	-0.281698
TN_IFNB_protein	GSEA	DAUER_STAT3_TARGETS_DN	37	0.796231	5.98788e-17	1.73084e-14	0.864135	0.708682
TM_iTreg_protein	GOBP slim name	RNA catabolic process	188	-0.342905	9.73503e-16	1.76447e-14	-0.110979	-0.149955
TM_Th1_RNA	GSEA	PENG_RAPAMYCIN_RESPONSE_DN	207	0.340515	6.51816e-17	1.78228e-14	0.0649737	0.0718993
TN_IFNB_RNA	GSEA	GSE18791_CTRL_VS_NEWCASTLE_VIRUS_DC_6H_DN	121	0.438201	1.29541e-16	1.79529e-14	0.254567	0.226529
TN_Th2_RNA	GSEA	V$IRF_Q6	96	-0.489381	1.63899e-16	1.84241e-14	-0.357372	-0.18788
TM_iTreg_protein	GSEA	REACTOME_NONSENSE_MEDIATED_DECAY_ENHANCED_BY_THE_EXON_JUNCTION_COMPLEX	96	-0.494418	8.03001e-17	1.84636e-14	-0.164024	-0.19942
TN_IFNB_RNA	GSEA	BURTON_ADIPOGENESIS_3	77	0.546919	1.39834e-16	1.91176e-14	0.24562	0.281956
TM_iTreg_RNA	GSEA	ZHANG_RESPONSE_TO_IKK_INHIBITOR_AND_TNF_UP	88	0.515503	8.70667e-17	1.9149e-14	0.313588	0.292486
TN_IFNB_protein	GSEA	SANA_RESPONSE_TO_IFNG_UP	36	0.805584	6.87372e-17	1.93171e-14	0.675009	0.492016
TM_Th2_RNA	GSEA	GSE18791_CTRL_VS_NEWCASTLE_VIRUS_DC_14H_DN	52	-0.666988	1.05601e-16	2.05455e-14	-0.252085	-0.24076
TM_Th2_RNA	GSEA	MOSERLE_IFNA_RESPONSE	28	-0.907526	1.04158e-16	2.06622e-14	-0.398495	-0.40897
TN_IFNB_RNA	GSEA	HAMAI_APOPTOSIS_VIA_TRAIL_UP	382	0.250936	1.54008e-16	2.07746e-14	0.114421	0.108773
TM_iTreg_RNA	GOBP slim name	mRNA metabolic process	474	-0.224051	3.6411e-16	2.11184e-14	-0.12221	-0.107961
TN_Th17_RNA	GSEA	PILON_KLF1_TARGETS_DN	1447	-0.144906	2.33616e-17	2.14863e-14	-0.139646	-0.118136
TN_IFNB_RNA	GOBP slim name	protein targeting	295	-0.278608	5.19647e-16	2.15282e-14	-0.104502	-0.0805603
TM_iTreg_RNA	GSEA	GSE13485_CTRL_VS_DAY7_YF17D_VACCINE_PBMC_DN	113	0.454609	1.03993e-16	2.2385e-14	0.238213	0.262516
TM_Th17_protein	GSEA	FEVR_CTNNB1_TARGETS_DN	392	-0.250996	6.4768e-17	2.25951e-14	-0.0951012	-0.112144
TN_Th2_RNA	GSEA	MANALO_HYPOXIA_DN	232	0.316996	2.04982e-16	2.2789e-14	0.142882	0.113734
TM_iTreg_RNA	GSEA	REACTOME_ACTIVATION_OF_THE_MRNA_UPON_BINDING_OF_THE_CAP_BINDING_COMPLEX_AND_EIFS_AND_SUBSEQUENT_BINDING_TO_43S	52	-0.665729	1.20468e-16	2.4873e-14	-0.322733	-0.323222
TM_iTreg_RNA	GSEA	MORF_NME2	138	-0.411365	1.1863e-16	2.50038e-14	-0.21104	-0.213608
TN_IFNB_RNA	GSEA	GSE13485_PRE_VS_POST_YF17D_VACCINATION_PBMC_DN	121	0.435625	1.94605e-16	2.59054e-14	0.256909	0.214682
TM_iTreg_RNA	GSEA	MORF_EIF3S6	116	-0.447398	1.29159e-16	2.6134e-14	-0.214823	-0.193661
TM_IFNB_RNA	GSEA	GSE34205_HEALTHY_VS_FLU_INF_INFANT_PBMC_UP	103	-0.480518	5.19426e-17	2.62752e-14	-0.222412	-0.213307
TM_iTreg_RNA	GSEA	REACTOME_FORMATION_OF_THE_TERNARY_COMPLEX_AND_SUBSEQUENTLY_THE_43S_COMPLEX	44	-0.722298	1.3261e-16	2.63062e-14	-0.348158	-0.364649
TN_Th17_protein	GSEA	MODULE_45	273	-0.299627	4.4223e-17	2.98269e-14	-0.174337	-0.160801
TN_IFNB_RNA	GSEA	REACTOME_FORMATION_OF_THE_TERNARY_COMPLEX_AND_SUBSEQUENTLY_THE_43S_COMPLEX	44	-0.716634	2.28026e-16	2.99602e-14	-0.315788	-0.368593
TN_IFNB_protein	GSEA	GCM_TPT1	65	-0.596304	1.16508e-16	3.18572e-14	-0.139597	-0.135185
TM_iTreg_protein	GSEA	GSE2706_2H_VS_8H_LPS_STIM_DC_DN	90	0.506187	1.43316e-16	3.22206e-14	0.326644	0.283554
TN_Th1_RNA	GSEA	GSE22886_NAIVE_CD4_TCELL_VS_48H_ACT_TH1_DN	166	0.374867	1.42457e-16	3.27554e-14	0.131441	0.133872
TM_Th17_RNA	Corum	40S ribosomal subunit, cytoplasmic	30	-0.879896	8.18914e-17	3.28794e-14	-0.447056	-0.44327
TN_Th2_RNA	GSEA	MORF_XRCC5	216	0.326253	3.03012e-16	3.33214e-14	0.12345	0.11722
TM_Th2_RNA	GSEA	GSE24634_IL4_VS_CTRL_TREATED_NAIVE_CD4_TCELL_DAY3_DN	110	-0.457169	1.76345e-16	3.36619e-14	-0.157236	-0.13606
TN_Th2_RNA	GOBP slim name	nucleobase-containing compound metabolic process	2114	0.119714	2.33313e-15	3.38304e-14	0.0301921	0.0499563
TM_iTreg_protein	GOBP slim name	signal transduction	1493	0.13423	2.00576e-15	3.42159e-14	0.067109	0.0155451
TM_IFNB_protein	GSEA	TAKEDA_TARGETS_OF_NUP98_HOXA9_FUSION_3D_UP	67	0.590442	8.13837e-17	3.43066e-14	0.542104	0.395528
TM_IFNB_protein	GSEA	MOSERLE_IFNA_RESPONSE	28	0.910788	8.09961e-17	3.56277e-14	0.942808	0.860198
TN_IFNB_protein	GSEA	GSE18791_CTRL_VS_NEWCASTLE_VIRUS_DC_16H_DN	72	0.56563	1.35648e-16	3.61145e-14	0.549946	0.329577
TM_iTreg_RNA	GSEA	GSE18791_CTRL_VS_NEWCASTLE_VIRUS_DC_6H_DN	121	0.435849	1.87852e-16	3.65481e-14	0.224173	0.202432
TM_iTreg_protein	GSEA	GSE13485_CTRL_VS_DAY3_YF17D_VACCINE_PBMC_DN	98	0.48433	1.66338e-16	3.65835e-14	0.393341	0.280441
TM_iTreg_RNA	GSEA	RNA_BINDING	212	-0.331317	1.96401e-16	3.6796e-14	-0.167486	-0.164951
TM_IFNB_protein	GSEA	GSE17974_IL4_AND_ANTI_IL12_VS_UNTREATED_24H_ACT_CD4_TCELL_DN	60	0.623745	8.01774e-17	3.68707e-14	0.571735	0.334036
TM_iTreg_protein	GSEA	KINSEY_TARGETS_OF_EWSR1_FLII_FUSION_UP	834	-0.175832	1.71748e-16	3.69697e-14	-0.0546774	-0.0807301
TN_IFNB_RNA	GSEA	GEORGES_TARGETS_OF_MIR192_AND_MIR215	406	0.24167	2.85651e-16	3.70504e-14	0.112862	0.115399
TM_iTreg_RNA	GSEA	GSE14000_UNSTIM_VS_4H_LPS_DC_TRANSLATED_RNA_DN	84	0.521372	1.95373e-16	3.72941e-14	0.32023	0.285003
TN_Th17_protein	GSEA	GSE13484_UNSTIM_VS_YF17D_VACCINE_STIM_PBMC_DN	106	-0.472885	5.93734e-17	3.75426e-14	-0.347979	-0.276369
TM_Th1_RNA	GSEA	GSE13485_CTRL_VS_DAY3_YF17D_VACCINE_PBMC_DN	98	-0.485487	1.41044e-16	3.75511e-14	-0.0977838	-0.10178
TN_Th2_protein	GSEA	MODULE_44	160	-0.381811	1.386e-16	4.00634e-14	-0.224994	-0.134027
TN_Th2_protein	GSEA	SMID_BREAST_CANCER_LUMINAL_B_DN	144	-0.402097	1.35898e-16	4.04376e-14	-0.217908	-0.162711
TN_IFNB_protein	GSEA	HSIAO_HOUSEKEEPING_GENES	318	-0.273499	1.61062e-16	4.17811e-14	-0.0331711	-0.0647782
TN_iTreg_RNA	GSEA	WANG_RESPONSE_TO_GSK3_INHIBITOR_SB216763_DN	239	-0.315041	1.16768e-16	4.21909e-14	-0.201586	-0.231337
TN_IFNB_protein	GSEA	MODULE_32	219	-0.326835	1.70061e-16	4.30126e-14	-0.0542707	-0.0648206
TN_Th2_RNA	GSEA	BUYTAERT_PHOTODYNAMIC_THERAPY_STRESS_UP	421	-0.23637	4.05861e-16	4.41516e-14	-0.0808508	-0.0690398
TN_Th17_RNA	GSEA	GSE13485_DAY3_VS_DAY7_YF17D_VACCINE_PBMC_DN	87	-0.522016	5.34035e-17	4.50236e-14	-0.489419	-0.388379
TN_Th2_RNA	GSEA	DANG_MYC_TARGETS_UP	119	0.434171	4.2548e-16	4.57934e-14	0.169996	0.176315
TM_Th2_protein	GSEA	GSE17974_IL4_AND_ANTI_IL12_VS_UNTREATED_72H_ACT_CD4_TCELL_DN	109	-0.46551	6.83394e-17	4.60926e-14	-0.108654	-0.097668
TM_Th1_RNA	GSEA	PILON_KLF1_TARGETS_DN	1447	0.140794	1.79219e-16	4.64911e-14	0.031194	0.0378455
TM_IFNB_protein	GOBP slim name	nitrogen compound metabolic process	2388	-0.119582	3.2805e-16	4.75673e-14	-0.0107161	-0.0182411
TN_Th1_RNA	GSEA	GSE36476_CTRL_VS_TSST_ACT_40H_MEMORY_CD4_TCELL_YOUNG_DN	159	0.3804	2.20749e-16	4.96292e-14	0.126284	0.141449
TN_Th2_protein	GSEA	MODULE_45	273	-0.293739	1.78001e-16	5.00232e-14	-0.165613	-0.078607
TM_Th17_protein	GSEA	GSE18791_CTRL_VS_NEWCASTLE_VIRUS_DC_8H_DN	94	0.49512	1.50013e-16	5.05894e-14	0.3103	0.229661
TN_Th2_RNA	GSEA	KRIGE_RESPONSE_TO_TOSEDOSTAT_6HR_DN	573	0.204379	5.06026e-16	5.27779e-14	0.0815182	0.0856476
TN_Th2_RNA	GSEA	GSE36476_CTRL_VS_TSST_ACT_16H_MEMORY_CD4_TCELL_YOUNG_UP	117	-0.436694	5.04032e-16	5.31177e-14	-0.251953	-0.198037
TN_Th2_RNA	GSEA	MORF_TPT1	93	0.488951	5.03198e-16	5.35879e-14	0.185676	0.177552
TN_Th2_RNA	GSEA	MORF_CSNK2B	266	0.292721	5.23521e-16	5.40455e-14	0.114611	0.0992429
TN_Th2_RNA	GSEA	RHEIN_ALL_GLUCOCORTICOID_THERAPY_DN	286	0.28268	5.29933e-16	5.41548e-14	0.101944	0.117175
TN_Th2_RNA	GSEA	MORF_AATF	189	0.345054	5.43635e-16	5.4455e-14	0.127127	0.102911
TN_Th2_RNA	GSEA	GSE22886_DAY1_VS_DAY7_MONOCYTE_IN_CULTURE_DN	141	0.398106	5.39178e-16	5.45487e-14	0.152937	0.153804
TN_Th1_RNA	GSEA	MORF_HAT1	162	0.376257	2.50119e-16	5.50098e-14	0.115623	0.13423
TM_Th2_RNA	GSEA	MARKEY_RB1_ACUTE_LOF_UP	109	-0.45555	3.05308e-16	5.72001e-14	-0.151917	-0.135305
TM_IFNB_protein	GSEA	GSE1432_CTRL_VS_IFNG_24H_MICROGLIA_DN	120	0.43931	1.44223e-16	5.83642e-14	0.291955	0.190938
TN_Th2_protein	GSEA	NUYTTEN_EZH2_TARGETS_UP	459	-0.229103	2.20404e-16	6.02655e-14	-0.133471	-0.0557996
TM_Th17_RNA	GSEA	CHNG_MULTIPLE_MYELOMA_HYPERPLOID_UP	48	-0.686281	2.2907e-16	6.09868e-14	-0.344295	-0.386249
TN_Th17_protein	GSEA	TAKEDA_TARGETS_OF_NUP98_HOXA9_FUSION_3D_UP	67	-0.588284	1.052e-16	6.26061e-14	-0.433795	-0.466906
TM_IFNB_RNA	Corum	40S ribosomal subunit, cytoplasmic	30	-0.874428	1.26619e-16	6.77834e-14	-0.424639	-0.441149
TN_IFNB_RNA	GSEA	GNF2_RFC4	56	0.627548	5.49774e-16	7.04059e-14	0.281487	0.278469
TM_iTreg_protein	GSEA	DODD_NASOPHARYNGEAL_CARCINOMA_DN	857	-0.172072	3.38199e-16	7.12825e-14	-0.0447951	-0.0805712
TM_IFNB_protein	GSEA	REACTOME_METABOLISM_OF_RNA	233	-0.316675	1.90624e-16	7.41746e-14	-0.0700091	-0.0751772
TN_Th2_RNA	GSEA	BILANGES_SERUM_AND_RAPAMYCIN_SENSITIVE_GENES	59	0.608658	7.50283e-16	7.44178e-14	0.235667	0.23774
TM_iTreg_RNA	GOBP slim name	cellular metabolic process	3936	-0.112693	1.54891e-15	7.48641e-14	-0.0456957	-0.0590486
TN_iTreg_RNA	GSEA	MODULE_54	182	-0.356182	2.20104e-16	7.67859e-14	-0.221433	-0.236592
TM_Th17_protein	GSEA	REACTOME_TRANSLATION	132	-0.41601	2.45358e-16	8.00737e-14	-0.141584	-0.145231
TM_iTreg_protein	GSEA	GOBERT_OLIGODENDROCYTE_DIFFERENTIATION_UP	366	-0.252577	3.90142e-16	8.05524e-14	-0.0872333	-0.114219
TN_Th2_RNA	GSEA	PENG_RAPAMYCIN_RESPONSE_DN	207	0.327975	8.43337e-16	8.28354e-14	0.142108	0.120132
TM_Th2_RNA	GSEA	GSE17974_IL4_AND_ANTI_IL12_VS_UNTREATED_12H_ACT_CD4_TCELL_DN	50	-0.665617	4.59946e-16	8.4605e-14	-0.222467	-0.212035
TM_Th17_protein	GSEA	PUJANA_XPRSS_INT_NETWORK	148	-0.392666	2.76189e-16	8.7319e-14	-0.155012	-0.140178
TN_Th2_RNA	GSEA	MORF_EIF3S6	116	0.43471	9.00617e-16	8.7611e-14	0.166743	0.162811
TN_Th2_protein	GSEA	GSE2706_R848_VS_R848_AND_LPS_2H_STIM_DC_DN	54	-0.643616	3.38185e-16	9.00373e-14	-0.567584	-0.428074
TN_Th2_RNA	GSEA	MORF_DAP3	176	0.354268	9.40732e-16	9.06418e-14	0.135809	0.121011
TM_Th17_protein	GSEA	BENPORATH_ES_1	208	-0.332228	3.05434e-16	9.36386e-14	-0.124457	-0.14914
TM_Th2_RNA	GSEA	ENK_UV_RESPONSE_KERATINOCYTE_UP	286	-0.282745	5.21918e-16	9.42901e-14	-0.0605119	-0.0557163
TM_Th2_RNA	GSEA	GSE6269_HEALTHY_VS_FLU_INF_PBMC_DN	100	-0.471356	5.33686e-16	9.47246e-14	-0.156548	-0.129992
TM_Th2_protein	GSEA	GSE10325_CD4_TCELL_VS_LUPUS_CD4_TCELL_DN	108	-0.462393	1.50093e-16	9.49055e-14	-0.145786	-0.0973112
TN_IFNB_RNA	GSEA	GSE34205_HEALTHY_VS_FLU_INF_INFANT_PBMC_UP	103	-0.462142	7.52658e-16	9.5183e-14	-0.194791	-0.195701
TN_Th2_RNA	GSEA	REACTOME_SRP_DEPENDENT_COTRANSLATIONAL_PROTEIN_TARGETING_TO_MEMBRANE	97	0.473878	1.01047e-15	9.64426e-14	0.167161	0.161727
TM_Th17_RNA	GSEA	KRIGE_RESPONSE_TO_TOSEDOSTAT_24HR_DN	651	-0.193816	3.74768e-16	9.72187e-14	-0.0860167	-0.105007
TM_Th17_RNA	GSEA	LEE_BMP2_TARGETS_DN	634	-0.196042	3.85957e-16	9.76182e-14	-0.0942249	-0.0961143
TM_iTreg_RNA	GSEA	GSE14000_UNSTIM_VS_4H_LPS_DC_DN	99	0.473571	5.43074e-16	9.98959e-14	0.263527	0.251601
TN_iTreg_RNA	GSEA	TIEN_INTESTINE_PROBIOTICS_24HR_UP	435	-0.233777	3.05053e-16	1.02874e-13	-0.149116	-0.148358
TN_IFNB_protein	GOBP slim name	biosynthetic process	1865	-0.12337	3.60441e-15	1.04528e-13	0.0201458	-0.00139141
TN_IFNB_RNA	GSEA	KANG_DOXORUBICIN_RESISTANCE_UP	46	0.687401	8.46275e-16	1.05701e-13	0.314537	0.299138
TN_IFNB_protein	GSEA	PUJANA_BRCA1_PCC_NETWORK	1209	-0.148787	4.33749e-16	1.0703e-13	0.00951106	-0.0181466
TM_iTreg_protein	GSEA	MARTENS_TRETINOIN_RESPONSE_DN	445	-0.229421	5.3023e-16	1.07287e-13	-0.0657674	-0.103245
TM_Th1_RNA	GSEA	FLECHNER_BIOPSY_KIDNEY_TRANSPLANT_OK_VS_DONOR_UP	385	0.246269	4.30265e-16	1.08825e-13	0.0568801	0.0544743
TN_Th1_RNA	GSEA	GSE36476_CTRL_VS_TSST_ACT_40H_MEMORY_CD4_TCELL_OLD_DN	164	0.369858	5.3088e-16	1.14275e-13	0.125002	0.133113
TM_iTreg_RNA	GSEA	GSE2706_UNSTIM_VS_2H_LPS_AND_R848_DC_DN	77	0.534597	6.54737e-16	1.18285e-13	0.325717	0.287677
TN_Th2_RNA	GSEA	GNF2_NPM1	70	0.554872	1.25452e-15	1.18616e-13	0.209842	0.180292
TM_Th1_RNA	GSEA	SEIDEN_ONCOGENESIS_BY_MET	64	0.588178	5.01312e-16	1.23702e-13	0.168012	0.102487
TN_Th1_RNA	GSEA	MORF_UNG	71	0.557202	6.00825e-16	1.26636e-13	0.164217	0.164404
TM_iTreg_protein	GSEA	GSE13484_3H_UNSTIM_VS_YF17D_VACCINE_STIM_PBMC_DN	101	0.467735	6.43295e-16	1.27612e-13	0.288759	0.23582
TM_Th17_RNA	GSEA	PUJANA_BRCA2_PCC_NETWORK	329	-0.264493	5.21576e-16	1.28702e-13	-0.121443	-0.1201
TN_iTreg_RNA	GSEA	MARKEY_RB1_ACUTE_LOF_DN	159	-0.376966	4.08136e-16	1.29035e-13	-0.227447	-0.253633
TN_iTreg_RNA	GSEA	GSE37416_CTRL_VS_24H_F_TULARENSIS_LVS_NEUTROPHIL_DN	127	0.42096	3.96894e-16	1.29528e-13	0.214514	0.189705
TN_IFNB_protein	GSEA	MORF_NME2	138	-0.402275	5.43214e-16	1.3085e-13	-0.0823928	-0.082279
TN_Th2_RNA	GSEA	GCM_TPT1	65	0.574536	1.4152e-15	1.3257e-13	0.217181	0.205431
TN_Th1_RNA	GSEA	GSE24634_TREG_VS_TCONV_POST_DAY5_IL4_CONVERSION_UP	164	0.368675	6.56818e-16	1.35613e-13	0.122437	0.133674
TM_Th17_protein	GSEA	GSE18791_CTRL_VS_NEWCASTLE_VIRUS_DC_10H_DN	105	0.460976	4.74644e-16	1.37199e-13	0.27202	0.21365
TN_Th17_RNA	GSEA	GSE37416_CTRL_VS_6H_F_TULARENSIS_LVS_NEUTROPHIL_DN	120	0.437981	1.77752e-16	1.38332e-13	0.249743	0.212589
TM_Th17_protein	GSEA	NUYTTEN_EZH2_TARGETS_UP	459	0.226557	4.69289e-16	1.39641e-13	0.131135	0.086003
TM_iTreg_RNA	GSEA	DIAZ_CHRONIC_MEYLOGENOUS_LEUKEMIA_UP	1116	-0.152052	8.48917e-16	1.50675e-13	-0.0872025	-0.0909765
TM_Th17_protein	GSEA	WEI_MYCN_TARGETS_WITH_E_BOX	544	-0.208904	5.68844e-16	1.59861e-13	-0.0657604	-0.0989419
TM_IFNB_protein	GSEA	MORF_NPM1	149	-0.388831	4.29023e-16	1.60757e-13	-0.101415	-0.0978685
TM_Th2_RNA	GSEA	GSE2706_UNSTIM_VS_8H_R848_DC_DN	85	-0.506426	9.28682e-16	1.61991e-13	-0.176283	-0.175423
TN_Th1_RNA	GSEA	VECCHI_GASTRIC_CANCER_EARLY_UP	238	0.306614	8.38696e-16	1.63175e-13	0.104362	0.111873
TN_Th1_RNA	GSEA	FEVR_CTNNB1_TARGETS_DN	392	0.241817	8.23625e-16	1.63385e-13	0.0893121	0.0880632
TM_Th17_protein	GSEA	MORF_NPM1	149	-0.386898	5.98241e-16	1.63578e-13	-0.14372	-0.141453
TM_IFNB_RNA	GOBP slim name	RNA catabolic process	188	-0.34575	5.6435e-16	1.63662e-13	-0.156789	-0.1294
TN_Th1_RNA	GSEA	MORF_PRKDC	175	0.356016	8.1702e-16	1.65316e-13	0.117019	0.119479
TM_Th2_RNA	GSEA	ZHANG_BREAST_CANCER_PROGENITORS_UP	277	0.284434	9.67579e-16	1.65915e-13	0.04331	0.0390485
TN_Th2_RNA	GSEA	MORF_NME2	138	0.394948	1.80803e-15	1.67815e-13	0.147358	0.134509
TM_iTreg_protein	GSEA	GNF2_FBL	140	-0.396643	8.66269e-16	1.68539e-13	-0.13163	-0.15051
TM_Th2_protein	GSEA	GSE18791_CTRL_VS_NEWCASTLE_VIRUS_DC_4H_DN	85	-0.515402	2.87751e-16	1.71246e-13	-0.170335	-0.109558
TN_IFNB_protein	GOBP slim name	cellular process	5566	-0.140042	6.6029e-15	1.74076e-13	0.042787	0.021417
TM_iTreg_RNA	GSEA	GNF2_NPM1	70	-0.556689	1.01385e-15	1.76847e-13	-0.264953	-0.261126
TM_Th2_RNA	GSEA	MODULE_171	55	-0.626701	1.08294e-15	1.82601e-13	-0.252852	-0.258734
TM_iTreg_RNA	GSEA	MORF_EIF4A2	122	-0.422766	1.10255e-15	1.8906e-13	-0.211406	-0.22379
TN_Th2_RNA	GSEA	DIAZ_CHRONIC_MEYLOGENOUS_LEUKEMIA_UP	1116	0.149984	2.0625e-15	1.89693e-13	0.0487271	0.0668686
TM_Th1_RNA	GSEA	HUTTMANN_B_CLL_POOR_SURVIVAL_UP	128	-0.414963	7.98226e-16	1.92277e-13	-0.0652252	-0.0647098
TM_Th1_RNA	GSEA	KRIGE_RESPONSE_TO_TOSEDOSTAT_6HR_DN	573	0.202821	8.39894e-16	1.97609e-13	0.0428301	0.0508355
TN_IFNB_RNA	GSEA	GNF2_MCM4	51	0.646463	1.6412e-15	2.02488e-13	0.287108	0.283408
TM_IFNB_RNA	Corum	Nop56p-associated pre-rRNA complex	96	-0.481177	5.15952e-16	2.07155e-13	-0.250217	-0.326518
TN_IFNB_RNA	GSEA	REACTOME_ACTIVATION_OF_THE_MRNA_UPON_BINDING_OF_THE_CAP_BINDING_COMPLEX_AND_EIFS_AND_SUBSEQUENT_BINDING_TO_43S	52	-0.63987	1.70753e-15	2.08133e-13	-0.278453	-0.308131
TM_Th1_RNA	GSEA	KARLSSON_TGFB1_TARGETS_UP	88	0.497685	9.46544e-16	2.17641e-13	0.093431	0.103274
TM_Th1_RNA	GSEA	ENK_UV_RESPONSE_KERATINOCYTE_DN	356	0.252295	1.00038e-15	2.24908e-13	0.0542572	0.0570115
TM_iTreg_protein	GSEA	GSE2706_UNSTIM_VS_2H_LPS_AND_R848_DC_DN	77	0.529807	1.18225e-15	2.25676e-13	0.397595	0.408224
TM_iTreg_RNA	GSEA	MORF_ANP32B	182	-0.346571	1.35994e-15	2.29309e-13	-0.175871	-0.157255
TM_iTreg_protein	GSEA	HECKER_IFNB1_TARGETS	45	0.690866	1.24339e-15	2.32952e-13	0.64123	0.652845
TM_iTreg_RNA	GSEA	GNF2_TPT1	33	-0.804314	1.42948e-15	2.37083e-13	-0.389356	-0.388005
TM_Th17_RNA	GSEA	MORF_UBE2I	215	-0.321155	1.00377e-15	2.4179e-13	-0.155127	-0.128801
TN_Th17_RNA	GSEA	LEE_BMP2_TARGETS_DN	634	-0.19644	3.36672e-16	2.43294e-13	-0.147497	-0.147674
TM_Th2_RNA	GSEA	GSE18791_CTRL_VS_NEWCASTLE_VIRUS_DC_12H_DN	80	-0.518166	1.46714e-15	2.43329e-13	-0.184359	-0.187384
TM_Th17_RNA	GOBP slim name	primary metabolic process	3788	-0.108733	1.01617e-14	2.45575e-13	-0.0375147	-0.0533389
TN_Th2_RNA	GSEA	GSE36476_CTRL_VS_TSST_ACT_40H_MEMORY_CD4_TCELL_YOUNG_UP	89	-0.486951	2.69479e-15	2.45614e-13	-0.283025	-0.21454
TM_Th17_protein	GSEA	NUCLEAR_LUMEN	299	-0.27443	9.22669e-16	2.45649e-13	-0.0987692	-0.111557
TN_Th2_RNA	GSEA	GSE34205_HEALTHY_VS_FLU_INF_INFANT_PBMC_DN	114	-0.430385	2.97487e-15	2.68721e-13	-0.463623	-0.162696
TN_IFNB_RNA	GSEA	PUJANA_CHEK2_PCC_NETWORK	642	0.189773	2.24614e-15	2.70526e-13	0.0893057	0.0908317
TM_Th2_RNA	GSEA	PUJANA_BRCA1_PCC_NETWORK	1209	0.145775	1.66266e-15	2.71309e-13	0.013035	0.0154876
TM_Th2_protein	GSEA	GSE17974_IL4_AND_ANTI_IL12_VS_UNTREATED_24H_ACT_CD4_TCELL_DN	60	-0.60753	4.8815e-16	2.74367e-13	-0.212817	-0.227477
TN_IFNB_RNA	GSEA	MODULE_53	209	0.321278	2.37098e-15	2.82202e-13	0.163071	0.16391
TN_Th2_RNA	GSEA	REACTOME_IMMUNE_SYSTEM	529	-0.206037	3.19035e-15	2.85635e-13	-0.139211	-0.0422067
TN_iTreg_RNA	GSEA	BERENJENO_TRANSFORMED_BY_RHOA_UP	374	-0.246577	9.7784e-16	2.99782e-13	-0.146584	-0.18861
TM_Th17_RNA	GSEA	GNF2_GLTSCR2	29	-0.859241	1.27636e-15	3.00301e-13	-0.420607	-0.421065
TN_IFNB_RNA	GSEA	SOTIRIOU_BREAST_CANCER_GRADE_1_VS_3_UP	119	0.422128	2.66774e-15	3.13832e-13	0.188602	0.196617
TN_IFNB_RNA	GSEA	GCM_NPM1	108	-0.44258	2.7302e-15	3.1388e-13	-0.195842	-0.221219
TN_IFNB_RNA	GSEA	GOLDRATH_EFF_VS_MEMORY_CD8_TCELL_UP	145	0.38308	2.70163e-15	3.14166e-13	0.196482	0.189939
TN_Th17_RNA	GSEA	GSE13485_CTRL_VS_DAY3_YF17D_VACCINE_PBMC_DN	98	-0.477039	4.65985e-16	3.14291e-13	-0.416916	-0.39377
TM_Th17_protein	GSEA	STRUCTURAL_CONSTITUENT_OF_RIBOSOME	74	-0.540113	1.2121e-15	3.14431e-13	-0.180264	-0.183732
TM_iTreg_protein	GSEA	GSE13485_DAY1_VS_DAY7_YF17D_VACCINE_PBMC_DN	121	0.421613	1.70949e-15	3.14452e-13	0.349446	0.224183
TM_Th1_RNA	GSEA	CHEN_METABOLIC_SYNDROM_NETWORK	475	-0.219134	1.47705e-15	3.17943e-13	-0.0279921	-0.0367461
TM_Th1_RNA	GSEA	GSE22886_UNSTIM_VS_IL15_STIM_NKCELL_DN	172	0.355645	1.51399e-15	3.19104e-13	0.0661749	0.0717095
TM_Th1_RNA	GSEA	MODULE_60	136	-0.399099	1.46109e-15	3.21346e-13	-0.0600654	-0.0553561
TN_Th1_RNA	GSEA	MODULE_3	257	0.292336	1.68494e-15	3.21632e-13	0.119918	0.112165
TN_Th2_RNA	GSEA	MORF_G22P1	161	0.362123	3.73291e-15	3.31279e-13	0.135724	0.124407
TN_IFNB_RNA	Corum	40S ribosomal subunit, cytoplasmic	30	-0.85036	8.35369e-16	3.35401e-13	-0.400387	-0.423279
TM_Th17_protein	GSEA	REACTOME_PEPTIDE_CHAIN_ELONGATION	76	-0.532165	1.34802e-15	3.40947e-13	-0.17677	-0.178691
TM_Th17_protein	GSEA	TAKEDA_TARGETS_OF_NUP98_HOXA9_FUSION_3D_UP	67	0.566185	1.38241e-15	3.41118e-13	0.367108	0.373262
TN_Th1_RNA	GSEA	SOTIRIOU_BREAST_CANCER_GRADE_1_VS_3_UP	119	0.424541	1.85412e-15	3.47372e-13	0.131098	0.126197
TM_Th2_protein	GSEA	WALLACE_PROSTATE_CANCER_RACE_UP	129	-0.414539	6.63759e-16	3.53434e-13	-0.121037	-0.0977105
TN_Th17_RNA	GSEA	BLUM_RESPONSE_TO_SALIRASIB_DN	232	-0.312305	5.60993e-16	3.54723e-13	-0.19589	-0.199975
TN_Th2_RNA	GSEA	GSE24634_IL4_VS_CTRL_TREATED_NAIVE_CD4_TCELL_DAY3_DN	110	-0.435788	4.09714e-15	3.60441e-13	-0.426411	-0.261979
TN_Th2_protein	GOBP slim name	response to stimulus	2507	-0.114693	2.49791e-15	3.62197e-13	-0.027471	-0.00213873
TM_Th17_protein	KEGG name	Ribosome	79	-0.521802	1.39513e-15	3.75291e-13	-0.174953	-0.178746
TN_IFNB_protein	GSEA	REACTOME_METABOLISM_OF_MRNA	191	-0.337656	1.60914e-15	3.78598e-13	-0.0611988	-0.0844162
TN_IFNB_protein	GSEA	REACTOME_INFLUENZA_VIRAL_RNA_TRANSCRIPTION_AND_REPLICATION	91	-0.485306	1.66004e-15	3.81696e-13	-0.102163	-0.120034
TN_IFNB_protein	GSEA	MORF_BUB3	261	-0.290134	1.70081e-15	3.8238e-13	-0.0459695	-0.0635908
TM_Th17_protein	GSEA	KEGG_RIBOSOME	78	-0.523468	1.70514e-15	4.10736e-13	-0.175601	-0.179726
TN_IFNB_RNA	GSEA	GSE18791_UNSTIM_VS_NEWCATSLE_VIRUS_DC_10H_DN	93	0.474235	3.6435e-15	4.14172e-13	0.276265	0.254025
TN_Th2_protein	GSEA	GSE18791_CTRL_VS_NEWCASTLE_VIRUS_DC_18H_DN	70	-0.552768	1.60413e-15	4.16128e-13	-0.409631	-0.294415
TN_Th17_protein	GSEA	BROWNE_INTERFERON_RESPONSIVE_GENES	46	-0.688458	7.64863e-16	4.29895e-13	-0.491782	-0.525049
TN_Th17_RNA	GSEA	PUJANA_BRCA2_PCC_NETWORK	329	-0.263162	7.2903e-16	4.33859e-13	-0.202842	-0.193585
TM_Th17_protein	GSEA	GNF2_FBL	140	-0.391893	1.89331e-15	4.45456e-13	-0.1371	-0.141021
TN_Th2_RNA	GSEA	STRUCTURAL_CONSTITUENT_OF_RIBOSOME	74	0.527977	5.14194e-15	4.48457e-13	0.189142	0.170054
TM_iTreg_RNA	GSEA	MARTENS_TRETINOIN_RESPONSE_DN	445	-0.223609	2.81047e-15	4.58605e-13	-0.120766	-0.128609
TM_Th2_RNA	GSEA	GSE34205_RSV_VS_FLU_INF_INFANT_PBMC_DN	102	-0.454709	2.92671e-15	4.69992e-13	-0.148713	-0.125843
TM_iTreg_protein	GSEA	MODULE_114	277	-0.279897	2.72728e-15	4.92711e-13	-0.0842735	-0.133966
TN_IFNB_RNA	GSEA	GNF2_GLTSCR2	29	-0.842648	4.41909e-15	4.96755e-13	-0.400804	-0.380722
TM_Th17_protein	GSEA	WONG_EMBRYONIC_STEM_CELL_CORE	290	-0.274587	2.28455e-15	5.13617e-13	-0.0980587	-0.117129
TM_Th17_protein	GSEA	GSE13485_CTRL_VS_DAY7_YF17D_VACCINE_PBMC_DN	113	0.434095	2.27076e-15	5.22121e-13	0.26651	0.23293
TN_IFNB_protein	GSEA	STRUCTURAL_CONSTITUENT_OF_RIBOSOME	74	-0.534151	2.47504e-15	5.44347e-13	-0.121046	-0.124173
TN_Th17_RNA	GSEA	KOBAYASHI_EGFR_SIGNALING_24HR_DN	174	-0.35604	9.7677e-16	5.48999e-13	-0.22562	-0.272464
TN_IFNB_RNA	GSEA	MARKEY_RB1_ACUTE_LOF_DN	159	0.362701	4.94785e-15	5.50082e-13	0.177344	0.166765
TN_Th2_RNA	GSEA	REACTOME_NONSENSE_MEDIATED_DECAY_ENHANCED_BY_THE_EXON_JUNCTION_COMPLEX	96	0.462712	6.36185e-15	5.5011e-13	0.16488	0.155688
TM_iTreg_protein	GSEA	MODULE_151	265	-0.285211	3.17859e-15	5.64171e-13	-0.0902838	-0.134952
TM_IFNB_protein	GSEA	RHEIN_ALL_GLUCOCORTICOID_THERAPY_DN	286	-0.277691	1.70165e-15	5.73853e-13	-0.0812673	-0.0714461
TN_Th1_RNA	GSEA	GSE22886_NAIVE_TCELL_VS_DC_UP	148	-0.378382	3.12986e-15	5.75724e-13	-0.0620765	-0.0625307
TN_IFNB_RNA	GSEA	GRAHAM_CML_DIVIDING_VS_NORMAL_QUIESCENT_UP	137	0.389739	5.23835e-15	5.76048e-13	0.154777	0.203433
TM_IFNB_RNA	GSEA	MODULE_45	273	0.285482	1.19937e-15	5.7781e-13	0.142809	0.141626
TM_IFNB_protein	GSEA	GSE22886_CTRL_VS_LPS_24H_DC_DN	119	0.425177	1.68434e-15	5.87601e-13	0.352664	0.2035
TM_Th17_protein	GSEA	GSE13485_DAY7_VS_DAY21_YF17D_VACCINE_PBMC_UP	110	0.438576	2.74114e-15	6.02872e-13	0.263929	0.178288
TM_IFNB_protein	GSEA	GSE24634_IL4_VS_CTRL_TREATED_NAIVE_CD4_TCELL_DAY5_DN	114	0.434259	1.67935e-15	6.06785e-13	0.302207	0.202852
TM_Th2_protein	GSEA	MOSERLE_IFNA_RESPONSE	28	-0.874808	1.23692e-15	6.25694e-13	-0.357774	-0.343146
TN_Th2_RNA	GSEA	FOSTER_TOLERANT_MACROPHAGE_DN	188	-0.332173	7.32072e-15	6.27659e-13	-0.192692	-0.114362
TM_Th17_RNA	GSEA	TRANSLATION	128	-0.406889	2.84001e-15	6.38497e-13	-0.190054	-0.237184
TM_iTreg_protein	GSEA	MORF_TPT1	93	-0.474107	3.70565e-15	6.4638e-13	-0.154519	-0.191259
TM_Th17_RNA	GSEA	MANALO_HYPOXIA_DN	232	-0.304636	2.819e-15	6.48177e-13	-0.129544	-0.147057
TM_iTreg_RNA	GSEA	GSE13485_DAY7_VS_DAY21_YF17D_VACCINE_PBMC_UP	110	0.435677	4.16293e-15	6.68514e-13	0.224959	0.213968
TM_iTreg_RNA	GSEA	MORF_RAN	245	-0.294532	4.50604e-15	7.12307e-13	-0.143826	-0.132906
TM_Th2_RNA	GSEA	ALTEMEIER_RESPONSE_TO_LPS_WITH_MECHANICAL_VENTILATION	45	-0.676724	4.63976e-15	7.22161e-13	-0.253946	-0.289205
TM_Th2_RNA	GSEA	MODULE_75	120	-0.416783	4.59282e-15	7.26024e-13	-0.136855	-0.167474
TM_IFNB_protein	GSEA	GSE18791_UNSTIM_VS_NEWCATSLE_VIRUS_DC_18H_DN	66	0.56611	2.24993e-15	7.34276e-13	0.513221	0.322645
TM_Th1_RNA	GSEA	MORF_HAT1	162	0.361247	3.59542e-15	7.42343e-13	0.0701179	0.0720234
TM_Th17_protein	GOBP slim name	DNA metabolic process	503	-0.201527	4.91004e-14	7.49427e-13	-0.0664863	-0.0968898
TN_IFNB_RNA	GSEA	WHITEFORD_PEDIATRIC_CANCER_MARKERS	87	0.4848	7.1618e-15	7.79096e-13	0.21345	0.229807
TN_Th1_RNA	GSEA	GSE25087_FETAL_VS_ADULT_TREG_UP	125	0.408873	4.34818e-15	7.85545e-13	0.151432	0.144052
TM_iTreg_protein	GSEA	FEVR_CTNNB1_TARGETS_DN	392	-0.235426	4.58331e-15	7.85921e-13	-0.0783815	-0.110032
TM_IFNB_protein	GSEA	GNF2_EIF3S6	110	-0.439152	2.52198e-15	7.97341e-13	-0.10883	-0.107235
TM_iTreg_RNA	GOBP slim name	biosynthetic process	1865	-0.119936	2.0259e-14	8.39303e-13	-0.0653757	-0.0738277
TN_IFNB_RNA	GSEA	GSE30962_PRIMARY_VS_SECONDARY_ACUTE_LCMV_INF_CD8_TCELL_UP	132	0.394319	7.84099e-15	8.43907e-13	0.177459	0.196904
TM_Th17_RNA	GSEA	MORF_EIF4A2	122	-0.41454	3.87468e-15	8.52176e-13	-0.20377	-0.195639
TN_Th2_RNA	GSEA	MORF_ANP32B	182	0.33567	1.01197e-14	8.60345e-13	0.1308	0.12051
TM_Th2_protein	GSEA	TAKEDA_TARGETS_OF_NUP98_HOXA9_FUSION_8D_UP	48	-0.665187	1.81209e-15	8.72996e-13	-0.256856	-0.298017
TM_IFNB_protein	GSEA	KEGG_RIBOSOME	78	-0.519233	2.86421e-15	8.78099e-13	-0.124388	-0.127238
TN_iTreg_RNA	GSEA	ZHANG_TLX_TARGETS_60HR_DN	214	-0.316454	2.99581e-15	8.91429e-13	-0.189972	-0.213192
TM_Th17_protein	GOBP slim name	chromatin organization	409	-0.220916	6.25415e-14	9.06851e-13	-0.0926404	-0.0917494
TN_iTreg_RNA	GSEA	MUELLER_PLURINET	232	-0.30407	3.17135e-15	9.16702e-13	-0.207984	-0.17807
TN_IFNB_protein	GSEA	GSE13485_PRE_VS_POST_YF17D_VACCINATION_PBMC_DN	121	0.415484	4.3277e-15	9.3156e-13	0.459641	0.25661
TM_IFNB_protein	GSEA	REACTOME_INFLUENZA_VIRAL_RNA_TRANSCRIPTION_AND_REPLICATION	91	-0.480476	3.14171e-15	9.34845e-13	-0.114131	-0.118067
TN_Th17_protein	GSEA	SANA_RESPONSE_TO_IFNG_UP	36	-0.767692	1.77033e-15	9.42653e-13	-0.61477	-0.589445
TM_iTreg_protein	GSEA	DUTERTRE_ESTRADIOL_RESPONSE_24HR_DN	185	0.336212	5.6247e-15	9.48418e-13	0.208019	0.133781
TM_iTreg_RNA	GSEA	GSE18791_CTRL_VS_NEWCASTLE_VIRUS_DC_4H_DN	85	0.491377	6.33296e-15	9.857e-13	0.253277	0.262516
TN_Th1_RNA	GSEA	REACTOME_CELL_CYCLE	294	0.268935	5.59891e-15	9.93758e-13	0.0987259	0.10179
TN_Th2_RNA	GSEA	WEI_MYCN_TARGETS_WITH_E_BOX	544	0.199151	1.18301e-14	9.97376e-13	0.0766087	0.0867203
TM_iTreg_protein	GSEA	GSE2706_UNSTIM_VS_8H_R848_DC_DN	85	0.491663	6.10933e-15	1.01325e-12	0.380509	0.380944
TM_IFNB_RNA	GSEA	MODULE_84	204	0.325425	2.21071e-15	1.01662e-12	0.162591	0.145178
TN_Th1_RNA	GSEA	GNF2_PA2G4	76	0.51996	5.8628e-15	1.02265e-12	0.157523	0.157849
TM_iTreg_protein	GSEA	FULCHER_INFLAMMATORY_RESPONSE_LECTIN_VS_LPS_DN	230	0.30198	6.3321e-15	1.03326e-12	0.205632	0.128531
TM_Th2_RNA	GSEA	GSE9006_TYPE_1_VS_TYPE_2_DIABETES_PBMC_AT_DX_UP	165	-0.354344	6.84496e-15	1.04925e-12	-0.0612822	-0.066831
TN_Th2_RNA	GSEA	SCHLOSSER_MYC_TARGETS_REPRESSED_BY_SERUM	140	0.37981	1.32824e-14	1.11056e-12	0.151445	0.140067
TM_Th2_RNA	GSEA	MODULE_345	45	-0.671577	7.44306e-15	1.1239e-12	-0.278036	-0.236669
TM_IFNB_protein	GSEA	REACTOME_PEPTIDE_CHAIN_ELONGATION	76	-0.523375	3.89897e-15	1.12702e-12	-0.126485	-0.126239
TM_iTreg_protein	GSEA	MUELLER_PLURINET	232	-0.300209	7.03346e-15	1.12948e-12	-0.102703	-0.120856
TN_iTreg_RNA	GSEA	ELVIDGE_HIF1A_TARGETS_DN	36	0.757826	4.02293e-15	1.13056e-12	0.577217	0.659512
TM_Th17_protein	Corum	Ribosome, cytoplasmic	74	-0.538809	1.41779e-15	1.13849e-12	-0.178814	-0.179726
TM_Th2_protein	GSEA	GSE18791_UNSTIM_VS_NEWCATSLE_VIRUS_DC_18H_DN	66	-0.565145	2.50833e-15	1.15349e-12	-0.201593	-0.164397
TM_Th1_RNA	GSEA	MORF_SOD1	252	0.28935	5.84893e-15	1.18347e-12	0.0582802	0.0596143
TN_IFNB_RNA	GSEA	ZHANG_BREAST_CANCER_PROGENITORS_UP	277	0.273623	1.11278e-14	1.18505e-12	0.123253	0.122913
TM_Th17_protein	GSEA	REACTOME_3_UTR_MEDIATED_TRANSLATIONAL_REGULATION	95	-0.466042	5.61827e-15	1.20936e-12	-0.156866	-0.163042
TN_IFNB_RNA	GSEA	RODRIGUES_THYROID_CARCINOMA_ANAPLASTIC_UP	480	0.211011	1.16005e-14	1.22252e-12	0.0994568	0.100023
TN_Th1_RNA	GSEA	GSE24634_TREG_VS_TCONV_POST_DAY3_IL4_CONVERSION_UP	154	0.366135	7.25157e-15	1.24346e-12	0.124629	0.124723
TN_IFNB_protein	GSEA	MOSERLE_IFNA_RESPONSE	28	0.853102	6.08375e-15	1.28228e-12	1.09364	1.08188
TM_Th17_protein	Corum	Nop56p-associated pre-rRNA complex	96	-0.477924	8.08778e-16	1.2989e-12	-0.160413	-0.166627
TN_Th2_RNA	GSEA	GSE1432_1H_VS_6H_IFNG_MICROGLIA_DN	129	-0.394248	1.57052e-14	1.30238e-12	-0.322457	-0.151763
TN_IFNB_RNA	GSEA	REN_BOUND_BY_E2F	49	0.63826	1.25683e-14	1.31086e-12	0.278846	0.283408
TN_Th17_RNA	GSEA	GSE13485_PRE_VS_POST_YF17D_VACCINATION_PBMC_DN	121	-0.419207	2.46542e-15	1.31277e-12	-0.394174	-0.373169
TM_iTreg_RNA	GSEA	NUYTTEN_EZH2_TARGETS_DN	601	-0.19134	8.59213e-15	1.31707e-12	-0.104832	-0.11177
TM_Th1_RNA	GSEA	GSE18791_UNSTIM_VS_NEWCATSLE_VIRUS_DC_10H_DN	93	-0.469465	6.83515e-15	1.35591e-12	-0.0900227	-0.100405
TM_Th1_RNA	GSEA	LEE_BMP2_TARGETS_UP	199	-0.323347	7.02298e-15	1.36638e-12	-0.048482	-0.0626777
TN_IFNB_protein	GSEA	MORF_RAN	245	-0.292669	6.6792e-15	1.37905e-12	-0.0480048	-0.0550075
TM_iTreg_RNA	GSEA	KRIGE_RESPONSE_TO_TOSEDOSTAT_24HR_DN	651	-0.184363	9.2527e-15	1.39716e-12	-0.0963903	-0.112424
TN_Th2_protein	GSEA	SMID_BREAST_CANCER_NORMAL_LIKE_UP	167	-0.353471	5.54426e-15	1.40228e-12	-0.200516	-0.122308
TN_Th1_RNA	GSEA	MORF_GNB1	273	0.276762	8.4911e-15	1.43174e-12	0.0952756	0.102594
TM_IFNB_protein	KEGG name	Ribosome	79	-0.51071	5.44784e-15	1.46547e-12	-0.122377	-0.126332
TN_IFNB_protein	GSEA	KIM_ALL_DISORDERS_OLIGODENDROCYTE_NUMBER_CORR_UP	482	-0.212229	7.25953e-15	1.46889e-12	-0.0258719	-0.0399742
TM_iTreg_RNA	GSEA	GSE13485_DAY3_VS_DAY7_YF17D_VACCINE_PBMC_DN	87	0.482016	1.01868e-14	1.51558e-12	0.26496	0.309695
TM_iTreg_RNA	GSEA	MORF_UBE2I	215	-0.309465	1.04034e-14	1.52539e-12	-0.157449	-0.144091
TN_IFNB_protein	GSEA	GSE1432_CTRL_VS_IFNG_24H_MICROGLIA_DN	120	0.413293	7.72899e-15	1.53322e-12	0.346637	0.233826
TN_IFNB_protein	GSEA	REACTOME_TCA_CYCLE_AND_RESPIRATORY_ELECTRON_TRANSPORT	102	-0.447523	7.89647e-15	1.53632e-12	-0.097685	-0.111282
TN_Th1_RNA	GSEA	REACTOME_DNA_REPLICATION	163	0.354614	9.40585e-15	1.55998e-12	0.117397	0.124128
TM_IFNB_protein	GSEA	GSE10325_CD4_TCELL_VS_LUPUS_CD4_TCELL_DN	108	0.437598	5.5541e-15	1.56086e-12	0.372909	0.265142
TM_iTreg_RNA	GSEA	KIM_MYC_AMPLIFICATION_TARGETS_UP	109	-0.430524	1.14233e-14	1.65099e-12	-0.216371	-0.209598
TM_iTreg_protein	GSEA	BENPORATH_ES_1	208	-0.314361	1.06091e-14	1.67706e-12	-0.115364	-0.131611
TN_Th2_RNA	GSEA	ALTEMEIER_RESPONSE_TO_LPS_WITH_MECHANICAL_VENTILATION	45	-0.660316	2.0683e-14	1.70122e-12	-0.748629	-0.704673
TM_iTreg_RNA	GSEA	WEI_MYCN_TARGETS_WITH_E_BOX	544	-0.199064	1.21496e-14	1.70719e-12	-0.096291	-0.126205
TM_iTreg_RNA	GSEA	STRUCTURAL_MOLECULE_ACTIVITY	120	-0.410308	1.20201e-14	1.71278e-12	-0.201019	-0.296329
TN_IFNB_RNA	GSEA	GNF2_CDC2	54	0.605317	1.67544e-14	1.72964e-12	0.267532	0.273635
TM_Th1_RNA	GSEA	JOHNSTONE_PARVB_TARGETS_2_DN	203	0.3185	9.80817e-15	1.87225e-12	0.070003	0.0700383
TN_iTreg_RNA	GSEA	PENG_RAPAMYCIN_RESPONSE_DN	207	-0.317314	6.90787e-15	1.88884e-12	-0.220468	-0.201875
TN_IFNB_RNA	GSEA	GNF2_CENPF	54	0.603924	1.92259e-14	1.96473e-12	0.261963	0.261955
TN_IFNB_RNA	GSEA	KAUFFMANN_MELANOMA_RELAPSE_UP	49	0.633628	1.9456e-14	1.96836e-12	0.297119	0.311489
TN_Th1_RNA	GSEA	GSE17974_0H_VS_24H_IN_VITRO_ACT_CD4_TCELL_DN	135	0.387244	1.20783e-14	1.97091e-12	0.131591	0.139289
TN_Th1_RNA	GSEA	PENG_RAPAMYCIN_RESPONSE_DN	207	0.314279	1.24155e-14	1.99378e-12	0.112141	0.121363
TN_IFNB_protein	Corum	60S ribosomal subunit, cytoplasmic	44	-0.686518	3.79611e-15	2.03218e-12	-0.170859	-0.182556
TN_IFNB_RNA	GSEA	ZHENG_GLIOBLASTOMA_PLASTICITY_UP	112	0.420702	2.04817e-14	2.05162e-12	0.184311	0.216777
TN_Th2_protein	GSEA	GSE2706_UNSTIM_VS_8H_R848_DC_DN	85	-0.489131	8.39303e-15	2.07103e-12	-0.40243	-0.327325
TM_iTreg_RNA	GOBP slim name	primary metabolic process	3788	-0.105601	5.71945e-14	2.0733e-12	-0.0445722	-0.0599728
TN_iTreg_RNA	GSEA	MORF_UNG	71	-0.53517	7.89272e-15	2.10133e-12	-0.321628	-0.310583
TN_Th17_protein	GSEA	GSE18791_UNSTIM_VS_NEWCATSLE_VIRUS_DC_10H_DN	93	-0.47316	4.20091e-15	2.12503e-12	-0.392328	-0.347657
TM_IFNB_protein	GSEA	GSE18791_CTRL_VS_NEWCASTLE_VIRUS_DC_14H_DN	52	0.62462	7.7755e-15	2.12607e-12	0.511204	0.304464
TN_IFNB_RNA	GSEA	STRUCTURAL_MOLECULE_ACTIVITY	120	-0.406021	2.25476e-14	2.23642e-12	-0.162695	-0.269838
TM_IFNB_protein	GSEA	BOSCO_INTERFERON_INDUCED_ANTIVIRAL_MODULE	51	0.629692	8.54899e-15	2.27606e-12	0.550192	0.472101
TM_Th2_protein	GSEA	GSE18791_CTRL_VS_NEWCASTLE_VIRUS_DC_6H_DN	121	-0.414233	5.22257e-15	2.29725e-12	-0.122556	-0.081948
TN_Th2_RNA	GSEA	GSE13484_12H_UNSTIM_VS_YF17D_VACCINE_STIM_PBMC_DN	86	-0.476512	2.8483e-14	2.32389e-12	-0.336598	-0.266114
TM_iTreg_protein	GSEA	REACTOME_METABOLISM_OF_RNA	233	-0.295854	1.50763e-14	2.34657e-12	-0.095661	-0.118484
TM_Th2_RNA	GSEA	HUTTMANN_B_CLL_POOR_SURVIVAL_UP	128	-0.395598	1.60847e-14	2.39307e-12	-0.104206	-0.100031
TN_Th1_RNA	GSEA	REACTOME_S_PHASE	90	0.470822	1.53331e-14	2.42382e-12	0.150618	0.154674
TN_Th2_RNA	GSEA	GSE3982_MEMORY_CD4_TCELL_VS_TH2_UP	91	-0.46293	3.02591e-14	2.42962e-12	-0.300334	-0.225682
TN_Th2_RNA	GSEA	LTE2_UP.V1_DN	89	-0.468078	3.00904e-14	2.4354e-12	-0.564159	-0.351105
TN_Th2_RNA	GSEA	CHEN_METABOLIC_SYNDROM_NETWORK	475	-0.208565	3.10156e-14	2.45144e-12	-0.122393	-0.0721023
TN_iTreg_RNA	GSEA	BASAKI_YBX1_TARGETS_UP	179	-0.338769	9.46069e-15	2.4542e-12	-0.209992	-0.227571
TN_Th2_RNA	GSEA	SANA_TNF_SIGNALING_UP	38	-0.713311	3.09429e-14	2.46495e-12	-0.978958	-1.05057
TN_IFNB_protein	GSEA	GSE18791_CTRL_VS_NEWCASTLE_VIRUS_DC_14H_DN	52	0.619338	1.30358e-14	2.48836e-12	0.649052	0.431846
TM_IFNB_RNA	GSEA	GNF2_FBL	140	-0.385029	5.76785e-15	2.5371e-12	-0.174189	-0.127078
TN_IFNB_RNA	GSEA	MORF_JUND	55	-0.595295	2.63064e-14	2.5839e-12	-0.271497	-0.336516
TM_iTreg_RNA	GSEA	GSE2706_2H_VS_8H_LPS_STIM_DC_DN	90	0.469227	1.87844e-14	2.60332e-12	0.271216	0.235868
TN_Th1_RNA	GSEA	MORF_DNMT1	112	0.422115	1.67677e-14	2.60983e-12	0.130392	0.135664
TM_Th17_RNA	GSEA	GSE18791_UNSTIM_VS_NEWCATSLE_VIRUS_DC_10H_DN	93	0.46496	1.23126e-14	2.65034e-12	0.178811	0.201875
TN_iTreg_RNA	GSEA	GRAHAM_CML_DIVIDING_VS_NORMAL_QUIESCENT_UP	137	-0.385298	1.05926e-14	2.67914e-12	-0.258528	-0.24014
TM_Th2_RNA	GSEA	MODULE_46	115	-0.415779	1.90446e-14	2.79237e-12	-0.147766	-0.165048
TM_iTreg_protein	GSEA	BILANGES_SERUM_AND_RAPAMYCIN_SENSITIVE_GENES	59	-0.578473	1.8274e-14	2.80119e-12	-0.184761	-0.213295
TN_Th17_RNA	GSEA	GSE37416_CTRL_VS_24H_F_TULARENSIS_LVS_NEUTROPHIL_DN	127	0.404022	5.6293e-15	2.84758e-12	0.196576	0.155618
TN_iTreg_RNA	GSEA	GSE37416_0H_VS_12H_F_TULARENSIS_LVS_NEUTROPHIL_DN	107	0.434275	1.17289e-14	2.89417e-12	0.233884	0.202684
TN_Th2_RNA	GSEA	MORF_PPP1CC	151	0.359667	3.74723e-14	2.93882e-12	0.147103	0.134849
TN_IFNB_protein	GSEA	MOOTHA_HUMAN_MITODB_6_2002	343	-0.245561	1.63749e-14	3.06787e-12	-0.035513	-0.0479413
TM_iTreg_RNA	GSEA	BROWNE_INTERFERON_RESPONSIVE_GENES	46	0.65211	2.27282e-14	3.10732e-12	0.376325	0.351392
TM_Th17_RNA	GSEA	MORF_RAN	245	-0.288826	1.49341e-14	3.14766e-12	-0.129855	-0.12212
TM_iTreg_protein	GSEA	BROWNE_INTERFERON_RESPONSIVE_GENES	46	0.652699	2.15427e-14	3.25295e-12	0.553379	0.489778
TM_Th17_RNA	GSEA	REN_ALVEOLAR_RHABDOMYOSARCOMA_DN	223	0.301823	1.6203e-14	3.34542e-12	0.146646	0.08138
TN_Th2_protein	GSEA	MODULE_345	45	-0.664329	1.43965e-14	3.46784e-12	-0.578506	-0.506369
TM_Th17_protein	GSEA	MUELLER_PLURINET	232	-0.295966	1.66893e-14	3.51762e-12	-0.099962	-0.130986
TM_iTreg_RNA	GSEA	GSE2706_UNSTIM_VS_8H_LPS_AND_R848_DC_DN	82	0.488188	2.73486e-14	3.68915e-12	0.278403	0.263923
TM_Th17_protein	GSEA	NUCLEOLUS	97	-0.452549	1.79727e-14	3.71082e-12	-0.158687	-0.186759
TM_Th17_RNA	GSEA	REACTOME_METABOLISM_OF_RNA	233	-0.294782	1.8733e-14	3.71611e-12	-0.162198	-0.124453
TM_Th17_RNA	GSEA	MACROMOLECULE_BIOSYNTHETIC_PROCESS	183	-0.331458	1.84421e-14	3.73158e-12	-0.154239	-0.17112
TM_Th1_RNA	GSEA	chr19q13	191	-0.324	2.07314e-14	3.88407e-12	-0.0522853	-0.039868
TM_Th17_protein	GSEA	GSE2706_UNSTIM_VS_2H_LPS_AND_R848_DC_DN	77	0.506386	1.97337e-14	3.99293e-12	0.324487	0.295582
TM_iTreg_protein	GSEA	BUYTAERT_PHOTODYNAMIC_THERAPY_STRESS_UP	421	0.221073	2.73649e-14	4.01233e-12	0.0956322	0.0571481
TM_Th17_RNA	GSEA	DUTERTRE_ESTRADIOL_RESPONSE_24HR_DN	185	0.32898	2.10477e-14	4.01773e-12	0.168482	0.138555
TM_Th17_RNA	GSEA	MORF_FBL	132	-0.388018	2.07411e-14	4.03534e-12	-0.166763	-0.166351
TM_iTreg_protein	GSEA	BOSCO_INTERFERON_INDUCED_ANTIVIRAL_MODULE	51	0.617673	2.71833e-14	4.04432e-12	0.506667	0.47295
TN_Th17_RNA	GSEA	PUJANA_BRCA1_PCC_NETWORK	1209	-0.142051	8.44331e-15	4.06767e-12	-0.123875	-0.112933
TM_iTreg_protein	GSEA	MORF_ACTG1	124	-0.397889	2.878e-14	4.15953e-12	-0.130461	-0.156008
TN_iTreg_RNA	GSEA	ELVIDGE_HYPOXIA_BY_DMOG_UP	52	0.616105	1.78482e-14	4.1993e-12	0.426664	0.550818
TN_Th2_RNA	GSEA	GSE34205_RSV_VS_FLU_INF_INFANT_PBMC_DN	102	-0.433164	5.47935e-14	4.23165e-12	-0.394929	-0.171695
TM_Th2_RNA	GSEA	FEVR_CTNNB1_TARGETS_DN	392	0.228307	2.94195e-14	4.25196e-12	0.0381358	0.0308964
TN_Th2_RNA	GSEA	GSE17974_IL4_AND_ANTI_IL12_VS_UNTREATED_72H_ACT_CD4_TCELL_UP	53	0.59877	5.46452e-14	4.25265e-12	0.923527	0.602646
TN_iTreg_RNA	GSEA	MARSON_BOUND_BY_E2F4_UNSTIMULATED	462	-0.213268	1.77317e-14	4.27122e-12	-0.144011	-0.149254
TM_Th1_RNA	GSEA	chr19p13	202	-0.314653	2.34883e-14	4.32057e-12	-0.0409204	-0.0383171
TM_Th2_protein	GOBP slim name	immune system process	798	-0.167204	1.49511e-14	4.33582e-12	-0.0237051	-0.00807984
TN_Th17_protein	GSEA	ZHENG_BOUND_BY_FOXP3	269	-0.278397	9.12955e-15	4.39827e-12	-0.181392	-0.104544
TM_Th17_protein	GSEA	DUTERTRE_ESTRADIOL_RESPONSE_24HR_DN	185	0.328606	2.25174e-14	4.46683e-12	0.201368	0.106477
TM_IFNB_RNA	GSEA	GSE13485_CTRL_VS_DAY7_YF17D_VACCINE_PBMC_DN	113	0.423301	1.08802e-14	4.58644e-12	0.252729	0.190314
TN_Th2_RNA	GSEA	SANA_RESPONSE_TO_IFNG_UP	36	-0.724421	6.00396e-14	4.60167e-12	-0.956347	-1.05057
TN_Th1_RNA	GSEA	MORF_FEN1	62	0.559673	3.01526e-14	4.62203e-12	0.167418	0.169344
TM_iTreg_RNA	GSEA	BIOSYNTHETIC_PROCESS	259	-0.277111	3.56269e-14	4.74259e-12	-0.137123	-0.166794
TN_IFNB_RNA	GSEA	REACTOME_MITOTIC_M_M_G1_PHASES	145	0.365165	4.90896e-14	4.77538e-12	0.158312	0.184028
TM_Th1_RNA	GSEA	GSE3982_MEMORY_CD4_TCELL_VS_TH2_DN	159	0.352795	2.64866e-14	4.78509e-12	0.0704658	0.0685687
TM_Th1_RNA	GSEA	SENGUPTA_EBNA1_ANTICORRELATED	61	-0.565215	2.71288e-14	4.81512e-12	-0.110525	-0.114221
TM_iTreg_RNA	GOBP slim name	cellular nitrogen compound metabolic process	2340	-0.108734	1.50208e-13	4.84004e-12	-0.0583915	-0.0644742
TN_Th1_RNA	GSEA	MORF_HDAC2	260	0.277061	3.23135e-14	4.87934e-12	0.0946961	0.101633
TM_Th17_RNA	GSEA	MODULE_29	26	-0.863873	2.64848e-14	4.96197e-12	-0.435672	-0.425822
TM_iTreg_protein	GSEA	MODULE_83	273	-0.270298	3.48793e-14	4.97006e-12	-0.0814494	-0.125244
TN_IFNB_RNA	GSEA	TIEN_INTESTINE_PROBIOTICS_24HR_UP	435	0.215301	5.25184e-14	5.06027e-12	0.0976959	0.0933365
TM_Th2_RNA	GSEA	JOHNSTONE_PARVB_TARGETS_2_DN	203	0.311663	3.57663e-14	5.09645e-12	0.0523125	0.0456249
TN_IFNB_protein	GSEA	MORF_RAD23A	322	-0.250767	2.79308e-14	5.13774e-12	-0.0340536	-0.041524
TM_Th2_protein	GSEA	GSE13485_CTRL_VS_DAY3_YF17D_VACCINE_PBMC_DN	98	-0.453113	1.23101e-14	5.18922e-12	-0.142267	-0.0929125
TM_Th17_protein	GSEA	MOOTHA_MITOCHONDRIA	346	-0.242392	2.77186e-14	5.19313e-12	-0.0899441	-0.108995
TM_Th17_protein	GSEA	REACTOME_INFLUENZA_VIRAL_RNA_TRANSCRIPTION_AND_REPLICATION	91	-0.463719	2.73771e-14	5.22594e-12	-0.156681	-0.166297
TM_Th17_protein	GSEA	MARTENS_TRETINOIN_RESPONSE_DN	445	-0.215466	2.71165e-14	5.27572e-12	-0.0709915	-0.095877
TM_iTreg_RNA	GSEA	GSE13485_DAY1_VS_DAY21_YF17D_VACCINE_PBMC_DN	133	-0.382054	4.14613e-14	5.44758e-12	-0.187175	-0.198244
TM_IFNB_protein	GSEA	REACTOME_3_UTR_MEDIATED_TRANSLATIONAL_REGULATION	95	-0.45601	2.1048e-14	5.46006e-12	-0.10975	-0.114015
TN_IFNB_RNA	GSEA	MISSIAGLIA_REGULATED_BY_METHYLATION_DN	90	0.460326	5.76119e-14	5.49867e-12	0.20727	0.247604
TN_IFNB_RNA	GSEA	VERNELL_RETINOBLASTOMA_PATHWAY_UP	41	0.679408	5.83175e-14	5.514e-12	0.315856	0.342243
TN_Th2_RNA	GSEA	GNF2_DAP3	108	0.418948	7.39361e-14	5.62415e-12	0.165403	0.142609
TM_iTreg_protein	Corum	60S ribosomal subunit, cytoplasmic	44	-0.675284	1.0518e-14	5.63066e-12	-0.219226	-0.224498
TM_Th17_protein	GSEA	ZHANG_RESPONSE_TO_IKK_INHIBITOR_AND_TNF_UP	88	0.470301	3.16054e-14	5.81366e-12	0.330629	0.30201
TN_Th1_RNA	GSEA	REACTOME_SYNTHESIS_OF_DNA	81	0.488133	3.92494e-14	5.83951e-12	0.156177	0.164963
TN_IFNB_RNA	GSEA	WU_APOPTOSIS_BY_CDKN1A_VIA_TP53	42	0.670509	6.25011e-14	5.85485e-12	0.31226	0.309557
TN_Th17_protein	GSEA	GNF2_CD53	44	-0.67298	1.29359e-14	5.94873e-12	-0.33543	-0.279481
TN_IFNB_protein	GSEA	MORF_HDAC1	234	-0.291281	3.35795e-14	6.06649e-12	-0.0489349	-0.0498409
TN_Th2_protein	GSEA	GSE3982_CTRL_VS_LPS_4H_MAC_DN	112	-0.419065	2.58004e-14	6.0703e-12	-0.237848	-0.111722
TM_iTreg_RNA	GSEA	GCM_ACTG1	116	-0.407679	4.70803e-14	6.10656e-12	-0.207175	-0.200246
TN_Th2_RNA	GOBP slim name	heterocycle metabolic process	275	0.257378	4.42782e-13	6.1146e-12	0.0816912	0.133682
TM_iTreg_protein	GSEA	MOSERLE_IFNA_RESPONSE	28	0.825527	4.35213e-14	6.11534e-12	0.792001	0.677852
TM_Th2_RNA	GSEA	GSE1432_CTRL_VS_IFNG_24H_MICROGLIA_DN	120	-0.401472	4.36382e-14	6.13177e-12	-0.136189	-0.11818
TM_IFNB_protein	GSEA	GSE16755_CTRL_VS_IFNA_TREATED_MAC_DN	100	0.443446	2.46434e-14	6.23294e-12	0.283682	0.230547
TN_Th2_RNA	GSEA	DUTERTRE_ESTRADIOL_RESPONSE_24HR_DN	185	-0.321249	8.36615e-14	6.31644e-12	-0.171478	-0.136316
TM_Th17_RNA	GSEA	STRUCTURAL_MOLECULE_ACTIVITY	120	-0.403128	3.43417e-14	6.317e-12	-0.208812	-0.342007
TN_Th2_RNA	GSEA	GRADE_COLON_AND_RECTAL_CANCER_UP	209	0.302692	8.5191e-14	6.38428e-12	0.121954	0.127201
TN_Th1_RNA	GSEA	MORF_RRM1	99	0.44121	4.42513e-14	6.48827e-12	0.135072	0.146934
TM_iTreg_protein	GSEA	GSE3982_CTRL_VS_LPS_4H_MAC_DN	112	0.414726	4.73787e-14	6.56617e-12	0.272248	0.191263
TM_Th1_RNA	GSEA	GSE22886_TCELL_VS_BCELL_NAIVE_UP	152	-0.358458	3.7788e-14	6.5914e-12	-0.0659686	-0.0632493
TN_IFNB_RNA	GSEA	PUJANA_BRCA_CENTERED_NETWORK	109	0.417325	7.12417e-14	6.61241e-12	0.190115	0.203657
TM_Th2_RNA	GSEA	MODULE_292	53	-0.599839	4.93092e-14	6.74137e-12	-0.237925	-0.227372
TM_Th17_RNA	GSEA	KIM_MYC_AMPLIFICATION_TARGETS_UP	109	-0.421999	3.74929e-14	6.77349e-12	-0.188127	-0.200563
TM_Th2_RNA	GSEA	ENK_UV_RESPONSE_KERATINOCYTE_DN	356	0.236832	4.88792e-14	6.77413e-12	0.0291133	0.0309978
TM_Th17_protein	GSEA	ORGANELLE_PART	869	-0.158633	3.83391e-14	6.80485e-12	-0.050984	-0.0850615
TM_Th17_protein	GSEA	INTRACELLULAR_ORGANELLE_PART	869	-0.158633	3.83391e-14	6.92636e-12	-0.050984	-0.0850615
TM_iTreg_RNA	GSEA	MILI_PSEUDOPODIA_HAPTOTAXIS_UP	389	-0.226737	5.41929e-14	6.94012e-12	-0.106152	-0.131401
TM_Th1_RNA	GSEA	SMID_BREAST_CANCER_NORMAL_LIKE_UP	167	-0.341944	4.059e-14	6.96016e-12	-0.0618549	-0.0815457
TN_Th1_RNA	GSEA	MORF_EIF3S2	226	0.294343	4.8508e-14	7.01079e-12	0.1012	0.113413
TN_IFNB_protein	GOBP slim name	mRNA metabolic process	474	-0.200543	2.99069e-13	7.2275e-12	-0.00978057	-0.0372383
TN_iTreg_RNA	GSEA	ELVIDGE_HIF1A_AND_HIF2A_TARGETS_DN	42	0.678398	3.1744e-14	7.29895e-12	0.504339	0.630516
TM_Th2_RNA	GSEA	GSE26495_NAIVE_VS_PD1HIGH_CD8_TCELL_DN	105	-0.427113	5.41547e-14	7.30511e-12	-0.129685	-0.117177
TM_Th17_protein	GSEA	GSE13485_DAY3_VS_DAY7_YF17D_VACCINE_PBMC_DN	87	0.470641	4.21049e-14	7.3444e-12	0.316141	0.255265
TN_Th17_protein	GSEA	PUJANA_ATM_PCC_NETWORK	944	-0.155205	1.75821e-14	7.4116e-12	-0.0590268	-0.0148817
TN_Th2_protein	GSEA	FULCHER_INFLAMMATORY_RESPONSE_LECTIN_VS_LPS_DN	230	-0.293915	3.22596e-14	7.4175e-12	-0.225386	-0.0762651
TM_Th2_RNA	GSEA	GSE18791_CTRL_VS_NEWCASTLE_VIRUS_DC_18H_DN	70	-0.52137	5.64662e-14	7.51669e-12	-0.163354	-0.121873
TN_Th17_protein	GSEA	GSE1432_CTRL_VS_IFNG_24H_MICROGLIA_DN	120	-0.407903	1.71213e-14	7.53112e-12	-0.30456	-0.188019
TN_Th2_RNA	GOBP slim name	response to biotic stimulus	258	-0.264098	5.72551e-13	7.54726e-12	-0.261864	-0.0935769
TN_IFNB_RNA	GOBP slim name	protein transport	738	-0.165233	2.09851e-13	7.6071e-12	-0.0463852	-0.029642
TM_iTreg_RNA	Corum	40S ribosomal subunit, cytoplasmic	30	-0.808996	1.89759e-14	7.61884e-12	-0.403338	-0.419128
TM_IFNB_protein	Corum	Ribosome, cytoplasmic	74	-0.528655	4.74736e-15	7.62425e-12	-0.126961	-0.126239
TN_IFNB_protein	GSEA	RNA_BINDING	212	-0.304206	4.3096e-14	7.64916e-12	-0.0435865	-0.0649722
TN_Th2_RNA	GSEA	MORF_DEAF1	52	0.597733	1.03245e-13	7.68036e-12	0.241938	0.219378
TM_Th17_protein	GSEA	MOOTHA_HUMAN_MITODB_6_2002	343	-0.241345	4.54045e-14	7.78571e-12	-0.0862163	-0.109755
TM_Th17_RNA	GSEA	DANG_MYC_TARGETS_UP	119	-0.403058	4.40613e-14	7.8205e-12	-0.195577	-0.183056
TN_Th2_RNA	GSEA	GNF2_RAN	78	0.48874	1.0621e-13	7.84326e-12	0.181048	0.179253
TN_IFNB_RNA	GSEA	MODULE_158	40	0.683115	8.60846e-14	7.91743e-12	0.294444	0.327134
TM_Th2_RNA	GSEA	GSE34205_HEALTHY_VS_FLU_INF_INFANT_PBMC_DN	114	-0.409243	6.17687e-14	8.11577e-12	-0.133166	-0.103513
TM_Th2_RNA	GSEA	GSE22886_TCELL_VS_BCELL_NAIVE_UP	152	-0.355273	6.32601e-14	8.20516e-12	-0.0886355	-0.0803504
TM_Th17_RNA	GSEA	REACTOME_METABOLISM_OF_MRNA	191	-0.319499	4.70723e-14	8.21087e-12	-0.179915	-0.138291
TN_Th1_RNA	GSEA	REACTOME_CELL_CYCLE_MITOTIC	252	0.278407	5.8274e-14	8.30363e-12	0.10258	0.103902
TM_Th1_RNA	GSEA	GSE22886_CD4_TCELL_VS_BCELL_NAIVE_UP	145	-0.365035	5.01082e-14	8.44908e-12	-0.074739	-0.0631142
TN_Th2_RNA	GSEA	GSE2706_UNSTIM_VS_2H_R848_DC_DN	70	-0.514776	1.16276e-13	8.52441e-12	-0.442748	-0.291423
TN_IFNB_RNA	GSEA	POOLA_INVASIVE_BREAST_CANCER_UP	139	0.3686	9.36716e-14	8.53761e-12	0.226269	0.211366
TM_iTreg_RNA	GSEA	GOBERT_OLIGODENDROCYTE_DIFFERENTIATION_UP	366	-0.232296	7.00174e-14	8.85457e-12	-0.119772	-0.126554
TM_Th2_RNA	GSEA	SANA_TNF_SIGNALING_UP	38	-0.703334	6.98782e-14	8.94884e-12	-0.289003	-0.316587
TM_iTreg_RNA	GSEA	MANALO_HYPOXIA_DN	232	-0.288508	7.40515e-14	9.13633e-12	-0.145944	-0.153289
TM_iTreg_RNA	GSEA	CHNG_MULTIPLE_MYELOMA_HYPERPLOID_UP	48	-0.625639	7.39275e-14	9.23364e-12	-0.307639	-0.358082
TN_Th2_protein	GSEA	GSE2706_2H_VS_8H_R848_STIM_DC_DN	89	-0.465579	4.11319e-14	9.24736e-12	-0.328157	-0.293852
TN_Th1_RNA	GSEA	MOHANKUMAR_TLX1_TARGETS_UP	252	0.277807	6.59463e-14	9.26637e-12	0.101	0.100081
TM_Th2_RNA	GSEA	DAUER_STAT3_TARGETS_DN	37	-0.711826	7.50786e-14	9.49463e-12	-0.312011	-0.339042
TM_IFNB_protein	GSEA	MORF_ACTG1	124	-0.395839	3.89306e-14	9.60637e-12	-0.104352	-0.0990738
TM_IFNB_RNA	GSEA	MODULE_83	273	-0.271914	2.45744e-14	9.94478e-12	-0.128333	-0.0625807
TN_Th17_RNA	GSEA	ELVIDGE_HYPOXIA_DN	97	-0.450624	2.31586e-14	1.06498e-11	-0.316185	-0.335525
TN_Th1_RNA	GSEA	MITSIADES_RESPONSE_TO_APLIDIN_DN	198	0.311134	7.91222e-14	1.09655e-11	0.108904	0.117078
TN_IFNB_RNA	GSEA	GSE13485_CTRL_VS_DAY7_YF17D_VACCINE_PBMC_UP	67	-0.525507	1.23295e-13	1.11373e-11	-0.225706	-0.222052
TN_Th2_RNA	GSEA	GCM_APEX1	109	0.41166	1.53664e-13	1.11843e-11	0.15975	0.154187
TM_IFNB_protein	GSEA	FULCHER_INFLAMMATORY_RESPONSE_LECTIN_VS_LPS_DN	230	0.292076	4.64905e-14	1.11987e-11	0.223672	0.0994233
TN_Th2_RNA	GSEA	MARKEY_RB1_ACUTE_LOF_UP	109	-0.411556	1.55826e-13	1.12607e-11	-0.400736	-0.226769
TN_IFNB_protein	GSEA	MORF_EIF3S2	226	-0.292858	6.48768e-14	1.13165e-11	-0.049227	-0.0650162
TN_IFNB_protein	GSEA	GNF2_DAP3	108	-0.419727	6.65008e-14	1.14032e-11	-0.0879962	-0.0962703
TM_Th17_protein	GSEA	BLUM_RESPONSE_TO_SALIRASIB_DN	232	-0.288949	6.78705e-14	1.14441e-11	-0.0947621	-0.132658
TN_IFNB_protein	GSEA	GSE13485_DAY7_VS_DAY21_YF17D_VACCINE_PBMC_UP	110	0.415786	6.80747e-14	1.14785e-11	0.444358	0.289324
TM_IFNB_RNA	GSEA	STRUCTURAL_MOLECULE_ACTIVITY	120	-0.404169	2.95291e-14	1.14902e-11	-0.206919	-0.303605
TN_Th2_RNA	GSEA	REACTOME_ACTIVATION_OF_THE_MRNA_UPON_BINDING_OF_THE_CAP_BINDING_COMPLEX_AND_EIFS_AND_SUBSEQUENT_BINDING_TO_43S	52	0.592912	1.6226e-13	1.16425e-11	0.207962	0.210471
TN_Th2_protein	GOBP slim name	response to biotic stimulus	258	-0.271613	1.24483e-13	1.20334e-11	-0.180272	-0.0714519
TN_Th2_RNA	GSEA	HIRSCH_CELLULAR_TRANSFORMATION_SIGNATURE_UP	129	-0.378057	1.7558e-13	1.25095e-11	-0.246459	-0.12578
TN_IFNB_protein	GSEA	STRUCTURAL_MOLECULE_ACTIVITY	120	-0.397579	7.63527e-14	1.26633e-11	-0.0926553	-0.102388
TN_Th2_protein	GOBP slim name	multi-organism process	284	-0.257817	1.74717e-13	1.2667e-11	-0.159865	-0.0418482
TM_iTreg_RNA	GOBP slim name	nitrogen compound metabolic process	2388	-0.106108	4.38497e-13	1.27164e-11	-0.0571504	-0.0644405
TM_iTreg_RNA	GSEA	PUJANA_XPRSS_INT_NETWORK	148	-0.35671	1.05393e-13	1.28465e-11	-0.173715	-0.182326
TM_iTreg_protein	GSEA	TAKEDA_TARGETS_OF_NUP98_HOXA9_FUSION_10D_UP	61	0.552598	9.96038e-14	1.36175e-11	0.482304	0.470158
TN_IFNB_protein	GSEA	MORF_UBE2I	215	-0.298584	8.50321e-14	1.38753e-11	-0.0457895	-0.0595167
TN_Th2_RNA	GSEA	KIM_MYC_AMPLIFICATION_TARGETS_UP	109	0.409635	2.01753e-13	1.42737e-11	0.156573	0.157616
TN_Th2_RNA	GSEA	MORF_GNB1	273	0.261852	2.10469e-13	1.47869e-11	0.104291	0.0977568
TM_iTreg_protein	GSEA	KRIGE_RESPONSE_TO_TOSEDOSTAT_24HR_UP	373	0.228392	1.10221e-13	1.48681e-11	0.0996615	0.0758483
TM_iTreg_RNA	GSEA	GSE14000_UNSTIM_VS_16H_LPS_DC_TRANSLATED_RNA_DN	100	0.430893	1.28292e-13	1.54516e-11	0.270453	0.219638
TN_Th17_RNA	GSEA	GSE15750_DAY6_VS_DAY10_TRAF6KO_EFF_CD8_TCELL_UP	144	-0.368225	3.68144e-14	1.55188e-11	-0.259793	-0.264884
TN_Th17_RNA	GSEA	PUJANA_ATM_PCC_NETWORK	944	-0.153371	3.54846e-14	1.56086e-11	-0.141084	-0.124425
TM_Th1_RNA	GSEA	MORF_HDAC2	260	0.271945	9.43662e-14	1.56509e-11	0.0538464	0.0495324
TM_iTreg_protein	GSEA	GSE2706_2H_VS_8H_R848_STIM_DC_DN	89	0.457075	1.17712e-13	1.56697e-11	0.281299	0.224183
TN_Th1_RNA	GSEA	GNF2_MCM5	59	0.560378	1.14892e-13	1.57076e-11	0.170767	0.165726
TN_Th2_RNA	GSEA	GSE22886_UNSTIM_VS_IL2_STIM_NKCELL_DN	165	0.333526	2.30482e-13	1.60813e-11	0.154547	0.133618
TM_IFNB_RNA	GSEA	DACOSTA_UV_RESPONSE_VIA_ERCC3_DN	558	-0.192442	4.5303e-14	1.63689e-11	-0.0562989	-0.0442976
TN_Th2_RNA	GSEA	GSE17974_CTRL_VS_ACT_IL4_AND_ANTI_IL12_24H_CD4_TCELL_UP	64	-0.531107	2.40415e-13	1.66594e-11	-0.31137	-0.292309
TM_IFNB_RNA	GSEA	CHNG_MULTIPLE_MYELOMA_HYPERPLOID_UP	48	-0.631086	4.49414e-14	1.68397e-11	-0.292226	-0.348542
TM_iTreg_RNA	GSEA	MACROMOLECULE_BIOSYNTHETIC_PROCESS	183	-0.319921	1.42058e-13	1.69082e-11	-0.162408	-0.181657
TN_iTreg_RNA	GSEA	MENSE_HYPOXIA_UP	56	0.579365	7.5435e-14	1.69595e-11	0.403027	0.45896
TN_IFNB_RNA	GSEA	GSE36476_CTRL_VS_TSST_ACT_72H_MEMORY_CD4_TCELL_YOUNG_DN	160	0.339731	1.91019e-13	1.71021e-11	0.15251	0.175367
TM_iTreg_protein	GSEA	GSE14000_UNSTIM_VS_16H_LPS_DC_DN	113	0.405341	1.35554e-13	1.78104e-11	0.262299	0.207929
TM_IFNB_RNA	GSEA	REACTOME_FORMATION_OF_THE_TERNARY_COMPLEX_AND_SUBSEQUENTLY_THE_43S_COMPLEX	44	-0.657481	5.11434e-14	1.7842e-11	-0.316586	-0.359964
TN_Th2_RNA	GSEA	GCM_CSNK2B	92	0.443151	2.6336e-13	1.81252e-11	0.171476	0.165851
TN_Th2_RNA	GSEA	GSE22886_DAY1_VS_DAY7_MONOCYTE_IN_CULTURE_UP	108	-0.409328	2.69314e-13	1.84098e-11	-0.257819	-0.162579
TM_iTreg_RNA	GSEA	GSE18791_CTRL_VS_NEWCASTLE_VIRUS_DC_10H_DN	105	0.419144	1.56931e-13	1.84612e-11	0.211284	0.202432
TM_IFNB_RNA	GSEA	REACTOME_ACTIVATION_OF_THE_MRNA_UPON_BINDING_OF_THE_CAP_BINDING_COMPLEX_AND_EIFS_AND_SUBSEQUENT_BINDING_TO_43S	52	-0.604426	5.47961e-14	1.84791e-11	-0.290704	-0.346
TN_IFNB_RNA	GSEA	SONG_TARGETS_OF_IE86_CMV_PROTEIN	49	0.607859	2.09035e-13	1.8551e-11	0.279589	0.308891
TN_Th2_RNA	GSEA	REACTOME_METABOLISM_OF_RNA	233	0.281203	2.74752e-13	1.86555e-11	0.103356	0.109194
TN_Th1_RNA	GSEA	GSE3982_NKCELL_VS_TH2_DN	145	0.358437	1.40864e-13	1.90016e-11	0.124456	0.131168
TM_Th2_RNA	GSEA	GSE13485_PRE_VS_POST_YF17D_VACCINATION_PBMC_DN	121	-0.391102	1.52825e-13	1.9088e-11	-0.168546	-0.139008
TM_Th17_RNA	GOBP slim name	RNA processing	586	-0.178372	8.64825e-13	1.92923e-11	-0.0881455	-0.0951747
TN_IFNB_RNA	GSEA	RB_P107_DN.V1_UP	71	0.505301	2.20609e-13	1.94078e-11	0.207803	0.274011
TN_IFNB_RNA	GSEA	GNF2_BUB1B	48	0.613043	2.29979e-13	2.00578e-11	0.274628	0.291831
TM_iTreg_protein	GSEA	GSE18791_UNSTIM_VS_NEWCATSLE_VIRUS_DC_18H_DN	66	0.52709	1.57853e-13	2.04744e-11	0.432081	0.36266
TM_Th2_RNA	GSEA	GNF2_PTPRC	53	-0.586876	1.69443e-13	2.09056e-11	-0.15532	-0.155496
TM_iTreg_RNA	GSEA	PILON_KLF1_TARGETS_DN	1447	-0.125861	1.81509e-13	2.11072e-11	-0.0684689	-0.0848713
TN_Th1_RNA	GSEA	ZWANG_TRANSIENTLY_UP_BY_1ST_EGF_PULSE_ONLY	504	-0.197122	1.62682e-13	2.13747e-11	-0.0172301	-0.0201476
TN_Th1_RNA	GSEA	GSE24634_TEFF_VS_TCONV_DAY5_IN_CULTURE_DN	101	-0.427013	1.61535e-13	2.15033e-11	-0.105318	-0.103246
TN_IFNB_protein	GSEA	DANG_BOUND_BY_MYC	738	-0.166534	1.36013e-13	2.1842e-11	-0.00585432	-0.029395
TM_Th17_RNA	GSEA	GSE22886_NAIVE_TCELL_VS_DC_UP	148	-0.355483	1.27842e-13	2.19217e-11	-0.196357	-0.202763
TM_iTreg_RNA	GSEA	GSE2706_UNSTIM_VS_8H_R848_DC_DN	85	0.463259	1.96794e-13	2.26246e-11	0.310214	0.277643
TM_Th1_RNA	GSEA	GSE22886_NAIVE_CD4_TCELL_VS_12H_ACT_TH1_DN	165	0.336407	1.43413e-13	2.30304e-11	0.0744418	0.0650442
TM_Th1_RNA	GSEA	RODWELL_AGING_KIDNEY_UP	208	-0.300612	1.42928e-13	2.33226e-11	-0.0395201	-0.0555335
TN_IFNB_RNA	GSEA	HSIAO_HOUSEKEEPING_GENES	318	-0.242337	2.70651e-13	2.34032e-11	-0.0918952	-0.0690123
TM_Th17_protein	GSEA	TAKEDA_TARGETS_OF_NUP98_HOXA9_FUSION_10D_UP	61	0.549156	1.41333e-13	2.34403e-11	0.39718	0.416695
TN_Th2_RNA	GSEA	MODULE_171	55	-0.568518	3.5219e-13	2.3754e-11	-0.808735	-0.80229
TN_IFNB_RNA	GSEA	MACROMOLECULE_BIOSYNTHETIC_PROCESS	183	-0.316043	2.77792e-13	2.38171e-11	-0.117793	-0.133904
TM_Th1_RNA	GSEA	FLECHNER_BIOPSY_KIDNEY_TRANSPLANT_REJECTED_VS_OK_DN	307	0.24903	1.52107e-13	2.40448e-11	0.0631251	0.0622564
TN_IFNB_protein	GOBP slim name	nucleobase-containing compound metabolic process	2114	-0.107536	1.10862e-12	2.47308e-11	0.0286545	0.00287762
TN_IFNB_protein	GOBP slim name	cellular ketone metabolic process	417	-0.207064	1.28213e-12	2.47879e-11	-0.0264029	-0.0358309
TN_IFNB_protein	GOBP slim name	primary metabolic process	3788	-0.0998392	1.20913e-12	2.50462e-11	0.0392184	0.0138238
TM_Th17_protein	GOBP slim name	response to chemical stimulus	1183	0.130103	1.8231e-12	2.51761e-11	0.0646214	0.0225216
TN_Th2_RNA	GSEA	GSE17974_CTRL_VS_ACT_IL4_AND_ANTI_IL12_24H_CD4_TCELL_DN	152	0.343962	3.80444e-13	2.54898e-11	0.149969	0.130641
TM_Th1_RNA	GSEA	GSE22886_UNSTIM_VS_STIM_MEMORY_TCELL_DN	162	0.33855	1.65663e-13	2.57849e-11	0.0730054	0.0654361
TM_Th1_RNA	GSEA	LEE_DIFFERENTIATING_T_LYMPHOCYTE	140	-0.363316	1.72503e-13	2.64426e-11	-0.0719785	-0.0723252
TM_Th1_RNA	GSEA	FEVR_CTNNB1_TARGETS_DN	392	0.221071	1.83985e-13	2.77817e-11	0.0467167	0.0483166
TN_Th1_RNA	GSEA	RHEIN_ALL_GLUCOCORTICOID_THERAPY_DN	286	0.25594	2.17164e-13	2.81672e-11	0.0942885	0.101317
TM_iTreg_protein	GSEA	PUJANA_ATM_PCC_NETWORK	944	-0.148478	2.21937e-13	2.8422e-11	-0.0434718	-0.0764993
TM_Th1_RNA	GSEA	GSE10325_LUPUS_CD4_TCELL_VS_LUPUS_BCELL_UP	132	-0.373115	1.94845e-13	2.85688e-11	-0.0661764	-0.0649838
TM_Th2_RNA	GSEA	SMID_BREAST_CANCER_LUMINAL_B_DN	144	-0.356242	2.38224e-13	2.86918e-11	-0.104344	-0.106786
TM_Th1_RNA	GSEA	RHEIN_ALL_GLUCOCORTICOID_THERAPY_DN	286	0.256457	1.94384e-13	2.89203e-11	0.0579881	0.0505395
TM_Th2_RNA	GSEA	REACTOME_INTERFERON_ALPHA_BETA_SIGNALING	30	-0.773953	2.37677e-13	2.89708e-11	-0.305194	-0.308779
TN_IFNB_RNA	GSEA	PYEON_CANCER_HEAD_AND_NECK_VS_CERVICAL_UP	93	0.438697	3.41039e-13	2.8994e-11	0.214667	0.212465
TM_Th2_protein	GSEA	GSE14000_UNSTIM_VS_4H_LPS_DC_DN	99	-0.437469	7.21769e-14	2.92086e-11	-0.136214	-0.0894708
TN_Th1_RNA	GSEA	NAKAMURA_TUMOR_ZONE_PERIPHERAL_VS_CENTRAL_UP	161	0.337604	2.28182e-13	2.92217e-11	0.133712	0.132578
TM_iTreg_protein	GSEA	GSE10325_CD4_TCELL_VS_LUPUS_CD4_TCELL_DN	108	0.410478	2.31116e-13	2.92275e-11	0.341592	0.271485
TN_Th2_protein	GSEA	GSE1432_CTRL_VS_IFNG_6H_MICROGLIA_DN	128	-0.381206	1.36969e-13	3.01243e-11	-0.265888	-0.122761
TM_Th1_RNA	GSEA	CAIRO_HEPATOBLASTOMA_CLASSES_UP	489	0.198861	2.15956e-13	3.12119e-11	0.0400916	0.0446702
TN_iTreg_RNA	GSEA	MORF_SOD1	252	-0.274049	1.42148e-13	3.12634e-11	-0.177233	-0.170016
TN_IFNB_RNA	GSEA	GSE30962_ACUTE_VS_CHRONIC_LCMV_SECONDARY_INF_CD8_TCELL_DN	118	0.389465	3.76776e-13	3.17653e-11	0.202517	0.215324
TN_Th2_RNA	GSEA	REACTOME_CYTOKINE_SIGNALING_IN_IMMUNE_SYSTEM	165	-0.329052	4.77715e-13	3.17963e-11	-0.312	-0.117458
TN_Th1_RNA	GSEA	GSE15930_NAIVE_VS_48H_IN_VITRO_STIM_CD8_TCELL_DN	175	0.323582	2.51488e-13	3.18038e-11	0.109584	0.110834
TN_Th2_RNA	GSEA	REACTOME_INTERFERON_ALPHA_BETA_SIGNALING	30	-0.763516	4.94134e-13	3.26742e-11	-1.00983	-1.07709
TN_IFNB_RNA	GSEA	GSE10325_CD4_TCELL_VS_LUPUS_CD4_TCELL_DN	108	0.406435	3.95012e-13	3.30276e-11	0.242587	0.240266
TM_iTreg_protein	GSEA	BLUM_RESPONSE_TO_SALIRASIB_DN	232	-0.281977	2.64886e-13	3.30846e-11	-0.0947472	-0.120871
TN_IFNB_protein	GOBP slim name	organic acid metabolic process	406	-0.208129	1.86702e-12	3.38397e-11	-0.0275528	-0.0363361
TN_Th17_RNA	GSEA	MENSE_HYPOXIA_UP	56	0.578301	8.3739e-14	3.38875e-11	0.404067	0.444304
TN_Th17_protein	GSEA	FARMER_BREAST_CANCER_CLUSTER_1	31	-0.77573	8.43594e-14	3.41386e-11	-0.680697	-0.490814
TM_Th1_RNA	GSEA	MARTENS_BOUND_BY_PML_RARA_FUSION	256	-0.269382	2.41367e-13	3.4393e-11	-0.041862	-0.0422907
TN_Th17_protein	GSEA	DAUER_STAT3_TARGETS_DN	37	-0.709583	8.97967e-14	3.49413e-11	-0.549008	-0.531533
TM_Th2_protein	GSEA	GSE34205_HEALTHY_VS_FLU_INF_INFANT_PBMC_DN	114	-0.406436	9.13754e-14	3.55556e-11	-0.107924	-0.0473797
TM_Th17_protein	GSEA	DAUER_STAT3_TARGETS_DN	37	0.698312	2.18937e-13	3.57255e-11	0.498802	0.480276
TM_Th17_protein	GOBP slim name	cellular component movement	381	0.21272	2.79178e-12	3.68008e-11	0.111431	0.0762194
TN_IFNB_protein	GSEA	REACTOME_NONSENSE_MEDIATED_DECAY_ENHANCED_BY_THE_EXON_JUNCTION_COMPLEX	96	-0.434921	2.33116e-13	3.68506e-11	-0.0882841	-0.115571
TM_IFNB_protein	GSEA	GSE2706_R848_VS_R848_AND_LPS_2H_STIM_DC_DN	54	0.581735	1.65064e-13	3.8836e-11	0.432165	0.283293
TN_Th17_protein	GSEA	GNF2_ITGAL	39	-0.689424	1.04246e-13	3.90613e-11	-0.413228	-0.334449
TM_iTreg_RNA	GSEA	GSE13484_3H_UNSTIM_VS_YF17D_VACCINE_STIM_PBMC_DN	101	0.421154	3.43693e-13	3.9069e-11	0.209936	0.23197
TN_iTreg_RNA	GSEA	PENG_LEUCINE_DEPRIVATION_DN	166	-0.333898	1.84422e-13	3.96978e-11	-0.234632	-0.253531
TM_Th1_RNA	GSEA	MORF_RAD21	163	0.333948	2.97399e-13	4.12163e-11	0.0679638	0.0722683
TN_Th1_RNA	GSEA	KRIGE_RESPONSE_TO_TOSEDOSTAT_24HR_UP	373	-0.22387	3.31431e-13	4.13962e-11	-0.00172747	-0.0377103
TM_Th1_RNA	GSEA	BIDUS_METASTASIS_UP	156	0.341213	2.95805e-13	4.15648e-11	0.067261	0.0700137
TM_IFNB_protein	GSEA	GSE13485_DAY7_VS_DAY21_YF17D_VACCINE_PBMC_UP	110	0.408545	1.82466e-13	4.19547e-11	0.330446	0.195301
TN_Th2_RNA	GSEA	ZHENG_BOUND_BY_FOXP3	269	-0.258234	6.50417e-13	4.2729e-11	-0.173252	-0.0828462
TM_Th17_protein	GSEA	GSE14000_UNSTIM_VS_16H_LPS_DC_TRANSLATED_RNA_DN	100	0.424961	2.75333e-13	4.4215e-11	0.279448	0.229661
TM_Th2_RNA	GSEA	FARMER_BREAST_CANCER_CLUSTER_1	31	-0.755148	3.72175e-13	4.42976e-11	-0.310227	-0.303511
TM_Th2_RNA	GSEA	GSE2706_R848_VS_R848_AND_LPS_2H_STIM_DC_DN	54	-0.572924	3.79357e-13	4.46273e-11	-0.211493	-0.218571
TM_IFNB_protein	GSEA	REACTOME_TRANSLATION	132	-0.372843	2.02839e-13	4.56027e-11	-0.0876298	-0.0979435
TN_IFNB_RNA	GSEA	CROONQUIST_NRAS_SIGNALING_DN	60	0.539894	5.55285e-13	4.60477e-11	0.247987	0.277597
TN_Th1_RNA	GSEA	MODULE_244	150	0.346244	3.77647e-13	4.65933e-11	0.121174	0.114756
TN_IFNB_protein	GSEA	GSE17974_IL4_AND_ANTI_IL12_VS_UNTREATED_24H_ACT_CD4_TCELL_DN	60	0.546114	3.00614e-13	4.67894e-11	0.669342	0.466746
TM_iTreg_RNA	GSEA	MORF_FBL	132	-0.367921	4.16945e-13	4.68693e-11	-0.178342	-0.162797
TM_Th2_RNA	GSEA	GSE6269_FLU_VS_E_COLI_INF_PBMC_UP	117	-0.390584	4.04223e-13	4.70061e-11	-0.116948	-0.104078
TN_Th2_RNA	GSEA	SIGNAL_TRANSDUCTION	575	-0.180522	7.24513e-13	4.72896e-11	-0.101484	-0.0392156
TN_Th2_RNA	GSEA	GSE15930_NAIVE_VS_48H_IN_VITRO_STIM_IFNAB_CD8_TCELL_DN	163	0.328354	7.31805e-13	4.74594e-11	0.113738	0.113721
TM_Th2_RNA	GSEA	MARTENS_BOUND_BY_PML_RARA_FUSION	256	-0.266692	4.15309e-13	4.77464e-11	-0.0737473	-0.0498256
TM_iTreg_protein	GSEA	NUCLEOLUS	97	-0.428631	3.89157e-13	4.80135e-11	-0.136427	-0.161112
TM_Th17_protein	GSEA	PUJANA_BRCA_CENTERED_NETWORK	109	-0.406532	3.05441e-13	4.82835e-11	-0.154021	-0.14291
TM_Th17_RNA	GSEA	GSE13484_UNSTIM_VS_YF17D_VACCINE_STIM_PBMC_DN	106	0.412629	2.86921e-13	4.83797e-11	0.181625	0.199001
TN_Th1_RNA	GSEA	REACTOME_G1_S_TRANSITION	87	0.452072	3.97902e-13	4.85009e-11	0.145461	0.143678
TN_Th1_RNA	GSEA	GSE10325_LUPUS_CD4_TCELL_VS_LUPUS_BCELL_UP	132	-0.368127	4.04646e-13	4.87357e-11	-0.0732881	-0.090403
TM_Th2_protein	GSEA	BOSCO_INTERFERON_INDUCED_ANTIVIRAL_MODULE	51	-0.600494	1.36816e-13	4.94346e-11	-0.207232	-0.173257
TN_Th1_RNA	GSEA	GSE1460_INTRATHYMIC_T_PROGENITOR_VS_NAIVE_CD4_TCELL_ADULT_BLOOD_UP	146	0.350207	4.16653e-13	4.95915e-11	0.127995	0.128958
TM_Th2_protein	GSEA	SMID_BREAST_CANCER_NORMAL_LIKE_UP	167	-0.334816	1.34657e-13	5.04565e-11	-0.0759945	-0.074934
TM_Th2_RNA	GSEA	ZHANG_TLX_TARGETS_36HR_DN	155	0.33958	4.53346e-13	5.15337e-11	0.0518417	0.0472423
TM_Th17_protein	GOBP slim name	RNA catabolic process	188	-0.296094	4.09342e-12	5.16127e-11	-0.100292	-0.124436
TN_Th2_RNA	GSEA	GRAESSMANN_RESPONSE_TO_MC_AND_SERUM_DEPRIVATION_UP	77	-0.473853	8.02521e-13	5.17141e-11	-0.547084	-0.283164
TN_IFNB_RNA	GSEA	LEE_EARLY_T_LYMPHOCYTE_UP	65	0.517567	6.36421e-13	5.2347e-11	0.250447	0.242696
TM_Th2_RNA	GSEA	MODULE_436	49	-0.598437	4.86311e-13	5.46667e-11	-0.225993	-0.211752
TN_Th1_protein	GOBP slim name	nucleobase-containing compound metabolic process	2114	-0.109758	3.77665e-13	5.47615e-11	0.0216992	0.00879347
TM_Th1_RNA	GSEA	GSE9988_ANTI_TREM1_VS_VEHICLE_TREATED_MONOCYTES_DN	122	-0.382643	4.03989e-13	5.52319e-11	-0.0622632	-0.0598205
TM_IFNB_RNA	GSEA	GNF2_GLTSCR2	29	-0.791999	1.69303e-13	5.52529e-11	-0.378075	-0.398326
TM_iTreg_protein	GSEA	GSE16755_CTRL_VS_IFNA_TREATED_MAC_DN	100	0.42101	4.55281e-13	5.54949e-11	0.296678	0.211195
TM_Th2_RNA	GSEA	GSE10325_MYELOID_VS_LUPUS_MYELOID_DN	130	-0.369157	5.1964e-13	5.71434e-11	-0.133287	-0.100605
TM_Th2_RNA	GSEA	IMMUNE_SYSTEM_PROCESS	138	-0.358565	5.15511e-13	5.73124e-11	-0.0842147	-0.0965515
TN_IFNB_RNA	GSEA	CHICAS_RB1_TARGETS_GROWING	121	0.380128	7.10074e-13	5.74706e-11	0.174312	0.212465
TN_IFNB_RNA	GSEA	GNF2_CCNB2	53	0.571503	7.08137e-13	5.7776e-11	0.240722	0.250053
TM_Th17_protein	GSEA	GSE18791_CTRL_VS_NEWCASTLE_VIRUS_DC_4H_DN	85	0.457732	3.77873e-13	5.88144e-11	0.292403	0.227994
TN_Th17_protein	GSEA	GNF2_PTPRC	53	-0.587277	1.63162e-13	5.89541e-11	-0.318567	-0.303803
TN_Th1_RNA	GSEA	MORF_AATF	189	0.307533	5.184e-13	6.09843e-11	0.106372	0.102594
TN_Th2_protein	GSEA	GSE10325_MYELOID_VS_LUPUS_MYELOID_DN	130	-0.373348	2.83457e-13	6.10157e-11	-0.291474	-0.10476
TN_IFNB_RNA	GSEA	HOFFMANN_LARGE_TO_SMALL_PRE_BII_LYMPHOCYTE_UP	127	0.370612	7.72279e-13	6.20091e-11	0.16267	0.187408
TN_Th1_RNA	GSEA	TOYOTA_TARGETS_OF_MIR34B_AND_MIR34C	259	0.263935	5.361e-13	6.23417e-11	0.0959361	0.102766
TM_iTreg_RNA	GSEA	ZHANG_TLX_TARGETS_60HR_DN	214	-0.289021	5.71935e-13	6.35853e-11	-0.139718	-0.14605
TN_Th1_RNA	GOBP slim name	cell cycle	457	0.20251	4.3977e-13	6.37666e-11	0.0810611	0.083093
TN_Th1_RNA	GSEA	GSE36476_CTRL_VS_TSST_ACT_72H_MEMORY_CD4_TCELL_OLD_DN	166	0.327092	5.61078e-13	6.37801e-11	0.113722	0.123518
TN_Th1_RNA	GSEA	REACTOME_MITOTIC_G1_G1_S_PHASES	103	0.413376	5.555e-13	6.38636e-11	0.14022	0.134725
TM_Th17_RNA	GSEA	MUELLER_PLURINET	232	-0.279981	3.88812e-13	6.44855e-11	-0.116522	-0.131463
TN_Th1_RNA	GSEA	GSE22886_NAIVE_CD4_TCELL_VS_12H_ACT_TH1_DN	165	0.327867	5.78545e-13	6.50349e-11	0.123766	0.122014
TN_Th1_protein	GOBP slim name	cellular nitrogen compound metabolic process	2340	-0.107932	2.25928e-13	6.55192e-11	0.0240237	0.00992325
TN_Th2_RNA	GOBP slim name	mitochondrial translation	93	0.41596	5.20202e-12	6.55907e-11	0.172325	0.146787
TN_IFNB_RNA	GSEA	MODULE_125	41	0.647333	8.23591e-13	6.56084e-11	0.281061	0.319189
TN_Th1_RNA	GSEA	GNF2_RRM1	82	0.461872	6.0189e-13	6.69156e-11	0.141838	0.146911
TM_Th1_RNA	GSEA	GNF2_ITGB2	41	-0.653531	4.98529e-13	6.72482e-11	-0.177471	-0.159073
TM_IFNB_RNA	GSEA	MODULE_29	26	-0.832774	2.13088e-13	6.73692e-11	-0.395213	-0.417061
TN_Th2_protein	GSEA	SANA_RESPONSE_TO_IFNG_UP	36	-0.702974	3.19976e-13	6.74416e-11	-0.627739	-0.631784
TN_Th2_protein	GSEA	GSE6269_FLU_VS_STREP_PNEUMO_INF_PBMC_UP	122	-0.384138	3.27544e-13	6.76279e-11	-0.323408	-0.116838
TN_IFNB_protein	GSEA	MARTENS_TRETINOIN_RESPONSE_DN	445	-0.204964	4.47368e-13	6.85761e-11	-0.0155034	-0.0422269
TN_IFNB_protein	GSEA	GCM_NPM1	108	-0.405372	4.54411e-13	6.8616e-11	-0.0813738	-0.0884622
TN_Th2_RNA	GSEA	MORF_RFC4	139	0.352333	1.07327e-12	6.87231e-11	0.13107	0.141756
TN_Th2_RNA	GSEA	MORF_DEK	243	0.268501	1.08759e-12	6.9202e-11	0.103528	0.0988254
TM_iTreg_RNA	GSEA	TAKEDA_TARGETS_OF_NUP98_HOXA9_FUSION_3D_UP	67	0.509951	6.30384e-13	6.93217e-11	0.2942	0.367273
TN_iTreg_RNA	GSEA	GSE15750_DAY6_VS_DAY10_TRAF6KO_EFF_CD8_TCELL_UP	144	-0.354041	3.33521e-13	7.02965e-11	-0.211663	-0.229976
TN_Th2_RNA	GSEA	GSE14000_TRANSLATED_RNA_VS_MRNA_DC_DN	99	0.415908	1.11912e-12	7.07631e-11	0.199075	0.146657
TN_Th17_RNA	GSEA	GSE18791_UNSTIM_VS_NEWCATSLE_VIRUS_DC_6H_DN	108	-0.411901	1.91126e-13	7.43702e-11	-0.386124	-0.309069
TM_IFNB_RNA	GSEA	MORF_JUND	55	-0.572403	2.43468e-13	7.46414e-11	-0.286588	-0.397542
TM_Th1_RNA	GSEA	SENESE_HDAC1_TARGETS_UP	245	0.270839	5.62355e-13	7.48598e-11	0.0801526	0.0580977
TN_iTreg_RNA	GSEA	GSE22886_UNSTIM_VS_IL15_STIM_NKCELL_DN	172	-0.324106	3.63512e-13	7.50541e-11	-0.228727	-0.23365
TN_Th1_RNA	GSEA	REACTOME_PEPTIDE_CHAIN_ELONGATION	76	-0.478093	7.06042e-13	7.76416e-11	-0.0611207	-0.0644686
TN_Th2_RNA	GSEA	DEURIG_T_CELL_PROLYMPHOCYTIC_LEUKEMIA_DN	197	-0.296405	1.24216e-12	7.80553e-11	-0.208098	-0.107251
TN_Th2_protein	GSEA	GSE34205_HEALTHY_VS_FLU_INF_INFANT_PBMC_DN	114	-0.395911	3.8765e-13	7.84371e-11	-0.312499	-0.109665
TN_IFNB_RNA	GSEA	MORI_IMMATURE_B_LYMPHOCYTE_DN	73	0.484429	1.00387e-12	7.9345e-11	0.226557	0.221029
TM_iTreg_RNA	GSEA	MUELLER_PLURINET	232	-0.27667	7.30717e-13	7.9491e-11	-0.131431	-0.14429
TM_Th2_RNA	GSEA	HELLER_SILENCED_BY_METHYLATION_UP	104	-0.409122	7.45597e-13	8.11098e-11	-0.121784	-0.135723
TN_IFNB_RNA	GSEA	GOLDRATH_ANTIGEN_RESPONSE	230	0.275788	1.07254e-12	8.41154e-11	0.147459	0.148584
TM_Th2_protein	GSEA	GSE17974_IL4_AND_ANTI_IL12_VS_UNTREATED_48H_ACT_CD4_TCELL_DN	78	-0.481489	2.43071e-13	8.47981e-11	-0.128968	-0.130905
TM_Th17_protein	GOBP slim name	mitochondrial translation	93	-0.413385	7.0204e-12	8.48299e-11	-0.14455	-0.149225
TN_Th2_RNA	GSEA	GSE2706_UNSTIM_VS_2H_LPS_DC_DN	73	-0.481495	1.37261e-12	8.57202e-11	-0.419227	-0.278141
TM_Th17_RNA	GSEA	MORF_BUB3	261	-0.26302	5.29905e-13	8.64685e-11	-0.113078	-0.133355
TN_Th2_RNA	GSEA	MORF_ACP1	196	0.296466	1.39509e-12	8.65896e-11	0.116656	0.11605
TM_Th1_RNA	GSEA	GSE17974_0H_VS_4H_IN_VITRO_ACT_CD4_TCELL_UP	72	-0.49169	6.5918e-13	8.66094e-11	-0.0977558	-0.0955331
TM_Th1_RNA	GSEA	SHEDDEN_LUNG_CANCER_POOR_SURVIVAL_A6	321	0.237207	6.69353e-13	8.68186e-11	0.05361	0.046618
TN_Th1_protein	GOBP slim name	cell cycle	457	-0.199668	9.25926e-13	8.95062e-11	0.00132577	-0.0285551
TN_Th2_RNA	GOBP slim name	tRNA metabolic process	122	0.361271	7.43435e-12	8.98317e-11	0.137561	0.134211
TM_Th2_RNA	GSEA	KRIEG_HYPOXIA_NOT_VIA_KDM3A	374	-0.219725	8.356e-13	8.99337e-11	-0.0546185	-0.0554007
TN_Th2_RNA	GSEA	SEITZ_NEOPLASTIC_TRANSFORMATION_BY_8P_DELETION_UP	32	-0.723938	1.48412e-12	9.1554e-11	-0.982233	-1.16885
TM_IFNB_protein	GSEA	REACTOME_SRP_DEPENDENT_COTRANSLATIONAL_PROTEIN_TARGETING_TO_MEMBRANE	97	-0.42798	4.22212e-13	9.28591e-11	-0.0998806	-0.110918
TN_Th17_RNA	GSEA	GSE24634_TEFF_VS_TCONV_DAY7_IN_CULTURE_UP	155	-0.343081	2.60797e-13	9.42314e-11	-0.28057	-0.252054
TN_Th17_protein	GSEA	GSE24634_IL4_VS_CTRL_TREATED_NAIVE_CD4_TCELL_DAY5_DN	114	-0.398532	2.71399e-13	9.46808e-11	-0.240217	-0.197546
TN_Th2_RNA	GSEA	GSE22886_DAY0_VS_DAY7_MONOCYTE_IN_CULTURE_UP	116	-0.382258	1.55346e-12	9.52503e-11	-0.283911	-0.134587
TM_Th17_protein	GSEA	GSE2706_UNSTIM_VS_8H_R848_DC_DN	85	0.453447	6.23421e-13	9.55629e-11	0.284392	0.222605
TM_IFNB_protein	GSEA	MODULE_84	204	0.297205	4.44386e-13	9.56564e-11	0.204218	0.143941
TN_Th17_RNA	GSEA	SANA_RESPONSE_TO_IFNG_UP	36	-0.7059	2.55398e-13	9.56985e-11	-0.754819	-0.699603
TN_iTreg_RNA	GSEA	GSE37416_CTRL_VS_3H_F_TULARENSIS_LVS_NEUTROPHIL_DN	92	0.437998	4.94195e-13	9.99955e-11	0.250028	0.217412
TM_Th17_protein	GSEA	WANG_RESPONSE_TO_GSK3_INHIBITOR_SB216763_DN	239	-0.273206	6.67153e-13	1.0074e-10	-0.107695	-0.140313
TM_Th2_RNA	GSEA	GSE26495_NAIVE_VS_PD1LOW_CD8_TCELL_DN	100	-0.415197	9.46433e-13	1.0079e-10	-0.134529	-0.123812
TN_Th2_RNA	GSEA	RADAEVA_RESPONSE_TO_IFNA1_UP	32	-0.722173	1.68045e-12	1.02416e-10	-0.911998	-0.848553
TM_Th17_RNA	GOBP slim name	metabolic process	4213	-0.0991608	5.10771e-12	1.05802e-10	-0.0338741	-0.0492038
TN_IFNB_RNA	GSEA	GSE36476_CTRL_VS_TSST_ACT_40H_MEMORY_CD4_TCELL_OLD_DN	164	0.323437	1.37011e-12	1.06626e-10	0.146644	0.145905
TM_IFNB_protein	GSEA	PUJANA_BRCA1_PCC_NETWORK	1209	-0.132219	5.06682e-13	1.06794e-10	-0.0181252	-0.0295727
TM_Th2_RNA	GSEA	NUYTTEN_EZH2_TARGETS_UP	459	-0.19877	1.05296e-12	1.10967e-10	-0.0676096	-0.0399941
TN_Th2_protein	GSEA	GSE13484_3H_UNSTIM_VS_YF17D_VACCINE_STIM_PBMC_DN	101	-0.417309	5.60969e-13	1.11281e-10	-0.248115	-0.137681
TN_IFNB_RNA	GSEA	KAUFFMANN_DNA_REPAIR_GENES	169	0.318371	1.45285e-12	1.12202e-10	0.148281	0.143872
TM_Th2_protein	GSEA	SANA_RESPONSE_TO_IFNG_UP	36	-0.702426	3.3373e-13	1.12545e-10	-0.189143	-0.174005
TM_Th1_RNA	GSEA	GSE22886_NAIVE_CD4_TCELL_VS_12H_ACT_TH1_UP	108	-0.4003	8.82375e-13	1.13e-10	-0.0725847	-0.0644346
TN_IFNB_RNA	GSEA	GSE18791_CTRL_VS_NEWCASTLE_VIRUS_DC_10H_DN	105	0.401651	1.51522e-12	1.16133e-10	0.231049	0.18126
TM_Th1_RNA	GSEA	GSE22886_NAIVE_TCELL_VS_DC_UP	148	-0.342619	9.31364e-13	1.17783e-10	-0.0602319	-0.0517347
TN_IFNB_RNA	GSEA	MODULE_29	26	-0.801822	1.57756e-12	1.20001e-10	-0.369481	-0.402754
TN_Th2_protein	GSEA	GSE14000_UNSTIM_VS_16H_LPS_DC_DN	113	-0.394103	6.22649e-13	1.21141e-10	-0.23473	-0.101206
TM_iTreg_protein	GOBP slim name	cellular component disassembly	294	-0.235691	7.54545e-12	1.21566e-10	-0.0497742	-0.124668
TM_Th17_protein	GSEA	REACTOME_METABOLISM_OF_PROTEINS	292	-0.2472	8.1919e-13	1.21879e-10	-0.0716452	-0.109606
TN_Th2_protein	GSEA	SANA_TNF_SIGNALING_UP	38	-0.675419	6.43668e-13	1.22868e-10	-0.68749	-0.546825
TN_Th2_RNA	GSEA	CELLULAR_BIOSYNTHETIC_PROCESS	190	0.298667	2.06213e-12	1.24926e-10	0.115638	0.133911
TN_iTreg_RNA	GSEA	MORF_FEN1	62	-0.529702	6.44138e-13	1.25322e-10	-0.316961	-0.291925
TN_iTreg_RNA	GSEA	GNF2_SMC4L1	79	-0.46994	6.37721e-13	1.26506e-10	-0.274295	-0.257676
TN_Th1_RNA	GSEA	MORF_FBL	132	0.360735	1.1744e-12	1.27757e-10	0.122309	0.116536
TN_Th2_RNA	GSEA	REACTOME_FORMATION_OF_THE_TERNARY_COMPLEX_AND_SUBSEQUENTLY_THE_43S_COMPLEX	44	0.613533	2.12985e-12	1.2826e-10	0.212163	0.210471
TN_iTreg_protein	GSEA	WONG_MITOCHONDRIA_GENE_MODULE	187	-0.322341	5.11146e-14	1.29282e-10	-0.0971852	-0.114887
TM_IFNB_protein	GSEA	MORF_TPT1	93	-0.433702	6.28019e-13	1.29667e-10	-0.103315	-0.110918
TM_Th2_protein	GSEA	GSE18791_CTRL_VS_NEWCASTLE_VIRUS_DC_12H_DN	80	-0.471128	4.00786e-13	1.30799e-10	-0.144835	-0.106187
TM_Th2_RNA	GOBP slim name	response to biotic stimulus	258	-0.26173	9.18301e-13	1.33154e-10	-0.0911286	-0.0646585
TN_iTreg_RNA	GSEA	MARTENS_TRETINOIN_RESPONSE_DN	445	-0.203245	6.98743e-13	1.33381e-10	-0.136514	-0.133962
TN_Th2_protein	GSEA	GSE24634_IL4_VS_CTRL_TREATED_NAIVE_CD4_TCELL_DAY3_DN	110	-0.39831	7.14386e-13	1.33841e-10	-0.310965	-0.162287
TN_Th2_RNA	GSEA	GSE6269_HEALTHY_VS_FLU_INF_PBMC_DN	100	-0.408231	2.24542e-12	1.3442e-10	-0.45036	-0.153126
TN_Th1_RNA	GSEA	MORF_PCNA	80	0.460965	1.25845e-12	1.35444e-10	0.140662	0.15185
TN_IFNB_RNA	GSEA	VANTVEER_BREAST_CANCER_METASTASIS_DN	72	0.482247	1.79434e-12	1.35473e-10	0.224663	0.258805
TM_IFNB_protein	GSEA	GSE14000_UNSTIM_VS_16H_LPS_DC_TRANSLATED_RNA_DN	100	0.417944	6.70572e-13	1.35684e-10	0.34985	0.19452
TN_Th2_protein	GSEA	GSE16755_CTRL_VS_IFNA_TREATED_MAC_DN	100	-0.417095	7.46082e-13	1.37238e-10	-0.300428	-0.229489
TN_Th2_RNA	GOBP slim name	RNA processing	586	0.169166	1.1899e-11	1.38029e-10	0.0589799	0.0713825
TM_iTreg_RNA	GSEA	GCM_APEX1	109	-0.395584	1.2879e-12	1.38614e-10	-0.194982	-0.182311
TN_Th17_protein	GSEA	GSE18791_CTRL_VS_NEWCASTLE_VIRUS_DC_12H_DN	80	-0.47088	4.12255e-13	1.39026e-10	-0.326686	-0.275207
TN_IFNB_protein	GSEA	MORF_ANP32B	182	-0.309589	9.57069e-13	1.42392e-10	-0.05196	-0.0557178
TM_Th17_protein	GSEA	GCM_TPT1	65	-0.513362	9.7491e-13	1.42944e-10	-0.170878	-0.172946
TM_iTreg_RNA	GOBP slim name	metabolic process	4213	-0.0990358	5.43031e-12	1.43163e-10	-0.039787	-0.0561237
TN_iTreg_RNA	GSEA	CHANG_CYCLING_GENES	100	-0.416715	7.82557e-13	1.46614e-10	-0.242537	-0.241425
TM_IFNB_RNA	GSEA	GCM_NPM1	108	-0.404714	4.95497e-13	1.47439e-10	-0.196996	-0.146161
TM_iTreg_protein	GSEA	GSE18791_CTRL_VS_NEWCASTLE_VIRUS_DC_16H_DN	72	0.485834	1.22937e-12	1.48065e-10	0.415338	0.379283
TN_Th1_RNA	GSEA	GSE22886_UNSTIM_VS_STIM_MEMORY_TCELL_DN	162	0.325239	1.40058e-12	1.49154e-10	0.116943	0.119315
TN_IFNB_protein	GSEA	MOOTHA_MITOCHONDRIA	346	-0.227082	1.0185e-12	1.49335e-10	-0.0233257	-0.0390136
TM_Th17_protein	GSEA	GSE13484_3H_UNSTIM_VS_YF17D_VACCINE_STIM_PBMC_DN	101	0.412327	1.05174e-12	1.52006e-10	0.229095	0.222605
TN_iTreg_RNA	GSEA	HORIUCHI_WTAP_TARGETS_DN	218	-0.284391	8.3444e-13	1.53491e-10	-0.17943	-0.189085
TN_Th2_RNA	GSEA	MODULE_151	265	0.253193	2.58423e-12	1.53792e-10	0.0864921	0.11632
TN_Th1_RNA	GSEA	MODULE_8	289	0.245655	1.4611e-12	1.53979e-10	0.105545	0.104332
TM_Th17_protein	GSEA	GRAESSMANN_APOPTOSIS_BY_DOXORUBICIN_UP	542	0.184015	1.08495e-12	1.54598e-10	0.0897418	0.0473161
TN_IFNB_RNA	GSEA	GSE6269_FLU_VS_STREP_AUREUS_INF_PBMC_UP	117	0.378512	2.0664e-12	1.54858e-10	0.199221	0.174858
TM_iTreg_protein	GSEA	ORGANELLE_LUMEN	355	-0.223147	1.34083e-12	1.55922e-10	-0.0772872	-0.0974076
TN_Th2_RNA	GSEA	GSE10325_LUPUS_CD4_TCELL_VS_LUPUS_BCELL_UP	132	-0.355015	2.64081e-12	1.5624e-10	-0.219095	-0.187561
TN_Th17_RNA	GSEA	SMID_BREAST_CANCER_NORMAL_LIKE_UP	167	-0.327485	4.50483e-13	1.57156e-10	-0.404757	-0.311808
TM_iTreg_protein	GSEA	MEMBRANE_ENCLOSED_LUMEN	355	-0.223147	1.34083e-12	1.57735e-10	-0.0772872	-0.0974076
TM_iTreg_protein	GSEA	GSE2706_UNSTIM_VS_8H_LPS_AND_R848_DC_DN	82	0.454823	1.33944e-12	1.59425e-10	0.339657	0.242809
TN_Th2_protein	GSEA	GSE13485_DAY7_VS_DAY21_YF17D_VACCINE_PBMC_UP	110	-0.39663	8.90875e-13	1.60946e-10	-0.372894	-0.202856
TM_IFNB_protein	GSEA	GSE10325_MYELOID_VS_LUPUS_MYELOID_DN	130	0.365556	8.70255e-13	1.6612e-10	0.272423	0.104391
TM_IFNB_protein	GSEA	WALLACE_PROSTATE_CANCER_RACE_UP	129	0.367013	8.6163e-13	1.67637e-10	0.288293	0.18493
TM_IFNB_protein	GSEA	GSE13485_CTRL_VS_DAY3_YF17D_VACCINE_PBMC_DN	98	0.420246	8.46958e-13	1.68013e-10	0.417546	0.307153
TN_Th17_protein	GSEA	GSE18791_CTRL_VS_NEWCASTLE_VIRUS_DC_6H_DN	121	-0.382298	5.2585e-13	1.71614e-10	-0.269271	-0.186487
TN_IFNB_RNA	GSEA	GSE6269_FLU_VS_STREP_PNEUMO_INF_PBMC_UP	122	0.36997	2.31667e-12	1.72337e-10	0.196272	0.163091
TM_IFNB_protein	GSEA	GSE34205_RSV_VS_FLU_INF_INFANT_PBMC_DN	102	0.411316	9.28859e-13	1.74024e-10	0.275954	0.123627
TM_IFNB_RNA	GOBP slim name	translation	257	-0.258684	1.84192e-12	1.78053e-10	-0.121081	-0.0602842
TN_Th2_RNA	GSEA	FLECHNER_BIOPSY_KIDNEY_TRANSPLANT_REJECTED_VS_OK_DN	307	0.235149	3.08888e-12	1.81687e-10	0.117953	0.0973467
TN_iTreg_RNA	GSEA	ELVIDGE_HYPOXIA_BY_DMOG_DN	35	-0.697314	1.02953e-12	1.85995e-10	-0.485212	-0.47633
TM_Th1_RNA	GSEA	MANALO_HYPOXIA_DN	232	0.272881	1.49131e-12	1.86266e-10	0.0567011	0.0574984
TM_iTreg_RNA	GSEA	TRANSLATION	128	-0.363367	1.75122e-12	1.86495e-10	-0.183935	-0.238567
TM_Th2_RNA	GSEA	FULCHER_INFLAMMATORY_RESPONSE_LECTIN_VS_LPS_DN	230	-0.272998	1.80411e-12	1.88167e-10	-0.0950717	-0.0593815
TM_IFNB_protein	GSEA	REACTOME_NONSENSE_MEDIATED_DECAY_ENHANCED_BY_THE_EXON_JUNCTION_COMPLEX	96	-0.422831	1.04413e-12	1.92064e-10	-0.0970798	-0.113907
TN_Th1_RNA	GSEA	GSE12366_GC_VS_MEMORY_BCELL_UP	110	0.390978	1.86058e-12	1.94057e-10	0.142309	0.147895
TN_Th2_RNA	GSEA	MODULE_345	45	-0.60131	3.33027e-12	1.94753e-10	-0.821874	-0.821224
TN_Th2_RNA	GSEA	GSE22886_UNSTIM_VS_IL15_STIM_NKCELL_DN	172	0.310439	3.35477e-12	1.95058e-10	0.132169	0.124162
TM_Th17_protein	GSEA	TGANTCA_V$AP1_C	376	0.216962	1.41075e-12	1.9823e-10	0.108048	0.0518647
TN_Th1_RNA	GSEA	MORF_HDAC1	234	0.270375	1.93044e-12	1.99288e-10	0.0931622	0.0974199
TN_IFNB_RNA	GSEA	GNF2_FBL	140	-0.344691	2.73318e-12	2.01837e-10	-0.140683	-0.0931551
TN_IFNB_protein	GSEA	REACTOME_RESPIRATORY_ELECTRON_TRANSPORT_ATP_SYNTHESIS_BY_CHEMIOSMOTIC_COUPLING_AND_HEAT_PRODUCTION_BY_UNCOUPLING_PROTEINS_	71	-0.487705	1.43924e-12	2.08012e-10	-0.11322	-0.113154
TM_iTreg_RNA	GSEA	BENPORATH_ES_1	208	-0.286077	1.97728e-12	2.08376e-10	-0.145558	-0.159823
TM_iTreg_RNA	GSEA	MORF_ACP1	196	-0.294338	2.01142e-12	2.09789e-10	-0.145992	-0.144144
TM_iTreg_protein	GSEA	KIM_MYC_AMPLIFICATION_TARGETS_UP	109	-0.39279	1.84824e-12	2.12485e-10	-0.140851	-0.16504
TN_IFNB_RNA	GSEA	FUJII_YBX1_TARGETS_DN	133	0.353033	2.90268e-12	2.128e-10	0.157384	0.197326
TN_Th2_RNA	GSEA	ZHONG_RESPONSE_TO_AZACITIDINE_AND_TSA_UP	74	-0.468928	3.69374e-12	2.1354e-10	-0.266023	-0.15825
TN_Th17_protein	GSEA	GSE18791_UNSTIM_VS_NEWCATSLE_VIRUS_DC_18H_DN	66	-0.51302	6.80201e-13	2.1505e-10	-0.447131	-0.329496
TN_Th2_RNA	GSEA	DEBIASI_APOPTOSIS_BY_REOVIRUS_INFECTION_UP	196	-0.290683	3.74834e-12	2.15466e-10	-0.228194	-0.0795431
TN_Th1_RNA	GSEA	MODULE_16	288	0.244241	2.12929e-12	2.17596e-10	0.0981569	0.104466
TN_Th2_RNA	GSEA	GSE30083_SP2_VS_SP4_THYMOCYTE_DN	83	-0.442745	3.82958e-12	2.18892e-10	-0.472818	-0.271037
TM_Th1_RNA	GSEA	GNF2_RAN	78	0.463584	1.78442e-12	2.20158e-10	0.0864588	0.0919851
TM_Th2_RNA	GSEA	SIGNAL_TRANSDUCTION	575	-0.176758	2.13897e-12	2.20816e-10	-0.0479959	-0.0373549
TM_Th2_protein	GSEA	GSE18791_CTRL_VS_NEWCASTLE_VIRUS_DC_16H_DN	72	-0.490813	7.24007e-13	2.28899e-10	-0.161567	-0.130198
TN_IFNB_RNA	GSEA	FERREIRA_EWINGS_SARCOMA_UNSTABLE_VS_STABLE_UP	117	0.375307	3.16013e-12	2.30008e-10	0.186191	0.175577
TN_Th2_RNA	GSEA	GSE6269_FLU_VS_E_COLI_INF_PBMC_UP	117	-0.373396	4.06477e-12	2.3103e-10	-0.354801	-0.127503
TM_Th2_RNA	GSEA	LI_INDUCED_T_TO_NATURAL_KILLER_UP	148	-0.336712	2.26377e-12	2.31339e-10	-0.0984907	-0.0949304
TN_IFNB_RNA	GSEA	WALLACE_PROSTATE_CANCER_RACE_UP	129	0.357651	3.20166e-12	2.31366e-10	0.225189	0.175501
TN_iTreg_RNA	GSEA	BUYTAERT_PHOTODYNAMIC_THERAPY_STRESS_DN	335	-0.229426	1.32034e-12	2.34349e-10	-0.153272	-0.176996
TN_Th2_protein	GSEA	GSE360_L_DONOVANI_VS_M_TUBERCULOSIS_DC_DN	102	-0.408444	1.33337e-12	2.36662e-10	-0.282917	-0.0769685
TM_Th2_RNA	GSEA	GSE17974_IL4_AND_ANTI_IL12_VS_UNTREATED_48H_ACT_CD4_TCELL_UP	66	0.500696	2.36958e-12	2.39731e-10	0.23521	0.109281
TN_Th2_RNA	GSEA	ZHOU_INFLAMMATORY_RESPONSE_LPS_UP	95	-0.41326	4.28463e-12	2.42165e-10	-0.390965	-0.194049
TM_Th1_RNA	GSEA	GSE3982_MEMORY_CD4_TCELL_VS_TH1_DN	150	0.335332	2.0005e-12	2.43845e-10	0.0956279	0.0672205
TN_Th1_RNA	GSEA	GSE3982_NKCELL_VS_TH1_DN	146	0.338485	2.42835e-12	2.45676e-10	0.133142	0.122627
TM_Th2_RNA	GSEA	GSE22886_DAY0_VS_DAY7_MONOCYTE_IN_CULTURE_UP	116	-0.378761	2.47072e-12	2.47488e-10	-0.11178	-0.0838483
TM_Th17_protein	GSEA	MITOCHONDRION	264	-0.25551	1.79043e-12	2.48135e-10	-0.0873893	-0.112762
TM_Th1_RNA	GSEA	GSE18791_CTRL_VS_NEWCASTLE_VIRUS_DC_6H_DN	121	-0.372315	2.06618e-12	2.48852e-10	-0.0779892	-0.0751136
TN_Th17_RNA	GSEA	SOTIRIOU_BREAST_CANCER_GRADE_1_VS_3_UP	119	-0.382907	7.44399e-13	2.51036e-10	-0.249358	-0.252054
TN_Th1_RNA	GSEA	KEGG_RIBOSOME	78	-0.460464	2.50686e-12	2.51108e-10	-0.0579716	-0.0644686
TM_iTreg_RNA	GSEA	MORF_BUB3	261	-0.255352	2.4348e-12	2.51356e-10	-0.126362	-0.126584
TM_Th2_protein	GSEA	GSE18791_CTRL_VS_NEWCASTLE_VIRUS_DC_10H_DN	105	-0.406455	8.20453e-13	2.51531e-10	-0.113815	-0.0708236
TM_Th1_RNA	GSEA	TARTE_PLASMA_CELL_VS_PLASMABLAST_DN	261	0.255958	2.16213e-12	2.54352e-10	0.0563197	0.0572925
TN_Th1_RNA	GSEA	SARRIO_EPITHELIAL_MESENCHYMAL_TRANSITION_UP	115	0.380054	2.57769e-12	2.55672e-10	0.126027	0.127229
TM_Th1_RNA	GSEA	GSE1460_CD4_THYMOCYTE_VS_NAIVE_CD4_TCELL_ADULT_BLOOD_DN	110	-0.389861	2.14945e-12	2.55835e-10	-0.0738729	-0.059716
TN_Th2_protein	GSEA	GSE14000_UNSTIM_VS_16H_LPS_DC_TRANSLATED_RNA_DN	100	-0.411606	1.48012e-12	2.58179e-10	-0.383342	-0.229501
TM_IFNB_RNA	GOBP slim name	translational initiation	193	-0.297244	1.78716e-12	2.59138e-10	-0.143894	-0.0872101
TN_Th2_RNA	GSEA	STAMBOLSKY_TARGETS_OF_MUTATED_TP53_DN	29	-0.743042	4.66538e-12	2.62221e-10	-0.95775	-0.821944
TN_IFNB_protein	GSEA	GSE22886_CTRL_VS_LPS_24H_DC_DN	119	0.376013	1.89617e-12	2.7019e-10	0.396385	0.204639
TN_Th17_protein	GSEA	TAKEDA_TARGETS_OF_NUP98_HOXA9_FUSION_8D_UP	48	-0.597765	8.84279e-13	2.71099e-10	-0.478593	-0.564588
TM_IFNB_RNA	GSEA	GSE9006_TYPE_1_VS_TYPE_2_DIABETES_PBMC_AT_DX_UP	165	0.324681	9.64967e-13	2.71183e-10	0.119738	0.136465
TM_IFNB_RNA	GSEA	BLUM_RESPONSE_TO_SALIRASIB_UP	158	-0.331742	9.46805e-13	2.73681e-10	-0.123252	-0.104243
TN_iTreg_RNA	GSEA	NUYTTEN_EZH2_TARGETS_DN	601	-0.174242	1.60333e-12	2.7967e-10	-0.127657	-0.129597
TM_Th2_RNA	GSEA	NUYTTEN_EZH2_TARGETS_DN	601	0.172217	2.88699e-12	2.8635e-10	0.0231011	0.0177779
TM_IFNB_RNA	GSEA	GSE13485_CTRL_VS_DAY7_YF17D_VACCINE_PBMC_UP	67	-0.504935	1.05618e-12	2.88794e-10	-0.219207	-0.223171
TN_IFNB_RNA	GSEA	MODULE_198	224	0.272025	4.07268e-12	2.92222e-10	0.12881	0.116259
TN_Th1_RNA	GSEA	GSE24634_TEFF_VS_TCONV_DAY3_IN_CULTURE_UP	158	0.324291	3.00033e-12	2.94702e-10	0.121176	0.119889
TN_Th1_RNA	GSEA	GSE3982_EFF_MEMORY_CD4_TCELL_VS_TH1_DN	133	0.352717	3.0349e-12	2.95232e-10	0.131822	0.139925
TN_iTreg_RNA	GSEA	GSE37416_0H_VS_24H_F_TULARENSIS_LVS_NEUTROPHIL_DN	118	0.378119	1.763e-12	2.97271e-10	0.191708	0.160616
TN_Th1_RNA	GSEA	GNF2_EIF3S6	110	-0.386997	3.10638e-12	2.99307e-10	-0.0448726	-0.0546416
TM_Th1_RNA	GSEA	BOYAULT_LIVER_CANCER_SUBCLASS_G3_UP	154	0.329389	2.57443e-12	2.99374e-10	0.066432	0.0715975
TN_iTreg_RNA	GSEA	BENPORATH_ES_1	208	-0.286747	1.75645e-12	3.01186e-10	-0.198644	-0.1865
TM_iTreg_RNA	GOBP slim name	nucleobase-containing compound metabolic process	2114	-0.102371	1.24836e-11	3.01688e-10	-0.0576128	-0.0644405
TM_Th17_RNA	GSEA	KINSEY_TARGETS_OF_EWSR1_FLII_FUSION_UP	834	-0.15028	1.88406e-12	3.02556e-10	-0.0716377	-0.0885819
TM_iTreg_RNA	GSEA	REACTOME_METABOLISM_OF_RNA	233	-0.268383	3.09932e-12	3.16725e-10	-0.149915	-0.135909
TM_iTreg_RNA	GSEA	MORF_EIF3S2	226	-0.272209	3.18766e-12	3.22495e-10	-0.136289	-0.136112
TM_Th2_RNA	GSEA	GSE24634_TEFF_VS_TCONV_DAY5_IN_CULTURE_DN	101	-0.40309	3.30764e-12	3.24888e-10	-0.117986	-0.10266
TN_Th1_RNA	GSEA	FUJII_YBX1_TARGETS_DN	133	0.351851	3.42785e-12	3.27166e-10	0.122108	0.125052
TM_Th2_protein	GSEA	GSE14000_UNSTIM_VS_4H_LPS_DC_TRANSLATED_RNA_DN	84	-0.451157	1.10131e-12	3.27704e-10	-0.158147	-0.14531
TN_IFNB_protein	GSEA	REACTOME_MRNA_PROCESSING	142	-0.343278	2.37199e-12	3.28731e-10	-0.0577427	-0.0792668
TN_Th2_RNA	GOBP slim name	cell activation	290	-0.23037	2.95674e-11	3.2979e-10	-0.136404	-0.0799182
TN_IFNB_protein	GSEA	REACTOME_METABOLISM_OF_PROTEINS	292	-0.242161	2.34983e-12	3.30183e-10	-0.0167684	-0.0572675
TM_Th17_RNA	GSEA	ZHANG_RESPONSE_TO_IKK_INHIBITOR_AND_TNF_UP	88	0.435191	2.14337e-12	3.3882e-10	0.252082	0.274667
TN_iTreg_RNA	GSEA	FUJII_YBX1_TARGETS_DN	133	-0.355489	2.05175e-12	3.40288e-10	-0.224862	-0.224831
TM_Th17_RNA	GSEA	BIOSYNTHETIC_PROCESS	259	-0.256845	2.18742e-12	3.40464e-10	-0.115027	-0.152982
TM_Th1_RNA	GSEA	GSE13485_PRE_VS_POST_YF17D_VACCINATION_PBMC_DN	121	-0.369645	2.9615e-12	3.40472e-10	-0.0788961	-0.0667647
TM_Th2_RNA	GSEA	GINESTIER_BREAST_CANCER_ZNF217_AMPLIFIED_DN	192	-0.293996	3.51175e-12	3.41619e-10	-0.0633325	-0.0514802
TN_Th2_RNA	GSEA	GSE360_HIGH_DOSE_B_MALAYI_VS_M_TUBERCULOSIS_DC_DN	99	-0.401901	6.18241e-12	3.41789e-10	-0.352477	-0.197302
TN_Th2_RNA	GSEA	GCM_ACTG1	116	0.371772	6.16926e-12	3.42936e-10	0.154991	0.137868
TN_IFNB_protein	KEGG name	Oxidative phosphorylation	99	-0.409205	2.55372e-12	3.43475e-10	-0.0915648	-0.102095
TN_Th2_RNA	GSEA	GSE31082_DN_VS_CD8_SP_THYMOCYTE_DN	104	-0.392292	6.16365e-12	3.44517e-10	-0.186225	-0.129604
TM_IFNB_protein	GSEA	GSE18791_CTRL_VS_NEWCASTLE_VIRUS_DC_18H_DN	70	0.488393	1.91383e-12	3.45754e-10	0.270077	0.175909
TM_iTreg_protein	GSEA	GNF2_ST13	62	-0.513814	3.05633e-12	3.47425e-10	-0.165712	-0.182241
TN_IFNB_RNA	GOBP slim name	cell division	247	0.254207	1.09716e-11	3.53529e-10	0.121297	0.13297
TN_IFNB_protein	GSEA	MORF_ACP1	196	-0.292717	2.65323e-12	3.6274e-10	-0.0402818	-0.058186
TN_Th2_RNA	GSEA	MORF_EI24	132	0.34841	6.62687e-12	3.6437e-10	0.128884	0.138356
TN_Th2_protein	GSEA	BENNETT_SYSTEMIC_LUPUS_ERYTHEMATOSUS	20	-0.908381	2.13347e-12	3.65835e-10	-0.979541	-0.865378
TN_IFNB_RNA	GSEA	REACTOME_CHROMOSOME_MAINTENANCE	69	0.48216	5.14702e-12	3.66707e-10	0.223489	0.250053
TM_Th17_RNA	GSEA	GCM_ACTG1	116	-0.378961	2.40622e-12	3.68844e-10	-0.190357	-0.162468
TN_Th2_RNA	GSEA	MODULE_114	277	0.243036	6.78873e-12	3.71252e-10	0.0841823	0.106361
TN_IFNB_RNA	GSEA	ISHIDA_E2F_TARGETS	45	0.595666	5.28601e-12	3.73976e-10	0.281874	0.29027
TM_iTreg_RNA	GSEA	RODRIGUES_THYROID_CARCINOMA_POORLY_DIFFERENTIATED_UP	464	-0.192828	3.77805e-12	3.78441e-10	-0.0942847	-0.122471
TN_Th1_protein	GOBP slim name	mitotic cell cycle	336	-0.221725	6.70574e-12	3.88933e-10	-0.00421032	-0.0349329
TM_Th1_RNA	GSEA	GSE1460_DP_THYMOCYTE_VS_NAIVE_CD4_TCELL_ADULT_BLOOD_DN	108	-0.389693	3.44381e-12	3.91472e-10	-0.0513798	-0.0589758
TN_Th1_RNA	KEGG name	Ribosome	79	-0.462466	1.46487e-12	3.94049e-10	-0.0583426	-0.0649974
TN_IFNB_RNA	GSEA	GOLDRATH_NAIVE_VS_EFF_CD8_TCELL_DN	136	0.344456	5.67484e-12	3.98697e-10	0.187804	0.181799
TM_Th1_RNA	GSEA	GSE19825_CD24LOW_VS_IL2RA_HIGH_DAY3_EFF_CD8_TCELL_UP	102	-0.400564	3.55063e-12	3.9913e-10	-0.0762039	-0.0821527
TN_Th17_RNA	GSEA	GSE10325_CD4_TCELL_VS_LUPUS_CD4_TCELL_DN	108	-0.397745	1.22892e-12	4.01066e-10	-0.338942	-0.321364
TM_iTreg_RNA	GSEA	REACTOME_METABOLISM_OF_MRNA	191	-0.293846	4.07915e-12	4.04596e-10	-0.164451	-0.1777
TN_IFNB_protein	GSEA	NUYTTEN_EZH2_TARGETS_UP	459	0.194672	3.02609e-12	4.08199e-10	0.180115	0.105626
TN_IFNB_RNA	GSEA	LINDGREN_BLADDER_CANCER_CLUSTER_3_UP	203	0.283081	5.95184e-12	4.1243e-10	0.135604	0.133346
TN_Th1_protein	GOBP slim name	nitrogen compound metabolic process	2388	-0.100889	5.70361e-12	4.13512e-10	0.0258036	0.0113271
TN_IFNB_RNA	GSEA	GNF2_HMMR	44	0.600905	5.9389e-12	4.14371e-10	0.259432	0.26651
TN_Th2_RNA	GSEA	GSE17974_0H_VS_6H_IN_VITRO_ACT_CD4_TCELL_DN	145	0.331767	7.63538e-12	4.15307e-10	0.13431	0.141545
TM_Th2_RNA	GSEA	FLECHNER_BIOPSY_KIDNEY_TRANSPLANT_OK_VS_DONOR_UP	385	0.209814	4.32073e-12	4.16312e-10	0.0288994	0.0321758
TM_Th17_RNA	GSEA	GNF2_NPM1	70	-0.48481	2.76898e-12	4.18116e-10	-0.226557	-0.19652
TN_Th1_RNA	GSEA	GARY_CD5_TARGETS_DN	351	0.219049	4.43281e-12	4.19129e-10	0.0839141	0.0923598
TN_Th1_RNA	GSEA	GSE3982_CENT_MEMORY_CD4_TCELL_VS_TH1_DN	144	0.336558	4.4968e-12	4.21242e-10	0.147171	0.128211
TN_IFNB_protein	GSEA	GSE14000_UNSTIM_VS_16H_LPS_DC_TRANSLATED_RNA_DN	100	0.405409	3.17366e-12	4.22473e-10	0.422814	0.206812
TM_Th17_RNA	GOBP slim name	cellular component disassembly	294	-0.230391	2.18704e-11	4.22827e-10	-0.101439	-0.115639
TN_Th2_RNA	GSEA	SCHUHMACHER_MYC_TARGETS_UP	68	0.481353	7.90274e-12	4.27551e-10	0.263931	0.183469
TN_Th2_RNA	GSEA	MODULE_32	219	0.271159	8.05577e-12	4.33512e-10	0.0959419	0.119082
TN_Th2_RNA	GSEA	MISSIAGLIA_REGULATED_BY_METHYLATION_UP	56	-0.529543	8.20161e-12	4.36714e-10	-0.460606	-0.31982
TN_Th2_RNA	GSEA	ZWANG_TRANSIENTLY_UP_BY_1ST_EGF_PULSE_ONLY	504	-0.182667	8.17516e-12	4.37609e-10	-0.080469	-0.0435086
TM_Th17_protein	GSEA	FULCHER_INFLAMMATORY_RESPONSE_LECTIN_VS_LPS_DN	230	0.269865	3.21592e-12	4.39669e-10	0.152737	0.105058
TM_Th17_RNA	GSEA	GSE14000_TRANSLATED_RNA_VS_MRNA_DC_DN	99	-0.40776	3.04541e-12	4.53094e-10	-0.207752	-0.257231
TM_IFNB_protein	GOBP slim name	nucleobase-containing compound metabolic process	2114	-0.104487	4.70242e-12	4.54568e-10	-0.00624929	-0.0170277
TN_IFNB_protein	GOBP slim name	generation of precursor metabolites and energy	205	-0.272748	2.71576e-11	4.63277e-10	-0.0320152	-0.0659656
TN_Th1_RNA	GSEA	MORF_ESPL1	58	0.525685	5.04635e-12	4.64127e-10	0.157494	0.158627
TN_Th1_RNA	GSEA	MARSON_BOUND_BY_E2F4_UNSTIMULATED	462	0.192091	5.0257e-12	4.66468e-10	0.0763376	0.0851154
TM_iTreg_RNA	GSEA	MODULE_29	26	-0.783729	4.91451e-12	4.82719e-10	-0.386741	-0.414281
TN_iTreg_RNA	GSEA	GSE36476_CTRL_VS_TSST_ACT_40H_MEMORY_CD4_TCELL_OLD_DN	164	-0.318481	2.98445e-12	4.86995e-10	-0.199643	-0.207941
TM_IFNB_RNA	GSEA	REACTOME_METABOLISM_OF_MRNA	191	-0.298395	1.89848e-12	4.92484e-10	-0.142556	-0.108369
TM_Th17_protein	GSEA	NUCLEOBASENUCLEOSIDENUCLEOTIDE_AND_NUCLEIC_ACID_METABOLIC_PROCESS	783	-0.152396	3.6653e-12	4.94424e-10	-0.0515569	-0.07921
TM_IFNB_RNA	GSEA	GARY_CD5_TARGETS_UP	299	-0.240547	1.8618e-12	4.95681e-10	-0.088397	-0.0861129
TN_IFNB_RNA	GSEA	CHIANG_LIVER_CANCER_SUBCLASS_PROLIFERATION_UP	105	0.389137	7.24555e-12	4.98662e-10	0.175147	0.222343
TN_Th2_RNA	GSEA	GSE2706_R848_VS_LPS_2H_STIM_DC_DN	42	-0.608985	9.47218e-12	5.01728e-10	-0.659018	-0.602867
TM_IFNB_protein	GSEA	REACTOME_METABOLISM_OF_MRNA	191	-0.295982	2.85263e-12	5.06317e-10	-0.0662137	-0.0670413
TM_IFNB_protein	GSEA	MODULE_45	273	0.248923	2.96385e-12	5.16987e-10	0.151831	0.0881741
TN_IFNB_RNA	GSEA	CHANG_CORE_SERUM_RESPONSE_UP	153	0.323167	7.63819e-12	5.22132e-10	0.141627	0.185069
TN_Th1_RNA	GSEA	PUJANA_BRCA2_PCC_NETWORK	329	0.224647	5.77315e-12	5.26189e-10	0.0793726	0.092954
TM_Th17_protein	GSEA	KIM_MYC_AMPLIFICATION_TARGETS_UP	109	-0.386806	3.973e-12	5.28879e-10	-0.147259	-0.16218
TN_Th1_RNA	GSEA	DIAZ_CHRONIC_MEYLOGENOUS_LEUKEMIA_UP	1116	0.130035	5.91228e-12	5.34058e-10	0.0620908	0.0656227
TM_Th17_protein	GSEA	REACTOME_NONSENSE_MEDIATED_DECAY_ENHANCED_BY_THE_EXON_JUNCTION_COMPLEX	96	-0.411379	4.16091e-12	5.39691e-10	-0.14017	-0.16303
TM_Th1_RNA	GSEA	DACOSTA_UV_RESPONSE_VIA_ERCC3_DN	558	0.176202	4.91244e-12	5.40208e-10	0.045977	0.0423862
TM_Th1_RNA	GSEA	SANSOM_APC_TARGETS_DN	146	-0.333741	4.87557e-12	5.42046e-10	-0.056351	-0.063426
TM_Th2_RNA	GSEA	GSE16755_CTRL_VS_IFNA_TREATED_MAC_DN	100	-0.400597	5.69487e-12	5.43538e-10	-0.131887	-0.123025
TM_Th17_protein	GSEA	GSE2706_UNSTIM_VS_8H_LPS_AND_R848_DC_DN	82	0.444671	4.15184e-12	5.45509e-10	0.283221	0.243723
TN_IFNB_protein	GSEA	GCM_ACTG1	116	-0.374708	4.20861e-12	5.52968e-10	-0.0754944	-0.0755178
TM_Th17_RNA	GSEA	GCM_CSNK2B	92	-0.420928	3.7781e-12	5.53957e-10	-0.203515	-0.163953
TM_Th17_protein	GOBP slim name	locomotion	375	0.201732	4.7836e-11	5.54897e-10	0.107855	0.0656295
TM_IFNB_RNA	GSEA	MANALO_HYPOXIA_DN	232	0.270795	2.19941e-12	5.56286e-10	0.102892	0.118416
TN_Th17_protein	GSEA	GSE6269_FLU_VS_STREP_PNEUMO_INF_PBMC_UP	122	-0.371529	1.87463e-12	5.57813e-10	-0.243574	-0.117539
TM_Th17_RNA	GSEA	JISON_SICKLE_CELL_DISEASE_DN	128	-0.357532	3.92873e-12	5.67813e-10	-0.173486	-0.205418
TM_Th2_RNA	GSEA	MODULE_208	46	-0.587555	6.05121e-12	5.7215e-10	-0.238756	-0.242139
TN_Th2_RNA	GSEA	GSE3982_CTRL_VS_LPS_48H_DC_DN	105	-0.385754	1.09712e-11	5.78103e-10	-0.396867	-0.161634
TN_Th17_RNA	GSEA	ELVIDGE_HIF1A_TARGETS_DN	36	0.6799	1.83381e-12	5.79769e-10	0.515795	0.495498
TM_Th1_RNA	GSEA	GSE3982_NKCELL_VS_TH2_DN	145	0.33413	5.42475e-12	5.90131e-10	0.0681392	0.0685687
TM_Th17_protein	GSEA	KOBAYASHI_EGFR_SIGNALING_24HR_DN	174	-0.306601	4.68733e-12	6.00275e-10	-0.106654	-0.127062
TN_Th17_RNA	GSEA	ELVIDGE_HYPOXIA_UP	68	0.495135	1.97624e-12	6.05866e-10	0.360565	0.405202
TN_Th1_RNA	GSEA	GSE3982_CENT_MEMORY_CD4_TCELL_VS_TH2_DN	141	0.337176	6.77767e-12	6.06812e-10	0.118573	0.134086
TM_iTreg_RNA	GSEA	HECKER_IFNB1_TARGETS	45	0.593564	6.27166e-12	6.10099e-10	0.340053	0.411438
TN_IFNB_RNA	GSEA	WINNEPENNINCKX_MELANOMA_METASTASIS_UP	127	0.352804	8.9989e-12	6.11019e-10	0.165702	0.175577
TM_IFNB_protein	GSEA	GSE6269_FLU_VS_STREP_PNEUMO_INF_PBMC_UP	122	0.366607	3.64777e-12	6.255e-10	0.292042	0.119309
TM_iTreg_protein	GSEA	DANG_MYC_TARGETS_UP	119	-0.367903	5.57836e-12	6.2707e-10	-0.134501	-0.149257
TN_Th2_RNA	GSEA	GSE24634_NAIVE_CD4_TCELL_VS_DAY3_IL4_CONV_TREG_UP	89	-0.41758	1.21657e-11	6.37725e-10	-0.226141	-0.126616
TM_Th17_protein	GSEA	RICKMAN_TUMOR_DIFFERENTIATED_WELL_VS_POORLY_DN	156	0.322777	5.12568e-12	6.48207e-10	0.156997	0.106268
TM_Th1_RNA	GSEA	GSE10239_MEMORY_VS_DAY4.5_EFF_CD8_TCELL_DN	158	0.319632	6.09316e-12	6.55792e-10	0.0691975	0.0681965
TN_Th2_protein	GSEA	STAMBOLSKY_TARGETS_OF_MUTATED_TP53_DN	29	-0.745687	3.92035e-12	6.61036e-10	-0.704178	-0.775157
TN_Th2_RNA	GSEA	BOQUEST_STEM_CELL_DN	59	-0.511267	1.2698e-11	6.62195e-10	-0.447936	-0.304645
TM_Th2_RNA	GSEA	GSE2706_2H_VS_8H_LPS_STIM_DC_DN	90	-0.42005	7.08029e-12	6.63253e-10	-0.122001	-0.117991
TM_iTreg_RNA	GSEA	GNF2_GLTSCR2	29	-0.736707	7.05964e-12	6.80213e-10	-0.345105	-0.354216
TN_Th2_RNA	GSEA	GSE2706_R848_VS_LPS_8H_STIM_DC_DN	72	-0.462871	1.32064e-11	6.85174e-10	-0.351005	-0.166246
TN_IFNB_RNA	GSEA	HECKER_IFNB1_TARGETS	45	0.58754	1.02047e-11	6.88274e-10	0.412629	0.402949
TM_Th2_RNA	GSEA	REACTOME_IMMUNE_SYSTEM	529	-0.178989	7.47132e-12	6.93462e-10	-0.0583257	-0.0298173
TM_Th17_protein	GSEA	PASINI_SUZ12_TARGETS_DN	118	0.369461	5.55638e-12	6.93999e-10	0.204227	0.189807
TN_IFNB_RNA	GSEA	REACTOME_DNA_STRAND_ELONGATION	29	0.730716	1.04119e-11	6.97595e-10	0.326863	0.342811
TN_Th1_RNA	GSEA	MORF_PPP1CC	151	0.324969	7.96222e-12	7.06612e-10	0.106868	0.125796
TM_Th2_RNA	GSEA	SANA_RESPONSE_TO_IFNG_UP	36	-0.660316	7.72264e-12	7.10272e-10	-0.239683	-0.240322
TM_Th17_RNA	GSEA	GSE18791_CTRL_VS_NEWCASTLE_VIRUS_DC_8H_DN	94	0.414052	5.03373e-12	7.17271e-10	0.17104	0.14847
TN_iTreg_RNA	GSEA	ROSTY_CERVICAL_CANCER_PROLIFERATION_CLUSTER	112	-0.380609	4.55634e-12	7.20258e-10	-0.21749	-0.219137
TN_iTreg_RNA	GSEA	ELVIDGE_HIF1A_TARGETS_UP	44	-0.604266	4.52934e-12	7.27355e-10	-0.422913	-0.413709
TN_IFNB_RNA	GSEA	REACTOME_METABOLISM_OF_MRNA	191	-0.287882	1.09316e-11	7.27601e-10	-0.129763	-0.0827421
TM_Th17_RNA	GSEA	GSE2706_UNSTIM_VS_8H_LPS_AND_R848_DC_DN	82	0.4425	5.27153e-12	7.40724e-10	0.246345	0.176705
TN_IFNB_RNA	GSEA	GSE13485_CTRL_VS_DAY3_YF17D_VACCINE_PBMC_DN	98	0.398897	1.12182e-11	7.41796e-10	0.249093	0.240736
TM_IFNB_RNA	GSEA	GSE22886_NAIVE_BCELL_VS_NEUTROPHIL_UP	128	-0.359461	3.01176e-12	7.43171e-10	-0.16263	-0.14947
TM_Th1_RNA	GSEA	MODULE_8	289	0.238014	6.98402e-12	7.43761e-10	0.0693766	0.0525307
TN_Th1_RNA	GSEA	GSE36476_CTRL_VS_TSST_ACT_16H_MEMORY_CD4_TCELL_YOUNG_DN	135	0.342842	8.45812e-12	7.44094e-10	0.132935	0.129517
TN_IFNB_RNA	GSEA	TAKEDA_TARGETS_OF_NUP98_HOXA9_FUSION_3D_UP	67	0.481208	1.13487e-11	7.45551e-10	0.30586	0.338167
TM_Th1_RNA	GSEA	BROWNE_INTERFERON_RESPONSIVE_GENES	46	-0.585563	7.12551e-12	7.50925e-10	-0.115225	-0.122918
TN_Th2_RNA	GSEA	FARMER_BREAST_CANCER_CLUSTER_1	31	-0.701795	1.45814e-11	7.52653e-10	-0.967631	-0.960601
TN_Th17_protein	GOBP slim name	immune system process	798	-0.152164	2.62629e-12	7.61623e-10	-0.0807417	-0.0315031
TN_Th2_RNA	GOBP slim name	cofactor metabolic process	192	0.275464	7.16766e-11	7.6986e-10	0.109319	0.125187
TN_IFNB_protein	GSEA	MORF_EIF4A2	122	-0.362962	5.93946e-12	7.70379e-10	-0.0677959	-0.0804429
TN_Th1_RNA	GSEA	CSR_LATE_UP.V1_UP	104	0.389262	8.93337e-12	7.79129e-10	0.139895	0.130536
TN_IFNB_protein	GSEA	GNF2_ST13	62	-0.506558	6.12933e-12	7.84942e-10	-0.106281	-0.102179
TM_iTreg_protein	GSEA	MORF_NME2	138	-0.340427	7.08836e-12	7.88054e-10	-0.111863	-0.146923
TM_Th17_RNA	GSEA	PASINI_SUZ12_TARGETS_DN	118	0.369242	5.71864e-12	7.92541e-10	0.225934	0.178175
TN_Th1_RNA	GSEA	GSE17974_CTRL_VS_ACT_IL4_AND_ANTI_IL12_24H_CD4_TCELL_DN	152	0.322858	9.31269e-12	8.05269e-10	0.109705	0.127044
TN_IFNB_RNA	KEGG name	Protein processing in endoplasmic reticulum	122	-0.362854	6.02503e-12	8.10367e-10	-0.135177	-0.124202
TN_Th17_RNA	GSEA	GSE37416_0H_VS_12H_F_TULARENSIS_LVS_NEUTROPHIL_DN	107	0.393257	2.75114e-12	8.18627e-10	0.193951	0.141883
TN_Th1_RNA	GSEA	GSE24634_TREG_VS_TCONV_POST_DAY7_IL4_CONVERSION_UP	138	0.338267	9.60142e-12	8.23199e-10	0.128925	0.130864
TN_Th17_protein	GSEA	BOSCO_INTERFERON_INDUCED_ANTIVIRAL_MODULE	51	-0.566604	2.91453e-12	8.42465e-10	-0.436303	-0.489335
TN_IFNB_protein	GSEA	REACTOME_PROCESSING_OF_CAPPED_INTRON_CONTAINING_PRE_MRNA	130	-0.350989	6.66242e-12	8.42547e-10	-0.0585714	-0.0792668
TM_Th1_RNA	GSEA	GSE34205_RSV_VS_FLU_INF_INFANT_PBMC_DN	102	-0.393809	8.10234e-12	8.45066e-10	-0.0778137	-0.0900387
TN_Th1_RNA	GSEA	MODULE_17	269	0.244509	9.94033e-12	8.45095e-10	0.0843847	0.0993271
TN_IFNB_protein	GSEA	PENG_GLUTAMINE_DEPRIVATION_DN	285	-0.239763	6.76745e-12	8.45263e-10	-0.0413875	-0.0490413
TM_Th2_RNA	GSEA	ELVIDGE_HYPOXIA_BY_DMOG_UP	52	-0.547911	9.30789e-12	8.48359e-10	-0.152774	-0.140999
TM_IFNB_RNA	GSEA	ELVIDGE_HYPOXIA_DN	97	0.41066	3.52747e-12	8.497e-10	0.161568	0.164853
TN_Th2_RNA	GSEA	GSE2706_UNSTIM_VS_8H_LPS_DC_DN	91	-0.410306	1.6553e-11	8.50086e-10	-0.320616	-0.230702
TN_Th1_RNA	Corum	Ribosome, cytoplasmic	74	-0.487082	5.29794e-13	8.50849e-10	-0.0629448	-0.0653423
TN_Th1_RNA	GSEA	REACTOME_MITOTIC_M_M_G1_PHASES	145	0.329719	1.02481e-11	8.63998e-10	0.112383	0.110094
TM_Th17_protein	GSEA	KAUFFMANN_DNA_REPAIR_GENES	169	-0.308372	7.05128e-12	8.69973e-10	-0.121943	-0.128816
TM_iTreg_protein	GSEA	REACTOME_METABOLISM_OF_MRNA	191	-0.289743	8.05476e-12	8.8576e-10	-0.0938748	-0.118484
TM_Th17_protein	GOBP slim name	cellular component disassembly	294	-0.223797	7.95781e-11	8.87602e-10	-0.0527516	-0.120374
TN_iTreg_RNA	GSEA	GRAHAM_NORMAL_QUIESCENT_VS_NORMAL_DIVIDING_DN	70	-0.477485	5.8452e-12	9.09784e-10	-0.32392	-0.240121
TN_iTreg_RNA	GSEA	CASORELLI_ACUTE_PROMYELOCYTIC_LEUKEMIA_DN	474	-0.189172	5.93535e-12	9.09817e-10	-0.129669	-0.141139
TN_Th1_RNA	GSEA	GSE18791_UNSTIM_VS_NEWCATSLE_VIRUS_DC_6H_DN	108	-0.380314	1.11484e-11	9.32134e-10	-0.0833676	-0.071523
TM_Th2_RNA	GSEA	DACOSTA_UV_RESPONSE_VIA_ERCC3_DN	558	0.17348	1.03616e-11	9.35966e-10	0.0175004	0.0300417
TN_Th1_RNA	GSEA	MODULE_198	224	0.266159	1.16008e-11	9.62007e-10	0.0938491	0.104569
TM_Th1_RNA	GSEA	GSE18791_CTRL_VS_NEWCASTLE_VIRUS_DC_4H_DN	85	-0.429495	9.41317e-12	9.71765e-10	-0.0905819	-0.106833
TM_Th2_RNA	GOBP slim name	signal transduction	1493	-0.115031	1.00921e-11	9.75572e-10	-0.0338069	-0.0199534
TM_Th1_RNA	GSEA	MORF_DEK	243	0.256893	9.68213e-12	9.89436e-10	0.0528745	0.0497192
TN_Th17_protein	GSEA	SMID_BREAST_CANCER_LUMINAL_B_DN	144	-0.338016	3.63761e-12	1.02227e-09	-0.269511	-0.193844
TN_Th1_RNA	GSEA	WHITEFORD_PEDIATRIC_CANCER_MARKERS	87	0.422094	1.24324e-11	1.02259e-09	0.138722	0.12922
TN_Th2_RNA	GSEA	TAKEDA_TARGETS_OF_NUP98_HOXA9_FUSION_8D_UP	48	-0.560777	2.01184e-11	1.02797e-09	-0.991691	-1.21317
TN_Th1_RNA	GSEA	GRAHAM_CML_DIVIDING_VS_NORMAL_QUIESCENT_UP	137	0.337489	1.26556e-11	1.03255e-09	0.111525	0.122331
TN_Th2_RNA	GSEA	GNF2_PA2G4	76	0.44648	2.03319e-11	1.03366e-09	0.171117	0.166891
TN_Th1_RNA	GSEA	MORF_DEK	243	0.255284	1.30124e-11	1.05317e-09	0.0927712	0.0956552
TN_Th2_RNA	GSEA	GSE17974_CTRL_VS_ACT_IL4_AND_ANTI_IL12_12H_CD4_TCELL_DN	142	0.328067	2.08397e-11	1.05418e-09	0.20931	0.13903
TM_Th17_protein	GSEA	REN_ALVEOLAR_RHABDOMYOSARCOMA_DN	223	0.268381	8.67224e-12	1.05707e-09	0.133199	0.0899328
TM_IFNB_RNA	GOBP slim name	protein targeting	295	-0.232014	1.46783e-11	1.06418e-09	-0.0954769	-0.0573436
TM_Th17_RNA	GOBP slim name	macromolecule metabolic process	3218	-0.0916112	5.88447e-11	1.06656e-09	-0.0355975	-0.0545024
TM_iTreg_protein	GSEA	GSE2706_R848_VS_R848_AND_LPS_2H_STIM_DC_DN	54	0.537018	9.92665e-12	1.06838e-09	0.4696	0.369711
TM_Th1_RNA	GSEA	GSE24634_IL4_VS_CTRL_TREATED_NAIVE_CD4_TCELL_DAY5_DN	114	-0.370721	1.06146e-11	1.07388e-09	-0.0553102	-0.0689933
TM_iTreg_protein	GSEA	MOOTHA_HUMAN_MITODB_6_2002	343	-0.217794	9.87678e-12	1.07445e-09	-0.0750546	-0.103941
TM_Th2_RNA	GSEA	chr19q13	191	-0.28699	1.26477e-11	1.11267e-09	-0.0608775	-0.0505667
TM_Th17_RNA	GSEA	GSE2706_UNSTIM_VS_2H_LPS_AND_R848_DC_DN	77	0.452366	8.14276e-12	1.11325e-09	0.233497	0.203393
TM_Th2_RNA	GSEA	GRAESSMANN_APOPTOSIS_BY_DOXORUBICIN_DN	1100	0.128724	1.26298e-11	1.12084e-09	0.0148694	0.00993933
TM_Th2_RNA	GSEA	GSE2706_UNSTIM_VS_2H_LPS_AND_R848_DC_DN	77	-0.448225	1.25755e-11	1.1259e-09	-0.155977	-0.155306
TN_Th2_RNA	GSEA	BENNETT_SYSTEMIC_LUPUS_ERYTHEMATOSUS	20	-0.864832	2.25225e-11	1.13363e-09	-1.27362	-1.3563
TN_IFNB_RNA	GSEA	LI_AMPLIFIED_IN_LUNG_CANCER	108	-0.376704	1.73939e-11	1.13532e-09	-0.158778	-0.215924
TN_IFNB_RNA	GOBP slim name	DNA replication	134	0.332819	3.92835e-11	1.13922e-09	0.148924	0.176551
TM_Th1_RNA	GSEA	GSE10239_NAIVE_VS_DAY4.5_EFF_CD8_TCELL_UP	104	-0.387256	1.1405e-11	1.14242e-09	-0.0681344	-0.054365
TM_Th17_protein	GSEA	ZHOU_INFLAMMATORY_RESPONSE_LIVE_UP	119	0.363733	9.63046e-12	1.1599e-09	0.194921	0.129211
TM_Th17_protein	GSEA	NUYTTEN_EZH2_TARGETS_DN	601	-0.16788	9.94757e-12	1.18399e-09	-0.0604615	-0.0783475
TM_iTreg_protein	GSEA	MOOTHA_MITOCHONDRIA	346	-0.21634	1.11521e-11	1.18763e-09	-0.0752419	-0.0985339
TN_IFNB_RNA	GSEA	BLUM_RESPONSE_TO_SALIRASIB_UP	158	-0.312073	1.8831e-11	1.22124e-09	-0.106597	-0.0983719
TM_Th17_protein	KEGG name	Ribosome biogenesis in eukaryotes	67	-0.483233	9.30676e-12	1.25176e-09	-0.177912	-0.215838
TM_IFNB_protein	GSEA	DIAZ_CHRONIC_MEYLOGENOUS_LEUKEMIA_UP	1116	-0.129371	7.56528e-12	1.27563e-09	-0.0231887	-0.0267709
TM_IFNB_RNA	GSEA	GSE34205_RSV_VS_FLU_INF_INFANT_PBMC_DN	102	0.397089	5.43708e-12	1.27923e-09	0.232383	0.189768
TM_Th17_protein	GSEA	KRIGE_RESPONSE_TO_TOSEDOSTAT_24HR_UP	373	0.208904	1.08898e-11	1.28107e-09	0.0903424	0.0715712
TN_IFNB_protein	GSEA	BILANGES_SERUM_AND_RAPAMYCIN_SENSITIVE_GENES	59	-0.513454	1.03892e-11	1.2818e-09	-0.124149	-0.126544
TM_IFNB_RNA	GOBP slim name	translational elongation	164	-0.305357	2.21826e-11	1.28659e-09	-0.1567	-0.0990419
TN_IFNB_protein	GSEA	MORF_G22P1	161	-0.313056	1.06028e-11	1.29239e-09	-0.051842	-0.0569324
TN_Th2_RNA	GSEA	BLALOCK_ALZHEIMERS_DISEASE_DN	767	0.147556	2.58382e-11	1.29408e-09	0.0591377	0.0607098
TN_Th1_RNA	GSEA	GSE3982_EOSINOPHIL_VS_TH1_DN	147	0.324357	1.61308e-11	1.2952e-09	0.113865	0.127615
TM_Th1_RNA	GSEA	PEREZ_TP53_TARGETS	296	-0.232075	1.34479e-11	1.33384e-09	-0.0398871	-0.0287905
TN_Th1_RNA	GSEA	MODULE_18	247	0.251891	1.68216e-11	1.34003e-09	0.0928532	0.109517
TM_Th17_RNA	GSEA	MORF_JUND	55	-0.532058	1.00104e-11	1.35034e-09	-0.279014	-0.35969
TM_iTreg_protein	GSEA	GSE22886_UNSTIM_VS_IL2_STIM_NKCELL_DN	165	-0.308086	1.2815e-11	1.35051e-09	-0.0984253	-0.135309
TM_Th17_protein	GSEA	ZHANG_TLX_TARGETS_UP	73	-0.460926	1.16846e-11	1.35877e-09	-0.17983	-0.19445
TM_iTreg_protein	GSEA	FOSTER_TOLERANT_MACROPHAGE_DN	188	0.289011	1.30522e-11	1.36134e-09	0.168906	0.114874
TN_Th17_RNA	GSEA	PUJANA_XPRSS_INT_NETWORK	148	-0.331563	4.85035e-12	1.40203e-09	-0.247225	-0.209856
TM_Th17_RNA	GSEA	GSE14000_UNSTIM_VS_4H_LPS_DC_TRANSLATED_RNA_DN	84	0.430893	1.06422e-11	1.41667e-09	0.206601	0.148621
TN_iTreg_RNA	GSEA	MORF_BUB3	261	-0.24838	9.38254e-12	1.41676e-09	-0.164469	-0.166186
TN_IFNB_RNA	GSEA	GNF2_CKS2	48	0.559605	2.21444e-11	1.42697e-09	0.247061	0.249281
TM_Th1_RNA	GSEA	CAGTATT,MIR-200B,MIR-200C,MIR-429	217	0.268975	1.45347e-11	1.42764e-09	0.0718616	0.0582001
TN_Th17_RNA	GSEA	ZHANG_TLX_TARGETS_60HR_DN	214	-0.27683	5.09089e-12	1.43068e-09	-0.195241	-0.207284
TM_Th1_RNA	GSEA	BLALOCK_ALZHEIMERS_DISEASE_UP	861	-0.142088	1.47261e-11	1.43254e-09	-0.0114855	-0.0117399
TM_iTreg_RNA	GSEA	CELLULAR_BIOSYNTHETIC_PROCESS	190	-0.286584	1.52172e-11	1.45238e-09	-0.141182	-0.183753
TN_Th1_protein	GSEA	MILI_PSEUDOPODIA_HAPTOTAXIS_DN	355	0.227988	4.36094e-13	1.47065e-09	0.10536	0.0883531
TN_Th2_RNA	GSEA	GSE17974_CTRL_VS_ACT_IL4_AND_ANTI_IL12_6H_CD4_TCELL_UP	70	-0.461097	2.98859e-11	1.48214e-09	-0.265283	-0.194035
TN_Th2_RNA	GSEA	GSE36476_CTRL_VS_TSST_ACT_72H_MEMORY_CD4_TCELL_YOUNG_UP	87	-0.414127	2.98696e-11	1.48863e-09	-0.239596	-0.158469
TM_Th17_protein	GSEA	GCM_NPM1	108	-0.379086	1.29757e-11	1.49177e-09	-0.134346	-0.140839
TN_Th2_RNA	GSEA	GSE36476_CTRL_VS_TSST_ACT_16H_MEMORY_CD4_TCELL_OLD_UP	91	-0.40484	3.0555e-11	1.50793e-09	-0.210487	-0.143792
TN_IFNB_RNA	GOBP slim name	RNA catabolic process	188	-0.279641	5.80699e-11	1.53093e-09	-0.12263	-0.120272
TN_Th17_protein	GSEA	GRAESSMANN_RESPONSE_TO_MC_AND_SERUM_DEPRIVATION_UP	77	-0.455876	5.61636e-12	1.5357e-09	-0.281242	-0.235175
TN_Th17_protein	GSEA	WIELAND_UP_BY_HBV_INFECTION	61	-0.511257	5.79068e-12	1.54169e-09	-0.32237	-0.312175
TN_Th17_RNA	GSEA	GSE30962_PRIMARY_VS_SECONDARY_ACUTE_LCMV_INF_CD8_TCELL_UP	132	-0.349548	5.66261e-12	1.54834e-09	-0.24554	-0.271965
TN_iTreg_RNA	GSEA	SHEDDEN_LUNG_CANCER_POOR_SURVIVAL_A6	321	-0.224489	1.04414e-11	1.55347e-09	-0.146658	-0.164279
TM_IFNB_RNA	GSEA	KRIGE_RESPONSE_TO_TOSEDOSTAT_6HR_DN	573	0.17294	6.76516e-12	1.55553e-09	0.0660511	0.0850692
TM_iTreg_RNA	GOBP slim name	cellular component disassembly	294	-0.224476	6.97793e-11	1.55661e-09	-0.0931376	-0.142667
TM_Th17_protein	GSEA	GSE18791_CTRL_VS_NEWCASTLE_VIRUS_DC_12H_DN	80	0.438909	1.38825e-11	1.57808e-09	0.259286	0.185931
TN_IFNB_protein	GSEA	DIAZ_CHRONIC_MEYLOGENOUS_LEUKEMIA_UP	1116	-0.12787	1.31302e-11	1.58141e-09	0.00578025	-0.0017355
TN_IFNB_protein	GOBP slim name	protein targeting	295	-0.222336	9.83664e-11	1.58479e-09	-0.0157513	-0.0608559
TN_IFNB_RNA	GSEA	CELL_CYCLE_PROCESS	133	0.337437	2.49114e-11	1.59512e-09	0.154419	0.17107
TM_Th1_RNA	GSEA	GSE22886_NAIVE_CD4_TCELL_VS_48H_ACT_TH1_UP	101	-0.389674	1.67106e-11	1.61011e-09	-0.0742751	-0.0590802
TM_Th1_RNA	GSEA	SENGUPTA_NASOPHARYNGEAL_CARCINOMA_UP	160	0.310889	1.69049e-11	1.61346e-09	0.0832586	0.0672491
TN_iTreg_RNA	GSEA	GSE30962_PRIMARY_VS_SECONDARY_ACUTE_LCMV_INF_CD8_TCELL_UP	132	-0.344587	1.12028e-11	1.64259e-09	-0.211854	-0.229976
TM_Th2_protein	GSEA	GSE18791_CTRL_VS_NEWCASTLE_VIRUS_DC_14H_DN	52	-0.553396	5.77644e-12	1.66972e-09	-0.187275	-0.158778
TN_Th1_RNA	GSEA	GSE15930_NAIVE_VS_48H_IN_VITRO_STIM_IFNAB_CD8_TCELL_DN	163	0.306553	2.12612e-11	1.68046e-09	0.109678	0.111209
TM_Th17_protein	GSEA	BOSCO_INTERFERON_INDUCED_ANTIVIRAL_MODULE	51	0.547545	1.50993e-11	1.69733e-09	0.335627	0.283677
TM_IFNB_protein	GSEA	GNF2_FBL	140	-0.335234	1.05349e-11	1.74724e-09	-0.0801147	-0.073651
TN_Th2_RNA	GSEA	GSE1432_1H_VS_24H_IFNG_MICROGLIA_DN	126	-0.343694	3.59677e-11	1.76643e-09	-0.315259	-0.105428
TN_Th2_RNA	GSEA	PHONG_TNF_RESPONSE_NOT_VIA_P38	146	-0.319659	3.65e-11	1.77534e-09	-0.165131	-0.126481
TN_Th2_RNA	GSEA	INTRACELLULAR_SIGNALING_CASCADE	308	-0.222804	3.64626e-11	1.78209e-09	-0.126855	-0.0530753
TM_IFNB_RNA	GSEA	ONKEN_UVEAL_MELANOMA_DN	300	-0.233123	8.03387e-12	1.80619e-09	-0.104282	-0.0715509
TM_Th17_protein	GSEA	GSE2706_2H_VS_8H_LPS_STIM_DC_DN	90	0.412672	1.63268e-11	1.81515e-09	0.231434	0.208287
TN_IFNB_RNA	GSEA	chr19q13	191	-0.281948	2.85942e-11	1.81942e-09	-0.107116	-0.0715486
TM_Th1_RNA	GSEA	GSE13485_DAY3_VS_DAY7_YF17D_VACCINE_PBMC_DN	87	-0.418128	1.9273e-11	1.82228e-09	-0.0914999	-0.10014
TN_Th17_protein	GSEA	MODULE_345	45	-0.59215	7.03406e-12	1.82471e-09	-0.477505	-0.601177
TM_iTreg_protein	GSEA	GCM_NPM1	108	-0.376544	1.7738e-11	1.83117e-09	-0.128487	-0.14527
TN_Th17_protein	GSEA	MOSERLE_IFNA_RESPONSE	28	-0.74927	7.25239e-12	1.83431e-09	-0.655942	-0.647135
TN_iTreg_RNA	GSEA	CUI_TCF21_TARGETS_2_UP	175	-0.299347	1.28781e-11	1.86125e-09	-0.180473	-0.200842
TN_Th2_RNA	GSEA	QI_PLASMACYTOMA_UP	144	-0.321421	3.85984e-11	1.86842e-09	-0.249465	-0.13531
TN_IFNB_RNA	GSEA	GNF2_CDC20	52	0.534366	2.96491e-11	1.87475e-09	0.227872	0.244066
TN_Th2_RNA	GSEA	KRIGE_RESPONSE_TO_TOSEDOSTAT_24HR_UP	373	-0.203182	3.89161e-11	1.87483e-09	-0.0894713	-0.0917079
TN_Th2_RNA	GSEA	DODD_NASOPHARYNGEAL_CARCINOMA_DN	857	0.139345	3.91995e-11	1.87953e-09	0.0266601	0.0688098
TN_IFNB_protein	GSEA	GSE18791_UNSTIM_VS_NEWCATSLE_VIRUS_DC_18H_DN	66	0.481288	1.59427e-11	1.89755e-09	0.594426	0.337431
TM_Th1_RNA	GSEA	MOSERLE_IFNA_RESPONSE	28	-0.73277	2.06032e-11	1.93002e-09	-0.16134	-0.171714
TN_IFNB_RNA	GSEA	PYEON_HPV_POSITIVE_TUMORS_UP	40	0.608236	3.07614e-11	1.933e-09	0.279497	0.289293
TM_Th17_protein	GOBP slim name	response to external stimulus	414	0.186344	1.95756e-10	1.95756e-09	0.099505	0.0600976
TM_iTreg_RNA	GSEA	GSE2706_UNSTIM_VS_2H_LPS_DC_DN	73	0.455281	2.07048e-11	1.95767e-09	0.267956	0.242056
TN_Th2_RNA	GSEA	WIELAND_UP_BY_HBV_INFECTION	61	-0.490118	4.11005e-11	1.96139e-09	-0.367737	-0.220351
TM_Th17_protein	GOBP slim name	membrane organization	476	0.17476	1.89836e-10	1.96615e-09	0.0703673	0.0599772
TN_iTreg_RNA	GSEA	MANALO_HYPOXIA_UP	63	0.49401	1.38342e-11	1.97128e-09	0.324042	0.381093
TM_Th17_protein	GOBP slim name	chromatin modification	348	-0.202518	1.8383e-10	1.97447e-09	-0.0857483	-0.0852388
TN_IFNB_RNA	GSEA	GAVIN_FOXP3_TARGETS_CLUSTER_P6	66	0.474021	3.19517e-11	1.9954e-09	0.254808	0.242171
TM_Th2_RNA	GSEA	GSE30962_ACUTE_VS_CHRONIC_LCMV_PRIMARY_INF_CD8_TCELL_UP	95	-0.398872	2.28927e-11	1.9966e-09	-0.108872	-0.0938398
TN_Th2_RNA	GOBP slim name	rRNA processing	126	0.330437	1.95995e-10	2.02994e-09	0.109834	0.13144
TM_Th17_protein	GSEA	REACTOME_METABOLISM_OF_RNA	233	-0.258545	1.84849e-11	2.03274e-09	-0.0879481	-0.108925
TN_Th1_RNA	GSEA	SONG_TARGETS_OF_IE86_CMV_PROTEIN	49	0.551887	2.61532e-11	2.0511e-09	0.17067	0.162719
TM_IFNB_RNA	GSEA	GSE13485_DAY1_VS_DAY7_YF17D_VACCINE_PBMC_DN	121	0.360932	9.42447e-12	2.07277e-09	0.202121	0.136659
TN_IFNB_protein	GSEA	KIM_BIPOLAR_DISORDER_OLIGODENDROCYTE_DENSITY_CORR_UP	465	-0.186486	1.77365e-11	2.08651e-09	-0.00226173	-0.0376195
TN_Th2_RNA	GSEA	GSE17974_IL4_AND_ANTI_IL12_VS_UNTREATED_6H_ACT_CD4_TCELL_DN	86	-0.412752	4.47468e-11	2.12537e-09	-0.444269	-0.263872
TM_Th2_RNA	GSEA	MANALO_HYPOXIA_DN	232	0.257465	2.46229e-11	2.12915e-09	0.0413603	0.0344099
TM_Th1_RNA	GSEA	GEORGES_TARGETS_OF_MIR192_AND_MIR215	406	0.197547	2.29481e-11	2.12997e-09	0.0525173	0.03898
TN_Th2_RNA	GSEA	HSIAO_HOUSEKEEPING_GENES	318	0.218366	4.53818e-11	2.14545e-09	0.0743824	0.0982119
TM_Th1_RNA	GSEA	MORF_RAD23A	322	0.220294	2.3394e-11	2.15161e-09	0.0470255	0.0442975
TM_iTreg_protein	GSEA	GSE13485_PRE_VS_POST_YF17D_VACCINATION_PBMC_DN	121	0.354729	2.11435e-11	2.1607e-09	0.303802	0.135925
TN_Th2_RNA	GSEA	DER_IFN_ALPHA_RESPONSE_UP	50	-0.539189	4.73608e-11	2.2286e-09	-0.632296	-0.491561
TM_Th2_RNA	GSEA	MODULE_64	91	-0.406212	2.62165e-11	2.24773e-09	-0.128724	-0.133857
TM_Th17_protein	GSEA	BILANGES_SERUM_AND_RAPAMYCIN_SENSITIVE_GENES	59	-0.505897	2.07116e-11	2.25311e-09	-0.166224	-0.175501
TM_Th2_RNA	GSEA	WIELAND_UP_BY_HBV_INFECTION	61	-0.494728	2.699e-11	2.2946e-09	-0.150936	-0.12849
TN_Th17_protein	GSEA	GSE18791_CTRL_VS_NEWCASTLE_VIRUS_DC_16H_DN	72	-0.466179	9.44563e-12	2.33077e-09	-0.410577	-0.450228
TM_Th2_protein	GSEA	FULCHER_INFLAMMATORY_RESPONSE_LECTIN_VS_LPS_DN	230	-0.264641	8.31321e-12	2.33624e-09	-0.0583682	-0.0367483
TN_Th17_RNA	GSEA	ELVIDGE_HIF1A_AND_HIF2A_TARGETS_DN	42	0.609876	8.83749e-12	2.35286e-09	0.456593	0.495498
TN_iTreg_RNA	GSEA	GSE36476_CTRL_VS_TSST_ACT_40H_MEMORY_CD4_TCELL_YOUNG_DN	159	-0.311874	1.68245e-11	2.36408e-09	-0.193644	-0.257863
TN_IFNB_RNA	GSEA	FULCHER_INFLAMMATORY_RESPONSE_LECTIN_VS_LPS_DN	230	0.256026	3.82736e-11	2.37554e-09	0.156694	0.126787
TN_Th2_RNA	GSEA	GSE17974_IL4_AND_ANTI_IL12_VS_UNTREATED_48H_ACT_CD4_TCELL_UP	66	0.469126	5.07395e-11	2.37653e-09	0.70841	0.243067
TN_Th2_RNA	GSEA	TRANSLATION	128	0.338302	5.15238e-11	2.39113e-09	0.122663	0.144749
TN_Th2_RNA	GSEA	GOZGIT_ESR1_TARGETS_DN	197	-0.274129	5.13567e-11	2.39436e-09	-0.207003	-0.135437
TM_Th2_RNA	GSEA	GSE2706_UNSTIM_VS_2H_R848_DC_DN	70	-0.461579	2.85088e-11	2.40353e-09	-0.153985	-0.139395
TN_Th2_RNA	GSEA	GRADE_COLON_CANCER_UP	554	0.167948	5.27597e-11	2.4373e-09	0.0602545	0.0781722
TN_Th2_RNA	GSEA	GSE2706_2H_VS_8H_R848_AND_LPS_STIM_DC_DN	91	-0.399832	5.31985e-11	2.4464e-09	-0.360911	-0.189095
TM_Th1_RNA	GSEA	CHANG_CORE_SERUM_RESPONSE_UP	153	0.314563	2.68435e-11	2.44663e-09	0.0714656	0.0661088
TN_Th2_protein	GSEA	GSE9988_ANTI_TREM1_VS_LPS_MONOCYTE_DN	75	-0.452536	1.47648e-11	2.44877e-09	-0.245087	-0.1939
TM_iTreg_protein	GSEA	GSE10325_MYELOID_VS_LUPUS_MYELOID_DN	130	0.34122	2.49494e-11	2.52413e-09	0.260136	0.12556
TM_IFNB_protein	GSEA	GSE2706_UNSTIM_VS_8H_R848_DC_DN	85	0.424947	1.55126e-11	2.53131e-09	0.347415	0.2215
TN_Th1_RNA	GSEA	V$E2F1_Q6	145	0.321467	3.29549e-11	2.56465e-09	0.110361	0.122588
TN_Th1_RNA	GSEA	LI_WILMS_TUMOR_VS_FETAL_KIDNEY_1_DN	121	0.351163	3.3439e-11	2.58246e-09	0.122936	0.135059
TN_Th2_RNA	GSEA	GSE24634_TREG_VS_TCONV_POST_DAY3_IL4_CONVERSION_UP	154	0.308379	5.64859e-11	2.58583e-09	0.141823	0.102454
TN_Th2_protein	GSEA	WIELAND_UP_BY_HBV_INFECTION	61	-0.500252	1.62233e-11	2.64727e-09	-0.270021	-0.229012
TM_Th1_RNA	GSEA	ACEVEDO_LIVER_CANCER_UP	591	0.165241	2.93851e-11	2.65437e-09	0.0374151	0.0431517
TN_Th1_RNA	GSEA	GSE36476_CTRL_VS_TSST_ACT_40H_MEMORY_CD4_TCELL_YOUNG_UP	89	-0.408133	3.47505e-11	2.66342e-09	-0.0736505	-0.0721635
TN_Th17_RNA	GSEA	GNF2_SMC4L1	79	-0.444477	1.02838e-11	2.66773e-09	-0.285273	-0.281473
[truncated: 20,301 more rows]
