# Supplementary material for: Single-cell transcriptomics identifies an effectorness gradient shaping the response of CD4+ T cells to cytokines
Source: Nat Commun. 2020 Apr 14;11:1801. doi: 10.1038/s41467-020-15543-y (PMC7156481; doi:10.1038/s41467-020-15543-y)
Supplement: Supplementary file 9 — Supplementary Data 5 [file 41467_2020_15543_MOESM9_ESM.xlsx]

## Sheet: Data S5, TN signatures
Supplementary Data 5. Cell state specific gene signatures.
We used RNA-seq and proteomics data to derive cell state specific signatures. Empirical P values were inferred using a permutation test (one-sided) and corrected for multiple testing using the FDR procedure. The columns of this table correspond to cell state the signature corresponds to, gene name, specificity score, p value and adjusted (FDR) p value. Naïve and memory T cells were separated in t…
cell_state	gene	specificity	p_value	p_adj
Th1	ANXA3	0.928203	0.0015	0.0728783
Th1	GZMK	0.84342	0.0015	0.0728783
Th1	PPFIBP1	0.82119	0.0014	0.0728783
Th1	TBX21	0.736297	0.0015	0.0728783
Th1	SLC25A44	0.71516	0.0015	0.0728783
Th2	MAOA	0.996453	0.0008	0.0346432
Th2	GATA3	0.980091	0.0023	0.0346432
Th2	LIMA1	0.958334	0.0026	0.0346432
Th2	RXRA	0.871253	0.0015	0.0346432
Th2	SPINT2	0.862929	0.0019	0.0346432
Th2	IL1RN	0.836621	0.0021	0.0346432
Th2	AUH	0.792467	0.0026	0.0346432
Th2	NFIL3	0.79184	0.0028	0.0368107
Th2	RRS1	0.765035	0.0022	0.0346432
Th2	SCPEP1	0.753593	0.0025	0.0346432
Th2	SMAD2	0.748281	0.0009	0.0346432
Th2	RUNX2	0.737306	0.0021	0.0346432
Th2	PECAM1	0.73427	0.0036	0.04437
Th2	MRPS26	0.729109	0.0019	0.0346432
Th2	SLC39A8	0.723322	0.0026	0.0346432
Th2	MBOAT7	0.719192	0.0009	0.0346432
Th2	CAMK1	0.718265	0.0008	0.0346432
Th2	CDC45	0.717585	0.0026	0.0346432
Th2	PSTPIP2	0.714028	0.0026	0.0346432
Th2	CEP55	0.705923	0.0025	0.0346432
Th17	PALLD	0.927345	0.002	0.018781
Th17	BASP1	0.917029	0.002	0.018781
Th17	TNFRSF8	0.891005	0.0017	0.018781
Th17	PRG4	0.888928	0.002	0.018781
Th17	SERPINA1	0.86912	0.0002	0.0140857
Th17	THBS1	0.802463	0.0167	0.0866642
Th17	S100A6	0.79737	0.0016	0.018781
Th17	MCAM	0.782271	0.0012	0.018781
Th17	BCAT1	0.766177	0.002	0.018781
Th17	RGCC	0.755803	0.0057	0.0395789
Th17	CASK	0.738362	0.0018	0.018781
Th17	CA2	0.738326	0.0019	0.018781
Th17	APOE	0.735183	0.0071	0.0454584
Th17	CD226	0.719756	0.002	0.018781
Th17	SPINT1	0.718715	0.0014	0.018781
Th17	RASGRP4	0.716985	0.0135	0.0747809
Th17	BLVRB	0.708529	0.0009	0.018781
Th17	ANO6	0.705709	0.0019	0.018781
Th17	PIK3C2B	0.704793	0.0018	0.018781
Th17	RUNX1	0.702756	0.002	0.018781
iTreg	LMCD1	0.875722	0.0018	0.0334536
iTreg	FOXP3	0.776255	0.0019	0.0334536
iTreg	DNAJC12	0.747392	0.001	0.0334536
iTreg	LGALS3	0.74266	0.0091	0.0934646
iTreg	VIM	0.719591	0.0017	0.0334536
iTreg	NELL2	0.715959	0.0015	0.0334536
iTreg	SIRT1	0.70636	0.0017	0.0334536
iTreg	PGM2L1	0.704032	0.0013	0.0334536
iTreg	CCL5	0.703904	0.0014	0.0334536
iTreg	RGS1	0.701102	0.004	0.0547778
IFNB	GZMB	0.928861	0.0022	0.0182286
IFNB	GZMA	0.914134	0.0022	0.0182286
IFNB	CMPK2	0.887945	0.0022	0.0182286
IFNB	IFIT1	0.841682	0.0022	0.0182286
IFNB	CD38	0.830387	0.0022	0.0182286
IFNB	SPATS2L	0.826092	0.0022	0.0182286
IFNB	IFI44L	0.825979	0.0022	0.0182286
IFNB	IFI44	0.823191	0.0022	0.0182286
IFNB	DDX60L	0.82036	0.0022	0.0182286
IFNB	OAS3	0.811551	0.0022	0.0182286
IFNB	MX1	0.810931	0.0022	0.0182286
IFNB	IFIT5	0.798272	0.0022	0.0182286
IFNB	CASP1	0.793752	0.0022	0.0182286
IFNB	XAF1	0.79003	0.0022	0.0182286
IFNB	PLSCR1	0.788661	0.0022	0.0182286
IFNB	MYO1F	0.780379	0.0041	0.0254252
IFNB	MX2	0.78018	0.0022	0.0182286
IFNB	PDLIM1	0.77969	0.0041	0.0254252
IFNB	DDX60	0.776189	0.0022	0.0182286
IFNB	IFIT3	0.774008	0.0053	0.0303826
IFNB	DDX58	0.773439	0.0022	0.0182286
IFNB	SAMD9	0.773282	0.0022	0.0182286
IFNB	USP18	0.769546	0.0024	0.0190839
IFNB	RSAD2	0.762394	0.0022	0.0182286
IFNB	GBP1	0.760602	0.0022	0.0182286
IFNB	ANXA1	0.757819	0.0022	0.0182286
IFNB	STAP1	0.756965	0.0027	0.0204785
IFNB	SCARB2	0.754723	0.0004	0.0182286
IFNB	HERC5	0.747263	0.0022	0.0182286
IFNB	VPS37B	0.744053	0.0022	0.0182286
IFNB	WDFY1	0.741169	0.0022	0.0182286
IFNB	LAMP3	0.738446	0.0087	0.0426776
IFNB	CTSC	0.735347	0.0022	0.0182286
IFNB	CLEC2B	0.73411	0.0035	0.0241329
IFNB	MZB1	0.730703	0.0041	0.0254252
IFNB	CD96	0.729742	0.0022	0.0182286
IFNB	SAMD9L	0.724415	0.0022	0.0182286
IFNB	HAVCR2	0.724088	0.0078	0.0396433
IFNB	PRF1	0.722185	0.0032	0.0228638
IFNB	PYHIN1	0.719897	0.0053	0.0303826
IFNB	LGALS3BP	0.71526	0.0022	0.0182286
IFNB	CASP4	0.714696	0.0022	0.0182286
IFNB	GIMAP7	0.714669	0.0022	0.0182286
IFNB	KDELC2	0.71173	0.0022	0.0182286
IFNB	GBP4	0.710954	0.0044	0.026616
IFNB	HMGN5	0.709803	0.0022	0.0182286
IFNB	OAS2	0.709169	0.0022	0.0182286
IFNB	TRANK1	0.706318	0.0105	0.0490664
IFNB	ENDOD1	0.706126	0.0022	0.0182286
IFNB	HELZ2	0.704708	0.005	0.0291716

## Sheet: Data S5, TM signatures
Supplementary Data 5. Cell state specific gene signatures.
We used RNA-seq and proteomics data to derive cell state specific signatures. Empirical P values were inferred using a permutation test (one-sided) and corrected for multiple testing using the FDR procedure. The columns of this table correspond to cell state the signature corresponds to, gene name, specificity score, p value and adjusted (FDR) p value. Naïve and memory T cells were separated in t…
cell_state	gene	specificity	p_value	p_adj
Th1	IFNG	0.948998	0.0001	0.0159333
Th1	ALDOC	0.791983	0.0002	0.0159333
Th1	SNX30	0.730276	0.0002	0.0159333
Th17/iTreg	DHRS9	0.948608	0.0005	0.00107015
Th17/iTreg	TIMP1	0.942013	0.0005	0.00107015
Th17/iTreg	PTK2	0.936006	0.0005	0.00107015
Th17/iTreg	AHCYL2	0.933235	0.0002	0.00101702
Th17/iTreg	PRG4	0.928877	0.0004	0.00107015
Th17/iTreg	DIXDC1	0.92266	0.0005	0.00107015
Th17/iTreg	AFAP1	0.922032	0.0005	0.00107015
Th17/iTreg	LMCD1	0.920945	0.0005	0.00107015
Th17/iTreg	AHR	0.919748	0.0005	0.00107015
Th17/iTreg	CD70	0.911699	0.0003	0.00107015
Th17/iTreg	CTTN	0.908324	0.0006	0.00107015
Th17/iTreg	ALDH7A1	0.894964	0.0001	0.000770968
Th17/iTreg	TUBB3	0.890257	0.0003	0.00107015
Th17/iTreg	CCL5	0.87808	0.0006	0.00107015
Th17/iTreg	RGCC	0.875688	0.0005	0.00107015
Th17/iTreg	CD200	0.875044	0.0005	0.00107015
Th17/iTreg	MALT1	0.869475	0.0005	0.00107015
Th17/iTreg	CTSL	0.868387	0.0056	0.00904324
Th17/iTreg	CAMSAP1	0.864877	0.0004	0.00107015
Th17/iTreg	SEMA7A	0.860819	0.0006	0.00107015
Th17/iTreg	BASP1	0.857968	0.0006	0.00107015
Th17/iTreg	PPP1R13L	0.856031	0.0006	0.00107015
Th17/iTreg	SLC4A7	0.852336	0.0001	0.000770968
Th17/iTreg	FHL3	0.843839	0.0004	0.00107015
Th17/iTreg	PLEC	0.842531	0.0005	0.00107015
Th17/iTreg	QSOX1	0.838359	0.0003	0.00107015
Th17/iTreg	STRIP2	0.837203	0.0005	0.00107015
Th17/iTreg	RRAS	0.836599	0.0006	0.00107015
Th17/iTreg	NAPSA	0.835237	0.0004	0.00107015
Th17/iTreg	NCS1	0.833262	0.0006	0.00107015
Th17/iTreg	MAN1C1	0.833207	0.0006	0.00107015
Th17/iTreg	MPP7	0.83312	0.0004	0.00107015
Th17/iTreg	RASGRP4	0.828104	0.0005	0.00107015
Th17/iTreg	MCAM	0.825014	0.0001	0.000770968
Th17/iTreg	SNTB1	0.824451	0.0002	0.00101702
Th17/iTreg	TNFSF14	0.82367	0.002	0.00346377
Th17/iTreg	RUNX1	0.82283	0.0006	0.00107015
Th17/iTreg	LSR	0.821299	0.0001	0.000770968
Th17/iTreg	TRIP10	0.82064	0.0005	0.00107015
Th17/iTreg	SEC14L2	0.817779	0.0001	0.000770968
Th17/iTreg	ETHE1	0.812712	0.0002	0.00101702
Th17/iTreg	NCKAP1	0.812068	0.0005	0.00107015
Th17/iTreg	CAPG	0.811739	0.0006	0.00107015
Th17/iTreg	BACH2	0.811171	0.0001	0.000770968
Th17/iTreg	TDRD7	0.810597	0.0006	0.00107015
Th17/iTreg	FOXP4	0.809847	0.0004	0.00107015
Th17/iTreg	MAML2	0.808865	0.0006	0.00107015
Th17/iTreg	OCIAD2	0.803631	0.0003	0.00107015
Th17/iTreg	ITGA3	0.802066	0.0001	0.000770968
Th17/iTreg	LMNA	0.801712	0.0001	0.000770968
Th17/iTreg	CLIC5	0.801605	0.0003	0.00107015
Th17/iTreg	CXCR4	0.801432	0.0006	0.00107015
Th17/iTreg	RBPJ	0.797843	0.0005	0.00107015
Th17/iTreg	APOBEC3G	0.797167	0.0006	0.00107015
Th17/iTreg	ARHGEF5	0.796892	0.0002	0.00101702
Th17/iTreg	CKB	0.796522	0.002	0.00346377
Th17/iTreg	PVR	0.796024	0.0001	0.000770968
Th17/iTreg	S100A6	0.794627	0.0006	0.00107015
Th17/iTreg	ZBED2	0.792813	0.0004	0.00107015
Th17/iTreg	DENND3	0.789681	0.0001	0.000770968
Th17/iTreg	MYO1C	0.788419	0.0001	0.000770968
Th17/iTreg	PRDX1	0.788393	0.0001	0.000770968
Th17/iTreg	NUB1	0.788325	0.0006	0.00107015
Th17/iTreg	MYO1D	0.787631	0.0005	0.00107015
Th17/iTreg	ACSL4	0.787405	0.0002	0.00101702
Th17/iTreg	DIP2B	0.787213	0.0002	0.00101702
Th17/iTreg	CD151	0.78565	0.0001	0.000770968
Th17/iTreg	CDKN2D	0.784675	0.0001	0.000770968
Th17/iTreg	RAB13	0.784391	0.0007	0.00123926
Th17/iTreg	GSTO1	0.782185	0.0001	0.000770968
Th17/iTreg	SPR	0.781012	0.0029	0.00495071
Th17/iTreg	PFKFB3	0.779335	0.0006	0.00107015
Th17/iTreg	APOBEC3F	0.777559	0.0002	0.00101702
Th17/iTreg	FOXO1	0.776222	0.0003	0.00107015
Th17/iTreg	TRAF1	0.775738	0.0004	0.00107015
Th17/iTreg	CTNNA1	0.770944	0.0006	0.00107015
Th17/iTreg	GLB1	0.769142	0.0001	0.000770968
Th17/iTreg	LPIN2	0.767746	0.0006	0.00107015
Th17/iTreg	PGM2L1	0.765035	0.0006	0.00107015
Th17/iTreg	ATP6V1D	0.764794	0.0001	0.000770968
Th17/iTreg	ITPR2	0.764271	0.0001	0.000770968
Th17/iTreg	SMARCA2	0.763471	0.0001	0.000770968
Th17/iTreg	PDLIM7	0.763099	0.0006	0.00107015
Th17/iTreg	TUBB6	0.762205	0.0059	0.00946376
Th17/iTreg	APOBEC3D	0.761724	0.0001	0.000770968
Th17/iTreg	DOK1	0.761277	0.0001	0.000770968
Th17/iTreg	DAPP1	0.761177	0.0003	0.00107015
Th17/iTreg	S100A11	0.759	0.0006	0.00107015
Th17/iTreg	TMEM173	0.758801	0.0001	0.000770968
Th17/iTreg	SRC	0.758767	0.0004	0.00107015
Th17/iTreg	LGALS3	0.758619	0.0006	0.00107015
Th17/iTreg	CCR7	0.757713	0.0006	0.00107015
Th17/iTreg	BATF3	0.756714	0.0001	0.000770968
Th17/iTreg	NUDT4	0.75647	0.0005	0.00107015
Th17/iTreg	UPP1	0.756178	0.0002	0.00101702
Th17/iTreg	MYADM	0.756171	0.0001	0.000770968
Th17/iTreg	TNFAIP8	0.755466	0.0001	0.000770968
Th17/iTreg	RDX	0.754567	0.0006	0.00107015
Th17/iTreg	VIM	0.750548	0.0006	0.00107015
Th17/iTreg	FOXP1	0.750175	0.0014	0.00246029
Th17/iTreg	SLC15A4	0.74676	0.0006	0.00107015
Th17/iTreg	ATP6V0A2	0.746173	0.0004	0.00107015
Th17/iTreg	ANXA4	0.743312	0.0006	0.00107015
Th17/iTreg	CFLAR	0.743291	0.0006	0.00107015
Th17/iTreg	CD109	0.743227	0.0005	0.00107015
Th17/iTreg	NOTCH1	0.742933	0.0005	0.00107015
Th17/iTreg	TYMP	0.742417	0.0145	0.0223581
Th17/iTreg	CKAP4	0.742392	0.0006	0.00107015
Th17/iTreg	PLGRKT	0.741807	0.0002	0.00101702
Th17/iTreg	ANKH	0.739688	0.0006	0.00107015
Th17/iTreg	STK38L	0.739303	0.0004	0.00107015
Th17/iTreg	MAST4	0.73893	0.0038	0.00626345
Th17/iTreg	LGALS1	0.736274	0.0006	0.00107015
Th17/iTreg	REL	0.736012	0.0001	0.000770968
Th17/iTreg	SYNGR2	0.735637	0.0001	0.000770968
Th17/iTreg	PKIA	0.735111	0.0032	0.00538592
Th17/iTreg	CYFIP1	0.734096	0.0004	0.00107015
Th17/iTreg	TNFRSF8	0.733129	0.0066	0.010516
Th17/iTreg	ITK	0.730177	0.0006	0.00107015
Th17/iTreg	PRKCD	0.729404	0.0002	0.00101702
Th17/iTreg	ADPRH	0.729371	0.0006	0.00107015
Th17/iTreg	EHD4	0.727093	0.0006	0.00107015
Th17/iTreg	APOBEC3C	0.72641	0.0002	0.00101702
Th17/iTreg	NCEH1	0.725764	0.0006	0.00107015
Th17/iTreg	RAB23	0.7241	0.0006	0.00107015
Th17/iTreg	SGPL1	0.723327	0.0006	0.00107015
Th17/iTreg	ITGA5	0.72262	0.0021	0.00361079
Th17/iTreg	SLAMF1	0.722156	0.0003	0.00107015
Th17/iTreg	ZFYVE19	0.721579	0.0006	0.00107015
Th17/iTreg	BCL2L13	0.719244	0.0006	0.00107015
Th17/iTreg	CCDC71L	0.717627	0.0085	0.0134536
Th17/iTreg	RAB9A	0.717359	0.0006	0.00107015
Th17/iTreg	PDLIM5	0.716406	0.0005	0.00107015
Th17/iTreg	SERPINB8	0.716225	0.0003	0.00107015
Th17/iTreg	BCAT1	0.713885	0.0179	0.0274237
Th17/iTreg	AAMDC	0.713106	0.0003	0.00107015
Th17/iTreg	HSPA2	0.712445	0.0002	0.00101702
Th17/iTreg	TRAF6	0.710829	0.0001	0.000770968
Th17/iTreg	ECE1	0.707959	0.003	0.00508511
Th17/iTreg	STK3	0.707443	0.0002	0.00101702
Th17/iTreg	ISG20	0.705984	0.0346	0.0513627
Th17/iTreg	SIK3	0.705315	0.0002	0.00101702
Th17/iTreg	CTSZ	0.704193	0.0002	0.00101702
Th17/iTreg	TTC7A	0.704008	0.0002	0.00101702
Th17/iTreg	TNIP2	0.70113	0.0005	0.00107015
IFNB	S100P	0.920151	0.0033	0.08365
IFNB	ITGB7	0.906912	0.0049	0.08365
IFNB	GZMB	0.885598	0.0049	0.08365
IFNB	SIRPG	0.861138	0.0046	0.08365
IFNB	CD38	0.841079	0.0049	0.08365
IFNB	CTSC	0.836909	0.0049	0.08365
IFNB	CMPK2	0.818682	0.0001	0.005975
IFNB	STAT4	0.791411	0.0039	0.08365
IFNB	SPATS2L	0.776923	0.0001	0.005975
IFNB	ANXA2	0.763756	0.0001	0.005975
IFNB	EVL	0.762243	0.0047	0.08365
IFNB	HERC6	0.746744	0.0001	0.005975
IFNB	MT2A	0.730218	0.0002	0.00956
IFNB	PLSCR1	0.702383	0.0022	0.08365
