# Supplementary material for: Single-cell transcriptomics identifies an effectorness gradient shaping the response of CD4+ T cells to cytokines
Source: Nat Commun. 2020 Apr 14;11:1801. doi: 10.1038/s41467-020-15543-y (PMC7156481; doi:10.1038/s41467-020-15543-y)
Supplement: Supplementary file 10 — Supplementary Data 6 [file 41467_2020_15543_MOESM10_ESM.xlsx]

## Sheet: Data S6, resting cell markers
Supplementary Data 6. Cluster markers from scRNA-seq
We used clustered cells unsupervisedly using the Louvain algorithm and identified markers for each cluster using the Wilcoxon Rank Sum test, as implemented in Seurat. We report any gene detected as marker at FDR 0.05 and with a log2-fold change higher than 0.25. We separated cluster markers from resting and stimulated (merged Th0, Th2, Th17 and iTreg conditions) cells into two tabs.
Columns correspond to cluster label, marker gene name, P value, FDR-adjusted P value, average log2-fold change, percentage of cells in the cluster which express the marker and percentage of cells outside the cluster which express the marker
cluster	gene	LFC	p_value	p_val_adj	prop_in	prop_out
T naive	LRRN3	0.664673	4.92076e-157	1.03105e-152	0.355	0.064
T naive	CCR7	0.521226	6.23024e-111	1.30542e-106	0.604	0.321
T naive	TSHZ2	0.394613	7.39048e-67	1.54853e-62	0.366	0.156
T naive	ACTN1	0.394348	3.86705e-74	8.10264e-70	0.265	0.081
T naive	RGS10	0.337951	8.04696e-55	1.68608e-50	0.696	0.508
T naive	NPM1	0.328052	1.16666e-117	2.4445e-113	0.985	0.956
T naive	LEF1	0.323467	2.15608e-41	4.51763e-37	0.463	0.294
T naive	SELL	0.315545	3.23083e-57	6.76956e-53	0.644	0.41
T naive	C6orf48	0.308436	1.00345e-46	2.10252e-42	0.777	0.633
T naive	SATB1	0.29366	6.05425e-41	1.26855e-36	0.313	0.16
T naive	LDLRAP1	0.27793	2.47996e-36	5.19627e-32	0.34	0.191
T naive	RPS13	0.275748	9.16835e-243	1.92104e-238	1	1
T naive	TMIGD2	0.270798	9.26438e-59	1.94117e-54	0.157	0.03
T naive	EEF1B2	0.258948	9.72342e-95	2.03735e-90	0.993	0.97
T naive	RPL31	0.257205	5.59171e-248	1.17163e-243	1	1
T naive	NUCB2	0.251887	9.07825e-30	1.90217e-25	0.277	0.15
T naive	RPL9	0.250868	6.86154e-260	1.4377e-255	1	1
T naive	DHRS7	-0.250129	1.25569e-26	2.63105e-22	0.217	0.343
T naive	TAGLN2	-0.250264	1.21512e-21	2.54603e-17	0.259	0.369
T naive	TXN	-0.250363	1.22416e-32	2.56498e-28	0.399	0.559
T naive	TNFSF13B	-0.250644	1.06835e-25	2.23852e-21	0.043	0.124
T naive	TMEM258	-0.251461	1.08884e-33	2.28145e-29	0.574	0.689
T naive	DSTN	-0.251582	5.06971e-25	1.06226e-20	0.209	0.329
T naive	ID2	-0.252325	4.47788e-17	9.38249e-13	0.095	0.171
T naive	TSPO	-0.253335	9.50605e-27	1.9918e-22	0.378	0.502
T naive	YWHAH	-0.253557	4.01046e-32	8.40311e-28	0.084	0.197
T naive	TGFB1	-0.254169	3.44932e-25	7.22736e-21	0.108	0.21
T naive	RPL6	-0.25508	1.60375e-123	3.36033e-119	0.998	1
T naive	CKLF	-0.25545	2.20134e-29	4.61247e-25	0.222	0.357
T naive	IL2RG	-0.257337	2.9524e-27	6.18616e-23	0.494	0.606
T naive	CAPG	-0.259362	1.69259e-43	3.54649e-39	0.022	0.124
T naive	NEAT1	-0.260427	1.10569e-22	2.31676e-18	0.524	0.623
T naive	SRGN	-0.260539	1.16173e-32	2.43418e-28	0.416	0.565
T naive	ZNF90	-0.261557	5.46506e-43	1.14509e-38	0.703	0.802
T naive	ANXA6	-0.263807	9.6225e-26	2.0162e-21	0.191	0.311
T naive	ARHGDIA	-0.263843	1.27378e-29	2.66894e-25	0.352	0.49
T naive	SSR3	-0.26472	1.16397e-28	2.43887e-24	0.232	0.368
T naive	YWHAQ	-0.264765	1.16611e-21	2.44334e-17	0.239	0.342
T naive	MGST3	-0.265608	2.25548e-28	4.7259e-24	0.257	0.392
T naive	CFL1	-0.267445	6.16886e-57	1.29256e-52	0.873	0.934
T naive	CTSC	-0.267646	1.58932e-25	3.33009e-21	0.123	0.228
T naive	PPP1CA	-0.268127	1.02254e-29	2.14252e-25	0.356	0.485
T naive	MYO1G	-0.26839	1.1386e-35	2.38571e-31	0.051	0.157
T naive	SEC11C	-0.268397	6.736e-26	1.41139e-21	0.233	0.354
T naive	SORL1	-0.268444	6.63321e-23	1.38986e-18	0.327	0.443
T naive	RABAC1	-0.268556	2.29001e-31	4.79826e-27	0.329	0.476
T naive	PASK	-0.270368	1.1474e-11	2.40415e-07	0.31	0.386
T naive	SSR4	-0.270396	6.05406e-33	1.26851e-28	0.584	0.69
T naive	PPP2R5C	-0.272274	6.73852e-30	1.41192e-25	0.406	0.539
T naive	TXNIP	-0.273979	3.46249e-27	7.25495e-23	0.542	0.647
T naive	PDIA6	-0.274975	2.66804e-31	5.59034e-27	0.197	0.336
T naive	SEC61G	-0.276792	1.24502e-34	2.60869e-30	0.414	0.553
T naive	GATA3	-0.276803	4.51613e-27	9.46265e-23	0.148	0.265
T naive	RORA	-0.279168	2.99642e-26	6.27839e-22	0.248	0.367
T naive	CAPN2	-0.279377	3.78703e-33	7.93497e-29	0.117	0.242
T naive	RNF213	-0.279876	1.18291e-28	2.47855e-24	0.284	0.416
T naive	HLA-DPA1	-0.28052	1.20577e-39	2.52646e-35	0.031	0.133
T naive	ARPC2	-0.28057	2.33924e-43	4.90142e-39	0.701	0.804
T naive	SPCS2	-0.281516	2.69984e-37	5.65698e-33	0.461	0.6
T naive	CSTB	-0.282329	1.78299e-36	3.7359e-32	0.536	0.666
T naive	GPR183	-0.282502	3.65935e-23	7.66743e-19	0.321	0.441
T naive	RCBTB2	-0.282811	4.97518e-38	1.04245e-33	0.064	0.182
T naive	FKBP11	-0.285356	1.81792e-30	3.80909e-26	0.186	0.318
T naive	P4HB	-0.287972	5.35896e-30	1.12286e-25	0.311	0.443
T naive	REEP5	-0.290267	3.94274e-36	8.26123e-32	0.159	0.304
T naive	OAZ1	-0.292539	5.75144e-63	1.2051e-58	0.831	0.907
T naive	EMP3	-0.295578	3.19828e-44	6.70135e-40	0.692	0.78
T naive	HCST	-0.299366	6.1355e-21	1.28557e-16	0.322	0.431
T naive	PPIB	-0.300473	3.63157e-41	7.60924e-37	0.529	0.67
T naive	EMB	-0.300532	2.33239e-36	4.88705e-32	0.165	0.31
T naive	FLNA	-0.304675	9.03317e-37	1.89272e-32	0.137	0.278
T naive	IFITM2	-0.304782	1.84379e-33	3.86329e-29	0.292	0.44
T naive	HLA-E	-0.306263	2.6529e-56	5.55862e-52	0.811	0.896
T naive	MYL12A	-0.307637	1.2796e-63	2.68114e-59	0.831	0.899
T naive	LSP1	-0.307659	2.70005e-38	5.65742e-34	0.472	0.608
T naive	FAM129A	-0.309347	3.54947e-57	7.43721e-53	0.014	0.131
T naive	AC092580.4	-0.316394	1.05275e-34	2.20584e-30	0.056	0.162
T naive	B2M	-0.318411	0	0	1	1
T naive	HLA-A	-0.322863	1.29252e-117	2.70822e-113	0.994	0.996
T naive	GAPDH	-0.324669	2.98244e-67	6.2491e-63	0.834	0.917
T naive	HLA-DQB1	-0.324685	9.3063e-49	1.94995e-44	0.017	0.123
T naive	CLDND1	-0.324756	5.43662e-43	1.13914e-38	0.145	0.303
T naive	HLA-DPB1	-0.331408	3.27462e-49	6.86131e-45	0.023	0.136
T naive	LDHA	-0.334775	3.2631e-41	6.83717e-37	0.321	0.483
T naive	CDC42EP3	-0.336866	2.09186e-48	4.38306e-44	0.084	0.232
T naive	TMSB4X	-0.338587	1.1985e-307	2.51121e-303	1	1
T naive	LPAR6	-0.339445	1.38041e-35	2.89237e-31	0.202	0.346
T naive	AHNAK	-0.339818	5.51952e-47	1.1565e-42	0.113	0.268
T naive	C12orf75	-0.340073	8.83596e-54	1.8514e-49	0.029	0.153
T naive	DYNLL1	-0.345121	5.06139e-40	1.06051e-35	0.333	0.487
T naive	PFN1	-0.346515	2.09306e-96	4.38559e-92	0.936	0.967
T naive	OPTN	-0.347839	1.50563e-50	3.15475e-46	0.149	0.321
T naive	ARPC1B	-0.348188	3.47553e-50	7.28228e-46	0.413	0.586
T naive	JUNB	-0.34892	8.86558e-41	1.8576e-36	0.214	0.371
T naive	CD63	-0.349286	1.36864e-44	2.86772e-40	0.097	0.239
T naive	PSMB9	-0.349605	5.31603e-42	1.11387e-37	0.315	0.474
T naive	GPR171	-0.353226	1.03611e-46	2.17096e-42	0.142	0.301
T naive	IL10RA	-0.365431	4.33551e-52	9.08419e-48	0.145	0.318
T naive	MYL6	-0.366121	2.08635e-84	4.37152e-80	0.768	0.889
T naive	CD52	-0.378004	8.43918e-110	1.76826e-105	0.972	0.987
T naive	ANXA5	-0.3827	2.43635e-63	5.10488e-59	0.095	0.278
T naive	MIAT	-0.383069	1.08748e-52	2.2786e-48	0.278	0.471
T naive	COTL1	-0.387024	1.0719e-52	2.24595e-48	0.307	0.492
T naive	CD74	-0.399454	1.11748e-32	2.34145e-28	0.259	0.399
T naive	CXCR4	-0.403574	4.99004e-42	1.04556e-37	0.292	0.451
T naive	TIMP1	-0.412856	3.06691e-45	6.42611e-41	0.223	0.39
T naive	TRADD	-0.416724	7.79185e-68	1.63263e-63	0.18	0.394
T naive	HLA-B	-0.419959	1.28413e-212	2.69064e-208	0.993	0.999
T naive	GSTK1	-0.421601	7.0825e-77	1.484e-72	0.54	0.722
T naive	HLA-C	-0.429902	3.0912e-155	6.477e-151	0.955	0.989
T naive	HOPX	-0.429968	7.00504e-61	1.46777e-56	0.017	0.142
T naive	CD2	-0.449243	3.12552e-77	6.5489e-73	0.513	0.703
T naive	IL7R	-0.455961	4.81451e-91	1.00878e-86	0.71	0.839
T naive	SEC61B	-0.457665	6.03764e-90	1.26507e-85	0.453	0.678
T naive	SH3BGRL3	-0.459687	6.05579e-115	1.26887e-110	0.806	0.928
T naive	CLIC1	-0.479985	1.85103e-78	3.87847e-74	0.216	0.443
T naive	CD99	-0.483729	2.54633e-92	5.33533e-88	0.36	0.611
T naive	CYBA	-0.488883	2.16716e-105	4.54084e-101	0.57	0.781
T naive	GLIPR1	-0.493197	8.38733e-84	1.7574e-79	0.152	0.381
T naive	ALOX5AP	-0.504175	9.13474e-84	1.914e-79	0.169	0.4
T naive	CRIP1	-0.512386	7.23395e-84	1.51573e-79	0.243	0.482
T naive	ANXA1	-0.513193	3.06938e-102	6.43127e-98	0.429	0.682
T naive	KLF6	-0.529091	4.48082e-92	9.38867e-88	0.276	0.53
T naive	VIM	-0.531142	9.7261e-135	2.03791e-130	0.73	0.883
T naive	LINC00152	-0.538869	6.14946e-102	1.2885e-97	0.046	0.264
T naive	PLP2	-0.551348	6.49059e-90	1.35997e-85	0.26	0.504
T naive	LGALS3	-0.556233	8.65912e-96	1.81435e-91	0.007	0.18
T naive	S100A6	-0.620993	7.97007e-202	1.66997e-197	0.817	0.94
T naive	LYAR	-0.623776	2.69785e-73	5.6528e-69	0.102	0.294
T naive	GZMA	-0.63412	1.08621e-64	2.27594e-60	0.016	0.146
T naive	S100A10	-0.642076	1.48743e-164	3.11661e-160	0.475	0.779
T naive	CST7	-0.700474	2.41155e-109	5.05292e-105	0.028	0.241
T naive	S100A11	-0.731172	2.12328e-224	4.44892e-220	0.544	0.86
T naive	KLRB1	-0.849819	6.91962e-115	1.44987e-110	0.035	0.263
T naive	MYO1F	-0.860825	1.5213e-238	3.18758e-234	0.121	0.553
T naive	ANXA2	-0.87009	1.42694e-227	2.98987e-223	0.052	0.443
T naive	ITGB1	-0.904461	8.06095e-230	1.68901e-225	0.104	0.519
T naive	LGALS1	-0.909544	1.91672e-125	4.01611e-121	0.048	0.298
T naive	IL32	-0.993347	0	0	0.633	0.923
T naive	S100A4	-1.35497	0	0	0.389	0.823
T naive	CCL5	-2.05187	5.16858e-151	1.08297e-146	0.048	0.328
T CM	ITGB1	0.652136	2.39571e-168	5.01974e-164	0.57	0.19
T CM	PASK	0.534227	4.71768e-62	9.88496e-58	0.484	0.275
T CM	S100A11	0.528328	2.13619e-142	4.47596e-138	0.884	0.618
T CM	VIM	0.398004	2.0717e-88	4.34084e-84	0.902	0.761
T CM	ANXA2	0.393336	3.95411e-82	8.28505e-78	0.428	0.169
T CM	MYO1F	0.349165	4.60804e-68	9.65522e-64	0.523	0.259
T CM	S100A6	0.343112	4.8093e-86	1.00769e-81	0.944	0.849
T CM	RPS26	0.341627	4.32985e-72	9.07233e-68	0.979	0.918
T CM	PLP2	0.340889	1.7385e-42	3.64267e-38	0.51	0.324
T CM	SORL1	0.34	1.16129e-42	2.43326e-38	0.504	0.324
T CM	TRADD	0.332133	4.85009e-49	1.01624e-44	0.42	0.225
T CM	S100A10	0.331619	1.34449e-59	2.81711e-55	0.778	0.56
T CM	COTL1	0.325083	7.48431e-43	1.56819e-38	0.522	0.342
T CM	TIMP1	0.310008	1.47338e-33	3.08717e-29	0.412	0.257
T CM	GSTK1	0.308607	3.90797e-46	8.18836e-42	0.742	0.58
T CM	CXCR4	0.306327	2.4081e-28	5.0457e-24	0.469	0.326
T CM	IL32	0.292631	5.32152e-74	1.11502e-69	0.905	0.724
T CM	S100A4	0.291908	4.98206e-64	1.04389e-59	0.773	0.538
T CM	GPR183	0.291362	1.1391e-29	2.38675e-25	0.484	0.33
T CM	SEC61B	0.290824	4.75951e-40	9.9726e-36	0.68	0.514
T CM	GLIPR1	0.289905	6.89609e-35	1.44494e-30	0.376	0.218
T CM	ANXA1	0.282223	1.51739e-42	3.17938e-38	0.685	0.498
T CM	CRIP1	0.280196	2.17408e-31	4.55535e-27	0.474	0.315
T CM	ID3	0.279038	2.08695e-25	4.37279e-21	0.269	0.153
T CM	FXYD5	0.257553	4.33352e-45	9.08003e-41	0.915	0.839
T CM	GPR171	0.25026	1.99009e-27	4.16984e-23	0.311	0.18
T CM	HOPX	-0.257044	1.917e-15	4.01669e-11	0.045	0.107
T CM	LYAR	-0.29179	4.70769e-11	9.86401e-07	0.163	0.229
T CM	GZMA	-0.441435	1.64347e-16	3.44357e-12	0.046	0.109
T CM	LRRN3	-0.521285	2.50617e-76	5.25118e-72	0.065	0.273
T CM	CCL5	-1.11286	3.30875e-22	6.93283e-18	0.139	0.233
T EM	CCL5	2.02818	0	0	0.877	0.135
T EM	LYAR	1.26445	1.11494e-243	2.33613e-239	0.77	0.152
T EM	KLRB1	1.18749	1.48397e-187	3.10936e-183	0.625	0.114
T EM	GZMK	0.977006	3.56636e-162	7.47259e-158	0.276	0.017
T EM	HOPX	0.621368	1.18093e-98	2.47441e-94	0.349	0.059
T EM	IL7R	0.558913	3.00353e-61	6.29329e-57	0.943	0.765
T EM	CST7	0.536688	1.00013e-46	2.09558e-42	0.366	0.122
T EM	TNFSF13B	0.516031	2.45962e-53	5.15365e-49	0.279	0.068
T EM	LGALS3	0.487388	4.55144e-52	9.53663e-48	0.307	0.081
T EM	S100A4	0.463856	1.17145e-48	2.45455e-44	0.901	0.597
T EM	KLF6	0.441383	2.54604e-24	5.33471e-20	0.592	0.396
T EM	CXCR4	0.430623	1.15988e-23	2.4303e-19	0.57	0.36
T EM	GZMA	0.428725	6.57006e-36	1.37663e-31	0.246	0.071
T EM	NSG1	0.409243	1.40277e-56	2.93923e-52	0.232	0.046
T EM	MYO1F	0.392109	5.44824e-25	1.14157e-20	0.561	0.335
T EM	STOM	0.360155	1.70576e-42	3.57407e-38	0.246	0.063
T EM	CXCR3	0.357018	3.67824e-39	7.70702e-35	0.189	0.042
T EM	CD2	0.355716	1.89818e-22	3.97727e-18	0.768	0.601
T EM	FKBP11	0.347998	4.46794e-19	9.36168e-15	0.423	0.242
T EM	RORA	0.322302	1.4789e-15	3.09873e-11	0.458	0.299
T EM	JAML	0.322094	2.0607e-15	4.31778e-11	0.344	0.198
T EM	PDCD4	0.316222	1.55751e-15	3.26345e-11	0.5	0.333
T EM	TIMP1	0.314585	2.25381e-11	4.7224e-07	0.439	0.301
T EM	ITGA4	0.306048	1.5485e-19	3.24456e-15	0.232	0.097
T EM	IL32	0.296581	4.13788e-30	8.6701e-26	0.954	0.774
T EM	S100A11	0.287517	5.84363e-20	1.22442e-15	0.871	0.7
T EM	MT-ND2	0.277729	8.78143e-40	1.83997e-35	1	0.999
T EM	ANXA1	0.274864	7.98559e-15	1.67322e-10	0.719	0.551
T EM	AC092580.4	0.271346	1.42156e-13	2.97859e-09	0.217	0.103
T EM	JUN	0.264845	7.52946e-15	1.57765e-10	0.186	0.079
T EM	MT-ND1	0.264561	5.31549e-32	1.11375e-27	1	0.995
T EM	KLRG1	0.260936	5.8978e-18	1.23577e-13	0.2	0.079
T EM	MT-CYB	0.260097	2.38216e-28	4.99135e-24	0.998	0.993
T EM	SQSTM1	0.251295	6.78049e-11	1.42072e-06	0.607	0.482
T EM	LPAR6	-0.258273	2.51603e-07	0.00527184	0.175	0.29
T EM	TMSB10	-0.266746	1.29772e-29	2.71912e-25	0.989	0.998
T EM	CYSLTR1	-0.268078	6.39428e-10	1.33979e-05	0.055	0.164
T EM	LRRN3	-0.273118	1.21308e-08	0.000254177	0.096	0.207
T EM	FHIT	-0.27481	3.73032e-12	7.81614e-08	0.024	0.138
T EM	ITGB1	-0.292875	2.26238e-07	0.00474037	0.221	0.338
T EM	GYPC	-0.296244	2.32616e-11	4.87399e-07	0.342	0.494
T EM	ACTN1	-0.307163	5.34702e-13	1.12036e-08	0.046	0.177
T EM	ID3	-0.312985	2.32513e-11	4.87185e-07	0.077	0.207
T EM	NGFRAP1	-0.351714	8.34773e-15	1.7491e-10	0.147	0.327
T EM	C1orf162	-0.458093	2.16286e-22	4.53184e-18	0.127	0.359
T EM	CCR7	-0.467629	1.00152e-21	2.09848e-17	0.237	0.471
T EM	PASK	-0.470057	4.65783e-14	9.75955e-10	0.2	0.365
T EM	LEF1	-0.48014	4.48836e-24	9.40446e-20	0.149	0.393
T EM	TSHZ2	-0.550179	4.93314e-28	1.03364e-23	0.035	0.273
T EM	SELL	-0.761323	6.51062e-53	1.36417e-48	0.154	0.552
T EMRA	NKG7	2.67214	0	0	0.906	0.01
T EMRA	GNLY	2.54945	0	0	0.754	0.007
T EMRA	CCL5	2.22861	2.94794e-244	6.17681e-240	0.991	0.164
T EMRA	GZMA	1.97704	0	0	0.835	0.053
T EMRA	FGFBP2	1.88612	0	0	0.643	0.002
T EMRA	CST7	1.73253	1.89963e-250	3.98029e-246	0.857	0.111
T EMRA	GZMH	1.35373	0	0	0.424	0.002
T EMRA	TRGC2	1.28851	3.20087e-241	6.70678e-237	0.482	0.025
T EMRA	HOPX	1.27351	2.30297e-186	4.82542e-182	0.594	0.062
T EMRA	CCL4	1.21009	0	0	0.469	0.004
T EMRA	PRF1	1.09063	5.80661e-238	1.21666e-233	0.429	0.018
T EMRA	C12orf75	0.981402	3.20193e-108	6.70901e-104	0.496	0.078
T EMRA	S100A4	0.94402	1.22673e-57	2.57037e-53	0.924	0.61
T EMRA	HCST	0.924026	3.62219e-30	7.58957e-26	0.612	0.371
T EMRA	AC092580.4	0.916827	2.17625e-66	4.5599e-62	0.446	0.099
T EMRA	ID2	0.907525	2.69717e-60	5.65138e-56	0.473	0.121
T EMRA	LYAR	0.901646	9.93974e-63	2.08267e-58	0.607	0.188
T EMRA	CTSW	0.89344	7.06101e-73	1.47949e-68	0.406	0.075
T EMRA	GZMM	0.882838	1.70903e-72	3.58093e-68	0.509	0.123
T EMRA	APOBEC3G	0.849291	1.89533e-72	3.97129e-68	0.393	0.07
T EMRA	KLRG1	0.835764	5.7061e-71	1.1956e-66	0.402	0.075
T EMRA	IL32	0.776261	6.63189e-55	1.38958e-50	0.969	0.782
T EMRA	GZMK	0.761112	6.43654e-57	1.34865e-52	0.241	0.031
T EMRA	SAMD3	0.75447	9.42006e-81	1.97378e-76	0.317	0.039
T EMRA	MYO1F	0.733372	1.29955e-39	2.72295e-35	0.679	0.34
T EMRA	ITM2C	0.722688	4.53791e-36	9.50829e-32	0.304	0.078
T EMRA	CHST12	0.704899	6.88547e-37	1.44271e-32	0.433	0.154
T EMRA	CTSC	0.697151	5.57929e-34	1.16903e-29	0.438	0.168
T EMRA	YWHAQ	0.694895	1.85233e-27	3.88118e-23	0.527	0.284
T EMRA	HLA-C	0.690471	1.00321e-73	2.10202e-69	1	0.973
T EMRA	LGALS1	0.683376	1.54647e-25	3.24031e-21	0.429	0.172
T EMRA	PLEK	0.676667	3.73977e-165	7.83595e-161	0.237	0.006
T EMRA	HLA-DPB1	0.673224	6.33306e-45	1.32697e-40	0.326	0.073
T EMRA	CLIC1	0.661847	6.71772e-30	1.40756e-25	0.598	0.327
T EMRA	SH3BGRL3	0.644697	7.06778e-44	1.48091e-39	0.982	0.867
T EMRA	C1orf21	0.637037	1.65349e-190	3.46456e-186	0.237	0.004
T EMRA	CD2	0.629409	1.29072e-27	2.70444e-23	0.777	0.609
T EMRA	ADRB2	0.626079	1.99369e-161	4.17737e-157	0.223	0.005
T EMRA	CD99	0.614205	1.32094e-29	2.76776e-25	0.723	0.485
T EMRA	CD52	0.588645	6.72086e-47	1.40822e-42	0.996	0.98
T EMRA	CMC1	0.583945	1.23608e-08	0.000258995	0.179	0.081
T EMRA	ITGB2	0.575231	3.99621e-19	8.37327e-15	0.411	0.211
T EMRA	CXCR3	0.567959	4.22036e-43	8.84292e-39	0.254	0.046
T EMRA	MATK	0.566409	5.92707e-97	1.2419e-92	0.192	0.009
T EMRA	APOBEC3C	0.564979	1.60797e-19	3.36918e-15	0.321	0.131
T EMRA	EOMES	0.564808	4.77494e-124	1.00049e-119	0.183	0.005
T EMRA	LINC00152	0.562445	2.25627e-22	4.72756e-18	0.375	0.154
T EMRA	ZEB2	0.553312	1.83054e-153	3.83554e-149	0.201	0.004
T EMRA	HLA-B	0.55219	1.0114e-67	2.1192e-63	1	0.996
T EMRA	ZNF683	0.542925	2.71456e-88	5.68783e-84	0.107	0.002
T EMRA	AHNAK	0.539509	1.61502e-20	3.38395e-16	0.402	0.188
T EMRA	PTGDR	0.527563	1.31931e-137	2.76435e-133	0.188	0.004
T EMRA	MYO1G	0.522362	2.26536e-21	4.74661e-17	0.286	0.1
T EMRA	C9orf142	0.514953	4.16456e-16	8.726e-12	0.402	0.223
T EMRA	LSP1	0.505654	1.80861e-19	3.78957e-15	0.696	0.539
T EMRA	ITGAL	0.503654	1.27192e-18	2.66504e-14	0.366	0.169
T EMRA	EFHD2	0.502545	3.16682e-33	6.63543e-29	0.21	0.04
T EMRA	KLRB1	0.499097	7.06504e-06	0.148034	0.254	0.154
T EMRA	FCRL6	0.495758	7.3303e-170	1.53592e-165	0.165	0.001
T EMRA	CYBA	0.495537	5.58572e-22	1.17038e-17	0.812	0.678
T EMRA	CD63	0.494676	1.73947e-14	3.64472e-10	0.335	0.167
T EMRA	MYL12A	0.490748	1.87545e-25	3.92963e-21	0.938	0.864
T EMRA	STOM	0.487796	2.87014e-29	6.01381e-25	0.268	0.071
T EMRA	JUN	0.487531	2.31301e-10	4.84645e-06	0.196	0.083
T EMRA	TXNIP	0.48742	1.97544e-14	4.13913e-10	0.696	0.594
T EMRA	PPP1R18	0.48633	2.24945e-15	4.71328e-11	0.357	0.182
T EMRA	APMAP	0.482937	2.13482e-14	4.4731e-10	0.281	0.128
T EMRA	PATL2	0.481178	3.20306e-25	6.71138e-21	0.196	0.046
T EMRA	CD74	0.471501	7.02863e-12	1.47271e-07	0.478	0.328
T EMRA	KLF6	0.469087	1.19023e-14	2.49389e-10	0.576	0.406
T EMRA	PFN1	0.464395	2.23557e-27	4.68419e-23	0.964	0.952
T EMRA	ITGB1	0.462805	7.47481e-14	1.5662e-09	0.513	0.32
T EMRA	CDC42EP3	0.459726	2.43139e-12	5.09448e-08	0.308	0.158
T EMRA	CLEC2B	0.457114	2.71794e-08	0.00056949	0.366	0.25
T EMRA	B2M	0.451693	5.12682e-95	1.07422e-90	1	1
T EMRA	ACTB	0.451583	1.99457e-24	4.17923e-20	0.991	0.982
T EMRA	RASAL3	0.447961	1.33268e-11	2.79236e-07	0.379	0.229
T EMRA	HLA-DPA1	0.444328	3.79304e-23	7.94755e-19	0.259	0.078
T EMRA	RARRES3	0.441872	3.35527e-14	7.03029e-10	0.549	0.389
T EMRA	SLAMF7	0.438248	1.51123e-111	3.16647e-107	0.156	0.004
T EMRA	HLA-A	0.436862	2.5679e-42	5.38052e-38	1	0.995
T EMRA	TBX21	0.430659	3.71325e-70	7.78037e-66	0.143	0.007
T EMRA	MT-CO1	0.429349	2.86162e-60	5.99594e-56	1	1
T EMRA	SLC9A3R1	0.42479	6.50188e-11	1.36234e-06	0.348	0.207
T EMRA	PLEKHF1	0.424681	7.6692e-10	1.60693e-05	0.254	0.132
T EMRA	MT-ND5	0.4241	1.29064e-12	2.70427e-08	0.741	0.706
T EMRA	LCP1	0.421744	1.42563e-09	2.98712e-05	0.473	0.359
T EMRA	RNF213	0.42025	1.09181e-09	2.28767e-05	0.473	0.35
T EMRA	GLIPR2	0.414337	2.29557e-22	4.80991e-18	0.179	0.042
T EMRA	ANXA1	0.41226	3.30482e-12	6.9246e-08	0.683	0.56
T EMRA	PYHIN1	0.411673	2.05255e-09	4.30071e-05	0.246	0.127
T EMRA	AKNA	0.408483	9.40548e-11	1.97073e-06	0.388	0.246
T EMRA	HLA-F	0.400959	5.07573e-07	0.0106352	0.326	0.22
T EMRA	IFITM2	0.399182	5.70003e-07	0.0119433	0.451	0.369
T EMRA	LPAR6	0.398085	2.2798e-07	0.00477687	0.384	0.275
T EMRA	BIN2	0.395948	1.18523e-09	2.48342e-05	0.536	0.433
T EMRA	CEBPD	0.395061	5.53624e-31	1.16001e-26	0.103	0.01
T EMRA	FLNA	0.394441	1.13357e-07	0.00237517	0.321	0.208
T EMRA	ZFP36L2	0.394262	2.30325e-10	4.826e-06	0.741	0.673
T EMRA	RP5-1171I10.5	0.394214	1.43132e-08	0.000299905	0.554	0.458
T EMRA	CYTH4	0.39324	2.85935e-11	5.99119e-07	0.29	0.153
T EMRA	SYNE1	0.39237	3.78234e-12	7.92515e-08	0.295	0.147
T EMRA	ACAP1	0.391448	5.23654e-10	1.09721e-05	0.576	0.487
T EMRA	RAP1B	0.389532	2.5208e-09	5.28183e-05	0.375	0.247
T EMRA	MIAT	0.386373	3.73235e-10	7.82039e-06	0.522	0.376
T EMRA	PTP4A2	0.385846	2.80933e-09	5.88639e-05	0.46	0.344
T EMRA	CORO1A	0.385537	2.83532e-17	5.94084e-13	0.879	0.797
T EMRA	CD81	0.384808	2.6787e-16	5.61268e-12	0.17	0.049
T EMRA	S1PR5	0.383961	3.68148e-126	7.7138e-122	0.129	0.001
T EMRA	EMP3	0.379846	4.2552e-09	8.91593e-05	0.759	0.739
T EMRA	IER2	0.377283	8.42239e-07	0.0176474	0.388	0.299
T EMRA	ABI3	0.373731	3.19633e-25	6.69727e-21	0.161	0.031
T EMRA	MTRNR2L1	0.372982	1.0212e-12	2.13972e-08	0.165	0.055
T EMRA	YPEL1	0.370406	1.22505e-30	2.56685e-26	0.125	0.016
T EMRA	THEMIS	0.369993	3.28657e-11	6.88634e-07	0.232	0.105
T EMRA	MSN	0.369652	1.055e-08	0.000221055	0.402	0.287
T EMRA	CD3G	0.369481	4.26209e-08	0.000893036	0.652	0.601
T EMRA	MT-CYB	0.366242	5.58912e-26	1.17109e-21	1	0.993
T EMRA	TGFB1	0.364363	3.6528e-06	0.0765371	0.25	0.16
T EMRA	PTPN7	0.362808	3.93361e-09	8.24209e-05	0.263	0.142
T EMRA	SRGN	0.359605	1.96344e-12	4.11399e-08	0.629	0.49
T EMRA	PTPRC	0.358996	3.31203e-12	6.93969e-08	0.781	0.716
T EMRA	CAST	0.357922	0.000158691	1	0.308	0.241
T EMRA	CAP1	0.356592	1.32733e-07	0.00278115	0.504	0.419
T EMRA	ARPC2	0.356021	5.21434e-13	1.09256e-08	0.808	0.754
T EMRA	LDHA	0.355535	4.56335e-06	0.0956158	0.46	0.406
T EMRA	IL10RA	0.351521	7.41046e-07	0.0155271	0.335	0.234
T EMRA	F2R	0.351357	8.28159e-35	1.73524e-30	0.125	0.013
T EMRA	RAC2	0.35101	1.94764e-06	0.0408088	0.522	0.467
T EMRA	2007-09-01	0.350931	1.75821e-08	0.000368398	0.594	0.518
T EMRA	RUNX3	0.350336	7.90815e-11	1.657e-06	0.196	0.082
T EMRA	HLA-E	0.349482	1.90001e-15	3.98108e-11	0.911	0.855
T EMRA	OASL	0.347788	2.40664e-34	5.04263e-30	0.138	0.017
T EMRA	CD48	0.347709	7.66415e-13	1.60587e-08	0.737	0.656
T EMRA	DUSP2	0.346164	5.1656e-18	1.08235e-13	0.134	0.03
T EMRA	HLA-DQB1	0.343153	8.86875e-12	1.85827e-07	0.188	0.069
T EMRA	BLOC1S1	0.342227	5.35342e-06	0.11217	0.446	0.379
T EMRA	MT-ND2	0.34117	3.77611e-28	7.91208e-24	1	0.999
T EMRA	FERMT3	0.338606	2.10171e-06	0.0440371	0.25	0.157
T EMRA	LY6E	0.338132	6.43603e-06	0.134854	0.406	0.34
T EMRA	GLIPR1	0.336796	4.64903e-07	0.0097411	0.384	0.271
T EMRA	ARF6	0.336404	1.51803e-09	3.18073e-05	0.54	0.409
T EMRA	DHRS7	0.335767	7.24515e-07	0.0151808	0.379	0.281
T EMRA	SYNE2	0.335609	2.98348e-10	6.25129e-06	0.491	0.344
T EMRA	PSMB9	0.335529	3.13069e-06	0.0655974	0.469	0.398
T EMRA	DSTN	0.33411	0.000766023	1	0.326	0.272
T EMRA	ANXA5	0.333816	4.85406e-08	0.00101707	0.308	0.189
T EMRA	RASSF1	0.333002	9.51333e-09	0.000199333	0.152	0.062
T EMRA	MT-CO3	0.329366	5.01103e-31	1.04996e-26	1	0.999
T EMRA	ARPC5L	0.328485	3.47977e-06	0.0729116	0.263	0.168
T EMRA	MACF1	0.326539	3.88478e-06	0.0813979	0.223	0.133
T EMRA	ACTG1	0.325069	1.29509e-08	0.000271359	0.839	0.835
T EMRA	PPP1CA	0.322616	1.02506e-06	0.0214781	0.496	0.422
T EMRA	TMX4	0.322381	2.84403e-07	0.00595909	0.223	0.123
T EMRA	DOK2	0.321559	4.41635e-08	0.000925357	0.201	0.1
T EMRA	LAPTM5	0.321257	3.16999e-11	6.64209e-07	0.848	0.776
T EMRA	MYL6	0.318245	7.82482e-11	1.63953e-06	0.839	0.833
T EMRA	LITAF	0.317984	1.89246e-06	0.0396528	0.411	0.325
T EMRA	SIGIRR	0.317612	8.25314e-07	0.0172928	0.321	0.221
T EMRA	WIPF1	0.313522	3.94148e-08	0.000825859	0.451	0.341
T EMRA	TGFBR3	0.313329	1.24666e-13	2.61214e-09	0.125	0.033
T EMRA	RCBTB2	0.312645	4.50159e-06	0.0943219	0.214	0.124
T EMRA	H3F3B	0.312381	1.06917e-10	2.24022e-06	0.924	0.917
T EMRA	TLN1	0.31143	1.46789e-05	0.307567	0.254	0.168
T EMRA	VIMP	0.311069	0.000228773	1	0.277	0.207
T EMRA	ANXA2	0.31041	4.67743e-06	0.0980062	0.362	0.259
T EMRA	MT2A	0.310046	0.000474518	1	0.237	0.166
T EMRA	MT-CO2	0.309413	2.29736e-33	4.81366e-29	1	0.999
T EMRA	SP100	0.308795	6.20198e-05	1	0.348	0.278
T EMRA	CD3D	0.308249	2.55914e-11	5.36216e-07	0.839	0.806
T EMRA	HLA-DRB1	0.306852	1.99244e-10	4.17476e-06	0.143	0.048
T EMRA	RAB27A	0.306601	2.5379e-07	0.00531766	0.152	0.067
T EMRA	PRDM1	0.305937	2.10547e-15	4.41159e-11	0.134	0.033
T EMRA	CCDC107	0.304952	2.28767e-06	0.0479336	0.281	0.185
T EMRA	IQGAP1	0.304645	5.43894e-07	0.0113962	0.219	0.122
T EMRA	XBP1	0.304446	8.54159e-08	0.00178972	0.473	0.367
T EMRA	CTSD	0.30335	7.05612e-06	0.147847	0.277	0.188
T EMRA	CAPN2	0.303184	3.19625e-06	0.066971	0.277	0.18
T EMRA	KLF13	0.299408	5.69947e-06	0.119421	0.259	0.167
T EMRA	SH2D1A	0.298609	7.59301e-05	1	0.281	0.203
T EMRA	CD53	0.297948	0.000148951	1	0.411	0.366
T EMRA	GYG1	0.294182	6.95357e-10	1.45698e-05	0.165	0.065
T EMRA	RORA	0.293561	5.01769e-05	1	0.384	0.309
T EMRA	FMNL1	0.293111	1.23452e-05	0.258669	0.366	0.283
T EMRA	TINF2	0.292164	0.000118517	1	0.223	0.152
T EMRA	PGAM1	0.291879	2.25555e-05	0.472605	0.362	0.287
T EMRA	A2M-AS1	0.290648	4.30578e-17	9.02189e-13	0.112	0.022
T EMRA	TPM3	0.290614	0.000448842	1	0.469	0.448
T EMRA	CD6	0.289545	3.1194e-05	0.653607	0.388	0.31
T EMRA	CFL1	0.287429	2.83088e-12	5.93154e-08	0.915	0.905
T EMRA	PTPN22	0.286997	5.68465e-10	1.19111e-05	0.147	0.054
T EMRA	BTN3A2	0.286502	0.00135951	1	0.308	0.257
T EMRA	TAOK3	0.286212	4.52894e-05	0.94895	0.304	0.226
T EMRA	CALM1	0.285971	1.3994e-09	2.93217e-05	0.839	0.803
T EMRA	PPP1R14B	0.28553	8.76574e-06	0.183668	0.129	0.06
T EMRA	ADAM8	0.285511	3.82645e-18	8.01756e-14	0.125	0.026
T EMRA	FAM49B	0.285117	4.64052e-05	0.972328	0.362	0.296
T EMRA	RP11-539L10.2	0.283957	5.61713e-08	0.00117696	0.121	0.045
T EMRA	IL2RG	0.283334	4.4815e-05	0.939008	0.571	0.554
T EMRA	S100A10	0.282946	7.52599e-09	0.000157692	0.728	0.635
T EMRA	RHOC	0.282496	5.05398e-20	1.05896e-15	0.125	0.024
T EMRA	TAPBP	0.282474	0.00340073	1	0.339	0.3
T EMRA	AKAP13	0.280835	2.43409e-05	0.510015	0.348	0.265
T EMRA	MT-ND4L	0.279586	0.000209152	1	0.469	0.416
T EMRA	MT-ND1	0.277189	6.23399e-17	1.30621e-12	0.987	0.995
T EMRA	C10orf54	0.276098	1.10607e-05	0.231755	0.281	0.19
T EMRA	MYH9	0.275746	0.00083542	1	0.317	0.263
T EMRA	CCDC85B	0.275688	5.41051e-05	1	0.42	0.357
T EMRA	RNF167	0.274616	0.000215675	1	0.259	0.19
T EMRA	NCOR1	0.274497	8.50412e-05	1	0.433	0.382
T EMRA	NCK1	0.273717	4.1237e-05	0.864039	0.25	0.169
T EMRA	TNFSF14	0.27345	9.58287e-14	2.0079e-09	0.121	0.03
T EMRA	DYNLL1	0.272601	0.00636623	1	0.433	0.415
T EMRA	ARHGAP30	0.269824	0.000266775	1	0.353	0.287
T EMRA	GUK1	0.269058	1.89945e-05	0.397992	0.509	0.467
T EMRA	PITPNC1	0.268593	1.94184e-06	0.0406875	0.161	0.08
T EMRA	TBC1D10C	0.267352	0.000855042	1	0.375	0.333
T EMRA	TSEN54	0.267236	1.63019e-07	0.00341573	0.165	0.076
T EMRA	ALOX5AP	0.266994	0.000544945	1	0.357	0.291
T EMRA	EVL	0.266595	1.37072e-08	0.000287206	0.835	0.807
T EMRA	SPN	0.266378	0.000154868	1	0.272	0.198
T EMRA	PTGER2	0.266087	3.64188e-10	7.63082e-06	0.138	0.047
T EMRA	PDLIM2	0.265529	0.000408488	1	0.196	0.129
T EMRA	C21orf33	0.264844	2.5337e-10	5.30887e-06	0.112	0.033
T EMRA	ZBTB38	0.264733	7.69519e-06	0.161237	0.201	0.117
T EMRA	MT-ATP6	0.262887	1.29402e-20	2.71135e-16	1	0.998
T EMRA	GNPTAB	0.262029	4.65928e-06	0.0976258	0.143	0.069
T EMRA	IRF1	0.261446	9.60135e-05	1	0.357	0.279
T EMRA	MALAT1	0.261402	1.80461e-41	3.7812e-37	1	1
T EMRA	PDIA6	0.260741	0.000929928	1	0.326	0.27
T EMRA	ANXA6	0.260537	5.74887e-05	1	0.335	0.252
T EMRA	ACTN4	0.259943	1.49814e-05	0.313905	0.17	0.092
T EMRA	ITGA4	0.259618	7.30479e-05	1	0.179	0.105
T EMRA	SCP2	0.259398	0.00110763	1	0.277	0.213
T EMRA	GBP5	0.258586	4.09864e-09	8.58787e-05	0.116	0.038
T EMRA	TPST2	0.258493	1.81139e-06	0.037954	0.134	0.06
T EMRA	PARP8	0.258304	2.5999e-06	0.0544757	0.161	0.08
T EMRA	TMEM59	0.258009	3.06923e-05	0.643095	0.531	0.493
T EMRA	PYCARD	0.256926	0.00172298	1	0.214	0.16
T EMRA	STK17A	0.256169	0.00355123	1	0.451	0.434
T EMRA	TMC8	0.255214	0.0012321	1	0.201	0.142
T EMRA	AC006369.2	0.254988	1.25373e-08	0.000262693	0.107	0.035
T EMRA	CFLAR	0.25469	0.00100945	1	0.263	0.201
T EMRA	PTGER4	0.253228	1.85594e-05	0.388874	0.143	0.073
T EMRA	ABHD17A	0.252527	0.000226596	1	0.179	0.11
T EMRA	IKZF3	0.252362	4.82717e-05	1	0.214	0.133
T EMRA	TRG-AS1	0.251054	1.17552e-06	0.0246308	0.147	0.068
T EMRA	BZW1	0.250771	0.00292947	1	0.277	0.228
T EMRA	LPCAT1	0.25069	9.57317e-07	0.0200587	0.112	0.045
T EMRA	FOXP1	-0.250724	2.84197e-05	0.595477	0.295	0.477
T EMRA	RGS10	-0.251364	2.16053e-06	0.0452696	0.375	0.604
T EMRA	RPL37	-0.253764	8.51191e-27	1.7835e-22	0.996	1
T EMRA	FXYD5	-0.254723	1.48979e-07	0.00312155	0.723	0.873
T EMRA	CMTM8	-0.257051	1.1186e-06	0.023438	0.009	0.112
T EMRA	CCNI	-0.259334	1.70777e-07	0.00357829	0.71	0.868
T EMRA	GPX4	-0.259368	1.06475e-05	0.223098	0.522	0.722
T EMRA	EEF2	-0.260482	5.71598e-13	1.19767e-08	0.933	0.97
T EMRA	PPA1	-0.260675	9.41789e-06	0.197333	0.21	0.385
T EMRA	ZFAS1	-0.261673	5.51184e-07	0.011549	0.558	0.776
T EMRA	MARCKSL1	-0.263064	2.4764e-06	0.0518881	0.085	0.224
T EMRA	RSL1D1	-0.264539	4.80151e-06	0.100606	0.308	0.519
T EMRA	RPS2	-0.26509	8.71546e-43	1.82615e-38	1	1
T EMRA	STMN3	-0.267635	1.04025e-06	0.0217964	0.062	0.203
T EMRA	IMPDH2	-0.269588	6.66114e-07	0.0139571	0.107	0.269
T EMRA	ST13	-0.270808	4.63013e-07	0.00970152	0.433	0.653
T EMRA	ZC3H8	-0.270887	1.33683e-06	0.0280105	0.089	0.235
T EMRA	IL6ST	-0.27137	3.00528e-07	0.00629696	0.022	0.145
T EMRA	RP11-664D1.1	-0.272794	5.00085e-07	0.0104783	0.013	0.123
T EMRA	NACA2	-0.273204	6.49946e-07	0.0136183	0.138	0.32
T EMRA	CUTA	-0.275147	1.03004e-06	0.0215824	0.482	0.704
T EMRA	PVT1	-0.275388	1.34435e-06	0.0281682	0.036	0.155
T EMRA	SATB1	-0.277944	1.63968e-06	0.0343563	0.089	0.236
T EMRA	ATP5O	-0.280287	3.27807e-07	0.00686854	0.402	0.643
T EMRA	SH3YL1	-0.281557	1.35713e-06	0.028436	0.049	0.176
T EMRA	RPS18	-0.28202	6.98733e-50	1.46406e-45	1	1
T EMRA	EIF5A	-0.283073	7.56793e-06	0.158571	0.196	0.365
T EMRA	RPS9	-0.283441	8.40607e-26	1.76132e-21	0.991	0.999
T EMRA	RPL36	-0.285558	4.49561e-34	9.41964e-30	1	1
T EMRA	SPINT2	-0.287192	6.50134e-08	0.00136223	0.013	0.14
T EMRA	PRKCA	-0.288539	8.79709e-07	0.0184325	0.054	0.185
T EMRA	RPL24	-0.289873	7.87786e-25	1.65065e-20	0.996	0.999
T EMRA	LIMD2	-0.291305	2.9148e-08	0.000610739	0.531	0.77
T EMRA	GIMAP1	-0.292791	1.94901e-06	0.0408376	0.25	0.45
T EMRA	SLC3A2	-0.293171	1.24122e-06	0.0260073	0.272	0.478
T EMRA	RPL3	-0.295236	1.54094e-48	3.22873e-44	1	1
T EMRA	RP4-594I10.3	-0.295569	1.85157e-07	0.0038796	0.027	0.154
T EMRA	FYB	-0.295873	1.69299e-08	0.000354732	0.433	0.69
T EMRA	DDT	-0.296635	2.51439e-06	0.0526839	0.196	0.375
T EMRA	RPS21	-0.298406	1.66436e-34	3.48733e-30	1	1
T EMRA	RPL13	-0.301435	7.38249e-65	1.54685e-60	1	1
T EMRA	RPL29	-0.302812	3.24131e-30	6.79153e-26	0.996	1
T EMRA	CTSL	-0.304647	4.11989e-07	0.0086324	0.013	0.128
T EMRA	YBX1	-0.30581	9.36002e-11	1.9612e-06	0.701	0.882
T EMRA	RPS4X	-0.306322	8.72476e-41	1.8281e-36	1	1
T EMRA	RPL18	-0.307148	5.36652e-36	1.12445e-31	0.991	1
T EMRA	IL6R	-0.310098	2.17381e-08	0.000455479	0.009	0.139
T EMRA	RPSA	-0.310811	1.05096e-28	2.20207e-24	0.987	0.998
T EMRA	DGKA	-0.312144	1.286e-07	0.00269455	0.08	0.239
T EMRA	LIMS1	-0.314772	2.0129e-07	0.00421764	0.076	0.23
T EMRA	CYSLTR1	-0.315283	4.20756e-07	0.0088161	0.036	0.16
T EMRA	RPS6	-0.317696	6.55748e-53	1.37399e-48	1	1
T EMRA	RPL31	-0.319578	4.14944e-45	8.69433e-41	1	1
T EMRA	RPL39	-0.321358	1.66404e-56	3.48666e-52	1	1
T EMRA	RPL36A	-0.323661	3.00774e-20	6.30211e-16	0.969	0.995
T EMRA	HSPD1	-0.325248	2.0972e-08	0.000439427	0.152	0.349
T EMRA	RPL8	-0.326184	4.22346e-35	8.84942e-31	0.996	0.999
T EMRA	AQP3	-0.32835	3.71839e-08	0.000779115	0.094	0.273
T EMRA	RPL19	-0.328393	4.14911e-51	8.69363e-47	1	1
T EMRA	NHSL2	-0.32874	1.05209e-07	0.00220445	0.232	0.448
T EMRA	TMEM204	-0.332265	3.19402e-08	0.000669243	0.076	0.246
T EMRA	TALDO1	-0.33456	1.20378e-07	0.00252228	0.183	0.384
T EMRA	THEM4	-0.340149	2.02769e-08	0.000424862	0.112	0.295
T EMRA	RPLP0	-0.340385	3.39202e-27	7.1073e-23	0.987	0.998
T EMRA	GNB2L1	-0.343784	1.50684e-32	3.15728e-28	0.991	0.999
T EMRA	TRABD2A	-0.344664	2.49611e-09	5.23011e-05	0.027	0.185
T EMRA	RPS5	-0.345096	5.64867e-34	1.18357e-29	1	0.998
T EMRA	RPL4	-0.347696	4.70652e-30	9.86156e-26	0.978	0.998
T EMRA	TIMP1	-0.355123	2.28447e-07	0.00478664	0.143	0.321
T EMRA	RPS23	-0.360678	1.80221e-57	3.77617e-53	1	1
T EMRA	UXS1	-0.365244	1.71984e-09	3.60357e-05	0.062	0.239
T EMRA	NPC2	-0.365594	4.36574e-09	9.14753e-05	0.259	0.496
T EMRA	TESPA1	-0.36821	3.40405e-10	7.1325e-06	0.067	0.265
T EMRA	EIF3H	-0.370702	2.19598e-12	4.60124e-08	0.522	0.784
T EMRA	STMN1	-0.372074	6.01282e-09	0.000125987	0.112	0.307
T EMRA	DNPH1	-0.37264	9.43332e-10	1.97656e-05	0.08	0.272
T EMRA	ACTN1	-0.37494	4.38549e-10	9.18891e-06	0.013	0.172
T EMRA	MYC	-0.376097	3.55594e-09	7.45077e-05	0.085	0.272
T EMRA	GABPB1-AS1	-0.376144	4.64951e-08	0.000974212	0.259	0.471
T EMRA	NACA	-0.377692	2.48801e-32	5.21313e-28	0.96	0.997
T EMRA	RPL34	-0.377983	5.43939e-77	1.13971e-72	1	1
T EMRA	RNASET2	-0.37994	6.63485e-10	1.3902e-05	0.326	0.584
T EMRA	SNHG8	-0.382571	2.6778e-09	5.61078e-05	0.29	0.54
T EMRA	FAM118A	-0.383695	1.49835e-09	3.1395e-05	0.027	0.189
T EMRA	NELL2	-0.386002	1.1476e-10	2.40456e-06	0.022	0.194
T EMRA	TNFRSF25	-0.388243	6.84752e-10	1.43476e-05	0.089	0.29
T EMRA	OCIAD2	-0.393047	9.89922e-11	2.07418e-06	0.353	0.623
T EMRA	GPR183	-0.396448	8.41444e-11	1.76308e-06	0.156	0.396
T EMRA	NBEAL1	-0.397136	5.35502e-18	1.12204e-13	0.759	0.925
T EMRA	RPL9	-0.400448	6.87424e-69	1.44036e-64	1	1
T EMRA	FCMR	-0.405073	1.01357e-10	2.12373e-06	0.138	0.365
T EMRA	RPL11	-0.413568	1.219e-78	2.55418e-74	1	1
T EMRA	GIMAP7	-0.426945	4.10287e-16	8.59674e-12	0.612	0.864
T EMRA	RPS12	-0.429071	4.16927e-83	8.73587e-79	1	1
T EMRA	BIRC3	-0.435012	2.14496e-10	4.49434e-06	0.103	0.31
T EMRA	EIF3E	-0.435031	2.93482e-19	6.14934e-15	0.656	0.894
T EMRA	CAMK4	-0.435758	8.08371e-12	1.69378e-07	0.161	0.415
T EMRA	RPL12	-0.436596	1.17509e-58	2.46217e-54	1	1
T EMRA	RPS8	-0.437691	1.69204e-62	3.54534e-58	1	1
T EMRA	SERINC5	-0.444894	1.41808e-12	2.97131e-08	0.067	0.298
T EMRA	SMDT1	-0.448169	3.2229e-12	6.75295e-08	0.232	0.505
T EMRA	TMEM123	-0.453329	1.88314e-14	3.94575e-10	0.321	0.634
T EMRA	RPS13	-0.459037	5.87935e-70	1.2319e-65	1	1
T EMRA	PABPC1	-0.462498	3.86305e-32	8.09426e-28	0.866	0.975
T EMRA	ID3	-0.464095	8.4551e-11	1.7716e-06	0.027	0.203
T EMRA	RPL22	-0.479398	7.9429e-50	1.66428e-45	0.946	0.999
T EMRA	PIK3IP1	-0.480655	4.38626e-14	9.19053e-10	0.223	0.523
T EMRA	COTL1	-0.482246	1.4029e-14	2.93949e-10	0.138	0.419
T EMRA	RPL32	-0.488269	5.96419e-90	1.24968e-85	1	1
T EMRA	NPM1	-0.491164	6.565e-33	1.37557e-28	0.897	0.973
T EMRA	SORL1	-0.494007	1.24343e-13	2.60536e-09	0.134	0.401
T EMRA	TPT1	-0.499561	9.45837e-81	1.98181e-76	1	1
T EMRA	RGCC	-0.513892	5.88869e-15	1.23386e-10	0.156	0.453
T EMRA	HINT1	-0.528586	2.5611e-33	5.36628e-29	0.772	0.961
T EMRA	LRRN3	-0.531184	1.89719e-12	3.97518e-08	0.013	0.206
T EMRA	C6orf48	-0.54541	1.00045e-17	2.09625e-13	0.402	0.712
T EMRA	RPLP1	-0.545729	3.13145e-81	6.56132e-77	1	1
T EMRA	TCF7	-0.548923	9.41361e-19	1.97243e-14	0.223	0.579
T EMRA	MAL	-0.550973	7.42607e-17	1.55598e-12	0.036	0.298
T EMRA	RPS3A	-0.569516	3.76407e-94	7.88685e-90	1	1
T EMRA	CD27	-0.57069	1.6405e-17	3.43735e-13	0.054	0.332
T EMRA	RCAN3	-0.582969	3.55617e-18	7.45125e-14	0.045	0.328
T EMRA	LEF1	-0.602758	1.91872e-18	4.02029e-14	0.08	0.385
T EMRA	NAP1L1	-0.610574	7.7228e-36	1.61816e-31	0.638	0.923
T EMRA	TSHZ2	-0.617727	8.18012e-17	1.71398e-12	0.013	0.263
T EMRA	NGFRAP1	-0.662776	1.39718e-20	2.9275e-16	0.022	0.324
T EMRA	EEF1B2	-0.676984	1.95545e-56	4.09725e-52	0.848	0.986
T EMRA	PASK	-0.818238	2.75709e-20	5.77693e-16	0.054	0.364
T EMRA	SELL	-0.869189	5.10809e-32	1.0703e-27	0.103	0.536
T EMRA	LDHB	-0.948891	2.79643e-69	5.85936e-65	0.567	0.95
T EMRA	CCR7	-0.967709	2.124e-34	4.45042e-30	0.036	0.47
T EMRA	RPS26	-1.20469	6.36992e-57	1.33469e-52	0.79	0.947
T EMRA	LTB	-1.45848	1.421e-97	2.97743e-93	0.446	0.968
nTreg	LGALS1	1.57304	1.58082e-136	3.3123e-132	0.723	0.156
nTreg	HLA-DRB1	1.37191	0	0	0.609	0.024
nTreg	LGALS3	1.32464	1.95933e-205	4.10537e-201	0.648	0.073
nTreg	S100A4	1.27975	4.35213e-91	9.11901e-87	0.964	0.606
nTreg	IL32	1.05083	2.95234e-75	6.18604e-71	0.964	0.781
nTreg	ANXA2	1.02684	4.47487e-102	9.3762e-98	0.779	0.237
nTreg	CD74	1.00656	6.33215e-30	1.32678e-25	0.609	0.321
nTreg	HLA-DPB1	0.81527	7.48261e-71	1.56783e-66	0.383	0.069
nTreg	HLA-DQB1	0.814748	1.32433e-86	2.77487e-82	0.387	0.058
nTreg	HLA-DPA1	0.75144	2.22341e-67	4.6587e-63	0.379	0.071
nTreg	HLA-DRA	0.745201	1.25589e-89	2.63147e-85	0.154	0.006
nTreg	S100A6	0.73945	7.55584e-59	1.58317e-54	0.98	0.879
nTreg	S100A10	0.709841	1.01497e-48	2.12666e-44	0.901	0.626
nTreg	ITGB1	0.663445	1.652e-38	3.46144e-34	0.668	0.311
nTreg	ALOX5AP	0.616116	4.8485e-30	1.01591e-25	0.577	0.28
nTreg	PLP2	0.593373	6.32925e-29	1.32617e-24	0.664	0.378
nTreg	CD63	0.592615	4.15563e-34	8.70729e-30	0.443	0.16
nTreg	SH3BGRL3	0.589271	1.15666e-47	2.42356e-43	0.988	0.866
nTreg	LMNA	0.563552	2.10348e-72	4.40741e-68	0.261	0.031
nTreg	MYO1F	0.55309	2.2935e-31	4.80557e-27	0.656	0.34
nTreg	CRIP1	0.551274	2.76235e-25	5.78796e-21	0.636	0.359
nTreg	CYBA	0.550671	1.18273e-29	2.47817e-25	0.885	0.674
nTreg	CAPG	0.534629	5.35042e-31	1.12107e-26	0.261	0.068
nTreg	LINC00152	0.531708	3.46836e-33	7.26725e-29	0.431	0.15
nTreg	TSPO	0.508297	6.26093e-25	1.31185e-20	0.692	0.432
nTreg	CD52	0.499688	1.42182e-48	2.97913e-44	0.996	0.98
nTreg	DYNLL1	0.489646	1.6998e-22	3.5616e-18	0.648	0.405
nTreg	GSTK1	0.48817	6.99889e-24	1.46648e-19	0.834	0.629
nTreg	ANXA5	0.486589	6.27873e-27	1.31558e-22	0.447	0.181
nTreg	HN1	0.47822	1.66641e-20	3.49162e-16	0.407	0.186
nTreg	VIM	0.476118	1.24589e-25	2.61052e-21	0.929	0.807
nTreg	CLIC1	0.474326	9.81077e-22	2.05565e-17	0.577	0.327
nTreg	EMP3	0.467523	2.37488e-27	4.97608e-23	0.913	0.731
nTreg	COTL1	0.462918	5.7375e-21	1.20218e-16	0.64	0.396
nTreg	ACTB	0.460608	5.86637e-39	1.22918e-34	0.992	0.982
nTreg	MYL6	0.453925	1.86353e-29	3.90466e-25	0.953	0.827
nTreg	ARPC1B	0.447539	7.39541e-18	1.54956e-13	0.696	0.497
nTreg	TXN	0.443193	4.98176e-15	1.04383e-10	0.672	0.476
nTreg	CSTB	0.426824	2.32377e-11	4.86899e-07	0.743	0.6
nTreg	FLNA	0.423779	4.47618e-18	9.37895e-14	0.415	0.203
nTreg	FAM129A	0.422822	6.18384e-23	1.2957e-18	0.237	0.069
nTreg	GAPDH	0.421212	1.53215e-26	3.21032e-22	0.972	0.874
nTreg	LPAR6	0.41349	7.64581e-15	1.60203e-10	0.478	0.27
nTreg	AHNAK	0.409917	1.36708e-19	2.86445e-15	0.415	0.186
nTreg	PAG1	0.408587	4.8222e-15	1.0104e-10	0.403	0.215
nTreg	HLA-DRB5	0.403846	1.39097e-106	2.91449e-102	0.154	0.004
nTreg	CD99	0.395026	2.83641e-16	5.94313e-12	0.696	0.485
nTreg	MYO1G	0.388382	2.00756e-21	4.20645e-17	0.289	0.099
nTreg	MIR4435-2HG	0.387385	1.11356e-38	2.33324e-34	0.206	0.035
nTreg	PFN1	0.387215	5.25032e-29	1.1001e-24	0.98	0.951
nTreg	LSP1	0.379363	2.22213e-14	4.65602e-10	0.708	0.537
nTreg	S100A11	0.376037	1.65478e-10	3.46725e-06	0.826	0.709
nTreg	ARPC3	0.375536	1.72112e-16	3.60626e-12	0.834	0.672
nTreg	GPX1	0.364018	1.15803e-05	0.242642	0.403	0.296
nTreg	TGFB1	0.363922	4.76235e-14	9.97855e-10	0.324	0.155
nTreg	ANXA6	0.362642	3.82621e-12	8.01705e-08	0.431	0.247
nTreg	MYL12A	0.35879	2.26206e-20	4.73969e-16	0.953	0.863
nTreg	PSMB9	0.353663	1.80784e-10	3.78796e-06	0.553	0.393
nTreg	HLA-DQA1	0.345859	3.48277e-73	7.29745e-69	0.107	0.003
nTreg	LMO4	0.343651	5.02764e-12	1.05344e-07	0.206	0.082
nTreg	GLIPR1	0.343435	9.58183e-11	2.00768e-06	0.439	0.267
nTreg	UCP2	0.343321	1.31528e-11	2.75591e-07	0.518	0.338
nTreg	B2M	0.343136	7.22401e-74	1.51365e-69	1	1
nTreg	TMSB10	0.342676	1.06531e-27	2.23215e-23	1	0.997
nTreg	ARID5B	0.334436	2.7369e-11	5.73464e-07	0.328	0.172
nTreg	PPP1CA	0.334198	4.61768e-14	9.67542e-10	0.621	0.415
nTreg	HLA-A	0.333345	4.6979e-26	9.8435e-22	1	0.995
nTreg	JUNB	0.328385	4.46127e-09	9.3477e-05	0.439	0.292
nTreg	PSAP	0.323753	0.000333336	1	0.399	0.305
nTreg	TPI1	0.322975	8.7339e-11	1.83001e-06	0.644	0.505
nTreg	OPTN	0.32078	9.50123e-12	1.99079e-07	0.407	0.234
nTreg	ACAP1	0.314471	2.66839e-09	5.59109e-05	0.621	0.484
nTreg	CAPN2	0.313155	3.50266e-10	7.33911e-06	0.324	0.177
nTreg	SLFN5	0.312149	3.38247e-09	7.08728e-05	0.458	0.309
nTreg	ICAM3	0.311124	9.57279e-09	0.000200579	0.534	0.389
nTreg	SH3BP5	0.311001	5.11095e-15	1.0709e-10	0.241	0.093
nTreg	PKM	0.310336	1.53047e-08	0.000320679	0.628	0.482
nTreg	PRDX1	0.309253	1.3597e-11	2.84897e-07	0.692	0.547
nTreg	HLA-B	0.307564	1.778e-28	3.72544e-24	1	0.996
nTreg	SEC61B	0.30351	1.13078e-11	2.36933e-07	0.735	0.567
nTreg	MBP	0.30331	1.2169e-07	0.00254978	0.443	0.315
nTreg	SLF1	0.302909	4.65884e-15	9.76168e-11	0.19	0.063
nTreg	NUDT5	0.302193	6.0291e-09	0.000126328	0.328	0.189
nTreg	HLA-C	0.301907	4.88799e-19	1.02418e-14	1	0.972
nTreg	TXNIP	0.301236	1.40573e-09	2.94543e-05	0.723	0.593
nTreg	TYMP	0.300406	1.36536e-16	2.86084e-12	0.186	0.057
nTreg	OAZ1	0.299525	2.04336e-13	4.28145e-09	0.913	0.87
nTreg	CFL1	0.298558	2.34256e-15	4.90836e-11	0.964	0.903
nTreg	SMC4	0.298423	2.52044e-11	5.28107e-07	0.281	0.137
nTreg	CD82	0.29829	2.04447e-12	4.28379e-08	0.261	0.115
nTreg	RNF213	0.298127	1.01469e-08	0.000212608	0.502	0.348
nTreg	C12orf75	0.298098	1.3096e-11	2.74401e-07	0.217	0.09
nTreg	ID2	0.29165	0.000142077	1	0.213	0.132
nTreg	CTSC	0.291012	1.7893e-07	0.00374911	0.292	0.174
nTreg	ARPC2	0.290827	1.68841e-11	3.53772e-07	0.854	0.752
nTreg	DOK2	0.287452	8.85492e-11	1.85537e-06	0.221	0.098
nTreg	FUT7	0.286977	4.31268e-31	9.03635e-27	0.126	0.017
nTreg	RCBTB2	0.286331	1.44538e-10	3.0285e-06	0.257	0.121
nTreg	LRRFIP1	0.286257	2.17231e-09	4.55165e-05	0.53	0.369
nTreg	IER2	0.283454	1.09085e-06	0.0228566	0.415	0.297
nTreg	SERF2	0.28253	9.68436e-16	2.02916e-11	0.964	0.958
nTreg	TIGIT	0.282037	6.66559e-13	1.39664e-08	0.178	0.062
nTreg	IFITM2	0.281262	3.72677e-08	0.00078087	0.51	0.365
nTreg	TPM4	0.279406	1.96014e-10	4.10708e-06	0.213	0.094
nTreg	CORO1B	0.279278	4.74327e-08	0.000993857	0.206	0.102
nTreg	TMSB4X	0.278471	1.24473e-42	2.60808e-38	1	1
nTreg	ATP2B1	0.278043	1.27466e-08	0.00026708	0.253	0.13
nTreg	IL2RG	0.277696	3.53358e-07	0.00740391	0.672	0.549
nTreg	EZR	0.276876	5.45142e-07	0.0114224	0.431	0.298
nTreg	RDX	0.276493	1.50808e-17	3.15988e-13	0.186	0.055
nTreg	PCSK7	0.275248	7.53555e-07	0.0157892	0.621	0.508
nTreg	SNRPB	0.272507	8.54901e-08	0.00179127	0.49	0.344
nTreg	IL10RA	0.271857	2.22545e-05	0.466298	0.328	0.234
nTreg	CXCR3	0.268795	6.50539e-12	1.36307e-07	0.15	0.05
nTreg	PARK7	0.266189	6.37237e-06	0.13352	0.557	0.461
nTreg	YWHAQ	0.265756	2.95207e-07	0.00618547	0.419	0.288
nTreg	CLDND1	0.263659	2.41464e-06	0.0505939	0.344	0.225
nTreg	SLC9A3R1	0.263566	8.1192e-07	0.0170122	0.324	0.208
nTreg	ANXA11	0.263241	5.28485e-08	0.00110733	0.514	0.37
nTreg	TMEM50A	0.262471	1.25422e-06	0.0262797	0.458	0.333
nTreg	2009-09-01	0.262083	1.05071e-07	0.00220156	0.64	0.499
nTreg	SQRDL	0.261913	7.23877e-09	0.000151674	0.233	0.118
nTreg	NDUFS6	0.261337	4.91507e-06	0.102985	0.387	0.27
nTreg	C9orf16	0.261044	6.26974e-07	0.013137	0.51	0.376
nTreg	UBB	0.260955	2.26918e-08	0.000475462	0.806	0.728
nTreg	MIAT	0.259711	2.02741e-07	0.00424804	0.51	0.376
nTreg	YWHAH	0.258421	4.0557e-10	8.49791e-06	0.277	0.138
nTreg	RNASET2	0.258346	2.30638e-07	0.00483257	0.684	0.567
nTreg	H3F3A	0.257793	5.48559e-14	1.1494e-09	0.968	0.921
nTreg	KLF6	0.256614	2.61285e-08	0.000547471	0.569	0.405
nTreg	CALM1	0.25598	2.58106e-09	5.4081e-05	0.858	0.802
nTreg	COX6A1	0.25338	2.1623e-08	0.000453067	0.723	0.591
nTreg	ITGAL	0.252037	8.61837e-05	1	0.261	0.173
nTreg	CPNE7	0.251898	5.45592e-18	1.14318e-13	0.134	0.031
nTreg	HCLS1	0.250631	8.30636e-08	0.00174043	0.498	0.357
nTreg	ATM	-0.254876	3.0472e-05	0.638479	0.296	0.429
nTreg	RPS23	-0.257233	1.2451e-39	2.60886e-35	1	1
nTreg	RPL32	-0.262056	1.66959e-44	3.49829e-40	1	1
nTreg	CXCR4	-0.262202	5.83166e-05	1	0.257	0.384
nTreg	GIMAP4	-0.263676	1.10995e-07	0.00232568	0.458	0.628
nTreg	RPS3A	-0.267623	4.89652e-39	1.02597e-34	1	1
nTreg	RPS13	-0.269052	9.76119e-35	2.04526e-30	1	1
nTreg	RPL38	-0.274413	2.28242e-34	4.78236e-30	0.996	1
nTreg	EVI2A	-0.280335	3.50285e-06	0.0733952	0.233	0.383
nTreg	GIMAP1	-0.28665	6.04856e-06	0.126736	0.308	0.448
nTreg	SNHG8	-0.287716	3.89717e-07	0.00816574	0.372	0.537
nTreg	RPL9	-0.289845	3.34255e-49	7.00364e-45	1	1
nTreg	MYC	-0.294975	1.54204e-06	0.0323103	0.13	0.271
nTreg	TSHZ2	-0.295002	8.61858e-07	0.0180585	0.119	0.259
nTreg	RPL31	-0.299113	5.31662e-49	1.11399e-44	1	1
nTreg	C6orf48	-0.314803	1.12612e-09	2.35955e-05	0.534	0.708
nTreg	RPS14	-0.316648	2.29652e-58	4.81189e-54	1	1
nTreg	SATB1	-0.320907	1.52652e-08	0.000319851	0.083	0.237
nTreg	ACTN1	-0.324492	8.31007e-09	0.000174121	0.036	0.172
nTreg	NPM1	-0.352006	2.73697e-21	5.73478e-17	0.937	0.971
nTreg	TCF7	-0.379029	6.99097e-10	1.46482e-05	0.372	0.574
nTreg	RGS10	-0.380224	2.74091e-10	5.74302e-06	0.431	0.603
nTreg	PLAC8	-0.382456	4.3231e-10	9.0582e-06	0.075	0.249
nTreg	EEF1B2	-0.385965	1.98657e-31	4.16246e-27	0.953	0.982
nTreg	SELL	-0.401277	1.55971e-15	3.26806e-11	0.249	0.531
nTreg	GIMAP7	-0.416882	1.54949e-17	3.24664e-13	0.696	0.861
nTreg	LRRN3	-0.45049	8.17648e-11	1.71322e-06	0.04	0.206
nTreg	CCR7	-0.650006	3.54088e-21	7.4192e-17	0.158	0.466

## Sheet: Data S6, stim cell markers
Supplementary Data 6. Cluster markers from scRNA-seq
We used clustered cells unsupervisedly using the Louvain algorithm and identified markers for each cluster using the Wilcoxon Rank Sum test, as implemented in Seurat. We report any gene detected as marker at FDR 0.05 and with a log2-fold change higher than 0.25. We separated cluster markers from resting and stimulated (merged Th0, Th2, Th17 and iTreg conditions) cells into two tabs.
Columns correspond to cluster label, marker gene name, P value, FDR-adjusted P value, average log2-fold change, percentage of cells in the cluster which express the marker and percentage of cells outside the cluster which express the marker
cluster	gene	LFC	p_value	p_val_adj	prop_in	prop_out
Mitotic	CCNB1	1.28925	0	0	0.965	0.319
Mitotic	HMMR	1.19032	0	0	0.97	0.404
Mitotic	CDC20	1.08777	0	0	0.962	0.253
Mitotic	PTTG1	1.03763	0	0	0.992	0.755
Mitotic	HMGB2	0.976266	0	0	0.999	0.951
Mitotic	CCNB2	0.963848	0	0	0.95	0.304
Mitotic	UBE2S	0.913626	0	0	0.944	0.538
Mitotic	CKS2	0.910921	0	0	0.938	0.688
Mitotic	CENPF	0.843269	0	0	0.975	0.482
Mitotic	DLGAP5	0.834519	0	0	0.935	0.274
Mitotic	BIRC5	0.816565	0	0	0.96	0.444
Mitotic	CDKN3	0.796887	0	0	0.953	0.443
Mitotic	NUF2	0.756938	0	0	0.905	0.378
Mitotic	AURKA	0.713205	0	0	0.753	0.331
Mitotic	TPX2	0.710582	0	0	0.917	0.413
Mitotic	CENPE	0.68036	0	0	0.88	0.302
Mitotic	CEP55	0.659829	0	0	0.914	0.437
Mitotic	ASPM	0.616372	0	0	0.784	0.316
Mitotic	ANP32E	0.589626	0	0	0.997	0.912
Mitotic	CENPA	0.563473	0	0	0.675	0.189
Mitotic	HNRNPA2B1	0.554699	0	0	0.999	0.968
Mitotic	HMGB1	0.551672	0	0	0.999	0.973
Mitotic	KIF20B	0.534371	0	0	0.882	0.51
Mitotic	BUB1	0.530032	0	0	0.764	0.279
Mitotic	PLK1	0.527813	0	0	0.646	0.145
Mitotic	MAD2L1	0.485365	0	0	0.942	0.636
Mitotic	HMGB3	0.478351	0	0	0.814	0.368
Mitotic	CCNA2	0.475331	0	0	0.775	0.353
Mitotic	RAN	0.454026	0	0	0.999	0.992
Mitotic	DEPDC1	0.452309	0	0	0.612	0.171
Mitotic	PRR11	0.438421	0	0	0.731	0.234
Mitotic	KNSTRN	0.428327	0	0	0.667	0.243
Mitotic	KIF14	0.388258	0	0	0.579	0.157
Mitotic	GTSE1	0.364219	0	0	0.678	0.263
Mitotic	TROAP	0.347583	0	0	0.682	0.23
Mitotic	DEPDC1B	0.342156	0	0	0.642	0.209
Mitotic	NEK2	0.287761	0	0	0.499	0.15
Mitotic	MALAT1	-1.00932	0	0	1	1
Mitotic	MZT1	0.471111	9.54091e-306	1.99911e-301	0.929	0.679
Mitotic	KIF2C	0.429447	1.5075e-305	3.15866e-301	0.712	0.31
Mitotic	CDCA8	0.443884	2.36807e-304	4.96183e-300	0.688	0.295
Mitotic	ZNF706	0.44697	5.4231e-303	1.1363e-298	0.981	0.87
Mitotic	HMGN2	0.498029	1.44819e-296	3.03439e-292	0.998	0.958
Mitotic	HMG20B	0.383251	1.77972e-290	3.72905e-286	0.748	0.375
Mitotic	KIF4A	0.270406	1.28206e-288	2.68629e-284	0.556	0.195
Mitotic	LSM5	0.374688	4.22765e-286	8.85821e-282	0.99	0.925
Mitotic	SGOL2	0.474162	9.95346e-271	2.08555e-266	0.804	0.447
Mitotic	RAD21	0.477026	2.0814e-267	4.36117e-263	0.983	0.851
Mitotic	SFPQ	0.472802	3.70034e-267	7.75333e-263	0.965	0.828
Mitotic	PTGES3	0.357272	1.18688e-255	2.48688e-251	0.992	0.97
Mitotic	BORA	0.261891	5.39677e-255	1.13079e-250	0.439	0.145
Mitotic	NUCKS1	0.404839	1.46033e-254	3.05982e-250	0.991	0.922
Mitotic	PSMA4	0.455399	7.30085e-254	1.52975e-249	0.984	0.914
Mitotic	SPAG5	0.263661	1.3848e-247	2.90158e-243	0.582	0.238
Mitotic	NEAT1	-0.950666	1.06078e-244	2.22265e-240	0.898	0.949
Mitotic	ILF2	0.39079	6.15426e-243	1.2895e-238	0.968	0.822
Mitotic	CCT5	0.485679	3.37124e-242	7.06375e-238	0.942	0.764
Mitotic	MKI67	0.391908	4.16359e-239	8.72398e-235	0.946	0.547
Mitotic	H2AFZ	0.539452	3.69893e-233	7.75038e-229	0.998	0.975
Mitotic	HNRNPA1	0.302387	8.7788e-232	1.83942e-227	1	0.999
Mitotic	SMC4	0.413907	3.82142e-229	8.00702e-225	0.959	0.694
Mitotic	LSM4	0.403004	5.79373e-219	1.21396e-214	0.973	0.834
Mitotic	STMN1	0.45208	6.50676e-215	1.36336e-210	0.991	0.863
Mitotic	PSMA5	0.387117	9.74602e-214	2.04208e-209	0.973	0.875
Mitotic	NCAPD2	0.278227	2.49302e-213	5.22361e-209	0.691	0.345
Mitotic	TUBB4B	0.555954	1.26782e-212	2.65646e-208	0.862	0.601
Mitotic	NUDCD2	0.357617	1.33321e-210	2.79347e-206	0.959	0.81
Mitotic	CENPW	0.357728	3.51802e-210	7.37132e-206	0.845	0.53
Mitotic	UBB	0.365325	7.37998e-207	1.54633e-202	0.997	0.983
Mitotic	H2AFV	0.397808	9.05628e-207	1.89756e-202	0.992	0.909
Mitotic	CASC5	0.260236	1.14951e-206	2.40858e-202	0.609	0.267
Mitotic	PSMB8	0.41869	1.40133e-204	2.93621e-200	0.988	0.959
Mitotic	AURKB	0.314131	1.44889e-201	3.03585e-197	0.767	0.389
Mitotic	DTYMK	0.347895	3.4657e-199	7.26169e-195	0.826	0.521
Mitotic	RBMX	0.355037	1.57641e-197	3.30304e-193	0.947	0.792
Mitotic	TUBA1B	0.585736	4.77203e-196	9.99884e-192	0.972	0.938
Mitotic	PBK	0.266728	1.65963e-195	3.47742e-191	0.59	0.271
Mitotic	SRP9	0.317009	8.13766e-191	1.70508e-186	0.978	0.91
Mitotic	HNRNPH3	0.367064	6.53631e-190	1.36955e-185	0.918	0.723
Mitotic	ARPC2	0.311364	1.01209e-188	2.12063e-184	1	0.996
Mitotic	NUP37	0.328863	3.54748e-186	7.43303e-182	0.844	0.602
Mitotic	PRC1	0.324437	2.03641e-184	4.26689e-180	0.692	0.367
Mitotic	CALM3	0.338979	6.523e-184	1.36676e-179	0.993	0.93
Mitotic	ARPC5	0.389658	7.12163e-184	1.4922e-179	0.985	0.939
Mitotic	CKAP2	0.385705	1.30081e-181	2.72558e-177	0.733	0.434
Mitotic	MYL12A	0.336776	1.62016e-181	3.39471e-177	1	0.995
Mitotic	ACTR3	0.315081	1.23402e-177	2.58565e-173	0.988	0.945
Mitotic	HSPA8	0.410176	2.52212e-177	5.2846e-173	0.998	0.982
Mitotic	KIF23	0.255485	3.23163e-177	6.77124e-173	0.498	0.21
Mitotic	SKA2	0.312281	4.70684e-177	9.86224e-173	0.859	0.584
Mitotic	BCL2L12	0.264161	1.73436e-176	3.634e-172	0.792	0.481
Mitotic	MDH1	0.29919	1.61247e-175	3.3786e-171	0.98	0.901
Mitotic	PHF19	0.329388	1.53014e-173	3.2061e-169	0.918	0.707
Mitotic	RANGAP1	0.272893	8.69744e-173	1.82237e-168	0.68	0.382
Mitotic	MRPL51	0.33919	1.2007e-172	2.51582e-168	0.964	0.868
Mitotic	KIF22	0.272524	9.42142e-171	1.97407e-166	0.749	0.429
Mitotic	POMP	0.313755	9.23864e-163	1.93577e-158	0.993	0.968
Mitotic	LDHA	0.320812	4.8618e-160	1.01869e-155	0.999	0.998
Mitotic	PLGRKT	0.29955	6.87488e-156	1.44049e-151	0.837	0.569
Mitotic	COX8A	0.263273	2.30568e-154	4.83108e-150	0.998	0.979
Mitotic	LBR	0.347116	4.44805e-154	9.32e-150	0.893	0.661
Mitotic	ACTG1	0.305721	6.23155e-154	1.3057e-149	0.999	0.999
Mitotic	RP11-620J15.3	0.310434	8.34249e-154	1.748e-149	0.752	0.477
Mitotic	RUVBL2	0.271013	3.60132e-152	7.54585e-148	0.78	0.514
Mitotic	EIF5A	0.484083	7.1089e-152	1.48953e-147	0.915	0.767
Mitotic	HNRNPM	0.324317	1.6037e-151	3.36024e-147	0.934	0.763
Mitotic	NDC80	0.315224	2.26449e-150	4.74479e-146	0.637	0.342
Mitotic	DCTN3	0.297046	5.33604e-150	1.11806e-145	0.938	0.78
Mitotic	HN1	0.369208	9.73411e-148	2.03959e-143	0.939	0.867
Mitotic	HNRNPR	0.30311	1.65802e-147	3.47406e-143	0.962	0.837
Mitotic	ABRACL	0.318601	3.32775e-147	6.97263e-143	0.982	0.936
Mitotic	NCAPG	0.282205	5.9609e-147	1.24899e-142	0.644	0.345
Mitotic	DDX39A	0.307322	9.83172e-146	2.06004e-141	0.904	0.698
Mitotic	EXOSC8	0.332864	4.00968e-145	8.40148e-141	0.933	0.778
Mitotic	CACYBP	0.309272	1.19556e-144	2.50506e-140	0.992	0.949
Mitotic	DAZAP1	0.26859	2.83372e-143	5.93749e-139	0.835	0.594
Mitotic	HIST1H1C	-0.637948	1.91214e-141	4.00651e-137	0.473	0.689
Mitotic	EIF4G2	0.286394	4.10797e-140	8.60743e-136	0.968	0.887
Mitotic	HNRNPD	0.321926	8.26161e-140	1.73106e-135	0.968	0.855
Mitotic	PSME2	0.37628	1.40474e-139	2.94334e-135	0.978	0.888
Mitotic	PPID	0.374494	1.84924e-138	3.8747e-134	0.893	0.716
Mitotic	STIP1	0.333425	3.91216e-138	8.19715e-134	0.878	0.698
Mitotic	DBF4	0.303305	4.0666e-136	8.52074e-132	0.796	0.545
Mitotic	TPM4	0.312931	1.23161e-135	2.58059e-131	0.987	0.933
Mitotic	TUBB	0.274267	1.50455e-135	3.15249e-131	0.996	0.956
Mitotic	UQCRFS1	0.266403	9.08765e-135	1.90414e-130	0.955	0.863
Mitotic	HSP90AA1	0.38089	1.97935e-133	4.14734e-129	0.998	0.989
Mitotic	TPM3	0.263628	1.26503e-130	2.65062e-126	0.996	0.968
Mitotic	HMGN3	0.280886	3.47305e-130	7.27707e-126	0.822	0.578
Mitotic	DNAJA1	0.370421	6.76143e-130	1.41672e-125	0.938	0.843
Mitotic	AHSA1	0.31443	1.21859e-129	2.55331e-125	0.812	0.609
Mitotic	RPL39L	0.25214	4.45016e-126	9.32442e-122	0.775	0.508
Mitotic	DEK	0.280954	3.87525e-125	8.11981e-121	0.985	0.908
Mitotic	PRDX3	0.282869	6.69428e-125	1.40265e-120	0.941	0.806
Mitotic	TCP1	0.309108	1.1546e-123	2.41923e-119	0.925	0.814
Mitotic	PSMB3	0.280911	2.40992e-120	5.04951e-116	0.983	0.926
Mitotic	CCT4	0.271406	6.28818e-120	1.31756e-115	0.952	0.874
Mitotic	PSMA3	0.298309	2.23648e-119	4.68609e-115	0.938	0.83
Mitotic	BANF1	0.275582	4.04578e-119	8.47713e-115	0.908	0.764
Mitotic	ATP5F1	0.265396	7.33409e-119	1.53671e-114	0.956	0.86
Mitotic	ACTB	0.348242	8.57578e-119	1.79688e-114	1	1
Mitotic	COX17	0.263161	9.94428e-119	2.08363e-114	0.965	0.855
Mitotic	ATP5B	0.265364	1.20296e-117	2.52057e-113	0.973	0.924
Mitotic	UBC	-0.440315	1.67559e-117	3.51087e-113	0.987	0.994
Mitotic	ARPC5L	0.267796	5.42991e-117	1.13773e-112	0.959	0.857
Mitotic	EZR	0.27759	9.40162e-117	1.96992e-112	0.944	0.836
Mitotic	SLTM	0.261544	4.47884e-116	9.38451e-112	0.927	0.771
Mitotic	HSPH1	0.27512	8.99049e-116	1.88378e-111	0.796	0.588
Mitotic	PSMB6	0.257885	1.4687e-115	3.07736e-111	0.965	0.862
Mitotic	CCT7	0.270345	3.32497e-114	6.9668e-110	0.922	0.806
Mitotic	BATF3	0.449741	3.0534e-113	6.39779e-109	0.724	0.486
Mitotic	XRCC6	0.261453	2.28761e-112	4.79322e-108	0.965	0.878
Mitotic	VDAC3	0.251336	9.59802e-112	2.01107e-107	0.963	0.886
Mitotic	SURF4	0.271408	1.77862e-110	3.72675e-106	0.919	0.792
Mitotic	DDX21	0.272267	3.57241e-110	7.48527e-106	0.915	0.752
Mitotic	PSMD14	0.252697	1.05155e-109	2.20331e-105	0.892	0.736
Mitotic	C12orf75	0.32071	7.11838e-109	1.49151e-104	0.881	0.676
Mitotic	CYCS	0.293704	3.1887e-108	6.68127e-104	0.95	0.856
Mitotic	UBALD2	0.264439	1.20581e-107	2.52654e-103	0.858	0.643
Mitotic	SYNCRIP	0.269661	1.95558e-107	4.09754e-103	0.852	0.686
Mitotic	PFN1	0.268038	2.71046e-107	5.67923e-103	0.999	0.997
Mitotic	SET	0.270718	3.50059e-107	7.33479e-103	0.99	0.948
Mitotic	TOP1	0.25121	1.89257e-106	3.96551e-102	0.887	0.716
Mitotic	ATP5A1	0.258687	1.41977e-103	2.97485e-99	0.961	0.858
Mitotic	PSMB2	0.271774	4.80886e-103	1.0076e-98	0.926	0.812
Mitotic	PGAM1	0.269501	1.9187e-99	4.02025e-95	0.999	0.993
Mitotic	BTG1	-0.562563	2.73059e-99	5.72141e-95	0.976	0.981
Mitotic	WARS	0.309654	1.17571e-98	2.46346e-94	0.889	0.731
Mitotic	HSPD1	0.270771	7.07868e-98	1.4832e-93	0.995	0.972
Mitotic	SNRPG	0.263549	9.62297e-98	2.0163e-93	0.985	0.946
Mitotic	PHGDH	0.318573	2.40792e-95	5.04532e-91	0.802	0.601
Mitotic	PNRC1	-0.401941	1.15779e-94	2.42592e-90	0.71	0.827
Mitotic	LGALS1	0.338737	4.26669e-94	8.93999e-90	0.996	0.988
Mitotic	HNRNPH1	0.283137	1.78727e-93	3.74487e-89	0.862	0.692
Mitotic	PSMB9	0.256041	1.56558e-90	3.28035e-86	0.994	0.978
Mitotic	TUBA1A	0.295751	3.935e-89	8.24501e-85	0.842	0.697
Mitotic	PRMT1	0.267678	2.71972e-88	5.69863e-84	0.863	0.726
Mitotic	HIST1H1E	-0.601592	3.05923e-88	6.41001e-84	0.402	0.597
Mitotic	LBH	-0.344256	3.39651e-88	7.1167e-84	0.372	0.583
Mitotic	HP1BP3	0.265633	4.3617e-87	9.13907e-83	0.928	0.792
Mitotic	TXNDC17	0.298884	1.26641e-86	2.65351e-82	0.959	0.877
Mitotic	CORO1A	0.251548	3.36762e-86	7.05617e-82	0.996	0.985
Mitotic	CCT6A	0.275949	1.53011e-84	3.20603e-80	0.889	0.788
Mitotic	FXYD5	-0.285861	3.60233e-84	7.54795e-80	0.967	0.979
Mitotic	PRKCDBP	0.333406	1.12714e-83	2.36169e-79	0.493	0.286
Mitotic	HSPE1	0.337151	5.61519e-83	1.17655e-78	0.956	0.915
Mitotic	CD7	-0.483389	4.78429e-78	1.00245e-73	0.902	0.916
Mitotic	BHLHE40	-0.59988	6.64239e-77	1.39178e-72	0.592	0.725
Mitotic	SLC2A3	-0.438738	8.71904e-77	1.8269e-72	0.614	0.736
Mitotic	VKORC1	-0.251904	3.33855e-75	6.99526e-71	0.655	0.762
Mitotic	MIAT	-0.282475	3.91819e-75	8.20979e-71	0.213	0.417
Mitotic	HIST1H1D	-0.553266	2.83255e-74	5.93505e-70	0.468	0.639
Mitotic	C4orf3	-0.301021	2.02016e-72	4.23285e-68	0.941	0.963
Mitotic	MXI1	-0.279003	8.40471e-72	1.76104e-67	0.272	0.481
Mitotic	RPL22L1	0.289001	2.82241e-71	5.91379e-67	0.962	0.901
Mitotic	DDX17	-0.254135	4.76055e-71	9.97479e-67	0.815	0.87
Mitotic	TNFSF10	0.418462	2.86923e-69	6.01189e-65	0.779	0.673
Mitotic	CDK1	-0.434173	2.91093e-68	6.09927e-64	0.272	0.43
Mitotic	HIST1H4C	-1.09004	8.93822e-68	1.87283e-63	0.862	0.859
Mitotic	PRDX1	0.29532	1.05395e-65	2.20834e-61	0.95	0.931
Mitotic	SQSTM1	-0.300349	8.02239e-63	1.68093e-58	0.713	0.788
Mitotic	MCM5	-0.273714	3.32876e-62	6.97475e-58	0.398	0.536
Mitotic	CDT1	-0.341847	2.51348e-60	5.2665e-56	0.653	0.698
Mitotic	HIST1H1B	-0.461778	1.02419e-59	2.14599e-55	0.119	0.289
Mitotic	LIMA1	0.260663	6.6528e-58	1.39396e-53	0.882	0.743
Mitotic	ZFP36	-0.270098	1.04323e-54	2.18589e-50	0.295	0.464
Mitotic	IFIT3	0.278223	6.09841e-52	1.2778e-47	0.642	0.486
Mitotic	TNFRSF18	-0.429259	1.29874e-50	2.72126e-46	0.356	0.507
Mitotic	ANKRD12	-0.254837	5.56864e-50	1.1668e-45	0.804	0.843
Mitotic	HIST2H2AC	-0.303453	1.22102e-47	2.5584e-43	0.208	0.355
Mitotic	FTL	-0.251501	1.47685e-47	3.09444e-43	0.997	0.998
Mitotic	DDIT4	-0.27557	1.74993e-46	3.66664e-42	0.975	0.976
Mitotic	SYNE2	-0.291409	5.20525e-45	1.09066e-40	0.413	0.553
Mitotic	TRBC2	-0.337598	1.20322e-44	2.52111e-40	0.793	0.845
Mitotic	CXCR4	-0.319749	3.05453e-44	6.40016e-40	0.796	0.867
Mitotic	NFKBIA	-0.441527	4.89625e-44	1.02591e-39	0.845	0.872
Mitotic	CTLA4	-0.437936	1.6653e-42	3.4893e-38	0.308	0.45
Mitotic	GNPTAB	-0.259079	8.48816e-42	1.77852e-37	0.342	0.476
Mitotic	CLEC2B	-0.394048	1.02873e-41	2.1555e-37	0.376	0.504
Mitotic	HILPDA	-0.658316	6.34876e-41	1.33026e-36	0.684	0.719
Mitotic	CXCL10	0.5085	7.00216e-41	1.46716e-36	0.135	0.056
Mitotic	ADM	-0.26349	6.38969e-40	1.33883e-35	0.062	0.186
Mitotic	ALDOC	-0.300956	2.64401e-39	5.53999e-35	0.611	0.674
Mitotic	CD2	-0.278048	3.83166e-39	8.02848e-35	0.971	0.976
Mitotic	DUSP4	-0.475458	1.79803e-38	3.76741e-34	0.707	0.751
Mitotic	ARID5A	-0.341248	3.66956e-37	7.68883e-33	0.908	0.9
Mitotic	RGCC	-0.413968	3.03385e-35	6.35682e-31	0.807	0.832
Mitotic	PPP1R15A	-0.321533	5.97973e-35	1.25293e-30	0.659	0.706
Mitotic	MAL	-0.263711	8.13896e-35	1.70536e-30	0.438	0.566
Mitotic	JUNB	-0.289191	1.00327e-34	2.10216e-30	0.909	0.914
Mitotic	STAT3	-0.250081	1.95953e-32	4.10581e-28	0.85	0.867
Mitotic	NINJ1	-0.267706	3.34645e-32	7.01183e-28	0.616	0.672
Mitotic	WSB1	-0.274724	4.73711e-30	9.92567e-26	0.754	0.781
Mitotic	SRGN	-0.372899	9.01953e-30	1.88986e-25	0.934	0.945
Mitotic	HERC5	-0.378175	1.10016e-29	2.30516e-25	0.511	0.584
Mitotic	HCST	-0.252403	1.89049e-29	3.96115e-25	0.767	0.794
Mitotic	SYTL3	-0.302477	4.63857e-28	9.71919e-24	0.653	0.702
Mitotic	CD27	-0.261059	1.2013e-26	2.51708e-22	0.469	0.558
Mitotic	CYTIP	-0.253711	2.90259e-25	6.0818e-21	0.968	0.959
Mitotic	TNFRSF4	-0.537614	1.14283e-24	2.39457e-20	0.59	0.652
Mitotic	SAT1	-0.338329	3.35342e-22	7.02642e-18	0.924	0.917
Mitotic	RGS16	-0.287631	1.96105e-21	4.10899e-17	0.222	0.315
Mitotic	IVNS1ABP	-0.260485	1.16223e-20	2.43522e-16	0.663	0.699
Mitotic	TRBC1	-0.344744	3.3808e-20	7.0838e-16	0.607	0.662
Mitotic	ANKRD37	-0.315992	3.96042e-20	8.29827e-16	0.46	0.516
Mitotic	LTB	-0.261902	2.6673e-16	5.5888e-12	0.862	0.901
Mitotic	CCR7	-0.256641	1.43072e-14	2.9978e-10	0.827	0.844
Mitotic	S100A4	-0.349191	1.04878e-13	2.19751e-09	0.908	0.904
Mitotic	IL7R	-0.277077	1.31781e-13	2.76122e-09	0.402	0.453
Mitotic	IL2	-0.500825	1.92487e-09	4.03318e-05	0.081	0.129
Mitotic	DNAJB1	-0.446312	1.416e-08	0.000296695	0.415	0.45
Mitotic	PCNA	-0.300467	3.04445e-08	0.000637904	0.704	0.654
Mitotic	CCL4	-0.964908	5.45626e-06	0.114325	0.124	0.159
Mitotic	CCL3	-1.29778	4.50848e-05	0.944662	0.319	0.337
Mitotic	GZMB	-0.485845	0.00110171	1	0.525	0.53
Mitotic	CCL5	-0.9356	0.00665762	1	0.653	0.627
HSP high	DNAJB1	2.49822	0	0	0.981	0.431
HSP high	HSPA1A	2.20017	0	0	0.969	0.393
HSP high	HSPA1B	1.96649	0	0	0.941	0.15
HSP high	HSPA6	1.14028	0	0	0.319	0.008
HSP high	RGS2	0.776808	0	0	0.593	0.154
HSP high	DNAJB4	0.480987	1.34785e-306	2.82416e-302	0.426	0.101
HSP high	LINC01480	0.447705	4.83357e-296	1.01278e-291	0.343	0.066
HSP high	RPL32	0.357195	8.46122e-270	1.77288e-265	1	1
HSP high	HSP90AA1	0.977462	1.9398e-259	4.06446e-255	0.999	0.989
HSP high	ARPC1B	-0.75739	4.68423e-258	9.81486e-254	0.813	0.958
HSP high	HSPB1	0.883354	7.2697e-258	1.52322e-253	0.906	0.694
HSP high	RPL29	0.35773	9.93054e-256	2.08075e-251	1	1
HSP high	RPL35A	0.378944	4.87472e-252	1.0214e-247	0.999	1
HSP high	RPL26	0.370459	1.19417e-250	2.50214e-246	1	1
HSP high	RPL14	0.331959	8.70834e-246	1.82466e-241	1	1
HSP high	PARP1	-0.6462	1.4651e-243	3.06982e-239	0.439	0.84
HSP high	RPLP2	0.323349	7.53313e-242	1.57842e-237	1	1
HSP high	PSMB8	-0.66444	1.47713e-240	3.09502e-236	0.831	0.964
HSP high	PPP1R15A	0.73622	8.34378e-240	1.74827e-235	0.928	0.697
HSP high	RPL31	0.38999	7.15305e-237	1.49878e-232	1	1
HSP high	NDUFC2	-0.563964	1.33613e-232	2.79959e-228	0.52	0.876
HSP high	ARPC2	-0.541137	8.20185e-230	1.71853e-225	0.98	0.997
HSP high	TAP1	-0.606759	2.30061e-228	4.82048e-224	0.739	0.944
HSP high	RPS6	0.353991	2.06355e-227	4.32376e-223	1	1
HSP high	RPL36	0.331315	3.01302e-223	6.31317e-219	1	1
HSP high	SRSF5	-0.565724	3.77675e-221	7.91343e-217	0.672	0.931
HSP high	RP5-1171I10.5	-0.567263	2.60361e-220	5.45534e-216	0.272	0.754
HSP high	RPL12	0.367712	9.30975e-220	1.95067e-215	0.999	1
HSP high	ACTB	-0.83679	1.33267e-210	2.79235e-206	0.997	1
HSP high	MT-ND3	-0.580417	2.93025e-210	6.13976e-206	0.928	0.989
HSP high	RPL34	0.341071	3.32189e-210	6.96036e-206	1	1
HSP high	HLA-A	-0.578074	1.04437e-209	2.18826e-205	0.998	1
HSP high	MT-CO3	-0.607614	2.05437e-208	4.30451e-204	0.993	0.998
HSP high	RPL11	0.279713	3.50089e-207	7.33541e-203	1	1
HSP high	RPS18	0.309123	3.17055e-204	6.64326e-200	1	1
HSP high	DYNLT1	-0.548167	3.90538e-203	8.18295e-199	0.337	0.773
HSP high	PPP1CA	-0.53348	2.49199e-202	5.22146e-198	0.564	0.871
HSP high	RPL22	0.335598	6.62017e-201	1.38712e-196	0.998	0.999
HSP high	RPLP1	0.282137	3.86976e-200	8.10831e-196	1	1
HSP high	H3F3A	-0.657319	2.94257e-196	6.16557e-192	0.761	0.936
HSP high	RPL18A	0.307266	8.05002e-196	1.68672e-191	1	1
HSP high	PSMB2	-0.549554	1.41904e-193	2.9733e-189	0.493	0.827
HSP high	RPS4X	0.300661	1.6746e-192	3.50879e-188	0.999	1
HSP high	ARPC5	-0.593611	4.91318e-192	1.02946e-187	0.767	0.946
HSP high	RPL37	0.33016	2.38542e-190	4.99816e-186	1	1
HSP high	RPL24	0.272823	2.00418e-189	4.19936e-185	1	1
HSP high	MT-CO2	-0.551363	3.22681e-188	6.76115e-184	0.991	0.998
HSP high	RPS25	0.297917	3.12121e-186	6.53987e-182	1	1
HSP high	CCR7	-0.730817	4.13671e-186	8.66764e-182	0.537	0.853
HSP high	RPL35	0.265655	1.97635e-185	4.14104e-181	0.999	1
HSP high	CFL1	-0.682105	1.05307e-182	2.2065e-178	0.928	0.985
HSP high	HLA-B	-0.516949	5.82806e-182	1.22115e-177	0.998	1
HSP high	CALM1	-0.526878	1.1495e-180	2.40854e-176	0.906	0.985
HSP high	RPL39	0.276907	6.29859e-178	1.31974e-173	1	1
HSP high	MYL6	-0.580386	1.64207e-176	3.44063e-172	0.981	0.996
HSP high	CLK1	0.532453	1.10891e-173	2.3235e-169	0.835	0.56
HSP high	RPS3A	0.34399	4.69531e-172	9.83809e-168	1	1
HSP high	CORO1A	-0.542212	1.8486e-171	3.87337e-167	0.937	0.987
HSP high	RPL37A	0.310277	2.98391e-170	6.2522e-166	1	1
HSP high	RPL38	0.31856	1.97893e-169	4.14646e-165	0.999	0.999
HSP high	RPL30	0.266295	2.52368e-169	5.28786e-165	1	1
HSP high	HDAC1	-0.429502	2.80347e-168	5.87412e-164	0.272	0.683
HSP high	RPS19	0.255493	5.93953e-168	1.24451e-163	1	1
HSP high	NAP1L4	-0.479905	2.40807e-165	5.04564e-161	0.531	0.854
HSP high	CD47	-0.47119	2.46824e-165	5.1717e-161	0.386	0.756
HSP high	CCDC85B	-0.506833	1.74554e-164	3.65743e-160	0.607	0.864
HSP high	MT-CYB	-0.56115	2.43858e-164	5.10957e-160	0.933	0.987
HSP high	SAMD9L	-0.612779	1.91443e-163	4.01131e-159	0.331	0.713
HSP high	MT-ND1	-0.436577	2.13037e-163	4.46377e-159	0.971	0.994
HSP high	CYBA	-0.601101	2.54812e-163	5.33907e-159	0.81	0.95
HSP high	EIF3A	-0.47852	9.04406e-163	1.895e-158	0.536	0.848
HSP high	TAF1D	0.472746	1.72277e-161	3.60973e-157	0.984	0.935
HSP high	SOCS1	-0.523091	2.80025e-160	5.86737e-156	0.466	0.822
HSP high	RNF213	-0.626152	3.8891e-159	8.14884e-155	0.657	0.891
HSP high	PDCD6	-0.391022	3.09604e-158	6.48714e-154	0.302	0.699
HSP high	MX1	-0.75987	6.2697e-157	1.31369e-152	0.681	0.891
HSP high	LAP3	-0.549663	3.14128e-156	6.58192e-152	0.607	0.854
HSP high	TRAPPC1	-0.415446	3.72889e-156	7.81314e-152	0.749	0.938
HSP high	TYMP	-0.730903	1.92947e-155	4.04281e-151	0.486	0.799
HSP high	CISH	-0.490485	1.53089e-153	3.20768e-149	0.468	0.8
HSP high	CD3G	-0.46692	3.26632e-152	6.84392e-148	0.644	0.895
HSP high	RPS11	0.260505	3.97693e-152	8.33286e-148	1	1
HSP high	RPS15A	0.256951	1.29048e-151	2.70394e-147	1	1
HSP high	WDR1	-0.434165	1.27937e-150	2.68067e-146	0.479	0.799
HSP high	DDX5	-0.536042	2.52837e-150	5.2977e-146	0.735	0.912
HSP high	RPS13	0.255452	2.93429e-150	6.14822e-146	1	1
HSP high	IFI35	-0.552271	4.86131e-149	1.01859e-144	0.465	0.781
HSP high	CD63	-0.500297	7.89765e-148	1.65479e-143	0.441	0.778
HSP high	BHLHE40	0.595321	1.84094e-147	3.85733e-143	0.899	0.713
HSP high	COX6C	-0.396463	5.40315e-147	1.13212e-142	0.915	0.983
HSP high	RPS12	0.273116	1.85985e-145	3.89695e-141	1	1
HSP high	PRKDC	-0.523264	2.21857e-145	4.64856e-141	0.332	0.684
HSP high	LY6E	-0.618077	9.61454e-145	2.01454e-140	0.896	0.973
HSP high	PSMA7	-0.46264	4.21121e-144	8.82376e-140	0.836	0.955
HSP high	NDUFB2	-0.431907	7.24006e-141	1.51701e-136	0.616	0.87
HSP high	THRAP3	-0.379953	4.11744e-140	8.62727e-136	0.649	0.904
HSP high	PSME2	-0.693248	7.77293e-140	1.62866e-135	0.761	0.896
HSP high	RPL9	0.255237	1.1972e-139	2.50849e-135	1	1
HSP high	LUC7L3	-0.356221	9.29405e-139	1.94738e-134	0.526	0.839
HSP high	RPL7	0.299427	1.23499e-136	2.58768e-132	1	1
HSP high	IFI6	-0.904733	2.9011e-136	6.07867e-132	0.742	0.89
HSP high	PEBP1	-0.401866	6.93184e-136	1.45243e-131	0.73	0.915
HSP high	LCK	-0.436794	8.18959e-136	1.71596e-131	0.611	0.875
HSP high	YWHAB	-0.439551	9.37351e-136	1.96403e-131	0.807	0.938
HSP high	VCP	-0.388419	2.49776e-135	5.23355e-131	0.344	0.712
HSP high	ACTR3	-0.408169	6.50695e-135	1.3634e-130	0.828	0.951
HSP high	HILPDA	0.576915	8.1524e-135	1.70817e-130	0.926	0.711
HSP high	BST2	-0.613017	1.91883e-134	4.02053e-130	0.757	0.907
HSP high	TUBA1B	-0.856267	1.29576e-132	2.71501e-128	0.82	0.943
HSP high	PSMB9	-0.461567	2.92888e-132	6.13687e-128	0.916	0.981
HSP high	HNRNPAB	-0.525837	3.12511e-132	6.54804e-128	0.279	0.617
HSP high	IER2	-0.358062	7.90922e-132	1.65722e-127	0.346	0.732
HSP high	DDX46	-0.38139	1.2028e-130	2.52023e-126	0.423	0.746
HSP high	EIF5A	-0.581913	1.72322e-130	3.61067e-126	0.489	0.782
HSP high	PRELID1	-0.431763	1.54529e-129	3.23784e-125	0.783	0.921
HSP high	MRPL51	-0.389379	1.27846e-128	2.67876e-124	0.655	0.879
HSP high	ATP5A1	-0.410151	1.52125e-128	3.18746e-124	0.637	0.87
HSP high	C19orf43	-0.396242	1.57035e-128	3.29035e-124	0.67	0.879
HSP high	NDUFA13	-0.356368	4.30896e-128	9.02856e-124	0.538	0.819
HSP high	PSMA5	-0.422753	4.70011e-128	9.84815e-124	0.687	0.886
HSP high	MYL12A	-0.440425	1.97319e-127	4.13442e-123	0.986	0.995
HSP high	CDC123	-0.367814	1.30972e-126	2.74425e-122	0.336	0.674
HSP high	PSMA3	-0.415626	5.13732e-126	1.07642e-121	0.605	0.842
HSP high	GSDMD	-0.394057	2.50644e-125	5.25174e-121	0.205	0.563
HSP high	TRAPPC4	-0.317609	1.35326e-124	2.83549e-120	0.222	0.6
HSP high	CNPY2	-0.33628	2.69542e-124	5.64772e-120	0.36	0.699
HSP high	NDUFAB1	-0.378898	3.08547e-123	6.46498e-119	0.654	0.865
HSP high	RPL36A	0.314502	6.26189e-123	1.31205e-118	0.997	0.993
HSP high	PSMA4	-0.432279	6.26775e-123	1.31328e-118	0.771	0.921
HSP high	MT-ATP6	-0.435883	7.17323e-123	1.50301e-118	0.963	0.995
HSP high	DYNLL1	-0.466604	1.77193e-121	3.71273e-117	0.715	0.89
HSP high	ARID5A	-0.548034	2.14265e-121	4.48949e-117	0.721	0.906
HSP high	EIF5	-0.342108	5.73301e-121	1.20124e-116	0.583	0.855
HSP high	MCM6	-0.383801	3.10012e-120	6.49568e-116	0.353	0.678
HSP high	MBP	-0.371338	3.67088e-120	7.69159e-116	0.249	0.601
HSP high	MT-ND2	-0.376903	6.77602e-120	1.41978e-115	0.978	0.996
HSP high	H2AFZ	-0.63351	7.19541e-120	1.50765e-115	0.932	0.978
HSP high	SERPINH1	0.425312	2.66565e-118	5.58534e-114	0.384	0.162
HSP high	NAP1L1	0.277818	6.25356e-118	1.31031e-113	0.997	0.995
HSP high	NAE1	-0.338	1.301e-117	2.72598e-113	0.309	0.652
HSP high	ARGLU1	-0.363137	4.42367e-117	9.26892e-113	0.613	0.861
HSP high	HLA-C	-0.413605	1.03518e-116	2.16901e-112	0.992	0.999
HSP high	RPLP0	0.300802	3.01357e-116	6.31434e-112	1	1
HSP high	TPM4	-0.441237	3.20001e-115	6.70498e-111	0.8	0.939
HSP high	RAB2A	-0.278492	5.04788e-115	1.05768e-110	0.318	0.692
HSP high	S100A11	-0.568105	1.24046e-114	2.59914e-110	0.96	0.982
HSP high	SON	-0.32767	1.5836e-114	3.31811e-110	0.646	0.894
HSP high	USP18	-0.499732	1.93905e-114	4.0629e-110	0.382	0.689
HSP high	HNRNPM	-0.419629	2.41626e-114	5.06278e-110	0.519	0.778
HSP high	EIF2AK2	-0.452189	7.25104e-114	1.51931e-109	0.592	0.833
HSP high	RPL3	0.274556	3.27304e-113	6.858e-109	1	1
HSP high	XAF1	-0.412475	3.90831e-113	8.18907e-109	0.268	0.606
HSP high	UBB	0.583563	4.36118e-113	9.13798e-109	0.995	0.984
HSP high	EEF1A1	0.309744	5.65477e-113	1.18484e-108	1	1
HSP high	GADD45G	0.468359	4.26506e-112	8.93658e-108	0.381	0.156
HSP high	FKBP1A	-0.387023	1.52855e-110	3.20277e-106	0.785	0.919
HSP high	CCM2	-0.290681	2.17873e-110	4.5651e-106	0.252	0.596
HSP high	PCNA	-0.619842	3.46827e-110	7.26706e-106	0.382	0.665
HSP high	NDUFS6	-0.403343	3.89039e-110	8.15154e-106	0.495	0.752
HSP high	C14orf119	-0.299208	9.99009e-110	2.09322e-105	0.299	0.644
HSP high	HCLS1	-0.324216	1.57262e-109	3.29511e-105	0.57	0.834
HSP high	SRSF9	-0.355374	2.88755e-109	6.05028e-105	0.583	0.814
HSP high	HNRNPR	-0.373272	2.9807e-109	6.24546e-105	0.617	0.85
HSP high	RP11-138A9.1	-0.322521	3.04461e-109	6.37937e-105	0.134	0.479
HSP high	EBNA1BP2	-0.333621	3.23563e-109	6.77962e-105	0.231	0.564
HSP high	TBCB	-0.324876	3.96205e-109	8.30167e-105	0.424	0.731
HSP high	UQCRFS1	-0.324332	6.76225e-109	1.41689e-104	0.681	0.873
HSP high	ADM	0.409623	1.2304e-108	2.57806e-104	0.417	0.173
HSP high	GAPDH	0.305297	2.09583e-108	4.39138e-104	1	1
HSP high	N4BP2L2	-0.335973	2.85802e-108	5.98841e-104	0.63	0.903
HSP high	LIMD2	-0.394185	6.1682e-108	1.29242e-103	0.624	0.868
HSP high	SLFN5	-0.467083	1.196e-107	2.50599e-103	0.34	0.671
HSP high	LBR	-0.375586	2.50862e-107	5.25631e-103	0.359	0.681
HSP high	ATP6V0B	-0.338467	2.24745e-106	4.70908e-102	0.512	0.781
HSP high	ZFAS1	0.383622	2.07433e-105	4.34633e-101	0.997	0.989
HSP high	TRIM56	-0.315762	2.55783e-105	5.35941e-101	0.361	0.695
HSP high	TBC1D10C	-0.301785	2.61012e-105	5.46899e-101	0.264	0.611
HSP high	TUBB4B	-0.572671	3.37377e-105	7.06907e-101	0.321	0.622
HSP high	S1PR4	-0.340692	2.43049e-104	5.09261e-100	0.324	0.648
HSP high	PRDX4	-0.321761	3.83889e-104	8.04362e-100	0.412	0.717
HSP high	GIMAP7	-0.528425	4.11906e-104	8.63067e-100	0.52	0.789
HSP high	ANXA7	-0.326751	4.12401e-104	8.64103e-100	0.425	0.725
HSP high	2001-09-01	-0.319269	4.33612e-104	9.08548e-100	0.475	0.754
HSP high	FKBP3	-0.344574	7.18388e-104	1.50524e-99	0.474	0.746
HSP high	ZDHHC12	-0.307747	7.68972e-104	1.61123e-99	0.375	0.688
HSP high	STUB1	-0.280415	1.80514e-103	3.78231e-99	0.308	0.644
HSP high	TRADD	-0.337472	6.24537e-103	1.30859e-98	0.428	0.745
HSP high	PDIA3	-0.352049	7.66691e-103	1.60645e-98	0.735	0.915
HSP high	NARF	-0.370934	1.01671e-102	2.13031e-98	0.47	0.761
HSP high	STAT1	-0.471718	3.99635e-102	8.37355e-98	0.822	0.944
HSP high	LAMTOR1	-0.299517	2.21029e-101	4.63121e-97	0.553	0.808
HSP high	CALM2	-0.392031	2.40902e-101	5.04762e-97	0.813	0.95
HSP high	RBBP7	-0.343812	3.43601e-101	7.19946e-97	0.483	0.738
HSP high	REEP5	-0.384407	5.17646e-100	1.08462e-95	0.662	0.865
HSP high	PSMC2	-0.307118	6.63734e-100	1.39072e-95	0.39	0.702
HSP high	SNX17	-0.272005	3.5777e-99	7.49635e-95	0.307	0.628
HSP high	EZR	-0.33737	4.40528e-99	9.23039e-95	0.619	0.848
HSP high	PARP9	-0.367219	7.41745e-99	1.55418e-94	0.346	0.66
HSP high	ARHGDIA	-0.344778	8.96851e-99	1.87917e-94	0.629	0.848
HSP high	OAS1	-0.468836	9.63835e-99	2.01952e-94	0.502	0.767
HSP high	RSRC2	0.383353	5.4958e-98	1.15154e-93	0.923	0.864
HSP high	MRPL28	-0.274294	7.2874e-98	1.52693e-93	0.367	0.683
HSP high	HSP90AB1	0.409961	1.77155e-97	3.71194e-93	0.995	0.992
HSP high	STAT3	0.459789	5.30114e-97	1.11075e-92	0.922	0.864
HSP high	CAP1	-0.336341	5.80412e-97	1.21614e-92	0.806	0.928
HSP high	CKLF	-0.353968	7.41837e-97	1.55437e-92	0.577	0.813
HSP high	TSPO	-0.356746	1.17913e-96	2.47063e-92	0.833	0.941
HSP high	CTSB	-0.307534	1.26681e-96	2.65435e-92	0.256	0.578
HSP high	HSPE1	0.546432	5.05051e-96	1.05823e-91	0.966	0.916
HSP high	HNRNPD	-0.383981	8.46908e-96	1.77453e-91	0.704	0.865
HSP high	G0S2	0.546532	1.39812e-95	2.92948e-91	0.317	0.122
HSP high	SAMHD1	-0.272151	2.10667e-95	4.4141e-91	0.08	0.388
HSP high	EMB	-0.332486	2.50144e-95	5.24127e-91	0.337	0.646
HSP high	DBI	-0.363909	2.70302e-95	5.66364e-91	0.849	0.947
HSP high	CAPN2	-0.324	4.26108e-95	8.92823e-91	0.256	0.575
HSP high	C17orf62	-0.31489	7.14602e-95	1.4973e-90	0.451	0.737
HSP high	ANXA2	-0.485508	1.40248e-94	2.93862e-90	0.361	0.658
HSP high	GNAI2	-0.31476	2.84777e-94	5.96693e-90	0.582	0.813
HSP high	ITGB1	-0.343316	6.98342e-94	1.46324e-89	0.195	0.511
HSP high	ARHGAP30	-0.304496	8.08176e-94	1.69337e-89	0.537	0.806
HSP high	MESDC2	-0.282423	2.16168e-93	4.52936e-89	0.371	0.677
HSP high	SPN	-0.278821	7.08325e-93	1.48415e-88	0.231	0.549
HSP high	TXN	-0.43895	8.32427e-93	1.74418e-88	0.961	0.986
HSP high	IFI44L	-0.480283	1.16181e-92	2.43435e-88	0.547	0.78
HSP high	PPM1K	-0.361132	2.04965e-92	4.29463e-88	0.382	0.685
HSP high	SDHC	-0.283064	2.52782e-92	5.29655e-88	0.516	0.782
HSP high	TNFSF10	-0.542992	4.81238e-92	1.00834e-87	0.415	0.686
HSP high	HERC5	-0.48557	5.55123e-92	1.16315e-87	0.275	0.591
HSP high	WSB1	0.466238	8.01251e-92	1.67886e-87	0.883	0.777
HSP high	AES	-0.344245	9.45721e-92	1.98157e-87	0.606	0.833
HSP high	HIST1H4C	-0.9086	2.35517e-91	4.93479e-87	0.646	0.866
HSP high	S100A6	-0.486308	4.05707e-91	8.50078e-87	0.986	0.996
HSP high	SLC2A3	0.400377	4.29584e-90	9.00107e-86	0.864	0.727
HSP high	HIST1H1D	-0.625278	6.42269e-90	1.34575e-85	0.353	0.64
HSP high	CDK4	-0.32125	1.08035e-89	2.26366e-85	0.439	0.694
HSP high	PSMB6	-0.317275	1.49786e-89	3.13847e-85	0.707	0.872
HSP high	FEN1	-0.351509	2.49781e-89	5.23365e-85	0.198	0.487
HSP high	HNRNPF	-0.30577	3.37095e-89	7.06314e-85	0.832	0.949
HSP high	PMVK	-0.27293	3.4329e-89	7.19295e-85	0.358	0.652
HSP high	RBM8A	-0.297537	3.70476e-89	7.76259e-85	0.784	0.923
HSP high	SRI	-0.324117	4.85486e-89	1.01724e-84	0.789	0.931
HSP high	PPID	-0.421209	7.45277e-89	1.56158e-84	0.484	0.731
HSP high	TMEM160	-0.297906	3.03857e-88	6.36673e-84	0.433	0.7
HSP high	ECH1	-0.282744	4.6229e-88	9.68635e-84	0.74	0.907
HSP high	DKC1	-0.276797	5.36183e-88	1.12346e-83	0.29	0.59
HSP high	ARPC5L	-0.309742	1.00838e-87	2.11285e-83	0.676	0.868
HSP high	NUDT5	-0.312256	1.44247e-87	3.02241e-83	0.48	0.735
HSP high	SLBP	-0.37292	1.62388e-87	3.40252e-83	0.477	0.719
HSP high	GABPB1-AS1	-0.299145	2.00451e-87	4.20006e-83	0.353	0.657
HSP high	SLC25A3	-0.304951	2.02951e-87	4.25243e-83	0.824	0.935
HSP high	LRRFIP1	-0.319042	2.04376e-87	4.2823e-83	0.841	0.957
HSP high	SUB1	-0.312668	2.05422e-87	4.30421e-83	0.98	0.995
HSP high	MTDH	-0.281604	3.82207e-87	8.00839e-83	0.749	0.931
HSP high	DCTPP1	-0.326231	4.9518e-87	1.03755e-82	0.37	0.642
HSP high	OSTF1	-0.349358	6.87602e-87	1.44073e-82	0.551	0.798
HSP high	RTN4	-0.284746	6.91153e-87	1.44817e-82	0.526	0.779
HSP high	KIF5B	-0.275763	1.07327e-85	2.24883e-81	0.519	0.805
HSP high	ICAM3	-0.292878	1.4004e-85	2.93425e-81	0.618	0.844
HSP high	IQGAP2	-0.303334	2.28256e-85	4.78266e-81	0.355	0.648
HSP high	RAB27A	-0.284973	2.85438e-85	5.98079e-81	0.294	0.596
HSP high	SUPT16H	-0.321902	3.37979e-85	7.08166e-81	0.534	0.773
HSP high	CLTA	-0.28597	8.6576e-85	1.81403e-80	0.695	0.872
HSP high	PFN1	-0.36998	9.55061e-85	2.00114e-80	0.993	0.997
HSP high	TRIM38	-0.327621	3.02117e-84	6.33027e-80	0.47	0.74
HSP high	TNFRSF1B	-0.325051	3.79209e-84	7.94558e-80	0.201	0.502
HSP high	UBA2	-0.267061	4.00414e-84	8.38987e-80	0.49	0.758
HSP high	YWHAH	-0.309616	4.24193e-84	8.88811e-80	0.503	0.744
HSP high	MVP	-0.292411	8.52427e-84	1.78609e-79	0.339	0.644
HSP high	BATF3	-0.584787	8.56387e-84	1.79439e-79	0.226	0.505
HSP high	CCT5	-0.362605	1.01718e-82	2.1313e-78	0.564	0.778
HSP high	NDUFA9	-0.281186	3.39336e-82	7.11011e-78	0.405	0.664
HSP high	PRDX5	-0.272868	3.69475e-82	7.74161e-78	0.85	0.946
HSP high	CYC1	-0.289451	4.12012e-82	8.6329e-78	0.591	0.795
HSP high	RPL7L1	-0.251931	6.05739e-82	1.2692e-77	0.461	0.738
HSP high	H1FX	-0.354265	2.48776e-81	5.21261e-77	0.44	0.713
HSP high	C6orf62	-0.257265	4.36177e-81	9.13923e-77	0.362	0.666
HSP high	TXNDC17	-0.378809	6.54955e-81	1.37233e-76	0.724	0.886
HSP high	ANKRD11	-0.272047	8.00245e-81	1.67675e-76	0.451	0.733
HSP high	GSTK1	-0.34302	9.86553e-81	2.06713e-76	0.832	0.945
HSP high	PRDX1	-0.454993	1.00447e-80	2.10466e-76	0.817	0.935
HSP high	DTYMK	-0.30103	1.25364e-80	2.62675e-76	0.275	0.543
HSP high	HN1	-0.354312	2.03364e-80	4.26109e-76	0.689	0.876
HSP high	GRN	-0.265617	3.36964e-80	7.06041e-76	0.194	0.485
HSP high	PSMD7	-0.27947	5.94732e-80	1.24614e-75	0.578	0.807
HSP high	PKM	-0.326276	6.03597e-80	1.26472e-75	0.975	0.994
HSP high	ZFAND2A	0.451508	1.67662e-79	3.51302e-75	0.557	0.363
HSP high	ISG20	-0.531151	2.26709e-79	4.75023e-75	0.859	0.942
HSP high	MRPL13	-0.263647	2.49093e-79	5.21924e-75	0.518	0.772
HSP high	MGST3	-0.374571	4.70893e-79	9.86662e-75	0.503	0.759
HSP high	CD74	-0.652452	5.27584e-79	1.10545e-74	0.795	0.92
HSP high	SLC16A3	-0.319742	1.96438e-78	4.11597e-74	0.457	0.709
HSP high	IFIT3	-0.684778	2.13569e-78	4.47491e-74	0.229	0.501
HSP high	RGS19	-0.26153	3.59728e-78	7.53738e-74	0.359	0.643
HSP high	ATAD2	-0.336908	4.4546e-78	9.33372e-74	0.266	0.537
HSP high	CAPZB	-0.281883	4.96706e-78	1.04075e-73	0.828	0.94
HSP high	JUNB	-0.360166	6.84129e-78	1.43346e-73	0.762	0.919
HSP high	TMEM50A	-0.280413	7.91575e-78	1.65859e-73	0.773	0.922
HSP high	EEF1B2	0.250892	8.05028e-78	1.68678e-73	0.997	0.995
HSP high	TAPBP	-0.268595	9.69345e-78	2.03107e-73	0.491	0.755
HSP high	H2AFV	-0.363038	1.85635e-77	3.88961e-73	0.824	0.915
HSP high	SNRPA1	-0.258663	1.92107e-77	4.02522e-73	0.464	0.73
HSP high	SLA	-0.263907	1.95779e-77	4.10215e-73	0.197	0.491
HSP high	RFC4	-0.27463	1.97228e-77	4.13252e-73	0.237	0.51
HSP high	NBEAL1	0.273917	2.20783e-77	4.62606e-73	0.945	0.91
HSP high	NDUFB10	-0.262016	2.45056e-77	5.13466e-73	0.706	0.881
HSP high	CCDC109B	-0.260452	2.94471e-77	6.17006e-73	0.578	0.804
HSP high	XRCC6	-0.298649	3.51704e-77	7.36926e-73	0.725	0.887
HSP high	APOL2	-0.272164	5.31188e-77	1.113e-72	0.162	0.438
HSP high	PSMB1	-0.254275	5.39914e-77	1.13128e-72	0.918	0.97
HSP high	ISG15	-0.583173	5.56075e-77	1.16514e-72	0.931	0.973
HSP high	XRCC5	-0.298106	5.65528e-77	1.18495e-72	0.822	0.945
HSP high	TALDO1	-0.303392	7.15125e-77	1.4984e-72	0.671	0.859
HSP high	FLOT1	-0.328324	1.09997e-76	2.30476e-72	0.706	0.872
HSP high	C19orf66	-0.293008	1.47491e-76	3.09039e-72	0.463	0.733
HSP high	POLR2L	-0.341962	3.25925e-76	6.8291e-72	0.534	0.746
HSP high	PSMB3	-0.314079	5.11328e-76	1.07139e-71	0.827	0.931
HSP high	ATP6V0E1	-0.263399	5.9585e-76	1.24848e-71	0.802	0.941
HSP high	SYNCRIP	-0.270325	7.75489e-76	1.62488e-71	0.442	0.702
HSP high	MYCBP2	-0.278682	8.12028e-76	1.70144e-71	0.457	0.715
HSP high	COX5A	-0.306354	1.03937e-75	2.17779e-71	0.931	0.977
HSP high	TMEM173	-0.465926	1.57236e-75	3.29456e-71	0.518	0.761
HSP high	HLA-DPA1	-0.551127	1.91039e-75	4.00283e-71	0.283	0.531
HSP high	GBP1	-0.410868	6.39137e-75	1.33918e-70	0.355	0.611
HSP high	MT-ND5	-0.31332	7.17013e-75	1.50236e-70	0.927	0.976
HSP high	ERH	-0.294583	7.44713e-75	1.5604e-70	0.828	0.938
HSP high	DBNL	-0.26421	1.88801e-74	3.95596e-70	0.385	0.652
HSP high	EHD4	-0.275482	3.02909e-74	6.34685e-70	0.357	0.637
HSP high	MX2	-0.327601	3.71428e-74	7.78253e-70	0.265	0.535
HSP high	HNRNPA2B1	-0.377987	3.74233e-74	7.84131e-70	0.94	0.97
HSP high	NOP56	-0.300751	4.18704e-74	8.7731e-70	0.434	0.682
HSP high	ATP1B3	-0.280911	4.807e-74	1.00721e-69	0.44	0.682
HSP high	DNPH1	-0.29038	5.24417e-74	1.09881e-69	0.478	0.728
HSP high	HMGB1	-0.436909	1.57257e-73	3.29501e-69	0.94	0.975
HSP high	ITGB7	-0.26189	1.93582e-73	4.05613e-69	0.109	0.366
HSP high	RSL1D1	0.262705	5.49215e-73	1.15077e-68	0.97	0.954
HSP high	SNRPB	-0.29244	5.72772e-73	1.20013e-68	0.894	0.955
HSP high	PYCARD	-0.311919	1.39846e-72	2.9302e-68	0.376	0.648
HSP high	DUSP1	0.257087	1.44221e-72	3.02186e-68	0.253	0.1
HSP high	CALM3	-0.301564	1.77103e-72	3.71084e-68	0.823	0.936
HSP high	PFKP	-0.263394	1.8834e-72	3.94628e-68	0.473	0.72
HSP high	PTPN1	-0.298096	3.17174e-72	6.64576e-68	0.526	0.779
HSP high	HSPH1	0.683846	3.40598e-72	7.13654e-68	0.72	0.593
HSP high	CISD3	-0.260071	3.418e-72	7.16174e-68	0.299	0.567
HSP high	ERN1	0.275206	3.48391e-72	7.29983e-68	0.341	0.164
HSP high	CALR	-0.317889	6.45835e-72	1.35322e-67	0.811	0.938
HSP high	PPP4C	-0.253068	9.84479e-72	2.06278e-67	0.612	0.824
HSP high	ADAM19	-0.309095	1.89135e-71	3.96294e-67	0.147	0.409
HSP high	DDX60	-0.311474	1.99415e-71	4.17835e-67	0.257	0.534
HSP high	BAZ1A	-0.275053	2.07834e-71	4.35475e-67	0.52	0.763
HSP high	2006-09-01	-0.267779	3.55147e-71	7.44139e-67	0.736	0.895
HSP high	DRAP1	-0.299501	3.90032e-71	8.17235e-67	0.89	0.962
HSP high	GPR171	-0.376512	5.54965e-71	1.16282e-66	0.365	0.627
HSP high	ARL6IP5	-0.305918	6.0683e-71	1.27149e-66	0.741	0.909
HSP high	SIVA1	-0.302006	7.0838e-71	1.48427e-66	0.523	0.734
HSP high	DNAJC9	-0.292473	1.17374e-70	2.45934e-66	0.365	0.608
HSP high	PSMD12	-0.25211	1.52732e-70	3.20019e-66	0.407	0.671
HSP high	CMPK2	-0.268849	1.6434e-70	3.44342e-66	0.118	0.377
HSP high	HTATIP2	-0.290578	2.66405e-70	5.58198e-66	0.518	0.762
HSP high	HLA-DRB1	-0.680658	5.28292e-70	1.10693e-65	0.11	0.357
HSP high	CD99	-0.327181	1.53183e-69	3.20964e-65	0.739	0.886
HSP high	CCND3	-0.288435	2.62691e-69	5.50416e-65	0.656	0.842
HSP high	PSMC5	-0.261698	4.86765e-69	1.01992e-64	0.653	0.824
HSP high	RANBP1	-0.381377	5.77399e-69	1.20982e-64	0.758	0.875
HSP high	FYB	-0.314713	6.37844e-69	1.33647e-64	0.635	0.856
HSP high	PDIA6	-0.295653	6.96926e-69	1.46027e-64	0.779	0.922
HSP high	MCM3	-0.327513	7.14169e-69	1.4964e-64	0.378	0.62
HSP high	SFPQ	-0.297754	7.79055e-69	1.63235e-64	0.669	0.839
HSP high	MAGED2	-0.266986	3.0968e-68	6.48873e-64	0.346	0.613
HSP high	OASL	-0.395154	8.48656e-68	1.77819e-63	0.25	0.522
HSP high	FNIP1	0.309394	1.01147e-67	2.11932e-63	0.633	0.474
HSP high	CD3D	-0.310267	2.18726e-67	4.58297e-63	0.958	0.989
HSP high	HLA-DRA	-0.648028	2.19021e-67	4.58915e-63	0.143	0.388
HSP high	SLC4A7	-0.304714	4.25737e-67	8.92047e-63	0.179	0.434
HSP high	GTF3C6	-0.254424	1.07732e-66	2.2573e-62	0.589	0.795
HSP high	ACTR2	-0.253201	1.47602e-66	3.0927e-62	0.644	0.831
HSP high	MCM4	-0.32769	1.80347e-66	3.77881e-62	0.327	0.568
HSP high	C16orf87	0.36771	2.01925e-66	4.23094e-62	0.635	0.485
HSP high	CD2	-0.370043	2.923e-66	6.12456e-62	0.941	0.977
HSP high	DENND2D	-0.253368	3.32368e-66	6.96412e-62	0.426	0.671
HSP high	RABAC1	-0.285453	4.07094e-66	8.52984e-62	0.585	0.807
HSP high	TRAC	-0.366049	5.66717e-66	1.18744e-61	0.853	0.959
HSP high	EBP	-0.301108	5.89803e-66	1.23581e-61	0.562	0.763
HSP high	CLEC2B	0.3841	1.87125e-65	3.92083e-61	0.7	0.492
HSP high	PA2G4	-0.307046	2.11988e-65	4.44178e-61	0.859	0.944
HSP high	SAMD9	-0.367659	2.51195e-65	5.26329e-61	0.377	0.632
HSP high	GIMAP1	-0.264303	3.84678e-65	8.06016e-61	0.319	0.587
HSP high	MRPL20	-0.252341	6.4266e-65	1.34657e-60	0.6	0.806
HSP high	ATP5B	-0.258774	1.03036e-64	2.15892e-60	0.818	0.93
HSP high	SUZ12	-0.250764	1.0862e-64	2.27592e-60	0.416	0.659
HSP high	MRPL41	-0.271833	1.08951e-64	2.28285e-60	0.54	0.738
HSP high	SATB1	-0.331404	1.77389e-64	3.71683e-60	0.444	0.693
HSP high	CCT6A	-0.296642	2.06977e-64	4.3368e-60	0.617	0.798
HSP high	PSMC3	-0.25152	2.68582e-64	5.62761e-60	0.491	0.715
HSP high	TRAF3IP3	-0.31692	3.03563e-64	6.36055e-60	0.611	0.823
HSP high	DDX58	-0.270792	3.34956e-64	7.01833e-60	0.152	0.402
HSP high	SMC3	-0.259675	3.93434e-64	8.24362e-60	0.736	0.894
HSP high	HLA-DPB1	-0.428602	5.27059e-64	1.10435e-59	0.247	0.489
HSP high	RAB8B	0.298738	5.66899e-64	1.18782e-59	0.694	0.549
HSP high	FDPS	-0.29089	1.27788e-63	2.67753e-59	0.673	0.821
HSP high	S100A4	-0.60755	7.12629e-63	1.49317e-58	0.8	0.908
HSP high	PGAM1	-0.265823	2.70802e-62	5.67411e-58	0.976	0.994
HSP high	KRT10	0.297814	4.15887e-62	8.71408e-58	0.87	0.796
HSP high	OSM	-0.325589	5.26703e-62	1.1036e-57	0.072	0.297
HSP high	SMARCA5	-0.260178	5.69976e-62	1.19427e-57	0.575	0.791
HSP high	TPM3	-0.255803	9.36619e-61	1.9625e-56	0.907	0.972
HSP high	TPR	-0.252929	1.22235e-60	2.56119e-56	0.783	0.926
HSP high	RGS10	0.256298	1.02788e-59	2.15371e-55	0.962	0.952
HSP high	ACTG1	-0.257501	1.05547e-59	2.21154e-55	0.994	0.999
HSP high	MIF	0.256585	3.17509e-59	6.65277e-55	0.99	0.977
HSP high	IFIT1	-0.427598	8.93518e-58	1.87219e-53	0.175	0.402
HSP high	IL9	-2.13041	1.28156e-57	2.68524e-53	0.095	0.312
HSP high	ETFB	-0.282773	2.09496e-57	4.38957e-53	0.75	0.891
HSP high	HSPA8	0.335202	4.33484e-57	9.08278e-53	0.986	0.983
HSP high	PRMT1	-0.269686	5.35428e-57	1.12188e-52	0.549	0.738
HSP high	NMI	-0.253421	1.37793e-56	2.88719e-52	0.543	0.752
HSP high	SNHG8	0.269548	3.65353e-56	7.65523e-52	0.878	0.807
HSP high	H2AFY	-0.260634	6.42929e-56	1.34713e-51	0.536	0.745
HSP high	YWHAQ	-0.266379	9.32746e-56	1.95438e-51	0.766	0.879
HSP high	VAMP5	-0.286978	1.59327e-55	3.33837e-51	0.689	0.86
HSP high	GLB1	-0.276446	3.17393e-55	6.65033e-51	0.251	0.485
HSP high	JUN	0.533941	4.70679e-55	9.86213e-51	0.828	0.747
HSP high	CHORDC1	0.344876	9.18263e-55	1.92404e-50	0.62	0.498
HSP high	UBE2L6	-0.261417	7.82678e-54	1.63995e-49	0.795	0.92
HSP high	SPOCK2	-0.275714	1.3132e-53	2.75154e-49	0.523	0.748
HSP high	ARID5B	-0.260272	1.52849e-53	3.20265e-49	0.642	0.843
HSP high	IER5	0.375603	3.27321e-53	6.85835e-49	0.47	0.319
HSP high	DEK	-0.274815	3.40853e-53	7.1419e-49	0.824	0.914
HSP high	CCT4	0.263682	8.274e-53	1.73365e-48	0.917	0.877
HSP high	GADD45B	0.5215	8.3564e-53	1.75092e-48	0.507	0.349
HSP high	SQRDL	-0.284899	1.92941e-52	4.04268e-48	0.708	0.856
HSP high	SRM	-0.265634	2.70211e-52	5.66173e-48	0.385	0.598
HSP high	NAMPT	0.279635	8.5432e-52	1.79006e-47	0.892	0.824
HSP high	FURIN	-0.26635	9.36261e-52	1.96175e-47	0.325	0.558
HSP high	TUBA4A	-0.26979	3.08047e-51	6.45452e-47	0.558	0.74
HSP high	RPS24	0.291385	3.09458e-51	6.48407e-47	1	1
HSP high	IRF1	-0.259147	7.67998e-51	1.60919e-46	0.422	0.651
HSP high	APOBEC3G	-0.346555	2.18696e-50	4.58235e-46	0.558	0.743
HSP high	RSAD2	-0.354908	2.68278e-50	5.62124e-46	0.172	0.385
HSP high	IFITM1	-0.279526	3.33795e-50	6.994e-46	0.54	0.736
HSP high	HIST1H1E	-0.462379	7.48968e-50	1.56931e-45	0.386	0.595
HSP high	LPIN2	-0.251493	1.31682e-49	2.75912e-45	0.499	0.727
HSP high	TAGAP	0.253158	2.81018e-48	5.88816e-44	0.374	0.216
HSP high	NCL	-0.280574	2.87738e-48	6.02898e-44	0.916	0.972
HSP high	MCM7	-0.287982	4.64261e-48	9.72765e-44	0.397	0.587
HSP high	ZC3HAV1	-0.260692	1.11164e-47	2.32921e-43	0.388	0.633
HSP high	C6orf48	0.253014	1.66015e-47	3.47852e-43	0.955	0.927
HSP high	CREM	-0.26563	4.24182e-47	8.88789e-43	0.727	0.874
HSP high	CAPG	-0.341414	1.0281e-46	2.15418e-42	0.459	0.653
HSP high	SYNE2	-0.283308	6.6036e-46	1.38365e-41	0.336	0.554
HSP high	DEDD2	0.280759	1.21574e-45	2.54734e-41	0.466	0.329
HSP high	EIF1	0.264839	2.59597e-44	5.43933e-40	1	1
HSP high	SNHG12	0.322647	5.22501e-44	1.0948e-39	0.629	0.497
HSP high	CD44	0.265619	1.15025e-43	2.41012e-39	0.881	0.831
HSP high	LIMA1	-0.266273	1.26185e-43	2.64396e-39	0.555	0.755
HSP high	LGALS3	-0.442044	1.45845e-43	3.0559e-39	0.545	0.698
HSP high	WARS	-0.284815	2.1504e-43	4.50572e-39	0.583	0.743
HSP high	IFI16	-0.252436	7.22063e-43	1.51294e-38	0.892	0.964
HSP high	FAM210A	0.268044	7.74541e-43	1.6229e-38	0.679	0.587
HSP high	IFI44	-0.251545	7.52329e-42	1.57635e-37	0.454	0.648
HSP high	LRBA	0.258417	2.66605e-41	5.58617e-37	0.539	0.42
HSP high	LAT	-0.250757	2.83807e-41	5.9466e-37	0.826	0.931
HSP high	UBE2S	-0.362047	3.01123e-41	6.30942e-37	0.366	0.562
HSP high	RRS1	-0.316481	3.65821e-41	7.66504e-37	0.178	0.369
HSP high	BIRC3	0.276615	3.88073e-41	8.13129e-37	0.732	0.617
HSP high	EPSTI1	-0.25879	9.11905e-40	1.91072e-35	0.776	0.892
HSP high	LGALS3BP	-0.263584	3.1225e-39	6.54258e-35	0.253	0.435
HSP high	SNHG15	0.314472	3.1948e-39	6.69406e-35	0.78	0.711
HSP high	PGM2L1	0.325075	1.39444e-38	2.92177e-34	0.532	0.412
HSP high	AC017002.1	-0.261241	2.79942e-37	5.86562e-33	0.177	0.357
HSP high	RARRES3	-0.365267	4.70963e-37	9.86809e-33	0.272	0.452
HSP high	TNFRSF4	-0.521521	5.22067e-37	1.09389e-32	0.489	0.655
HSP high	CACYBP	0.266888	5.17043e-36	1.08336e-31	0.965	0.95
HSP high	UCP2	-0.273995	4.6446e-35	9.73182e-31	0.5	0.699
HSP high	UBC	0.35144	1.17154e-34	2.45473e-30	0.997	0.994
HSP high	TIFA	0.285912	1.90478e-34	3.99108e-30	0.662	0.573
HSP high	IL32	-0.315126	1.81025e-33	3.79301e-29	0.968	0.982
HSP high	AC133644.2	-0.31372	3.47824e-33	7.28796e-29	0.673	0.803
HSP high	RP11-798M19.6	0.263204	3.81189e-33	7.98705e-29	0.511	0.382
HSP high	STMN1	-0.33563	4.7711e-32	9.99689e-28	0.807	0.871
HSP high	TIGIT	-0.376546	2.15132e-31	4.50766e-27	0.17	0.327
HSP high	CKS2	-0.27367	2.68992e-31	5.63619e-27	0.533	0.704
HSP high	NFKBIA	0.432209	3.84249e-30	8.05117e-26	0.878	0.871
HSP high	ID2	0.286554	6.0222e-30	1.26183e-25	0.76	0.639
HSP high	DDIT4	0.316826	6.39897e-30	1.34078e-25	0.989	0.975
HSP high	HMGCS1	0.253166	1.03732e-29	2.17349e-25	0.455	0.341
HSP high	SAT1	0.275822	2.26682e-28	4.74966e-24	0.918	0.918
HSP high	RP11-338I21.1	0.422237	1.75529e-27	3.67787e-23	0.114	0.047
HSP high	CTSL	-0.345823	2.24152e-26	4.69666e-22	0.107	0.241
HSP high	ZBED2	-0.364901	9.8955e-25	2.0734e-20	0.805	0.835
HSP high	HIST1H1B	-0.350312	1.14643e-24	2.40212e-20	0.152	0.286
HSP high	RGS16	0.269873	1.99552e-24	4.18121e-20	0.42	0.307
HSP high	CD69	0.274156	5.90791e-24	1.23788e-19	0.679	0.614
HSP high	TIMP1	-0.400991	7.33249e-24	1.53638e-19	0.342	0.491
HSP high	ETS2	-0.286234	1.97465e-22	4.13749e-18	0.314	0.456
HSP high	CCL3	-0.667446	2.64608e-22	5.54433e-18	0.193	0.341
HSP high	MIR155HG	-0.319845	3.78409e-21	7.9288e-17	0.403	0.529
HSP high	LMNA	-0.2938	4.8922e-21	1.02506e-16	0.469	0.599
HSP high	IFI27	-0.650806	5.54334e-21	1.1615e-16	0.098	0.208
HSP high	MALAT1	0.251972	2.89667e-20	6.06938e-16	1	1
HSP high	TAF7	0.251439	1.25083e-14	2.62087e-10	0.746	0.743
HSP high	CHD2	0.261288	1.84857e-13	3.87331e-09	0.601	0.568
HSP high	IFIT2	-0.301981	2.17308e-12	4.55326e-08	0.223	0.322
HSP high	CCL4	-0.524175	6.67479e-12	1.39857e-07	0.083	0.16
HSP high	LTB	-0.434548	4.31151e-11	9.03392e-07	0.865	0.9
HSP high	CD70	-0.26575	3.2818e-10	6.87636e-06	0.29	0.37
HSP high	GZMA	-0.388328	4.53428e-10	9.50067e-06	0.066	0.127
HSP high	GZMB	-0.388175	0.00520914	1	0.477	0.532
IFN high	IFIT2	2.85396	0	0	0.955	0.296
IFN high	PMAIP1	2.15383	0	0	0.998	0.724
IFN high	IGFBP6	1.96155	0	0	0.269	0.036
IFN high	IFIT3	1.72221	0	0	0.958	0.476
IFN high	IFNL1	1.63126	0	0	0.251	0.012
IFN high	RSAD2	1.61193	0	0	0.81	0.362
IFN high	OASL	1.61026	0	0	0.976	0.497
IFN high	HERC5	1.60491	0	0	0.967	0.567
IFN high	ZC3HAV1	1.37567	0	0	0.967	0.613
IFN high	SAR1A	1.20912	0	0	0.936	0.589
IFN high	ZBTB32	0.998463	0	0	0.876	0.39
IFN high	ISG15	0.980284	0	0	1	0.97
IFN high	IFIH1	0.91017	0	0	0.906	0.575
IFN high	IFNB1	0.880103	0	0	0.127	0.005
IFN high	PTGER4	0.855236	0	0	0.869	0.496
IFN high	NEDD1	0.801644	0	0	0.826	0.4
IFN high	MPZL1	0.724649	0	0	0.649	0.237
IFN high	NCF2	0.612122	0	0	0.675	0.219
IFN high	KLF4	0.340294	0	0	0.214	0.008
IFN high	C6orf141	0.31373	0	0	0.266	0.008
IFN high	B4GALT5	0.307126	0	0	0.517	0.145
IFN high	AFAP1	0.58587	3.15426e-306	6.60912e-302	0.73	0.316
IFN high	XBP1	0.95204	2.17689e-302	4.56124e-298	0.936	0.71
IFN high	RHEBL1	0.430053	4.68752e-295	9.82176e-291	0.601	0.218
IFN high	IRF8	0.654348	2.24756e-294	4.70931e-290	0.398	0.098
IFN high	PPA1	0.610298	2.18543e-293	4.57913e-289	0.993	0.97
IFN high	HES4	0.569614	6.57292e-281	1.37722e-276	0.405	0.102
IFN high	STAMBP	0.587807	5.01299e-251	1.05037e-246	0.901	0.651
IFN high	ACTB	-0.833313	8.0829e-250	1.69361e-245	0.998	1
IFN high	MIA3	0.502786	1.20874e-244	2.53268e-240	0.811	0.458
IFN high	PELI1	0.3448	8.42937e-236	1.76621e-231	0.478	0.152
IFN high	SLAMF7	0.313799	1.87228e-235	3.923e-231	0.329	0.078
IFN high	SRPK2	0.759959	5.11234e-234	1.07119e-229	0.804	0.535
IFN high	PLCG2	0.272247	2.57708e-231	5.39976e-227	0.407	0.118
IFN high	UBN2	0.32875	9.39154e-228	1.96781e-223	0.47	0.152
IFN high	CHEK2	0.354181	2.3197e-224	4.86046e-220	0.481	0.17
IFN high	ISG20	0.6736	2.02557e-222	4.24418e-218	0.991	0.938
IFN high	TTC39B	0.402755	4.53686e-220	9.50609e-216	0.722	0.367
IFN high	CISH	-0.541626	1.25085e-204	2.6209e-200	0.46	0.801
IFN high	HSCB	0.536689	2.19034e-203	4.58943e-199	0.708	0.401
IFN high	CCDC117	0.275066	3.66555e-202	7.68043e-198	0.494	0.181
IFN high	CCL5	0.901294	9.68253e-201	2.02878e-196	0.875	0.619
IFN high	WARS	0.675146	1.89292e-199	3.96624e-195	0.917	0.732
IFN high	IL10RA	0.617117	7.72423e-197	1.61846e-192	0.683	0.363
IFN high	AC074289.1	0.261335	3.33909e-194	6.9964e-190	0.322	0.085
IFN high	SQRDL	0.540971	2.20184e-192	4.61352e-188	0.956	0.847
IFN high	CMPK2	0.553079	3.56865e-191	7.47739e-187	0.683	0.358
IFN high	REV3L	0.446193	1.70865e-190	3.58014e-186	0.667	0.339
IFN high	ARPC2	-0.452445	3.24504e-190	6.79933e-186	0.982	0.997
IFN high	ACTG1	-0.482985	4.8719e-187	1.02081e-182	0.995	0.999
IFN high	NEDD9	0.323719	6.16269e-185	1.29127e-180	0.473	0.174
IFN high	ALOX5AP	-0.716223	4.5055e-184	9.44037e-180	0.574	0.824
IFN high	ARL6IP5	-0.476382	1.38507e-180	2.90213e-176	0.715	0.91
IFN high	PLAUR	0.422258	4.3281e-180	9.06868e-176	0.517	0.211
IFN high	H3F3A	-0.591498	5.48433e-174	1.14913e-169	0.836	0.934
IFN high	PELO	0.426832	1.50542e-173	3.1543e-169	0.785	0.492
IFN high	ZFAS1	0.465999	1.7956e-173	3.76232e-169	0.998	0.989
IFN high	GALM	0.568003	5.58308e-172	1.16982e-167	0.884	0.703
IFN high	TNFAIP3	0.535531	1.03357e-171	2.16564e-167	0.808	0.512
IFN high	MXD1	0.454308	4.16849e-170	8.73424e-166	0.439	0.162
IFN high	ATF3	0.630337	9.93192e-166	2.08103e-161	0.612	0.307
IFN high	ENO1	-0.420723	2.47585e-164	5.18764e-160	0.995	1
IFN high	GMFG	-0.450538	3.92345e-163	8.2208e-159	0.934	0.978
IFN high	NFAT5	0.375015	3.13112e-161	6.56064e-157	0.674	0.36
IFN high	PARP14	0.552229	5.58055e-161	1.16929e-156	0.903	0.706
IFN high	C16orf87	0.455765	3.64891e-158	7.64557e-154	0.774	0.48
IFN high	CITED2	0.813109	1.59558e-154	3.34321e-150	0.585	0.316
IFN high	IFI44	0.376075	3.19188e-154	6.68794e-150	0.91	0.633
IFN high	MIS18BP1	0.626084	4.49285e-154	9.41388e-150	0.86	0.658
IFN high	CORO1A	-0.470431	5.49311e-154	1.15097e-149	0.959	0.986
IFN high	AC133644.2	-0.638407	1.41919e-153	2.97362e-149	0.577	0.807
IFN high	LAT	-0.44897	7.2852e-153	1.52647e-148	0.788	0.932
IFN high	CUL4B	0.404052	5.42787e-151	1.1373e-146	0.547	0.266
IFN high	CD70	0.956932	1.02042e-149	2.13808e-145	0.653	0.358
IFN high	ARL4C	-0.453588	4.75231e-145	9.95751e-141	0.307	0.648
IFN high	FNDC3A	0.406933	8.9665e-144	1.87875e-139	0.637	0.361
IFN high	CDC42EP3	0.380529	3.92573e-141	8.22559e-137	0.501	0.231
IFN high	MFSD14A	0.455973	1.98704e-140	4.16344e-136	0.72	0.474
IFN high	ARHGDIB	-0.418161	3.35915e-140	7.03844e-136	0.949	0.986
IFN high	PPP1R15A	0.578027	3.06879e-137	6.43003e-133	0.89	0.697
IFN high	C19orf12	0.286108	2.48265e-134	5.20189e-130	0.642	0.358
IFN high	HTATIP2	0.555692	1.03503e-132	2.16869e-128	0.884	0.75
IFN high	UBE2Z	0.54232	1.14062e-132	2.38994e-128	0.762	0.54
IFN high	FAM65B	0.489185	1.2131e-132	2.5418e-128	0.797	0.565
IFN high	B3GNT2	0.350027	4.35488e-129	9.12479e-125	0.637	0.363
IFN high	SNHG15	0.565435	2.973e-128	6.22932e-124	0.878	0.708
IFN high	LBH	0.623906	1.48755e-127	3.11686e-123	0.794	0.566
IFN high	NFKBIZ	0.362496	2.3935e-127	5.01509e-123	0.505	0.239
IFN high	CYBA	-0.50526	4.12158e-127	8.63595e-123	0.907	0.947
IFN high	GBP5	0.412359	2.06718e-126	4.33137e-122	0.709	0.435
IFN high	RNF19A	0.482315	1.95353e-125	4.09324e-121	0.857	0.656
IFN high	TJP2	0.254788	1.21311e-123	2.54182e-119	0.478	0.221
IFN high	COTL1	-0.454594	2.13918e-123	4.48222e-119	0.837	0.933
IFN high	LIMD2	-0.398516	1.2911e-122	2.70524e-118	0.718	0.866
IFN high	OAS2	0.323914	1.82614e-121	3.82632e-117	0.882	0.651
IFN high	ETV3	0.265935	5.43393e-121	1.13857e-116	0.389	0.157
IFN high	DNAJB9	0.436928	1.01249e-120	2.12147e-116	0.621	0.353
IFN high	NAMPT	0.407989	1.57025e-118	3.29014e-114	0.954	0.822
IFN high	STK17B	-0.426053	3.52921e-117	7.39476e-113	0.646	0.822
IFN high	GRAP2	-0.341273	4.57155e-117	9.57876e-113	0.213	0.524
IFN high	DDIT3	0.450682	3.93911e-116	8.25362e-112	0.744	0.479
IFN high	ARG2	0.387023	1.34051e-113	2.80876e-109	0.423	0.185
IFN high	ZNF622	0.376439	5.35341e-112	1.1217e-107	0.794	0.581
IFN high	TRAC	-0.47384	2.86666e-111	6.0065e-107	0.906	0.957
IFN high	ATG3	0.324525	2.92323e-111	6.12504e-107	0.841	0.652
IFN high	SERP1	0.396906	1.34765e-110	2.82373e-106	0.99	0.974
IFN high	CD164	-0.303375	7.46824e-109	1.56482e-104	0.876	0.943
IFN high	CSRNP1	0.274387	2.39615e-108	5.02066e-104	0.554	0.292
IFN high	CKLF	-0.360246	5.5654e-108	1.16612e-103	0.666	0.81
IFN high	PFN1	-0.385268	7.70771e-108	1.615e-103	0.994	0.997
IFN high	CFLAR	0.454035	2.4295e-107	5.09053e-103	0.95	0.862
IFN high	TNFRSF1B	-0.353772	1.13277e-105	2.37349e-101	0.205	0.503
IFN high	CAPZB	-0.304364	3.26176e-104	6.83437e-100	0.895	0.938
IFN high	TAF1D	0.338551	1.00782e-103	2.11169e-99	0.989	0.934
IFN high	TCEA1	0.395389	1.11797e-102	2.34249e-98	0.97	0.937
IFN high	MLLT3	0.305082	1.10602e-101	2.31745e-97	0.774	0.54
IFN high	TNIP1	0.350563	8.28964e-101	1.73693e-96	0.932	0.837
IFN high	GSTK1	-0.366642	1.02892e-100	2.1559e-96	0.884	0.943
IFN high	IFIT1	0.556985	2.92534e-100	6.12946e-96	0.654	0.385
IFN high	IL32	-0.622907	1.11782e-99	2.34216e-95	0.97	0.982
IFN high	LSP1	-0.383985	4.21239e-99	8.82623e-95	0.675	0.866
IFN high	PTPRC	-0.368185	5.94116e-98	1.24485e-93	0.892	0.969
IFN high	GIMAP4	-0.435658	1.13475e-97	2.37764e-93	0.687	0.849
IFN high	COX7A2L	0.291633	1.66907e-97	3.49721e-93	0.967	0.923
IFN high	LCK	-0.338074	4.19973e-97	8.7997e-93	0.739	0.871
IFN high	IL4R	-0.307689	4.39171e-96	9.20194e-92	0.313	0.582
IFN high	WDR1	-0.319391	9.91452e-94	2.07739e-89	0.656	0.794
IFN high	IGFBP4	0.284743	4.46429e-93	9.35403e-89	0.557	0.306
IFN high	SSR3	0.420281	1.12204e-92	2.35101e-88	0.968	0.912
IFN high	CD3D	-0.318949	1.32438e-92	2.77497e-88	0.98	0.988
IFN high	AHCYL2	0.276444	1.73891e-92	3.64354e-88	0.624	0.377
IFN high	ARPC1B	-0.381695	1.77108e-92	3.71095e-88	0.932	0.954
IFN high	NFKBIA	0.88352	4.44409e-92	9.3117e-88	0.938	0.869
IFN high	SPAG9	0.386004	5.34549e-92	1.12004e-87	0.743	0.536
IFN high	PGK1	-0.424059	7.99348e-91	1.67487e-86	0.981	0.993
IFN high	MYL12A	-0.344239	1.49256e-90	3.12736e-86	0.986	0.995
IFN high	CYTIP	-0.448018	4.06353e-90	8.51432e-86	0.902	0.961
IFN high	VPS37A	0.251714	1.65794e-88	3.47389e-84	0.598	0.368
IFN high	GPBP1	0.320743	2.1907e-88	4.59018e-84	0.967	0.901
IFN high	ITGB2	-0.304826	2.20849e-88	4.62745e-84	0.444	0.658
IFN high	NDUFC2	-0.308638	4.04074e-88	8.46656e-84	0.778	0.868
IFN high	TRIM69	0.287374	6.08051e-88	1.27405e-83	0.797	0.597
IFN high	OTUD1	0.348658	1.07189e-87	2.24593e-83	0.298	0.123
IFN high	C19orf43	-0.304078	1.64925e-87	3.45567e-83	0.795	0.876
IFN high	STARD4	0.286717	1.82726e-87	3.82865e-83	0.512	0.29
IFN high	ITM2B	-0.364997	3.52063e-87	7.37677e-83	0.544	0.751
IFN high	RAB9A	0.289065	4.0999e-87	8.59052e-83	0.659	0.418
IFN high	RPL6	-0.27267	2.4274e-86	5.08613e-82	0.994	0.998
IFN high	PTP4A2	-0.278615	2.45303e-86	5.13983e-82	0.716	0.838
IFN high	CD52	-0.435622	6.24507e-86	1.30853e-81	0.815	0.912
IFN high	FAM49B	-0.283894	1.13123e-85	2.37027e-81	0.583	0.742
IFN high	RAC2	-0.262297	1.2477e-85	2.61431e-81	0.963	0.988
IFN high	SH3BGRL3	-0.360983	7.87304e-85	1.64964e-80	0.885	0.935
IFN high	LTB	-0.743503	8.31876e-85	1.74303e-80	0.819	0.902
IFN high	HCST	-0.3768	2.25188e-84	4.71836e-80	0.645	0.798
IFN high	TIFA	0.428656	2.38019e-84	4.98722e-80	0.748	0.57
IFN high	PPP1R18	-0.280911	2.7955e-84	5.85742e-80	0.62	0.776
IFN high	ELF1	0.356234	3.83295e-84	8.03118e-80	0.918	0.832
IFN high	EVL	-0.363846	2.4596e-83	5.15359e-79	0.697	0.834
IFN high	MYL6	-0.366829	2.71817e-83	5.69537e-79	0.993	0.996
IFN high	MAL	-0.443352	9.89571e-83	2.07345e-78	0.341	0.568
IFN high	MRPL51	-0.279742	1.07193e-82	2.24602e-78	0.8	0.875
IFN high	GOLGB1	0.37224	5.80333e-82	1.21597e-77	0.837	0.676
IFN high	TRAPPC1	-0.268249	1.33784e-81	2.80317e-77	0.882	0.934
IFN high	BET1	0.2888	4.96837e-81	1.04102e-76	0.71	0.505
IFN high	NFE2L3	0.260824	8.93743e-80	1.87266e-75	0.54	0.328
IFN high	TPM4	-0.338092	1.03407e-79	2.16668e-75	0.909	0.936
IFN high	SNHG12	0.2878	4.78268e-79	1.00212e-74	0.721	0.493
IFN high	CAPZA2	0.277852	6.90007e-79	1.44577e-74	0.908	0.788
IFN high	ZBTB43	0.270587	2.17705e-78	4.56158e-74	0.589	0.366
IFN high	ICAM3	-0.262822	4.33648e-78	9.08622e-74	0.719	0.842
IFN high	CCL3L3	0.63514	7.57071e-78	1.58629e-73	0.105	0.023
IFN high	C6orf48	0.29748	3.18409e-77	6.67163e-73	0.973	0.926
IFN high	ATP5F1	-0.26149	3.64087e-77	7.62872e-73	0.775	0.868
IFN high	CAP1	-0.283952	4.3682e-77	9.1527e-73	0.889	0.925
IFN high	PNP	0.33764	1.17961e-76	2.47163e-72	0.605	0.393
IFN high	GIMAP7	-0.423522	2.5196e-76	5.27931e-72	0.635	0.786
IFN high	CFL1	-0.403797	6.29449e-76	1.31888e-71	0.976	0.984
IFN high	FNBP4	0.287978	9.31825e-76	1.95245e-71	0.862	0.711
IFN high	CNN2	-0.255686	1.31531e-75	2.75598e-71	0.362	0.579
IFN high	ARMCX3	0.28893	4.80723e-75	1.00726e-70	0.77	0.567
IFN high	NSMCE1	-0.326972	8.90003e-75	1.86482e-70	0.681	0.794
IFN high	NANS	0.278776	3.45797e-74	7.24549e-70	0.807	0.636
IFN high	LGALS8	0.293688	6.36444e-74	1.33354e-69	0.803	0.643
IFN high	PYCARD	-0.305535	7.05673e-74	1.4786e-69	0.442	0.646
IFN high	HDAC1	-0.267573	7.91323e-74	1.65806e-69	0.499	0.677
IFN high	SOD1	-0.277422	8.41435e-74	1.76306e-69	0.935	0.962
IFN high	CD3G	-0.291898	1.34879e-73	2.82612e-69	0.788	0.891
IFN high	AC147651.4	0.251618	1.43206e-73	3.00059e-69	0.622	0.401
IFN high	RRAS2	0.298	7.34625e-73	1.53926e-68	0.597	0.389
IFN high	ZC3H7A	0.266486	9.26643e-73	1.9416e-68	0.75	0.538
IFN high	ADAM19	-0.297872	4.76225e-72	9.97835e-68	0.171	0.409
IFN high	SELK	0.39129	7.44559e-72	1.56007e-67	0.929	0.853
IFN high	HMGB1	-0.420805	1.21926e-71	2.55471e-67	0.958	0.974
IFN high	FXYD5	-0.288568	3.40546e-71	7.13545e-67	0.951	0.98
IFN high	DNAJC15	0.252401	7.21622e-71	1.51201e-66	0.926	0.84
IFN high	SLC3A2	0.28384	8.80269e-71	1.84443e-66	0.951	0.852
IFN high	LPIN2	0.277269	7.68923e-70	1.61112e-65	0.866	0.715
IFN high	DYNLL1	-0.309101	1.99535e-69	4.18087e-65	0.804	0.887
IFN high	IL2RB	-0.250712	3.86144e-69	8.09088e-65	0.366	0.587
IFN high	CD99	-0.295205	4.63341e-69	9.70838e-65	0.769	0.886
IFN high	POLR2K	0.364379	6.35104e-69	1.33073e-64	0.879	0.746
IFN high	PPP1CA	-0.283967	9.9478e-69	2.08436e-64	0.786	0.864
IFN high	OSTF1	-0.295487	2.95518e-68	6.19199e-64	0.671	0.795
IFN high	XRCC5	-0.261354	3.59097e-67	7.52417e-63	0.914	0.943
IFN high	OFD1	0.282288	4.56269e-67	9.56021e-63	0.748	0.585
IFN high	EPSTI1	0.314874	8.04186e-67	1.68501e-62	0.958	0.886
IFN high	HSPA5	0.693547	1.51537e-66	3.17515e-62	0.903	0.835
IFN high	MID1IP1	0.342476	7.87077e-66	1.64916e-61	0.763	0.59
IFN high	LCP1	-0.258361	8.58588e-66	1.799e-61	0.866	0.926
IFN high	PARP1	-0.298601	1.68669e-64	3.53412e-60	0.753	0.83
IFN high	PFDN2	0.290618	2.36189e-64	4.94886e-60	0.947	0.868
IFN high	GNPTAB	0.371219	2.03652e-63	4.26712e-59	0.641	0.464
IFN high	PPM1K	0.286094	2.21873e-63	4.64891e-59	0.813	0.671
IFN high	MT-CO2	-0.267601	2.48481e-63	5.20642e-59	0.988	0.998
IFN high	WIPF1	-0.251565	2.32765e-62	4.87713e-58	0.546	0.708
IFN high	LBR	-0.286372	3.10531e-62	6.50655e-58	0.522	0.677
IFN high	RNF213	-0.38683	3.3454e-62	7.00962e-58	0.833	0.886
IFN high	ATP5A1	-0.256275	4.63619e-62	9.71421e-58	0.787	0.865
IFN high	S1PR4	-0.271779	7.78704e-62	1.63162e-57	0.48	0.644
IFN high	NEAT1	0.478663	9.10994e-62	1.90881e-57	0.973	0.946
IFN high	STIP1	-0.277179	9.35027e-62	1.95916e-57	0.591	0.71
IFN high	DBI	-0.269411	1.95847e-60	4.10358e-56	0.932	0.945
IFN high	PRDX2	-0.252638	2.75273e-60	5.7678e-56	0.861	0.926
IFN high	CTSB	-0.251314	3.84063e-60	8.04727e-56	0.391	0.574
IFN high	LAPTM5	-0.253746	4.11982e-60	8.63225e-56	0.892	0.946
IFN high	TES	0.290215	4.58386e-60	9.60456e-56	0.656	0.498
IFN high	PSMB8	-0.292057	7.1184e-60	1.49152e-55	0.95	0.96
IFN high	MTHFD2	0.258557	1.00234e-58	2.10021e-54	0.959	0.908
IFN high	G0S2	0.516757	6.50828e-58	1.36368e-53	0.266	0.123
IFN high	FUNDC2	0.293604	2.35445e-57	4.93328e-53	0.681	0.526
IFN high	SEC61B	0.281647	2.51292e-57	5.26532e-53	0.983	0.952
IFN high	NARF	-0.276161	6.84575e-57	1.43439e-52	0.653	0.756
IFN high	GZMM	-0.283644	1.39117e-56	2.91491e-52	0.369	0.538
IFN high	RAB8B	0.278933	2.03172e-56	4.25706e-52	0.729	0.548
IFN high	S100A10	-0.277484	3.25029e-56	6.81033e-52	0.971	0.986
IFN high	SAT1	0.363772	7.68507e-56	1.61025e-51	0.971	0.916
IFN high	MT-ATP6	-0.273614	3.4705e-55	7.27174e-51	0.983	0.994
IFN high	KIF2A	-0.300816	3.62955e-55	7.605e-51	0.797	0.871
IFN high	AC017002.1	-0.302846	1.37165e-54	2.87401e-50	0.161	0.358
IFN high	TRAF1	0.342551	2.42315e-54	5.07722e-50	0.633	0.474
IFN high	NAP1L4	-0.258095	4.24723e-54	8.89922e-50	0.77	0.846
IFN high	SOD2	0.608998	9.13846e-54	1.91478e-49	0.689	0.512
IFN high	PA2G4	-0.257622	8.4707e-53	1.77487e-48	0.927	0.942
IFN high	MGST3	-0.308267	8.87894e-53	1.8604e-48	0.64	0.755
IFN high	CCND2	0.360732	1.0684e-52	2.23861e-48	0.929	0.872
IFN high	SLAMF1	0.269872	2.74623e-52	5.75417e-48	0.749	0.567
IFN high	LIMA1	-0.312048	1.9237e-51	4.03074e-47	0.623	0.753
IFN high	HNRNPD	-0.256073	7.91004e-51	1.65739e-46	0.803	0.862
IFN high	PRKDC	-0.295379	1.72293e-50	3.61005e-46	0.563	0.677
IFN high	RPL22L1	0.307621	4.74612e-50	9.94455e-46	0.963	0.902
IFN high	H2AFV	-0.280391	6.63987e-50	1.39125e-45	0.881	0.913
IFN high	FAM162A	0.297634	9.41815e-50	1.97339e-45	0.971	0.936
IFN high	STK17A	-0.270066	2.29793e-49	4.81486e-45	0.667	0.773
IFN high	CD48	0.309676	3.20342e-48	6.71213e-44	0.921	0.873
IFN high	UBC	0.320444	4.03139e-48	8.44698e-44	0.998	0.994
IFN high	IL2RA	-0.396367	1.73388e-47	3.633e-43	0.882	0.922
IFN high	MYDGF	0.300505	2.01495e-46	4.22193e-42	0.914	0.838
IFN high	MT-CYB	-0.2582	2.75587e-45	5.77437e-41	0.967	0.986
IFN high	LMAN1	0.268964	3.32163e-45	6.95981e-41	0.962	0.913
IFN high	CD96	-0.307532	1.34784e-44	2.82412e-40	0.433	0.582
IFN high	DUSP4	0.365217	8.77288e-44	1.83818e-39	0.848	0.746
IFN high	CALM2	-0.267098	2.2039e-43	4.61784e-39	0.936	0.946
IFN high	RANBP1	-0.280063	3.58707e-43	7.51598e-39	0.837	0.872
IFN high	HARS	0.531007	7.20226e-43	1.50909e-38	0.684	0.542
IFN high	AQP3	-0.255596	1.50182e-42	3.14677e-38	0.177	0.343
IFN high	IL2	0.717421	2.57302e-42	5.39125e-38	0.244	0.123
IFN high	CD2	0.30331	1.04484e-41	2.18926e-37	0.99	0.976
IFN high	LIF	0.257575	1.34061e-40	2.80898e-36	0.443	0.275
IFN high	SMAP2	0.261539	1.01631e-39	2.12948e-35	0.921	0.853
IFN high	SMARCA5	0.261727	1.19998e-39	2.51432e-35	0.873	0.781
IFN high	TXNDC17	-0.272271	3.08176e-39	6.45721e-35	0.859	0.882
IFN high	LGALS9	0.279887	6.09282e-39	1.27663e-34	0.747	0.623
IFN high	S100A4	-0.469318	7.91526e-39	1.65849e-34	0.874	0.905
IFN high	GLUL	-0.349719	1.01464e-38	2.12597e-34	0.317	0.471
IFN high	ARF4	0.277154	2.88582e-38	6.04665e-34	0.745	0.641
IFN high	HSPE1	-0.260921	8.62249e-38	1.80667e-33	0.899	0.918
IFN high	PRDX1	-0.333813	5.15075e-37	1.07924e-32	0.926	0.932
IFN high	PPID	-0.262834	1.14374e-35	2.39648e-31	0.647	0.726
IFN high	BEND5	0.255849	1.55346e-35	3.25496e-31	0.468	0.321
IFN high	GBP1	-0.257733	1.74066e-35	3.64721e-31	0.467	0.608
IFN high	JUN	0.330872	1.87132e-35	3.92098e-31	0.851	0.745
IFN high	MYC	0.390272	7.6138e-35	1.59532e-30	0.674	0.571
IFN high	TRBC2	-0.320597	9.37308e-35	1.96394e-30	0.791	0.844
IFN high	H2AFZ	-0.314078	1.71432e-34	3.59201e-30	0.97	0.976
IFN high	MANF	0.378255	1.77901e-34	3.72756e-30	0.842	0.763
IFN high	ZBED2	-0.3504	2.39221e-34	5.0124e-30	0.833	0.834
IFN high	TYMS	-0.275808	2.50228e-34	5.24303e-30	0.725	0.766
IFN high	OSM	-0.274154	7.97235e-34	1.67045e-29	0.151	0.295
IFN high	TMEM173	-0.269324	3.73307e-33	7.82189e-29	0.666	0.756
IFN high	RDX	0.351719	2.64192e-32	5.53561e-28	0.863	0.787
IFN high	HIST1H1D	-0.432549	3.21423e-32	6.73477e-28	0.539	0.634
IFN high	STMN1	-0.375721	3.69657e-31	7.74542e-27	0.885	0.868
IFN high	CD74	-0.355324	5.64137e-31	1.18204e-26	0.894	0.917
IFN high	RRS1	-0.331716	6.19061e-31	1.29712e-26	0.238	0.368
IFN high	CTSL	-0.400196	7.33231e-31	1.53634e-26	0.111	0.241
IFN high	HSP90AA1	-0.251046	1.17134e-29	2.4543e-25	0.987	0.989
IFN high	ANXA2	-0.300203	2.94748e-29	6.17586e-25	0.558	0.652
IFN high	VIMP	0.269841	4.22583e-29	8.85438e-25	0.817	0.736
IFN high	HIST1H4C	-0.596516	9.68012e-28	2.02828e-23	0.818	0.86
IFN high	RGCC	0.498748	1.15592e-26	2.42199e-22	0.856	0.83
IFN high	LY6E	-0.257763	1.30024e-26	2.7244e-22	0.971	0.971
IFN high	BST2	-0.27345	3.43113e-26	7.18924e-22	0.887	0.903
IFN high	IVNS1ABP	-0.273093	1.18664e-25	2.48637e-21	0.629	0.7
IFN high	TNFRSF4	-0.390287	5.9129e-24	1.23893e-19	0.555	0.653
IFN high	TXNIP	0.292771	4.95604e-23	1.03844e-18	0.745	0.646
IFN high	DUSP2	0.274847	2.07204e-22	4.34154e-18	0.473	0.357
IFN high	SDF2L1	0.312759	6.34181e-22	1.3288e-17	0.633	0.533
IFN high	CST7	-0.26899	1.21036e-21	2.53607e-17	0.427	0.524
IFN high	CCL3	0.812585	4.69306e-21	9.83337e-17	0.442	0.332
IFN high	CTLA4	-0.343304	1.45626e-20	3.05129e-16	0.343	0.447
IFN high	ID2	0.434313	5.46044e-18	1.14413e-13	0.723	0.64
IFN high	PRG4	0.302098	9.35988e-18	1.96118e-13	0.177	0.105
IFN high	MT2A	0.283742	4.34692e-17	9.10809e-13	0.941	0.894
IFN high	TUBB4B	-0.288213	1.16685e-15	2.4449e-11	0.58	0.613
IFN high	HLA-DRB1	-0.367498	1.46004e-15	3.05922e-11	0.269	0.352
IFN high	TUBA1B	-0.382059	2.55793e-15	5.35964e-11	0.951	0.939
IFN high	TNFSF10	0.36668	1.17955e-14	2.47151e-10	0.739	0.675
IFN high	TNFRSF18	-0.285473	1.36802e-14	2.8664e-10	0.431	0.503
IFN high	PCNA	-0.265691	3.40022e-14	7.12448e-10	0.64	0.656
IFN high	CXCL10	0.497659	6.23736e-14	1.30691e-09	0.107	0.058
IFN high	GZMA	-0.545698	1.30733e-13	2.73924e-09	0.061	0.127
IFN high	HIST1H1B	-0.298226	1.96455e-13	4.11633e-09	0.206	0.284
IFN high	HERPUD1	0.262591	2.41387e-13	5.05778e-09	0.87	0.857
IFN high	TRBC1	-0.318246	3.56849e-13	7.47707e-09	0.619	0.661
IFN high	IFNG	0.637107	6.44034e-13	1.34944e-08	0.142	0.087
IFN high	NKG7	-0.330286	9.12582e-13	1.91213e-08	0.31	0.384
IFN high	ZFP36L2	0.328274	2.59771e-09	5.44298e-05	0.742	0.754
IFN high	GCH1	0.268435	9.17254e-09	0.000192192	0.403	0.343
IFN high	LGALS3	-0.26197	1.90483e-08	0.00039912	0.691	0.694
IFN high	RRM2	-0.254208	1.45181e-05	0.304198	0.585	0.572
IFN high	HILPDA	0.325068	1.5098e-05	0.316348	0.751	0.716
IFN high	GZMB	-0.324461	0.000163212	1	0.522	0.53
IFN high	CCL4	0.291009	0.0033574	1	0.184	0.156
IFN high	CCR7	0.315966	0.00665204	1	0.816	0.844
nTreg	CTLA4	1.7658	0	0	0.925	0.431
nTreg	TNFRSF18	1.28638	0	0	0.916	0.489
nTreg	IL1R2	1.28277	0	0	0.835	0.228
nTreg	IL2RA	1.26139	0	0	0.999	0.918
nTreg	TNFRSF9	1.21322	0	0	0.668	0.14
nTreg	BATF	1.13594	0	0	0.967	0.816
nTreg	TNFRSF1B	1.13569	0	0	0.878	0.483
nTreg	IL32	1.13454	0	0	1	0.981
nTreg	LGMN	1.02147	0	0	0.486	0.066
nTreg	FOXP3	0.733476	0	0	0.633	0.163
nTreg	IL1RN	0.729781	0	0	0.531	0.131
nTreg	PRDM1	0.71951	0	0	0.698	0.223
nTreg	IL1R1	0.568796	0	0	0.511	0.113
nTreg	LRRC32	0.496855	0	0	0.299	0.013
nTreg	IKZF2	0.320917	0	0	0.27	0.026
nTreg	ANKRD22	0.275453	0	0	0.17	0.008
nTreg	TNFRSF4	1.53171	1.32409e-289	2.77436e-285	0.936	0.642
nTreg	RCAN2	0.45514	1.17572e-280	2.46348e-276	0.328	0.054
nTreg	CYBA	0.766549	2.29176e-266	4.80193e-262	0.996	0.944
nTreg	B2M	0.640734	4.15268e-262	8.70111e-258	1	1
nTreg	FXYD5	0.736179	4.67697e-252	9.79966e-248	0.994	0.979
nTreg	ITGAX	0.531788	1.8672e-244	3.91234e-240	0.46	0.123
nTreg	RPS18	-0.503827	1.00189e-231	2.09927e-227	1	1
nTreg	MAF	0.780838	1.12112e-231	2.34908e-227	0.834	0.459
nTreg	RPSA	-0.568348	4.51344e-229	9.45702e-225	0.999	1
nTreg	AC017002.1	0.724959	5.96799e-222	1.25047e-217	0.738	0.341
nTreg	RPS2	-0.542323	7.91547e-222	1.65853e-217	1	1
nTreg	EEF1B2	-0.636435	7.67497e-221	1.60814e-216	0.97	0.995
nTreg	SAT1	1.06399	1.25264e-215	2.62466e-211	0.982	0.916
nTreg	S100A4	1.07814	8.33167e-215	1.74573e-210	0.982	0.902
nTreg	MZB1	0.686013	1.08757e-214	2.27878e-210	0.597	0.222
nTreg	SPOCK2	0.873624	2.29357e-211	4.80573e-207	0.908	0.737
nTreg	RPL27	-0.4157	5.34495e-206	1.11993e-201	0.996	1
nTreg	MIR4435-2HG	0.762613	6.32675e-205	1.32564e-200	0.712	0.359
nTreg	NEAT1	1.03269	3.19156e-204	6.68729e-200	0.992	0.946
nTreg	NFKBIA	0.836042	8.21306e-201	1.72088e-196	0.965	0.869
nTreg	HLA-A	0.728178	9.60361e-201	2.01225e-196	1	0.999
nTreg	RPS8	-0.434317	6.56893e-200	1.37639e-195	0.999	1
nTreg	HMGA1	-0.65347	2.37273e-199	4.97159e-195	0.457	0.853
nTreg	MALAT1	0.975998	1.1508e-198	2.41128e-194	1	1
nTreg	TYMP	0.925348	7.96847e-197	1.66963e-192	0.946	0.785
nTreg	IDH2	-0.614555	7.18321e-196	1.5051e-191	0.344	0.817
nTreg	FAS	0.663159	2.39324e-195	5.01455e-191	0.788	0.492
nTreg	CD7	1.09485	4.11749e-195	8.62738e-191	0.947	0.915
nTreg	ANXA2	0.769668	1.91491e-194	4.01231e-190	0.885	0.643
nTreg	BIRC3	0.919032	3.04956e-190	6.38974e-186	0.858	0.615
nTreg	RPS3A	-0.512673	3.00922e-189	6.30523e-185	1	1
nTreg	LGALS3	0.856118	3.21345e-189	6.73314e-185	0.916	0.688
nTreg	RPL9	-0.424001	2.02223e-188	4.23718e-184	1	1
nTreg	CD2	0.674987	7.49517e-188	1.57046e-183	0.996	0.976
nTreg	RPS12	-0.432254	5.14887e-187	1.07884e-182	1	1
nTreg	PIM2	0.731045	4.57473e-186	9.58544e-182	0.893	0.687
nTreg	RPL10A	-0.428748	1.99596e-184	4.18214e-180	0.997	1
nTreg	RPS5	-0.430311	4.5129e-184	9.45588e-180	0.998	1
nTreg	IGHM	0.30945	8.34765e-184	1.74908e-179	0.228	0.039
nTreg	CFLAR	0.718197	1.19506e-182	2.504e-178	0.961	0.862
nTreg	GBP2	0.616256	2.29758e-179	4.81411e-175	0.982	0.928
nTreg	RPS4X	-0.405785	2.77543e-178	5.81536e-174	1	1
nTreg	HLA-B	0.616605	2.53072e-176	5.30262e-172	1	1
nTreg	PTMA	-0.488607	1.74476e-174	3.6558e-170	1	1
nTreg	RPS14	-0.343639	5.58479e-173	1.17018e-168	0.999	1
nTreg	RGL4	-0.584749	1.99006e-172	4.16978e-168	0.098	0.59
nTreg	KLF6	0.80316	2.81162e-172	5.89119e-168	0.929	0.819
nTreg	ARID5A	0.763901	2.43415e-169	5.10028e-165	0.958	0.899
nTreg	CST7	1.0117	5.07519e-167	1.0634e-162	0.786	0.513
nTreg	RPL4	-0.449302	3.89438e-166	8.15989e-162	0.989	0.999
nTreg	SATB1	0.669572	7.15598e-166	1.49939e-161	0.885	0.68
nTreg	RPL41	-0.330956	1.35794e-165	2.84529e-161	1	1
nTreg	ZFP36	0.758229	1.98368e-165	4.1564e-161	0.742	0.449
nTreg	RGS1	1.02294	3.03781e-165	6.36512e-161	0.832	0.565
nTreg	RPS3	-0.385051	6.24747e-165	1.30903e-160	0.999	1
nTreg	CTSC	0.789384	8.56364e-164	1.79434e-159	0.778	0.53
nTreg	IL2RG	0.573992	9.28104e-164	1.94466e-159	0.984	0.962
nTreg	EMP1	0.293291	1.50817e-163	3.16007e-159	0.302	0.074
nTreg	FTL	0.77597	6.13464e-163	1.28539e-158	0.997	0.998
nTreg	RPS6	-0.414087	1.89179e-162	3.96387e-158	1	1
nTreg	TNIP3	0.25483	3.09885e-161	6.49301e-157	0.194	0.032
nTreg	RPL29	-0.368698	3.02918e-160	6.34705e-156	0.999	1
nTreg	RPL32	-0.353552	2.23773e-159	4.68871e-155	1	1
nTreg	RPS23	-0.361355	6.88519e-159	1.44265e-154	0.999	1
nTreg	RPL7	-0.423242	2.1679e-158	4.54241e-154	1	1
nTreg	RNF213	0.680894	1.49139e-157	3.12491e-153	0.971	0.882
nTreg	AC133644.2	0.719643	3.87178e-157	8.11254e-153	0.93	0.795
nTreg	RPL26	-0.359249	3.76886e-156	7.89689e-152	0.999	1
nTreg	NAP1L1	-0.430199	9.20767e-155	1.92928e-150	0.968	0.996
nTreg	IL6R	0.28506	7.87267e-154	1.64956e-149	0.342	0.095
nTreg	TMEM173	0.841239	2.94178e-152	6.16391e-148	0.889	0.75
nTreg	RPL37A	-0.366352	1.97712e-151	4.14267e-147	0.999	1
nTreg	PRF1	0.416958	7.22423e-149	1.51369e-144	0.407	0.133
nTreg	RPL13	-0.317091	8.9867e-149	1.88298e-144	1	1
nTreg	RPLP2	-0.334136	1.93353e-148	4.05132e-144	1	1
nTreg	RPL18	-0.30483	5.09875e-146	1.06834e-141	1	1
nTreg	RPL11	-0.302029	1.01803e-145	2.13308e-141	1	1
nTreg	LDHB	-0.392169	1.11258e-144	2.33119e-140	0.977	0.995
nTreg	CD59	0.529643	5.46325e-143	1.14472e-138	0.597	0.297
nTreg	DDX5	0.5409	8.12812e-142	1.70308e-137	0.97	0.905
nTreg	FBL	-0.436838	8.68154e-142	1.81904e-137	0.706	0.934
nTreg	TRAC	0.736695	1.41915e-141	2.97355e-137	0.977	0.955
nTreg	ENTPD1	0.320882	2.523e-141	5.28643e-137	0.245	0.055
nTreg	RPS13	-0.338771	2.59386e-139	5.43491e-135	1	1
nTreg	RPS10	-0.384849	5.92135e-139	1.2407e-134	0.964	0.994
nTreg	IMPDH2	-0.497633	1.79258e-138	3.756e-134	0.534	0.848
nTreg	RPL3	-0.402381	2.84734e-137	5.96603e-133	1	1
nTreg	PAICS	-0.464027	5.33286e-136	1.11739e-131	0.507	0.847
nTreg	RPL23A	-0.28555	2.05257e-135	4.30074e-131	1	1
nTreg	LTB	0.942957	3.95607e-135	8.28915e-131	0.964	0.898
nTreg	CD63	0.560154	1.37457e-134	2.88013e-130	0.902	0.764
nTreg	RPL19	-0.297675	1.01106e-133	2.11848e-129	0.999	1
nTreg	RPL30	-0.301164	1.04613e-133	2.19195e-129	0.998	1
nTreg	DUSP2	0.781315	1.69868e-133	3.55924e-129	0.647	0.354
nTreg	RPLP0	-0.394447	1.20195e-132	2.51844e-128	0.999	1
nTreg	RPL12	-0.360143	2.09961e-132	4.3993e-128	1	1
nTreg	CXCR4	0.655654	3.74902e-132	7.85532e-128	0.955	0.861
nTreg	HLA-E	0.444143	8.77289e-132	1.83818e-127	0.999	0.996
nTreg	RPL7A	-0.363258	2.40235e-131	5.03364e-127	0.999	1
nTreg	C1orf228	-0.429293	5.60497e-131	1.17441e-126	0.083	0.505
nTreg	HNRNPA1	-0.406589	8.44872e-131	1.77026e-126	0.997	0.999
nTreg	CALM1	0.503413	4.86766e-129	1.01992e-124	0.989	0.982
nTreg	IL7R	-0.608858	7.52062e-129	1.57579e-124	0.045	0.461
nTreg	RPS17	-0.349563	1.79136e-127	3.75344e-123	0.999	1
nTreg	TIGIT	0.519261	3.50719e-127	7.34862e-123	0.654	0.313
nTreg	NEURL3	0.307557	9.15271e-127	1.91777e-122	0.229	0.054
nTreg	RPS9	-0.289594	3.2218e-126	6.75065e-122	1	1
nTreg	CD3D	0.624233	6.63613e-126	1.39047e-121	0.992	0.988
nTreg	CXCR6	0.355969	2.86423e-125	6.00142e-121	0.225	0.051
nTreg	RPLP1	-0.293042	3.40113e-124	7.1264e-120	1	1
nTreg	NPM1	-0.371462	8.92543e-124	1.87014e-119	0.995	1
nTreg	TMBIM6	0.510517	2.16885e-123	4.5444e-119	0.984	0.973
nTreg	TXN	0.608216	7.96164e-123	1.6682e-118	0.991	0.985
nTreg	RPL36	-0.299366	2.90703e-122	6.0911e-118	0.999	1
nTreg	RPL27A	-0.272743	4.08752e-122	8.56458e-118	0.999	1
nTreg	RPL38	-0.309509	1.97456e-121	4.13729e-117	0.995	0.999
nTreg	RPL8	-0.290991	2.07477e-120	4.34726e-116	0.999	1
nTreg	PLAC8	-0.66381	6.61149e-120	1.38531e-115	0.05	0.444
nTreg	RAP1A	0.428259	8.58076e-120	1.79793e-115	0.95	0.943
nTreg	RPL18A	-0.309771	3.81868e-119	8.00128e-115	1	1
nTreg	RPL13A	-0.309154	8.65365e-119	1.8132e-114	1	1
nTreg	ZBTB38	0.504641	1.67489e-118	3.5094e-114	0.651	0.396
nTreg	RPS11	-0.2913	1.70651e-118	3.57565e-114	0.999	1
nTreg	RTKN2	0.781797	3.75097e-118	7.85941e-114	0.44	0.195
nTreg	RPS27A	-0.285015	1.36233e-117	2.85449e-113	0.999	1
nTreg	RPS21	-0.318438	2.66208e-117	5.57786e-113	0.996	0.999
nTreg	MIAT	0.470368	5.2419e-117	1.09834e-112	0.677	0.401
nTreg	HLA-C	0.48797	5.50813e-117	1.15412e-112	1	0.999
nTreg	PPA1	-0.415076	6.74418e-117	1.41311e-112	0.898	0.973
nTreg	KIAA0101	-0.570121	3.44447e-116	7.2172e-112	0.487	0.806
nTreg	CASP8	0.459794	3.98116e-116	8.34173e-112	0.711	0.489
nTreg	RPL14	-0.273563	3.51704e-115	7.36925e-111	1	1
nTreg	RBKS	0.350824	1.11446e-114	2.33512e-110	0.392	0.152
nTreg	RPS19	-0.26897	1.46979e-114	3.07966e-110	1	1
nTreg	LINC00152	0.624042	4.81958e-114	1.00985e-109	0.882	0.774
nTreg	CTSA	0.498959	7.96491e-114	1.66889e-109	0.62	0.378
nTreg	RPL35A	-0.301427	9.57912e-114	2.00711e-109	1	1
nTreg	ARID5B	0.490938	5.08896e-112	1.06629e-107	0.928	0.834
nTreg	RPS24	-0.404268	6.15881e-111	1.29046e-106	0.997	1
nTreg	SQSTM1	0.634649	9.08891e-110	1.9044e-105	0.864	0.783
nTreg	ANP32B	-0.332781	2.37845e-109	4.98357e-105	0.937	0.987
nTreg	RPL5	-0.382768	3.07463e-109	6.44227e-105	0.998	0.998
nTreg	HCST	0.552055	7.81728e-109	1.63795e-104	0.884	0.791
nTreg	RPL35	-0.258135	8.68214e-109	1.81917e-104	1	1
nTreg	HSPD1	-0.441032	1.32843e-108	2.78345e-104	0.905	0.975
nTreg	RPL22	-0.314056	1.95491e-108	4.09613e-104	0.996	0.999
nTreg	TMPRSS6	0.467589	1.47272e-107	3.08578e-103	0.441	0.193
nTreg	RPL31	-0.295139	1.61114e-107	3.37582e-103	1	1
nTreg	SNRPE	-0.363193	2.35906e-107	4.94295e-103	0.846	0.965
nTreg	SNRPF	-0.339357	4.24238e-107	8.88906e-103	0.827	0.961
nTreg	SRGN	0.746022	4.46246e-107	9.3502e-103	0.951	0.944
nTreg	S100A6	0.521503	7.15569e-107	1.49933e-102	0.998	0.996
nTreg	RPL24	-0.260111	2.75102e-106	5.7642e-102	0.996	1
nTreg	RPS29	-0.2792	4.90714e-106	1.02819e-101	1	1
nTreg	OPTN	0.428644	2.14021e-105	4.48438e-101	0.926	0.867
nTreg	C1QBP	-0.398238	2.95676e-105	6.19529e-101	0.777	0.935
nTreg	INPP4B	-0.337155	1.88484e-103	3.9493e-99	0.192	0.57
nTreg	RPL37	-0.269885	5.55057e-103	1.16301e-98	0.998	1
nTreg	FAM46C	0.281276	1.96415e-101	4.11548e-97	0.355	0.133
nTreg	PBX4	0.347589	1.23828e-100	2.59457e-96	0.465	0.227
nTreg	CD28	0.449782	6.00609e-100	1.25846e-95	0.751	0.582
nTreg	SAMD9	0.553703	7.5996e-100	1.59234e-95	0.81	0.62
nTreg	CSTB	0.402229	1.20566e-99	2.52622e-95	0.955	0.934
nTreg	GADD45A	0.681264	1.40499e-99	2.94387e-95	0.621	0.4
nTreg	SOCS3	0.503622	4.97891e-99	1.04323e-94	0.675	0.46
nTreg	HSP90AB1	-0.425007	8.38486e-99	1.75688e-94	0.97	0.993
nTreg	RPS7	-0.266629	1.65982e-98	3.47782e-94	0.996	1
nTreg	ADTRP	0.495465	2.70333e-98	5.66429e-94	0.751	0.536
nTreg	LY6E	0.572456	1.65377e-97	3.46515e-93	0.98	0.97
nTreg	GTF3A	-0.379241	2.0504e-97	4.2962e-93	0.733	0.918
nTreg	SLA	0.500185	2.64728e-97	5.54685e-93	0.68	0.476
nTreg	CCT8	-0.337096	7.39469e-97	1.54941e-92	0.832	0.959
nTreg	LAYN	0.283753	8.18608e-97	1.71523e-92	0.242	0.068
nTreg	MT-ND4	-0.339174	1.01702e-96	2.13096e-92	0.995	0.998
nTreg	EEF1A1	-0.347054	1.25174e-96	2.62276e-92	1	1
nTreg	DNAJC12	-0.604037	4.72037e-96	9.89058e-92	0.068	0.407
nTreg	ALOX5AP	-0.458122	5.65054e-96	1.18396e-91	0.488	0.824
nTreg	RPS15A	-0.25622	2.70473e-95	5.66721e-91	1	1
nTreg	AIF1	-0.445831	3.05669e-95	6.40469e-91	0.197	0.554
nTreg	NPC2	0.516528	4.64617e-94	9.73512e-90	0.831	0.753
nTreg	IL21R	0.391445	2.35879e-93	4.94237e-89	0.533	0.307
nTreg	TMIGD2	-0.359183	1.02579e-92	2.14933e-88	0.039	0.368
nTreg	MIF	-0.405561	2.69554e-92	5.64796e-88	0.896	0.98
nTreg	CREM	0.524894	4.10748e-92	8.60641e-88	0.913	0.869
nTreg	SERPINB6	-0.304469	1.00448e-91	2.10469e-87	0.224	0.594
nTreg	EPSTI1	0.449491	1.78878e-91	3.74804e-87	0.945	0.887
nTreg	ETS1	0.478063	1.90385e-91	3.98914e-87	0.784	0.661
nTreg	TRAM1	0.402181	2.24962e-91	4.71364e-87	0.843	0.745
nTreg	SOD1	0.388503	1.24002e-90	2.59821e-86	0.971	0.961
nTreg	UCP2	0.729982	1.95355e-90	4.09328e-86	0.785	0.69
nTreg	ANKRD12	0.435394	4.51871e-90	9.46805e-86	0.904	0.84
nTreg	CENPH	-0.315585	4.89399e-90	1.02544e-85	0.376	0.713
nTreg	DDT	-0.324	1.03303e-89	2.1645e-85	0.739	0.931
nTreg	RSL1D1	-0.344847	1.94689e-89	4.07933e-85	0.835	0.957
nTreg	RPL36A	-0.322212	2.62669e-89	5.50371e-85	0.957	0.994
nTreg	TYMS	-0.439574	1.20141e-88	2.51732e-84	0.463	0.772
nTreg	UBC	0.428377	3.06299e-87	6.41787e-83	0.994	0.994
nTreg	MT-ND1	-0.338806	5.67283e-87	1.18863e-82	0.981	0.994
nTreg	SPATS2L	0.482474	4.0536e-86	8.49351e-82	0.715	0.538
nTreg	LSM4	-0.39434	9.60912e-86	2.0134e-81	0.612	0.846
nTreg	BTG1	0.530256	1.77906e-85	3.72766e-81	0.993	0.981
nTreg	PPM1K	0.50169	2.25863e-85	4.73251e-81	0.801	0.673
nTreg	VCP	0.397834	7.15686e-85	1.49958e-80	0.822	0.698
nTreg	RPL21	-0.257634	8.05677e-85	1.68814e-80	1	1
nTreg	NPM3	-0.2994	1.64884e-84	3.45481e-80	0.315	0.656
nTreg	PBXIP1	0.433353	6.28806e-84	1.31754e-79	0.554	0.34
nTreg	VDAC1	-0.320842	7.84272e-84	1.64328e-79	0.881	0.971
nTreg	IL2RB	0.408211	1.22709e-83	2.57113e-79	0.719	0.575
nTreg	EIF3L	-0.347451	2.46294e-83	5.16059e-79	0.713	0.905
nTreg	BEND5	-0.361292	7.27367e-83	1.52405e-78	0.032	0.334
nTreg	PSAP	0.395836	2.14311e-82	4.49047e-78	0.747	0.631
nTreg	CARD16	0.477896	2.70633e-82	5.67058e-78	0.464	0.246
nTreg	MCL1	0.401866	4.22334e-82	8.84917e-78	0.875	0.778
nTreg	ESD	-0.298696	3.5447e-81	7.42721e-77	0.7	0.908
nTreg	JUNB	0.459625	8.03495e-81	1.68356e-76	0.961	0.913
nTreg	LSP1	0.454955	1.07697e-80	2.25659e-76	0.916	0.858
nTreg	CDT1	-0.349279	5.05959e-80	1.06014e-75	0.361	0.705
nTreg	LSM5	-0.303663	1.10736e-79	2.32025e-75	0.775	0.932
nTreg	ZFP36L1	0.651557	1.29949e-79	2.72282e-75	0.628	0.464
nTreg	MZT2B	-0.276045	1.53696e-79	3.2204e-75	0.909	0.98
nTreg	NDUFV2	0.420983	3.50992e-79	7.35434e-75	0.979	0.98
nTreg	WDR54	-0.336913	4.29316e-79	8.99545e-75	0.562	0.838
nTreg	ISG20	0.569758	4.61603e-79	9.67197e-75	0.95	0.94
nTreg	ICOS	0.638284	6.22897e-79	1.30516e-74	0.707	0.531
nTreg	SLC25A5	-0.426105	1.01419e-78	2.12503e-74	0.751	0.908
nTreg	ARL6IP5	0.396027	1.38991e-78	2.91228e-74	0.931	0.903
nTreg	DUT	-0.39714	8.08355e-78	1.69375e-73	0.761	0.928
nTreg	FOSL2	0.399691	1.07717e-77	2.257e-73	0.475	0.267
nTreg	APEX1	-0.295195	1.51855e-77	3.18181e-73	0.596	0.85
nTreg	CKS1B	-0.448452	2.41131e-77	5.05241e-73	0.538	0.798
nTreg	RBPJ	-0.463322	5.04293e-77	1.05664e-72	0.632	0.87
nTreg	CD3E	0.335842	6.20019e-77	1.29913e-72	0.956	0.942
nTreg	IRF2	0.344061	7.505e-77	1.57252e-72	0.681	0.505
nTreg	IRF1	0.504612	1.81464e-76	3.80222e-72	0.775	0.64
nTreg	MAP1LC3A	0.27788	3.63386e-76	7.61403e-72	0.318	0.132
nTreg	UQCRH	-0.251141	2.05926e-75	4.31477e-71	0.946	0.99
nTreg	RHOG	0.355757	5.66993e-75	1.18802e-70	0.919	0.894
nTreg	TMSB4X	-0.348253	8.63659e-75	1.80963e-70	1	1
nTreg	SLC25A6	-0.29037	1.23557e-74	2.58888e-70	0.951	0.99
nTreg	CD68	0.479481	2.20343e-74	4.61684e-70	0.536	0.344
nTreg	ID3	0.480084	7.52413e-74	1.57653e-69	0.39	0.19
nTreg	CUL9	0.25747	1.80481e-73	3.78162e-69	0.213	0.069
nTreg	CD79B	0.329309	3.06527e-73	6.42266e-69	0.539	0.332
nTreg	COX8A	-0.288475	3.15939e-73	6.61987e-69	0.93	0.981
nTreg	LEF1	-0.302764	7.87242e-73	1.64951e-68	0.238	0.556
nTreg	ETV7	0.272856	9.37e-72	1.9633e-67	0.349	0.151
nTreg	C19orf48	-0.290778	1.39198e-71	2.91661e-67	0.403	0.715
nTreg	POU2F2	0.364187	1.15916e-70	2.42879e-66	0.652	0.466
nTreg	PMAIP1	0.52703	2.32802e-70	4.87791e-66	0.83	0.731
nTreg	BIN2	0.347365	2.47247e-70	5.18057e-66	0.727	0.599
nTreg	CD27	0.636293	2.86303e-70	5.99891e-66	0.714	0.55
nTreg	ZNF101	0.388854	1.37108e-69	2.87281e-65	0.531	0.342
nTreg	SNHG8	-0.33799	2.97991e-69	6.24382e-65	0.555	0.816
nTreg	ALDOC	-0.376162	9.89188e-69	2.07265e-64	0.375	0.679
nTreg	NECAP2	0.319932	1.35528e-68	2.83972e-64	0.745	0.632
nTreg	JAML	-0.39033	4.91596e-68	1.03004e-63	0.608	0.835
nTreg	SUB1	0.27739	1.51871e-67	3.18216e-63	0.995	0.994
nTreg	TMEM243	-0.295692	2.4871e-67	5.21121e-63	0.471	0.758
nTreg	CORO1B	-0.399125	2.49504e-67	5.22786e-63	0.84	0.957
nTreg	PAIP2	0.331476	2.77059e-67	5.80521e-63	0.924	0.922
nTreg	HAPLN3	0.347425	3.71416e-67	7.78229e-63	0.505	0.31
nTreg	NUCB2	-0.334677	4.98408e-67	1.04432e-62	0.168	0.458
nTreg	PHGDH	-0.338712	5.00023e-67	1.0477e-62	0.306	0.617
nTreg	OLA1	-0.264312	5.21253e-67	1.09218e-62	0.525	0.788
nTreg	H3F3B	0.257246	5.77294e-67	1.2096e-62	0.997	0.999
nTreg	CHCHD10	-0.314682	8.44854e-67	1.77022e-62	0.487	0.754
nTreg	BHLHE40	-0.639467	5.75761e-66	1.20639e-61	0.466	0.725
nTreg	CCDC109B	-0.274113	6.88752e-66	1.44314e-61	0.532	0.804
nTreg	NEDD9	0.274886	9.36236e-66	1.96169e-61	0.366	0.18
nTreg	CD4	0.389943	2.5653e-65	5.37508e-61	0.67	0.55
nTreg	SRP14	0.253281	2.94024e-65	6.16068e-61	0.996	0.997
nTreg	RASGRP1	0.330666	3.89212e-65	8.15516e-61	0.715	0.562
nTreg	TCEA1	-0.449623	7.692e-65	1.6117e-60	0.822	0.941
nTreg	TRAF1	0.38532	8.85268e-65	1.8549e-60	0.641	0.476
nTreg	REEP5	0.346597	1.82743e-64	3.82902e-60	0.906	0.858
nTreg	GBP5	0.546645	2.26296e-64	4.74158e-60	0.603	0.44
nTreg	TNIP2	0.33616	2.3866e-64	5.00065e-60	0.748	0.642
nTreg	GNG8	0.316548	2.49635e-64	5.2306e-60	0.244	0.092
nTreg	CMTM6	0.450609	2.6787e-64	5.61268e-60	0.77	0.674
nTreg	CD58	0.33495	3.54099e-64	7.41943e-60	0.551	0.366
nTreg	SH2D2A	0.425078	3.64353e-64	7.63429e-60	0.752	0.643
nTreg	RPA2	0.302636	3.98232e-64	8.34416e-60	0.834	0.754
nTreg	VDAC2	-0.260723	7.7474e-64	1.62331e-59	0.895	0.971
nTreg	SAMD9L	0.420202	3.90821e-63	8.18887e-59	0.816	0.699
nTreg	PYCARD	0.419461	4.31805e-63	9.0476e-59	0.743	0.636
nTreg	ODF2L	0.336592	4.51621e-63	9.46281e-59	0.644	0.496
nTreg	MINOS1	-0.298116	1.73986e-62	3.64553e-58	0.605	0.839
nTreg	AC090498.1	-0.302949	1.91925e-62	4.0214e-58	0.745	0.914
nTreg	RPS4Y1	-0.296088	5.73226e-62	1.20108e-57	0.892	0.982
nTreg	IGFBP4	-0.261278	6.10967e-62	1.28016e-57	0.062	0.321
nTreg	DSTN	-0.301739	8.62953e-62	1.80815e-57	0.618	0.836
nTreg	MT-ND6	-0.342549	2.66048e-61	5.5745e-57	0.696	0.873
nTreg	SNHG7	-0.27724	7.3703e-61	1.5443e-56	0.429	0.72
nTreg	MT-ND2	-0.291252	1.19239e-60	2.49842e-56	0.989	0.996
nTreg	GK	0.446149	2.87445e-60	6.02284e-56	0.727	0.611
nTreg	DHRS3	-0.283656	8.68533e-60	1.81984e-55	0.105	0.367
nTreg	RHOF	0.385337	1.14611e-59	2.40145e-55	0.806	0.782
nTreg	EXOC2	-0.292548	1.26461e-59	2.64974e-55	0.289	0.576
nTreg	GSTP1	-0.360259	3.41329e-59	7.15187e-55	0.697	0.882
nTreg	LEPROT	0.339748	3.79155e-59	7.94444e-55	0.608	0.455
nTreg	TRADD	0.33318	1.1405e-58	2.38969e-54	0.809	0.733
nTreg	DUSP5	0.372303	1.94703e-58	4.07961e-54	0.461	0.276
nTreg	DEGS1	0.370238	5.77749e-58	1.21056e-53	0.658	0.519
nTreg	EXOSC8	-0.270969	1.07546e-57	2.25341e-53	0.532	0.792
nTreg	BTG2	0.378433	1.73553e-57	3.63646e-53	0.592	0.422
nTreg	SNRPD1	-0.271811	1.9959e-57	4.182e-53	0.825	0.947
nTreg	IKZF1	0.350964	2.35783e-57	4.94035e-53	0.69	0.561
nTreg	H3F3A	0.306018	8.21487e-57	1.72126e-52	0.959	0.93
nTreg	CYP1B1	-0.344795	1.62107e-56	3.39663e-52	0.016	0.235
nTreg	EMP3	0.282985	1.82192e-56	3.81746e-52	0.968	0.962
nTreg	INSIG1	0.537661	5.29676e-56	1.10983e-51	0.686	0.592
nTreg	N4BP2L2	0.306994	6.79663e-56	1.4241e-51	0.92	0.894
nTreg	MYL6	0.268468	6.86179e-56	1.43775e-51	0.999	0.996
nTreg	SDF4	0.295759	1.68989e-55	3.54083e-51	0.742	0.663
nTreg	ACP5	0.613379	2.08355e-55	4.36566e-51	0.606	0.485
nTreg	PRNP	0.338484	2.61843e-55	5.4864e-51	0.527	0.362
nTreg	PIM3	0.4872	3.33792e-55	6.99393e-51	0.723	0.605
nTreg	DEK	-0.302509	5.33733e-55	1.11833e-50	0.806	0.914
nTreg	STAG3	-0.252472	1.48372e-54	3.10885e-50	0.126	0.387
nTreg	SPPL2A	0.320465	1.61207e-54	3.37778e-50	0.667	0.555
nTreg	ANXA1	-0.284905	4.58191e-54	9.60047e-50	0.111	0.364
nTreg	H2AFV	-0.338461	5.2866e-54	1.1077e-49	0.797	0.915
nTreg	SMC2	-0.27902	7.16784e-54	1.50188e-49	0.462	0.724
nTreg	POLR2H	-0.263973	7.65264e-54	1.60346e-49	0.58	0.809
nTreg	IFI6	0.590833	9.77401e-54	2.04795e-49	0.934	0.885
nTreg	PERP	0.455187	9.97708e-54	2.0905e-49	0.567	0.426
nTreg	RABAC1	0.319835	1.14651e-53	2.40227e-49	0.831	0.799
nTreg	DYNLT1	0.293393	1.23242e-53	2.58229e-49	0.85	0.757
nTreg	TMEM59	0.292081	1.23475e-53	2.58717e-49	0.912	0.908
nTreg	TIMP1	-0.736367	2.02454e-53	4.24203e-49	0.23	0.493
nTreg	MIR155HG	-0.435468	5.10878e-53	1.07044e-48	0.281	0.531
nTreg	PLIN2	-0.476774	5.74004e-53	1.20271e-48	0.748	0.891
nTreg	RNF19A	0.447916	6.84288e-53	1.43379e-48	0.751	0.661
nTreg	APOBEC3G	0.324263	8.02705e-53	1.68191e-48	0.815	0.736
nTreg	C6orf48	-0.344629	1.28509e-52	2.69265e-48	0.795	0.931
nTreg	SNHG15	-0.333563	1.54908e-52	3.24578e-48	0.443	0.721
nTreg	DGKE	0.372213	2.91099e-52	6.0994e-48	0.462	0.303
nTreg	IFITM1	-0.286168	3.11291e-52	6.52248e-48	0.47	0.737
nTreg	NCOA5	0.274101	3.22281e-52	6.75275e-48	0.211	0.082
nTreg	FTH1	0.559023	4.32344e-52	9.05891e-48	1	1
nTreg	ZC2HC1A	0.273235	4.44694e-52	9.31767e-48	0.358	0.193
nTreg	SELPLG	0.298601	5.58675e-52	1.17059e-47	0.536	0.372
nTreg	TRAT1	-0.259204	5.73024e-52	1.20066e-47	0.252	0.526
nTreg	CAPN2	0.325264	7.59283e-52	1.59093e-47	0.691	0.562
nTreg	ETS2	-0.409724	1.28984e-51	2.7026e-47	0.206	0.458
nTreg	ID2	-0.391985	1.36603e-51	2.86224e-47	0.396	0.649
nTreg	ATP6V1G1	0.272206	2.0304e-51	4.25431e-47	0.883	0.868
nTreg	TUBB	-0.421576	2.26593e-51	4.74781e-47	0.887	0.96
nTreg	LIF	-0.261203	2.71268e-51	5.68388e-47	0.065	0.287
nTreg	UGP2	0.320983	7.88744e-51	1.65265e-46	0.815	0.809
nTreg	CRADD	0.252082	9.83351e-51	2.06042e-46	0.241	0.105
nTreg	CD247	0.297449	1.61013e-50	3.37371e-46	0.81	0.744
nTreg	CSF1	0.266403	2.38941e-50	5.00654e-46	0.311	0.153
nTreg	UBL3	0.254405	3.11565e-50	6.52821e-46	0.379	0.219
nTreg	EMC3	0.282593	4.89105e-50	1.02482e-45	0.663	0.566
nTreg	HERC5	0.321748	6.9374e-50	1.45359e-45	0.735	0.577
nTreg	C12orf57	-0.260143	9.5536e-50	2.00177e-45	0.731	0.893
nTreg	MT3	-0.327766	2.81699e-49	5.90245e-45	0.038	0.246
nTreg	GCNT1	0.258571	3.57103e-49	7.48238e-45	0.349	0.186
nTreg	ANKRD37	-0.408346	3.71783e-49	7.78997e-45	0.273	0.52
nTreg	FAM162A	-0.296816	4.96525e-49	1.04037e-44	0.822	0.94
nTreg	HPGD	0.315665	6.35532e-49	1.33163e-44	0.135	0.041
nTreg	MYC	-0.320879	7.31798e-49	1.53334e-44	0.317	0.582
nTreg	TAF1D	-0.320615	1.57154e-48	3.29284e-44	0.819	0.939
nTreg	ADAM8	0.2863	1.74968e-48	3.6661e-44	0.434	0.269
nTreg	EIF4EBP1	-0.283209	2.27819e-48	4.77349e-44	0.492	0.738
nTreg	CTSS	0.310202	3.19453e-48	6.69349e-44	0.754	0.679
nTreg	HAVCR2	0.305968	3.72768e-48	7.81061e-44	0.409	0.242
nTreg	HERC6	0.251829	7.19126e-48	1.50678e-43	0.48	0.315
nTreg	CD47	0.283067	7.19694e-48	1.50798e-43	0.813	0.743
nTreg	HMGB2	-0.433689	1.31209e-47	2.74922e-43	0.917	0.954
nTreg	PLP2	0.266309	1.17629e-46	2.46469e-42	0.958	0.939
nTreg	HIST1H1D	-0.441512	1.82303e-46	3.8198e-42	0.406	0.637
nTreg	TNFAIP3	0.364329	2.03578e-46	4.26557e-42	0.647	0.519
nTreg	LIMS1	0.31923	3.14838e-46	6.59681e-42	0.825	0.778
nTreg	GSTO1	-0.288572	3.88269e-46	8.13539e-42	0.888	0.962
nTreg	FAM60A	-0.250066	4.26218e-46	8.93055e-42	0.659	0.855
nTreg	SAE1	-0.253757	6.28872e-46	1.31768e-41	0.478	0.72
nTreg	IL27RA	0.290333	6.04347e-45	1.26629e-40	0.582	0.456
nTreg	PAK2	0.276453	1.26974e-44	2.66049e-40	0.859	0.837
nTreg	HTATIP2	0.355085	1.45352e-44	3.04557e-40	0.795	0.754
nTreg	MAP1LC3B	0.337677	1.46763e-44	3.07513e-40	0.879	0.883
nTreg	HELZ2	0.26534	1.7297e-44	3.62423e-40	0.424	0.267
nTreg	HIST1H4C	-0.565449	4.31042e-44	9.03163e-40	0.728	0.862
nTreg	SELL	0.390083	6.87498e-44	1.44051e-39	0.74	0.624
nTreg	SLAMF1	0.328989	7.35041e-44	1.54013e-39	0.677	0.571
nTreg	BSG	0.29394	8.02424e-44	1.68132e-39	0.798	0.768
nTreg	ZNF282	0.30116	1.05456e-43	2.20963e-39	0.375	0.227
nTreg	MRPL33	0.270773	1.80928e-43	3.79098e-39	0.794	0.781
nTreg	DDX60L	0.260354	2.50833e-43	5.25571e-39	0.415	0.256
nTreg	NABP1	0.329774	3.0106e-43	6.30811e-39	0.563	0.431
nTreg	NCF4	0.26709	3.59417e-43	7.53086e-39	0.386	0.234
nTreg	AC092580.4	-0.397285	1.22766e-42	2.57232e-38	0.089	0.288
nTreg	PIK3IP1	0.325044	1.71425e-42	3.59187e-38	0.637	0.497
nTreg	HDAC7	0.290117	4.50167e-42	9.43235e-38	0.633	0.541
nTreg	DNPH1	0.275754	6.26671e-42	1.31306e-37	0.788	0.718
nTreg	NAMPT	0.517662	6.71181e-42	1.40632e-37	0.831	0.826
nTreg	MAGED2	0.291859	1.79198e-41	3.75474e-37	0.69	0.602
nTreg	JAK1	0.296045	3.07117e-41	6.43503e-37	0.877	0.861
nTreg	ZFAS1	-0.301432	5.13897e-41	1.07677e-36	0.962	0.99
nTreg	S100A10	0.270875	6.44283e-41	1.34997e-36	0.989	0.986
nTreg	COTL1	-0.264145	1.45977e-40	3.05865e-36	0.834	0.932
nTreg	F5	0.323805	1.61644e-40	3.38693e-36	0.43	0.286
nTreg	LRPAP1	0.268855	1.81733e-40	3.80785e-36	0.644	0.553
nTreg	IL18R1	0.264095	2.59408e-40	5.43538e-36	0.384	0.236
nTreg	LRP10	0.257802	3.20799e-40	6.7217e-36	0.67	0.579
nTreg	LRRFIP1	0.257904	3.32652e-40	6.97007e-36	0.951	0.954
nTreg	TNIP1	0.259176	3.82884e-40	8.02257e-36	0.864	0.839
nTreg	GSDMD	0.268972	4.86784e-40	1.01996e-35	0.675	0.549
nTreg	TNFAIP8	-0.270533	5.8642e-40	1.22873e-35	0.747	0.91
nTreg	TANK	0.251036	7.0673e-40	1.48081e-35	0.717	0.646
nTreg	NCL	-0.262999	8.50742e-40	1.78256e-35	0.921	0.971
nTreg	UBALD2	0.295467	1.43473e-39	3.0062e-35	0.713	0.65
nTreg	LIMD2	0.321318	3.26487e-39	6.84088e-35	0.883	0.86
nTreg	GADD45B	0.368374	3.58558e-39	7.51286e-35	0.497	0.35
nTreg	ITGB1BP1	0.276285	1.01963e-38	2.13644e-34	0.808	0.784
nTreg	ANXA5	0.279252	1.07762e-38	2.25794e-34	0.788	0.737
nTreg	RRM2	-0.309678	2.00736e-38	4.20601e-34	0.353	0.578
nTreg	FAM129A	0.25601	2.56693e-38	5.3785e-34	0.462	0.316
nTreg	ARHGAP30	0.258945	2.60992e-38	5.46857e-34	0.82	0.797
nTreg	CALD1	0.267538	3.1175e-38	6.5321e-34	0.289	0.152
nTreg	MFSD10	0.294151	6.8333e-38	1.43178e-33	0.754	0.725
nTreg	SERPINB9	0.288632	9.28357e-38	1.94519e-33	0.39	0.251
nTreg	PPP1R2	-0.277245	1.34173e-36	2.81133e-32	0.706	0.883
nTreg	HLA-F	0.297436	1.54279e-36	3.2326e-32	0.814	0.766
nTreg	LUZP1	0.265724	2.76904e-36	5.80198e-32	0.485	0.365
nTreg	CENPF	-0.303741	2.91981e-36	6.11788e-32	0.283	0.509
nTreg	BNIP3	-0.345388	4.08498e-36	8.55926e-32	0.772	0.886
nTreg	PRKAR1B	0.258764	6.57378e-36	1.3774e-31	0.441	0.315
nTreg	CTSD	0.261422	1.48186e-35	3.10493e-31	0.56	0.453
nTreg	STMN1	-0.296979	2.59773e-35	5.44302e-31	0.741	0.872
nTreg	NSMCE1	-0.256191	3.36939e-35	7.05988e-31	0.601	0.795
nTreg	MRPS26	-0.277669	3.97149e-35	8.32147e-31	0.569	0.783
nTreg	IL23A	0.293045	4.91883e-35	1.03064e-30	0.356	0.22
nTreg	MGST2	0.290021	1.96937e-34	4.12642e-30	0.604	0.508
nTreg	NINJ1	0.256221	5.15024e-34	1.07913e-29	0.731	0.668
nTreg	FURIN	0.261931	7.55501e-34	1.583e-29	0.65	0.548
nTreg	TRBC2	0.547696	1.18585e-33	2.48471e-29	0.855	0.842
nTreg	SYTL3	0.425622	1.2914e-33	2.70587e-29	0.776	0.698
nTreg	TOP2A	-0.296326	1.30235e-33	2.72882e-29	0.235	0.448
nTreg	DHRS2	0.31995	2.18252e-33	4.57304e-29	0.323	0.185
nTreg	FUT7	0.279109	5.05722e-33	1.05964e-28	0.35	0.208
nTreg	PTGIR	0.333331	9.2285e-33	1.93365e-28	0.363	0.232
nTreg	SLC7A5	0.335927	1.18081e-32	2.47415e-28	0.528	0.439
nTreg	TRAF3	0.294741	1.25658e-32	2.63291e-28	0.559	0.466
nTreg	LAT	0.26712	1.29529e-32	2.71403e-28	0.928	0.927
nTreg	MT2A	-0.482771	1.33909e-32	2.8058e-28	0.795	0.898
nTreg	DUSP6	0.39406	5.40415e-32	1.13233e-27	0.442	0.324
nTreg	BRE	0.439922	6.01134e-32	1.25956e-27	0.543	0.473
nTreg	IL9	-1.11202	8.86157e-32	1.85676e-27	0.49	0.3
nTreg	BST2	0.29095	1.30117e-31	2.72634e-27	0.924	0.902
nTreg	IER2	0.266703	1.56744e-31	3.28426e-27	0.773	0.719
nTreg	GLIPR1	0.2671	4.65007e-31	9.74329e-27	0.481	0.35
nTreg	LINC01588	0.36993	4.90745e-31	1.02826e-26	0.566	0.469
nTreg	LGALS1	0.353089	6.56716e-31	1.37602e-26	0.989	0.988
nTreg	TWF2	0.25256	9.69242e-31	2.03085e-26	0.773	0.77
nTreg	IFI44	0.276119	2.13329e-30	4.46987e-26	0.71	0.641
nTreg	HOPX	-0.281636	2.71429e-30	5.68726e-26	0.21	0.398
nTreg	TNFSF10	-0.342631	3.51684e-30	7.36882e-26	0.485	0.682
nTreg	ACOT9	0.258044	4.45073e-30	9.32561e-26	0.537	0.46
nTreg	GLRX	0.399687	8.04904e-30	1.68651e-25	0.709	0.696
nTreg	ZBTB32	0.407691	2.13316e-29	4.4696e-25	0.504	0.405
nTreg	LAG3	0.553343	3.32681e-29	6.97067e-25	0.448	0.326
nTreg	CD82	0.275743	5.40402e-29	1.13231e-24	0.689	0.63
nTreg	IFIT3	0.502866	7.79134e-29	1.63252e-24	0.596	0.49
nTreg	ISCU	0.276142	1.19975e-28	2.51384e-24	0.724	0.708
nTreg	MX1	0.295212	1.29234e-28	2.70783e-24	0.917	0.883
nTreg	MKI67	-0.254255	1.29608e-28	2.71567e-24	0.368	0.569
nTreg	GRN	0.303601	1.55253e-28	3.25302e-24	0.56	0.474
nTreg	U2SURP	0.253714	7.12353e-28	1.49259e-23	0.833	0.834
nTreg	EBI3	0.251976	8.85775e-28	1.85596e-23	0.437	0.315
nTreg	MAL	0.314585	1.07386e-27	2.25006e-23	0.64	0.558
nTreg	SLC3A2	0.328326	2.35288e-27	4.93e-23	0.835	0.856
nTreg	SUSD3	0.260329	4.92251e-27	1.03141e-22	0.715	0.702
nTreg	IFI35	0.262716	9.63682e-27	2.0192e-22	0.805	0.77
nTreg	CD44	0.256104	1.1215e-26	2.34988e-22	0.855	0.832
nTreg	TUBA1B	-0.416236	1.46332e-26	3.0661e-22	0.943	0.939
nTreg	RPL22L1	-0.268344	1.51868e-26	3.1821e-22	0.795	0.907
nTreg	JUN	0.353711	2.3741e-26	4.97444e-22	0.778	0.748
nTreg	UBE2C	-0.268491	4.30863e-26	9.02786e-22	0.294	0.489
nTreg	LIMA1	-0.267385	5.84277e-26	1.22424e-21	0.605	0.752
nTreg	ZFAND5	0.263305	6.13841e-26	1.28618e-21	0.641	0.595
nTreg	HSP90AA1	-0.336484	7.19329e-26	1.50721e-21	0.981	0.989
nTreg	HSPE1	-0.293533	1.07845e-25	2.25968e-21	0.845	0.919
nTreg	JMY	0.325723	1.0813e-25	2.26564e-21	0.346	0.237
nTreg	NFE2L2	0.250939	1.87092e-25	3.92014e-21	0.642	0.614
nTreg	HMGB1	-0.286997	4.20678e-25	8.81446e-21	0.965	0.974
nTreg	SNX9	0.28046	8.77063e-24	1.83771e-19	0.599	0.52
nTreg	APOBEC3C	0.261796	9.04324e-24	1.89483e-19	0.755	0.731
nTreg	GZMB	0.81496	5.33094e-23	1.11699e-18	0.623	0.528
nTreg	BATF3	-0.384653	2.794e-22	5.85426e-18	0.367	0.5
nTreg	MAGEH1	0.437005	1.59069e-21	3.33297e-17	0.381	0.296
nTreg	UBE2S	-0.282612	2.48788e-21	5.21286e-17	0.403	0.56
nTreg	SMCHD1	0.289063	2.77184e-21	5.80784e-17	0.832	0.827
nTreg	IL2	-0.692545	9.64516e-21	2.02095e-16	0.028	0.13
nTreg	CCR7	0.4425	2.51972e-20	5.27956e-16	0.819	0.844
nTreg	STK17B	0.251515	4.07578e-20	8.53999e-16	0.796	0.817
nTreg	SYNE2	0.277003	5.61968e-20	1.17749e-15	0.621	0.545
nTreg	CBX6	0.27632	7.14154e-20	1.49637e-15	0.602	0.569
nTreg	TXNIP	0.295008	3.44783e-18	7.22424e-14	0.677	0.648
nTreg	CEBPB	0.263198	1.45226e-17	3.04292e-13	0.64	0.622
nTreg	RGCC	-0.32825	1.28512e-16	2.69271e-12	0.754	0.833
nTreg	IFIT1	0.370088	9.08086e-16	1.90271e-11	0.465	0.393
nTreg	CCND2	0.289752	1.38308e-14	2.89798e-10	0.858	0.874
nTreg	CLEC2B	-0.289455	8.46838e-12	1.77438e-07	0.396	0.501
nTreg	FBXO32	0.513121	1.44235e-11	3.02216e-07	0.457	0.423
nTreg	IFIT2	-0.5523	5.83139e-11	1.22185e-06	0.216	0.321
nTreg	TRBC1	0.44007	5.87037e-08	0.00123002	0.668	0.66
nTreg	CCL5	-0.421312	2.14571e-06	0.0449591	0.66	0.627
nTreg	HLA-DRA	-0.311501	0.000620847	1	0.346	0.381
TEMRA (Th0)	GNLY	3.15352	0	0	0.781	0.065
TEMRA (Th0)	GZMA	2.15519	0	0	0.704	0.119
TEMRA (Th0)	CTSW	1.18102	0	0	0.651	0.087
TEMRA (Th0)	PLEK	0.534391	0	0	0.49	0.022
TEMRA (Th0)	PRF1	0.926267	8.61758e-297	1.80564e-292	0.74	0.134
TEMRA (Th0)	CCL4	1.78868	1.89801e-296	3.97691e-292	0.778	0.151
TEMRA (Th0)	IFNG	0.980884	1.03352e-293	2.16554e-289	0.599	0.083
TEMRA (Th0)	GZMH	1.04501	1.12098e-289	2.3488e-285	0.63	0.095
TEMRA (Th0)	NKG7	1.8827	3.01663e-265	6.32075e-261	0.972	0.376
TEMRA (Th0)	TRGC2	0.526292	4.35787e-247	9.13105e-243	0.454	0.057
TEMRA (Th0)	SAMD3	0.388576	3.29301e-246	6.89984e-242	0.401	0.044
TEMRA (Th0)	GZMK	0.830345	3.291e-232	6.89563e-228	0.319	0.03
TEMRA (Th0)	CCL3	1.98263	3.8043e-223	7.97115e-219	0.906	0.33
TEMRA (Th0)	C1orf21	0.375837	5.56006e-221	1.165e-216	0.48	0.07
TEMRA (Th0)	CCL5	1.53663	1.81252e-202	3.79777e-198	1	0.624
TEMRA (Th0)	HOPX	1.27734	1.50099e-201	3.14502e-197	0.936	0.388
TEMRA (Th0)	IQCG	1.02739	5.73381e-194	1.20141e-189	0.712	0.193
TEMRA (Th0)	AC092580.4	1.0439	3.01509e-190	6.31752e-186	0.852	0.277
TEMRA (Th0)	FGFBP2	0.526349	1.33679e-150	2.80099e-146	0.352	0.052
TEMRA (Th0)	CST7	1.15066	4.06797e-143	8.52361e-139	0.918	0.516
TEMRA (Th0)	NCALD	0.37864	1.31025e-140	2.74536e-136	0.477	0.101
TEMRA (Th0)	IL5	0.461901	3.57485e-140	7.49038e-136	0.117	0.006
TEMRA (Th0)	ZEB2	0.363676	5.97208e-136	1.25133e-131	0.444	0.089
TEMRA (Th0)	HLA-DQA1	0.77841	2.06132e-127	4.31909e-123	0.577	0.162
TEMRA (Th0)	LAIR2	0.310862	1.80788e-121	3.78806e-117	0.26	0.036
TEMRA (Th0)	HLA-DRB1	0.975809	1.00886e-115	2.11386e-111	0.824	0.344
TEMRA (Th0)	CORO1B	-0.908524	1.59492e-106	3.34183e-102	0.73	0.956
TEMRA (Th0)	AOAH	0.308696	7.09841e-102	1.48733e-97	0.403	0.094
TEMRA (Th0)	KLRB1	0.503678	9.55848e-98	2.00279e-93	0.26	0.043
TEMRA (Th0)	C10orf128	0.39104	3.41528e-95	7.15604e-91	0.477	0.132
TEMRA (Th0)	TSHZ2	-0.795426	3.6087e-92	7.56131e-88	0.094	0.657
TEMRA (Th0)	HLA-DPA1	0.718578	2.22827e-86	4.6689e-82	0.87	0.519
TEMRA (Th0)	HLA-DPB1	0.686952	9.89418e-85	2.07313e-80	0.847	0.478
TEMRA (Th0)	PRDM1	0.510707	2.57461e-83	5.39458e-79	0.615	0.231
TEMRA (Th0)	TNFRSF9	0.374909	3.17666e-83	6.65605e-79	0.492	0.15
TEMRA (Th0)	RPS26	-0.649069	4.22237e-83	8.84713e-79	0.982	0.996
TEMRA (Th0)	SELL	-0.782733	7.39875e-80	1.55026e-75	0.128	0.632
TEMRA (Th0)	F2R	0.25086	3.33196e-79	6.98146e-75	0.327	0.076
TEMRA (Th0)	JAML	-0.675604	1.01001e-76	2.11628e-72	0.441	0.833
TEMRA (Th0)	CAPG	-0.654885	4.42416e-76	9.26995e-72	0.148	0.652
TEMRA (Th0)	RGS10	-0.57469	9.31669e-76	1.95213e-71	0.768	0.954
TEMRA (Th0)	RCAN3	-0.44707	3.39427e-75	7.11202e-71	0.145	0.641
TEMRA (Th0)	LAG3	0.702349	3.20317e-70	6.71161e-66	0.686	0.326
TEMRA (Th0)	MT2A	-1.23688	3.36232e-70	7.04508e-66	0.648	0.898
TEMRA (Th0)	ISG20	-0.83125	4.53451e-70	9.50115e-66	0.691	0.942
TEMRA (Th0)	HLA-DRA	0.742113	4.21475e-69	8.83116e-65	0.742	0.377
TEMRA (Th0)	OCIAD2	-0.57122	1.17374e-68	2.45935e-64	0.694	0.916
TEMRA (Th0)	LEF1	-0.470954	8.22246e-65	1.72285e-60	0.102	0.553
TEMRA (Th0)	TNFRSF18	0.728314	1.44291e-64	3.02333e-60	0.814	0.497
TEMRA (Th0)	TMSB4X	-0.524261	8.21463e-64	1.72121e-59	1	1
TEMRA (Th0)	ANXA1	0.586835	2.80367e-63	5.87453e-59	0.694	0.354
TEMRA (Th0)	GZMB	1.20236	4.89866e-62	1.02642e-57	0.842	0.527
TEMRA (Th0)	SPOCK2	-0.496109	5.43999e-62	1.13984e-57	0.314	0.746
TEMRA (Th0)	CD27	-0.557714	4.12685e-60	8.64698e-56	0.117	0.559
TEMRA (Th0)	CD7	-0.737359	1.33763e-59	2.80273e-55	0.707	0.918
TEMRA (Th0)	PYHIN1	0.409445	3.08296e-59	6.45973e-55	0.594	0.268
TEMRA (Th0)	ADTRP	-0.520423	5.37031e-59	1.12524e-54	0.105	0.546
TEMRA (Th0)	IL13	0.445424	1.21264e-58	2.54084e-54	0.151	0.024
TEMRA (Th0)	RPL6	0.373857	3.07083e-58	6.4343e-54	1	0.998
TEMRA (Th0)	ID2	0.544148	5.93679e-58	1.24394e-53	0.901	0.64
TEMRA (Th0)	AIF1	-0.547322	2.79335e-57	5.8529e-53	0.122	0.549
TEMRA (Th0)	HCST	0.635163	2.22777e-56	4.66784e-52	0.921	0.792
TEMRA (Th0)	CD74	0.688456	8.56122e-56	1.79383e-51	0.974	0.916
TEMRA (Th0)	MIR155HG	0.8551	4.26614e-53	8.93885e-49	0.791	0.522
TEMRA (Th0)	C1orf228	-0.431623	5.31385e-53	1.11341e-48	0.094	0.498
TEMRA (Th0)	PTGER2	0.262434	2.59225e-51	5.43153e-47	0.37	0.121
TEMRA (Th0)	ETHE1	-0.442507	4.63711e-51	9.71613e-47	0.694	0.897
TEMRA (Th0)	RPL21	0.301922	6.40479e-51	1.34199e-46	1	1
TEMRA (Th0)	PPP1R2	-0.493934	2.31522e-50	4.85109e-46	0.643	0.881
TEMRA (Th0)	ABRACL	-0.448185	4.31462e-50	9.04042e-46	0.793	0.939
TEMRA (Th0)	EPAS1	0.422524	5.53332e-50	1.1594e-45	0.5	0.217
TEMRA (Th0)	KIF2A	0.486883	2.09701e-49	4.39387e-45	0.962	0.867
TEMRA (Th0)	SPINT2	-0.439753	2.88289e-48	6.04052e-44	0.23	0.608
TEMRA (Th0)	IL32	0.442081	1.05898e-47	2.21887e-43	0.997	0.981
TEMRA (Th0)	FAM3C	0.388852	3.03395e-45	6.35703e-41	0.594	0.333
TEMRA (Th0)	PIK3IP1	-0.410844	7.08916e-45	1.48539e-40	0.138	0.504
TEMRA (Th0)	CTSC	0.448921	1.14589e-44	2.40099e-40	0.788	0.534
TEMRA (Th0)	ABLIM1	-0.356007	1.26331e-44	2.64702e-40	0.168	0.546
TEMRA (Th0)	GYPC	-0.415892	5.49767e-44	1.15193e-39	0.814	0.925
TEMRA (Th0)	LYST	0.397965	8.23599e-44	1.72569e-39	0.597	0.324
TEMRA (Th0)	TNFRSF4	0.658504	1.62713e-43	3.40932e-39	0.844	0.648
TEMRA (Th0)	GPR183	-0.489003	7.62575e-43	1.59782e-38	0.207	0.564
TEMRA (Th0)	ISG15	-0.809882	3.50246e-42	7.3387e-38	0.913	0.972
TEMRA (Th0)	AC017002.1	0.382879	7.43953e-42	1.5588e-37	0.628	0.348
TEMRA (Th0)	LSP1	0.386711	3.39868e-41	7.12126e-37	0.949	0.858
TEMRA (Th0)	HLA-DQB1	0.424616	6.0624e-41	1.27026e-36	0.707	0.438
TEMRA (Th0)	LMO4	0.280341	7.35548e-41	1.54119e-36	0.431	0.188
TEMRA (Th0)	COTL1	-0.424561	1.30919e-40	2.74314e-36	0.786	0.931
TEMRA (Th0)	AC133644.2	0.444282	2.07493e-40	4.3476e-36	0.911	0.798
TEMRA (Th0)	LTA	0.53621	4.12701e-40	8.64733e-36	0.804	0.59
TEMRA (Th0)	TMIGD2	-0.365998	2.14438e-39	4.49313e-35	0.033	0.363
TEMRA (Th0)	TNFRSF1B	0.406559	2.36652e-39	4.95857e-35	0.737	0.491
TEMRA (Th0)	DAPP1	-0.338631	1.7579e-38	3.68333e-34	0.237	0.574
TEMRA (Th0)	CD200	-0.31747	6.22392e-38	1.3041e-33	0.031	0.348
TEMRA (Th0)	FAM162A	-0.489218	6.50577e-38	1.36315e-33	0.878	0.938
TEMRA (Th0)	AQP3	-0.364438	1.28117e-37	2.68443e-33	0.028	0.34
TEMRA (Th0)	ARPC3	-0.274867	4.62338e-37	9.68737e-33	0.985	0.993
TEMRA (Th0)	MALT1	-0.389593	6.445e-37	1.35042e-32	0.352	0.658
TEMRA (Th0)	LPAR6	0.273955	1.0341e-36	2.16675e-32	0.362	0.15
TEMRA (Th0)	RPL23	0.268269	1.31511e-36	2.75556e-32	1	0.996
TEMRA (Th0)	SARAF	-0.337057	1.48984e-36	3.12167e-32	0.847	0.959
TEMRA (Th0)	FKBP1A	-0.380301	2.95785e-36	6.19757e-32	0.801	0.916
TEMRA (Th0)	PRKCA	-0.267243	5.16242e-36	1.08168e-31	0.138	0.469
TEMRA (Th0)	LGALS3BP	-0.382031	7.94343e-36	1.66439e-31	0.11	0.433
TEMRA (Th0)	ESD	-0.302855	8.68508e-36	1.81978e-31	0.773	0.904
TEMRA (Th0)	LEPROTL1	-0.321285	8.92902e-36	1.8709e-31	0.561	0.818
TEMRA (Th0)	C6orf48	-0.448732	9.80866e-36	2.05521e-31	0.763	0.929
TEMRA (Th0)	BNIP3	-0.587501	4.96117e-35	1.03951e-30	0.712	0.885
TEMRA (Th0)	PSMD8	-0.313831	1.89316e-34	3.96673e-30	0.719	0.895
TEMRA (Th0)	MAL	-0.341016	5.98974e-34	1.25503e-29	0.227	0.564
TEMRA (Th0)	NDFIP1	-0.363743	7.52252e-34	1.57619e-29	0.671	0.868
TEMRA (Th0)	LDHB	-0.270524	9.70921e-34	2.03437e-29	0.987	0.995
TEMRA (Th0)	THEMIS	0.266197	1.51536e-33	3.17514e-29	0.52	0.279
TEMRA (Th0)	BEND5	-0.353868	1.67403e-33	3.50759e-29	0.036	0.329
TEMRA (Th0)	ITPR1	0.270457	1.85264e-33	3.88184e-29	0.546	0.301
TEMRA (Th0)	CD28	-0.313913	6.75554e-33	1.41549e-28	0.26	0.59
TEMRA (Th0)	PGM2L1	-0.323741	3.28132e-32	6.87535e-28	0.12	0.419
TEMRA (Th0)	FOXP1	-0.361374	4.26511e-32	8.93668e-28	0.416	0.707
TEMRA (Th0)	GCHFR	-0.348582	7.46548e-32	1.56424e-27	0.536	0.775
TEMRA (Th0)	CD99	0.322251	9.6347e-32	2.01876e-27	0.946	0.881
TEMRA (Th0)	CD55	-0.372811	1.00852e-31	2.11316e-27	0.268	0.573
TEMRA (Th0)	ITGB2	0.450338	2.03828e-31	4.2708e-27	0.793	0.649
TEMRA (Th0)	ITGA4	0.322481	8.3484e-31	1.74924e-26	0.615	0.376
TEMRA (Th0)	RORA	0.305625	2.08285e-30	4.3642e-26	0.724	0.494
TEMRA (Th0)	FKBP11	0.383698	2.32337e-30	4.86815e-26	0.704	0.519
TEMRA (Th0)	CD48	0.309006	2.47616e-30	5.18829e-26	0.929	0.874
TEMRA (Th0)	RAB7A	-0.280347	3.66751e-30	7.68454e-26	0.668	0.863
TEMRA (Th0)	MAF	0.285188	5.18453e-30	1.08631e-25	0.717	0.466
TEMRA (Th0)	ERP29	-0.291079	6.08958e-30	1.27595e-25	0.821	0.948
TEMRA (Th0)	NGFRAP1	-0.265835	9.48923e-30	1.98828e-25	0.14	0.44
TEMRA (Th0)	STAT1	-0.44847	3.05892e-29	6.40935e-25	0.86	0.941
TEMRA (Th0)	TYMP	-0.545893	3.87831e-29	8.12623e-25	0.602	0.791
TEMRA (Th0)	TNFAIP8	-0.378596	6.79021e-29	1.42275e-24	0.76	0.907
TEMRA (Th0)	PHGDH	-0.376484	7.10454e-29	1.48861e-24	0.339	0.612
TEMRA (Th0)	GK	-0.389623	7.66056e-29	1.60512e-24	0.347	0.617
TEMRA (Th0)	MT-ND6	-0.364966	8.6061e-29	1.80324e-24	0.707	0.87
TEMRA (Th0)	UBE2L6	-0.334676	9.31483e-29	1.95174e-24	0.791	0.917
TEMRA (Th0)	ACP5	-0.274959	1.48456e-28	3.1106e-24	0.204	0.491
TEMRA (Th0)	SOCS1	-0.380915	1.98407e-28	4.15722e-24	0.612	0.813
TEMRA (Th0)	GSTP1	0.414615	2.02693e-28	4.24703e-24	0.921	0.877
TEMRA (Th0)	NT5C3A	-0.410664	2.23521e-28	4.68344e-24	0.594	0.817
TEMRA (Th0)	MSL3	-0.250315	2.24446e-28	4.70282e-24	0.255	0.543
TEMRA (Th0)	SUSD3	-0.287705	5.23274e-28	1.09642e-23	0.462	0.705
TEMRA (Th0)	UBE2B	-0.313663	6.61482e-28	1.386e-23	0.691	0.876
TEMRA (Th0)	FHIT	-0.264392	1.25262e-27	2.62461e-23	0.148	0.427
TEMRA (Th0)	HLA-B	0.274029	2.322e-27	4.86529e-23	1	1
TEMRA (Th0)	ARG2	0.394281	4.16091e-27	8.71836e-23	0.383	0.192
TEMRA (Th0)	LAT	-0.356658	4.61917e-27	9.67856e-23	0.842	0.928
TEMRA (Th0)	CDV3	-0.292862	5.17059e-27	1.08339e-22	0.615	0.821
TEMRA (Th0)	CTSL	-0.512098	6.02881e-27	1.26322e-22	0.005	0.239
TEMRA (Th0)	LY96	-0.261603	1.22939e-26	2.57593e-22	0.283	0.558
TEMRA (Th0)	TMEM123	-0.287596	1.42237e-26	2.98029e-22	0.788	0.911
TEMRA (Th0)	AHCYL2	-0.258249	1.45622e-26	3.05122e-22	0.13	0.388
TEMRA (Th0)	IFITM1	-0.358692	1.51565e-26	3.17575e-22	0.515	0.732
TEMRA (Th0)	PLIN2	-0.515467	3.16329e-26	6.62805e-22	0.747	0.889
TEMRA (Th0)	DNAJC12	-0.527855	3.39286e-26	7.10906e-22	0.148	0.401
TEMRA (Th0)	EIF4B	0.296302	4.06879e-26	8.52533e-22	0.906	0.846
TEMRA (Th0)	PPP1R14B	-0.296819	5.66928e-26	1.18788e-21	0.48	0.713
TEMRA (Th0)	FAM60A	-0.30477	6.46041e-26	1.35365e-21	0.661	0.852
TEMRA (Th0)	CCDC109B	-0.262029	7.12554e-26	1.49301e-21	0.597	0.799
TEMRA (Th0)	USP18	-0.388409	7.75791e-26	1.62552e-21	0.436	0.682
TEMRA (Th0)	GLUL	0.621254	1.03193e-25	2.16221e-21	0.63	0.464
TEMRA (Th0)	HMGA1	-0.309613	1.85457e-25	3.88588e-21	0.648	0.845
TEMRA (Th0)	SYTL3	0.366207	3.01519e-25	6.31773e-21	0.832	0.699
TEMRA (Th0)	MAP1LC3B	-0.306985	6.9995e-25	1.46661e-20	0.737	0.884
TEMRA (Th0)	RBCK1	-0.2735	9.45274e-25	1.98063e-20	0.704	0.857
TEMRA (Th0)	RBMS1	-0.25244	1.43045e-24	2.99722e-20	0.306	0.572
TEMRA (Th0)	IFITM2	-0.301892	1.47197e-24	3.08421e-20	0.89	0.963
TEMRA (Th0)	GZMM	0.293937	1.60108e-24	3.35474e-20	0.717	0.531
TEMRA (Th0)	MT-CYB	0.295147	1.63043e-24	3.41623e-20	0.997	0.986
TEMRA (Th0)	SLFN5	-0.356736	1.75971e-24	3.68713e-20	0.421	0.664
TEMRA (Th0)	EVI2A	-0.314224	2.09841e-24	4.39681e-20	0.408	0.678
TEMRA (Th0)	SOCS3	-0.308097	2.42382e-24	5.07863e-20	0.217	0.468
TEMRA (Th0)	LIF	-0.272698	2.51246e-24	5.26436e-20	0.054	0.284
TEMRA (Th0)	MYL12B	-0.276674	2.66648e-24	5.58708e-20	0.964	0.99
TEMRA (Th0)	DDIT4	-0.428061	3.02296e-24	6.33401e-20	0.923	0.976
TEMRA (Th0)	CSTB	-0.260253	3.80391e-24	7.97033e-20	0.867	0.935
TEMRA (Th0)	RALA	-0.319384	6.43469e-24	1.34826e-19	0.566	0.782
TEMRA (Th0)	HLA-DMA	0.265324	1.14493e-23	2.39897e-19	0.584	0.386
TEMRA (Th0)	CXCR4	-0.413012	1.73454e-23	3.63437e-19	0.671	0.866
TEMRA (Th0)	DNAJC2	-0.262106	1.83408e-23	3.84294e-19	0.431	0.674
TEMRA (Th0)	STAG3	-0.262765	2.56115e-23	5.36638e-19	0.133	0.383
TEMRA (Th0)	PSMA4	-0.323592	4.03389e-23	8.45221e-19	0.847	0.917
TEMRA (Th0)	ZBTB38	0.2712	5.23327e-23	1.09653e-18	0.584	0.401
TEMRA (Th0)	CLEC2B	0.322548	7.1387e-23	1.49577e-18	0.722	0.496
TEMRA (Th0)	C12orf75	0.255963	8.62661e-23	1.80753e-18	0.832	0.684
TEMRA (Th0)	MX1	-0.460062	1.3125e-22	2.75009e-18	0.763	0.885
TEMRA (Th0)	S100A11	-0.446236	1.65373e-22	3.46506e-18	0.977	0.982
TEMRA (Th0)	PDIA6	0.254642	1.70938e-22	3.58166e-18	0.962	0.917
TEMRA (Th0)	RNASET2	-0.323671	3.77506e-22	7.90989e-18	0.594	0.789
TEMRA (Th0)	ITGB1	0.296197	9.08076e-22	1.90269e-17	0.673	0.499
TEMRA (Th0)	DIXDC1	-0.267453	1.26271e-21	2.64576e-17	0.247	0.482
TEMRA (Th0)	GSTO1	-0.336322	1.57125e-21	3.29224e-17	0.921	0.96
TEMRA (Th0)	H3F3B	-0.261303	1.82082e-21	3.81516e-17	0.997	0.999
TEMRA (Th0)	H2AFJ	-0.264964	1.82573e-21	3.82544e-17	0.429	0.668
TEMRA (Th0)	S100A6	-0.490882	2.23391e-21	4.68071e-17	0.977	0.996
TEMRA (Th0)	IL7R	-0.424322	2.80721e-21	5.88195e-17	0.212	0.453
TEMRA (Th0)	TNFSF13B	-0.251831	3.34268e-21	7.00393e-17	0.097	0.33
TEMRA (Th0)	ARL4C	0.258526	5.56381e-21	1.16579e-16	0.811	0.634
TEMRA (Th0)	CDKN2D	-0.286349	8.07898e-21	1.69279e-16	0.38	0.616
TEMRA (Th0)	IFIT3	-0.670252	9.15971e-21	1.91923e-16	0.268	0.495
TEMRA (Th0)	PHF11	-0.26138	9.27202e-21	1.94277e-16	0.686	0.838
TEMRA (Th0)	ETS2	-0.371772	1.3112e-20	2.74736e-16	0.222	0.454
TEMRA (Th0)	LGALS9	-0.325488	1.78135e-20	3.73247e-16	0.416	0.63
TEMRA (Th0)	GNPDA1	-0.26145	3.23626e-20	6.78093e-16	0.253	0.484
TEMRA (Th0)	MT-ND5	0.271671	3.33573e-20	6.98935e-16	0.99	0.974
TEMRA (Th0)	MT3	-0.346972	4.14726e-20	8.68976e-16	0.043	0.243
TEMRA (Th0)	FRMD4B	0.283309	6.94796e-20	1.45581e-15	0.551	0.366
TEMRA (Th0)	IL1R2	-0.269717	1.40847e-19	2.95117e-15	0.048	0.245
TEMRA (Th0)	RAD50	0.308725	1.72968e-19	3.62419e-15	0.773	0.7
TEMRA (Th0)	RGCC	-0.585009	2.06058e-19	4.31752e-15	0.707	0.832
TEMRA (Th0)	CD52	-0.259529	2.11305e-19	4.42748e-15	0.791	0.91
TEMRA (Th0)	MT-ATP6	0.257101	6.12601e-19	1.28358e-14	1	0.994
TEMRA (Th0)	IL9	-1.59576	6.72262e-19	1.40859e-14	0.094	0.307
TEMRA (Th0)	PSMB9	-0.280277	1.10451e-18	2.31428e-14	0.969	0.979
TEMRA (Th0)	TAF1D	-0.303376	2.98814e-18	6.26106e-14	0.844	0.937
TEMRA (Th0)	BIRC3	0.251136	3.96296e-18	8.3036e-14	0.747	0.62
TEMRA (Th0)	AHNAK	0.261158	9.25901e-18	1.94004e-13	0.622	0.461
TEMRA (Th0)	IFIT1	-0.394904	1.02375e-17	2.14507e-13	0.189	0.397
TEMRA (Th0)	TCEA1	-0.380535	1.03411e-17	2.16678e-13	0.901	0.939
TEMRA (Th0)	CALR	0.258331	1.09333e-17	2.29086e-13	0.957	0.934
TEMRA (Th0)	PTTG1IP	-0.28029	1.46461e-17	3.06879e-13	0.337	0.553
TEMRA (Th0)	RP11-138A9.2	0.309961	1.47755e-17	3.09592e-13	0.531	0.366
TEMRA (Th0)	MYO1G	0.254717	2.18917e-17	4.58697e-13	0.906	0.867
TEMRA (Th0)	HSP90B1	0.259803	2.51874e-17	5.27751e-13	0.944	0.904
TEMRA (Th0)	LIMD2	-0.257273	2.9416e-17	6.16353e-13	0.714	0.862
TEMRA (Th0)	RP11-1399P15.1	-0.305419	3.59726e-17	7.53735e-13	0.115	0.312
TEMRA (Th0)	GOLGA4	0.255598	4.46567e-17	9.35693e-13	0.763	0.674
TEMRA (Th0)	FDX1	-0.260206	4.6114e-17	9.66227e-13	0.477	0.673
TEMRA (Th0)	OAS1	-0.305726	3.10516e-16	6.50623e-12	0.587	0.761
TEMRA (Th0)	NSMCE1	-0.269122	3.43599e-16	7.19942e-12	0.64	0.792
TEMRA (Th0)	EBP	0.281918	4.20879e-16	8.81868e-12	0.814	0.756
TEMRA (Th0)	ICOS	-0.294845	4.80876e-16	1.00758e-11	0.332	0.537
TEMRA (Th0)	FTH1	-0.256038	5.52406e-16	1.15746e-11	1	1
TEMRA (Th0)	SAT1	-0.480243	8.23789e-16	1.72609e-11	0.86	0.918
TEMRA (Th0)	BZW1	-0.257892	1.67831e-15	3.51656e-11	0.821	0.899
TEMRA (Th0)	BATF	-0.310522	1.84376e-15	3.86322e-11	0.722	0.821
TEMRA (Th0)	SAMD9	0.330297	2.08885e-15	4.37676e-11	0.747	0.623
TEMRA (Th0)	MYL12A	-0.251931	2.58238e-15	5.41085e-11	0.987	0.995
TEMRA (Th0)	MT-ND4L	0.256358	5.88793e-15	1.2337e-10	0.811	0.764
TEMRA (Th0)	NAPSA	-0.257466	1.29745e-14	2.71854e-10	0.13	0.317
TEMRA (Th0)	TIMP1	-0.679537	1.38814e-14	2.90858e-10	0.288	0.488
TEMRA (Th0)	ARID5B	-0.305477	1.5153e-14	3.175e-10	0.709	0.838
TEMRA (Th0)	BNIP3L	-0.263153	3.531e-14	7.39849e-10	0.699	0.828
TEMRA (Th0)	IFIT2	-0.576954	6.82085e-14	1.42917e-09	0.143	0.32
TEMRA (Th0)	NINJ1	-0.285175	7.10763e-14	1.48926e-09	0.492	0.672
TEMRA (Th0)	IFI27	-0.723039	1.00105e-13	2.0975e-09	0.054	0.206
TEMRA (Th0)	DUSP4	-0.451846	2.0868e-13	4.37247e-09	0.605	0.751
TEMRA (Th0)	ATAD2	0.254614	3.34264e-13	7.00384e-09	0.651	0.527
TEMRA (Th0)	IL2	-0.710791	3.42947e-13	7.18578e-09	0.005	0.128
TEMRA (Th0)	RGL4	-0.283115	3.8613e-13	8.09057e-09	0.418	0.58
TEMRA (Th0)	RSAD2	-0.299603	1.38545e-12	2.90294e-08	0.199	0.38
TEMRA (Th0)	PRDX1	-0.371978	1.89939e-11	3.97978e-07	0.87	0.932
TEMRA (Th0)	LGALS1	-0.329548	2.32438e-11	4.87028e-07	0.985	0.988
TEMRA (Th0)	BTG1	-0.334637	6.75618e-11	1.41562e-06	0.954	0.981
TEMRA (Th0)	ALDOC	-0.261607	1.05813e-10	2.21709e-06	0.548	0.672
TEMRA (Th0)	HAVCR2	0.262851	9.3035e-09	0.000194936	0.352	0.245
TEMRA (Th0)	IFI6	-0.286232	2.28308e-08	0.000478374	0.847	0.886
TEMRA (Th0)	GIMAP7	-0.282345	1.12811e-07	0.00236373	0.732	0.781
TEMRA (Th0)	ARID5A	-0.253659	1.79374e-07	0.00375841	0.855	0.901
TEMRA (Th0)	RRM2	0.253753	8.79603e-07	0.0184303	0.648	0.572
TEMRA (Th0)	NUSAP1	0.256443	5.23436e-06	0.109675	0.589	0.505
TEMRA (Th0)	TRBC1	-0.260366	4.15771e-05	0.871164	0.597	0.66
TEMRA (Th0)	ASPM	0.283808	0.000443915	1	0.398	0.336
TEMRA (Th0)	LTB	-0.264115	0.000944365	1	0.89	0.899
TEMRA (Th0)	PMAIP1	-0.335824	0.0053031	1	0.671	0.734
TEMRA (Th17/iTreg)	CCL5	3.06083	0	0	0.996	0.618
TEMRA (Th17/iTreg)	CCL3	2.80359	0	0	0.947	0.32
TEMRA (Th17/iTreg)	CCL4	2.51481	0	0	0.867	0.138
TEMRA (Th17/iTreg)	IL9	2.27792	0	0	0.877	0.29
TEMRA (Th17/iTreg)	GNLY	1.92067	0	0	0.593	0.059
TEMRA (Th17/iTreg)	NKG7	1.78402	0	0	0.938	0.367
TEMRA (Th17/iTreg)	GZMH	1.58872	0	0	0.696	0.085
TEMRA (Th17/iTreg)	HOPX	1.23178	0	0	0.884	0.38
TEMRA (Th17/iTreg)	APOBEC3G	1.10774	0	0	0.971	0.731
TEMRA (Th17/iTreg)	IFNG	1.08778	0	0	0.474	0.079
TEMRA (Th17/iTreg)	PRF1	0.997984	0	0	0.697	0.125
TEMRA (Th17/iTreg)	VIM	0.943835	0	0	0.997	0.973
TEMRA (Th17/iTreg)	NSG1	0.846095	0	0	0.596	0.11
TEMRA (Th17/iTreg)	HLA-C	0.69607	0	0	1	0.999
TEMRA (Th17/iTreg)	CTSW	0.663164	0	0	0.459	0.083
TEMRA (Th17/iTreg)	C1orf21	0.537835	0	0	0.506	0.062
TEMRA (Th17/iTreg)	ZEB2	0.453753	0	0	0.445	0.083
TEMRA (Th17/iTreg)	PLAU	0.438581	0	0	0.248	0.024
TEMRA (Th17/iTreg)	EOMES	0.311041	0	0	0.256	0.012
TEMRA (Th17/iTreg)	ADGRG5	0.298714	0	0	0.297	0.026
TEMRA (Th17/iTreg)	PLEK	0.295552	0	0	0.28	0.02
TEMRA (Th17/iTreg)	AC069363.1	0.271571	0	0	0.279	0.015
TEMRA (Th17/iTreg)	RPS3A	-0.666728	2.84503e-295	5.9612e-291	1	1
TEMRA (Th17/iTreg)	HLA-DRB1	1.02443	6.11694e-291	1.28168e-286	0.813	0.337
TEMRA (Th17/iTreg)	APOBEC3H	0.794052	1.35042e-281	2.82954e-277	0.888	0.512
TEMRA (Th17/iTreg)	RPL12	-0.544188	5.10155e-261	1.06893e-256	1	1
TEMRA (Th17/iTreg)	JAKMIP1	0.633741	2.17176e-259	4.55048e-255	0.717	0.314
TEMRA (Th17/iTreg)	HLA-B	0.619133	4.57311e-259	9.58204e-255	1	1
TEMRA (Th17/iTreg)	MSC	0.30086	6.62698e-253	1.38855e-248	0.335	0.063
TEMRA (Th17/iTreg)	HLA-A	0.6001	1.46396e-248	3.06744e-244	1	0.999
TEMRA (Th17/iTreg)	HLA-DPA1	0.740537	1.33015e-235	2.78707e-231	0.887	0.513
TEMRA (Th17/iTreg)	RPS16	-0.410288	3.45136e-234	7.23164e-230	1	1
TEMRA (Th17/iTreg)	CORO1B	-0.826534	2.16673e-233	4.53995e-229	0.755	0.959
TEMRA (Th17/iTreg)	RPS13	-0.448789	3.01215e-230	6.31135e-226	1	1
TEMRA (Th17/iTreg)	RPL11	-0.393005	3.61829e-228	7.58141e-224	1	1
TEMRA (Th17/iTreg)	GYPC	-0.653836	1.63872e-225	3.4336e-221	0.619	0.932
TEMRA (Th17/iTreg)	LAG3	0.872045	2.70237e-225	5.66228e-221	0.703	0.319
TEMRA (Th17/iTreg)	RPL9	-0.450928	9.00238e-223	1.88627e-218	0.999	1
TEMRA (Th17/iTreg)	COTL1	-0.715435	3.11877e-221	6.53476e-217	0.568	0.939
TEMRA (Th17/iTreg)	RPL19	-0.379988	2.00395e-220	4.19887e-216	0.999	1
TEMRA (Th17/iTreg)	RPL29	-0.444637	2.30099e-220	4.82127e-216	1	1
TEMRA (Th17/iTreg)	RPS2	-0.512088	2.44139e-217	5.11545e-213	1	1
TEMRA (Th17/iTreg)	RPL7	-0.489593	1.41911e-215	2.97346e-211	1	1
TEMRA (Th17/iTreg)	RCAN2	0.320521	3.05885e-215	6.40921e-211	0.295	0.055
TEMRA (Th17/iTreg)	HLA-DQA1	0.616146	8.788e-213	1.84135e-208	0.505	0.158
TEMRA (Th17/iTreg)	CD7	-0.886938	2.29438e-209	4.80741e-205	0.594	0.924
TEMRA (Th17/iTreg)	RPS26	-0.650732	4.56243e-209	9.55967e-205	0.984	0.996
TEMRA (Th17/iTreg)	GZMA	0.830211	6.39817e-209	1.34061e-204	0.43	0.117
TEMRA (Th17/iTreg)	HLA-DPB1	0.706994	1.06917e-207	2.24022e-203	0.835	0.472
TEMRA (Th17/iTreg)	RPS11	-0.398849	9.61339e-205	2.01429e-200	1	1
TEMRA (Th17/iTreg)	LDHB	-0.486413	1.36508e-203	2.86025e-199	0.97	0.996
TEMRA (Th17/iTreg)	RPL22	-0.434783	2.97283e-203	6.22897e-199	0.996	0.999
TEMRA (Th17/iTreg)	RPS23	-0.400236	7.86383e-201	1.64771e-196	1	1
TEMRA (Th17/iTreg)	GZMB	1.29858	6.28235e-200	1.31634e-195	0.845	0.522
TEMRA (Th17/iTreg)	PLP2	0.59916	7.22946e-196	1.51479e-191	0.982	0.939
TEMRA (Th17/iTreg)	EEF1A1	-0.496035	2.00186e-195	4.1945e-191	1	1
TEMRA (Th17/iTreg)	RPL7A	-0.446398	3.08066e-195	6.45491e-191	1	1
TEMRA (Th17/iTreg)	EFHD2	0.6125	3.26027e-191	6.83125e-187	0.717	0.398
TEMRA (Th17/iTreg)	TRGC2	0.332081	6.6125e-190	1.38552e-185	0.275	0.055
TEMRA (Th17/iTreg)	MIAT	0.607673	1.04012e-189	2.17936e-185	0.749	0.399
TEMRA (Th17/iTreg)	SELL	-0.753371	1.16943e-188	2.45031e-184	0.124	0.64
TEMRA (Th17/iTreg)	MAL	-0.676654	5.32008e-187	1.11472e-182	0.061	0.574
TEMRA (Th17/iTreg)	RPS4X	-0.387802	1.72503e-186	3.61445e-182	1	1
TEMRA (Th17/iTreg)	RPLP1	-0.35019	3.45669e-186	7.24279e-182	1	1
TEMRA (Th17/iTreg)	TNFRSF9	0.44802	5.15645e-185	1.08043e-180	0.46	0.145
TEMRA (Th17/iTreg)	CD99	0.668816	3.58932e-184	7.5207e-180	0.963	0.879
TEMRA (Th17/iTreg)	RGS10	-0.569175	4.17805e-182	8.75427e-178	0.72	0.958
TEMRA (Th17/iTreg)	PABPC1	-0.52013	2.51106e-180	5.26143e-176	0.93	0.99
TEMRA (Th17/iTreg)	EED	0.630312	1.72997e-179	3.6248e-175	0.837	0.637
TEMRA (Th17/iTreg)	CCL3L3	0.321654	2.94091e-179	6.1621e-175	0.168	0.022
TEMRA (Th17/iTreg)	RPSA	-0.449366	6.19807e-179	1.29868e-174	0.997	1
TEMRA (Th17/iTreg)	PRR5L	0.274423	9.48874e-179	1.98818e-174	0.317	0.075
TEMRA (Th17/iTreg)	CXCR3	0.511835	1.03259e-177	2.16359e-173	0.566	0.227
TEMRA (Th17/iTreg)	B2M	0.395131	5.28534e-177	1.10744e-172	1	1
TEMRA (Th17/iTreg)	RPS3	-0.375778	6.81508e-177	1.42796e-172	1	1
TEMRA (Th17/iTreg)	ADTRP	-0.596491	6.58456e-176	1.37966e-171	0.061	0.554
TEMRA (Th17/iTreg)	APOBEC3C	0.724937	1.09925e-175	2.30326e-171	0.9	0.727
TEMRA (Th17/iTreg)	C10orf128	0.419199	7.37479e-175	1.54524e-170	0.418	0.128
TEMRA (Th17/iTreg)	IQCG	0.705505	3.75274e-174	7.86311e-170	0.498	0.191
TEMRA (Th17/iTreg)	RPLP2	-0.333137	6.91709e-174	1.44934e-169	0.999	1
TEMRA (Th17/iTreg)	RPLP0	-0.43853	2.0167e-173	4.22559e-169	1	1
TEMRA (Th17/iTreg)	GSTP1	0.677301	7.19883e-173	1.50837e-168	0.958	0.876
TEMRA (Th17/iTreg)	AC133644.2	0.636123	4.50703e-172	9.44358e-168	0.948	0.795
TEMRA (Th17/iTreg)	RPL3	-0.428937	1.158e-168	2.42636e-164	1	1
TEMRA (Th17/iTreg)	RPS18	-0.391339	1.77775e-168	3.72493e-164	1	1
TEMRA (Th17/iTreg)	TMEM123	-0.489077	4.04972e-168	8.48538e-164	0.604	0.918
TEMRA (Th17/iTreg)	ANXA2	0.67118	1.55619e-165	3.26068e-161	0.874	0.643
TEMRA (Th17/iTreg)	RPS8	-0.356746	2.32088e-162	4.86294e-158	1	1
TEMRA (Th17/iTreg)	AIF1	-0.593632	3.83291e-162	8.03109e-158	0.085	0.557
TEMRA (Th17/iTreg)	RPS5	-0.366764	5.27291e-162	1.10483e-157	0.998	1
TEMRA (Th17/iTreg)	JUN	0.65574	5.71321e-160	1.19709e-155	0.914	0.745
TEMRA (Th17/iTreg)	PDIA6	0.516484	5.19812e-159	1.08916e-154	0.965	0.917
TEMRA (Th17/iTreg)	RPL13	-0.32627	1.62583e-158	3.40661e-154	1	1
TEMRA (Th17/iTreg)	BST2	0.551413	3.46408e-157	7.25828e-153	0.981	0.9
TEMRA (Th17/iTreg)	CD27	-0.583671	7.0512e-157	1.47744e-152	0.095	0.567
TEMRA (Th17/iTreg)	RPL27	-0.32328	1.74179e-156	3.64958e-152	0.999	1
TEMRA (Th17/iTreg)	RPL32	-0.32956	2.95269e-156	6.18678e-152	1	1
TEMRA (Th17/iTreg)	RPL18	-0.300704	4.83469e-155	1.01301e-150	1	1
TEMRA (Th17/iTreg)	RPS14	-0.30274	3.61077e-154	7.56565e-150	1	1
TEMRA (Th17/iTreg)	RPL30	-0.319878	1.82956e-153	3.83348e-149	0.999	1
TEMRA (Th17/iTreg)	RPL4	-0.408811	5.23613e-153	1.09713e-148	0.996	0.998
TEMRA (Th17/iTreg)	CD28	-0.43417	2.15329e-152	4.5118e-148	0.135	0.599
TEMRA (Th17/iTreg)	CCL17	1.39849	5.96702e-152	1.25027e-147	0.262	0.06
TEMRA (Th17/iTreg)	CFLAR	0.523229	5.99696e-152	1.25654e-147	0.972	0.862
TEMRA (Th17/iTreg)	YWHAQ	0.495341	1.00762e-151	2.11126e-147	0.949	0.874
TEMRA (Th17/iTreg)	RPL34	-0.345393	4.12507e-151	8.64325e-147	1	1
[truncated: 3,996 more rows]
