# Supplementary material for: Single-cell transcriptomics identifies an effectorness gradient shaping the response of CD4+ T cells to cytokines
Source: Nat Commun. 2020 Apr 14;11:1801. doi: 10.1038/s41467-020-15543-y (PMC7156481; doi:10.1038/s41467-020-15543-y)
Supplement: Supplementary file 11 — Supplementary Data 7 [file 41467_2020_15543_MOESM11_ESM.xlsx]

## Sheet: Data S7, resting pseudotime
Supplementary Data 7. Pseudotime-associated genes
We used Monocle to order cells in a branched pseudotime trajectory and to identiy genes which significantly increase or decrease with pseudotime. P values were corrected for multiple testing and used to derive Q values. This was done separately for each cytokine condition.
We report all genes with a Q value < 0.001 for an association with pseudotime. Each tab corresponds to a cytokine condition, as specified in the respective label. Columns correspond to gene name, Monocle P value, Monocle Q value and total number of cells which express the gene
gene_name	p_value	q_value	num_cells_expressed
ID3	0.0719124	0.0754491	1029
CD2	6.25426e-142	1.42954e-141	3244
TXNIP	2.95193e-53	4.84419e-53	3155
C1orf56	0.376977	0.382961	2049
CDC42SE1	2.96558e-10	3.72151e-10	1885
S100A10	1.45875e-296	5.83502e-296	3368
S100A11	0	0	3766
S100A4	0	0	3285
SELL	1.02699e-112	2.05397e-112	2726
ID2	4.77232e-56	8.25483e-56	718
GNLY	0	0	206
LINC00152	2.58729e-157	6.36871e-157	863
CXCR4	8.55113e-65	1.56363e-64	1992
PASK	0.00917217	0.00994947	1848
CMC1	6.18281e-22	9.20232e-22	449
GPX1	0.000373304	0.000411922	1589
LYAR	2.01278e-257	6.7799e-257	1082
FGFBP2	0	0	155
HOPX	1.68415e-261	5.98809e-261	445
GZMK	4.22347e-190	1.22865e-189	209
GZMA	0	0	455
IRF1	6.22569e-21	9.05555e-21	1489
CD74	1.25925e-114	2.59975e-114	1764
LTB	0.138717	0.143192	4984
HLA-DRB1	6.74644e-165	1.79905e-164	274
HLA-DPB1	6.72094e-130	1.48324e-129	442
TRGC2	1.73419e-162	4.43952e-162	233
LRRN3	1.94401e-255	6.22085e-255	1041
TMSB4X	0	0	5268
TIMP1	5.87959e-58	1.04526e-57	1650
CTSB	7.25445e-15	1.00931e-14	1131
TCEB1	8.56988e-07	1.03485e-06	1435
MYC	2.67926e-07	3.29755e-07	1391
ANXA1	3.0607e-156	7.25499e-156	2980
TXN	6.77468e-56	1.141e-55	2560
CTSD	3.01923e-13	4.02565e-13	1008
FTH1	2.48069e-11	3.17528e-11	5213
NEAT1	1.35218e-41	2.1635e-41	3043
ITGB1	2.47748e-298	1.05706e-297	1728
PRF1	4.26508e-129	9.09884e-129	187
PSAP	7.71491e-06	8.97736e-06	1632
KLRB1	1.35264e-306	6.18349e-306	835
RPS26	7.486e-70	1.40913e-69	4953
RSRC2	0.0343769	0.0366687	1499
GZMH	8.83259e-229	2.69184e-228	103
LGALS3	2.89686e-271	1.09058e-270	530
GABPB1-AS1	2.53508e-36	3.86299e-36	2435
ANXA2	0	0	1388
RPS27L	2.54292e-06	3.01384e-06	3549
IL32	0	0	4161
MT2A	0.000140308	0.000160352	889
CCL5	0	0	1049
CCL4	3.07462e-187	8.55548e-187	123
CST7	0	0	754
GADD45B	0.644929	0.644929	424
MYO1F	0	0	1869
HCST	2.86988e-82	5.56583e-82	2007
FTL	0.000147043	0.000165101	5258
NKG7	0	0	254
LGALS1	0	0	966
CSTB	9.33495e-40	1.45716e-39	3196
MT-CO1	1.64918e-13	2.24569e-13	5268
MT-CO3	1.24866e-11	1.6309e-11	5266
MT-ND4	2.54588e-16	3.6208e-16	5266

## Sheet: Data S7, Th0 pseudotime
Supplementary Data 7. Pseudotime-associated genes
We used Monocle to order cells in a branched pseudotime trajectory and to identiy genes which significantly increase or decrease with pseudotime. P values were corrected for multiple testing and used to derive Q values. This was done separately for each cytokine condition.
We report all genes with a Q value < 0.001 for an association with pseudotime. Each tab corresponds to a cytokine condition, as specified in the respective label. Columns correspond to gene name, Monocle P value, Monocle Q value and total number of cells which express the gene
gene_name	p_value	q_value	num_cells_expressed
ISG15	2.71405e-73	4.97917e-73	7148
TNFRSF18	0	0	3696
TNFRSF4	0	0	5027
ID3	6.98619e-05	7.74832e-05	1522
SNHG12	1.9458e-94	4.09289e-94	3244
BEND5	0	0	1904
JUN	0.172225	0.178063	4338
GADD45A	5.30679e-18	7.15391e-18	2994
GBP4	1.16259e-21	1.62098e-21	3791
HIST2H2AC	8.65968e-06	9.69249e-06	3003
LMNA	0	0	3322
SELL	6.46922e-60	1.11161e-59	4163
GLUL	4.28341e-287	2.0903e-286	3719
RGS16	4.04527e-63	7.15251e-63	1640
RGS1	1.75309e-263	7.77733e-263	4383
RGS2	1.21188e-73	2.24014e-73	1078
BTG2	4.91077e-13	6.17644e-13	3272
ATF3	0.0079925	0.00874516	1781
RSAD2	7.87578e-63	1.38251e-62	2595
AC092580.4	5.9888e-50	9.67727e-50	3626
ID2	4.63706e-16	6.11591e-16	4697
FOSL2	8.21559e-46	1.30169e-45	1614
REL	4.08754e-151	1.13336e-150	3901
PELI1	5.04944e-11	6.06928e-11	1515
MXD1	3.02749e-07	3.46811e-07	1207
GNLY	0	0	823
RP11-1399P15.1	0	0	2583
DUSP2	7.50125e-143	2.01133e-142	2560
MIR4435-2HG	4.46304e-125	1.11121e-124	2892
AC017002.1	0	0	2820
GPR155	1.47687e-98	3.18899e-98	1881
ITGA4	3.20942e-33	4.83394e-33	3295
CLK1	6.55988e-139	1.7398e-138	3739
CTLA4	2.62325e-294	1.39146e-293	3328
ICOS	0.00809434	0.00881705	3863
PASK	0.000765125	0.000844753	2063
BHLHE40	0	0	5484
CXCR6	1.42259e-60	2.46179e-60	650
IL17RB	1.40586e-190	4.51356e-190	413
CD200	1.41938e-17	1.90291e-17	1414
TIGIT	0	0	2672
TPRG1	1.07627e-59	1.83644e-59	1160
FAM43A	5.81098e-24	8.24348e-24	902
IQCG	3.76835e-264	1.70273e-263	1435
FGFBP2	4.27427e-11	5.18867e-11	501
HOPX	0	0	3099
PLAC8	0	0	3874
HERC5	0.0420605	0.0448155	4821
CCNA2	1.35241e-06	1.53483e-06	3197
SPRY1	1.55893e-89	3.14362e-89	933
PALLD	1.16584e-75	2.18818e-75	1560
ANKRD37	4.73686e-239	1.7512e-238	3407
IL7R	0	0	3127
PTGER4	1.15603e-59	1.95883e-59	3799
GZMK	2.34823e-224	8.30389e-224	432
GZMA	0	0	1839
PIK3R1	1.54288e-287	7.68291e-287	4723
CCNB1	3.11871e-22	4.37337e-22	2890
JMY	0.0933314	0.0977376	1720
ARRDC3	0.0131446	0.0142546	1449
HAVCR2	0.00225012	0.00247311	2196
HIST1H4C	9.5868e-149	2.62829e-148	6510
HIST1H2AC	6.85414e-06	7.70696e-06	1017
HIST1H1E	2.98666e-07	3.43747e-07	4830
HIST1H1D	4.62954e-11	5.59211e-11	5195
HIST1H1B	8.97575e-13	1.12312e-12	2811
IER3	1.24509e-20	1.71639e-20	2516
LTA	9.15879e-259	3.92061e-258	3495
TNF	1.79056e-78	3.44013e-78	1739
LTB	1.50858e-201	4.90792e-201	6928
HSPA1A	1.71653e-107	3.98889e-107	2854
HSPA1B	1.8172e-165	5.34214e-165	1214
HLA-DRA	0	0	3159
HLA-DRB1	0	0	2838
HLA-DQA1	0	0	1395
HLA-DQB1	0	0	3379
HLA-DPB1	0	0	3537
CDKN1A	5.64325e-51	9.2413e-51	1390
CD109	3.42471e-48	5.49756e-48	1975
PRDM1	0	0	3051
FAM26F	1.03077e-251	4.05658e-251	2359
TNFAIP3	5.9844e-16	7.80852e-16	3546
CITED2	1.01292e-89	2.0596e-89	3029
TAGAP	6.23691e-180	1.97637e-179	1422
SOD2	0.0186676	0.0201544	3685
ZFAND2A	4.38007e-27	6.39963e-27	2559
ACTB	2.12562e-276	1.01696e-275	7308
HSPB1	1.01699e-09	1.2164e-09	4717
STAG3	3.39812e-176	1.03643e-175	2810
DNAJB9	0.287881	0.295138	2833
LRRN3	3.53508e-93	7.30982e-93	1257
HILPDA	6.99318e-165	2.03135e-164	5268
RP11-138A9.2	5.22982e-108	1.23891e-107	2552
CALD1	1.42602e-39	2.23044e-39	841
ZC3HAV1	2.04492e-08	2.42214e-08	4868
TRBC1	5.00173e-12	6.16375e-12	4638
SAT1	6.11219e-37	9.43908e-37	6843
TIMP1	3.71094e-116	9.05471e-116	2666
FOXP3	6.03115e-102	1.31393e-101	1015
MAGEH1	0.746444	0.749516	2028
CYSLTR1	1.05124e-130	2.72875e-130	2343
ITM2A	0.134926	0.140093	3892
HMGN5	1.68365e-12	2.09597e-12	1405
TSC22D3	3.17801e-94	6.62764e-94	2756
CD40LG	2.22449e-18	3.01541e-18	3210
RRS1	9.63041e-34	1.45952e-33	2674
FBXO32	1.00185e-50	1.62967e-50	3115
MYC	0.0777131	0.0820866	4059
SLA	1.02115e-155	2.89721e-155	3600
AQP3	0.689095	0.69479	1364
ANXA1	2.09842e-11	2.56008e-11	3344
GADD45G	5.80162e-06	6.55368e-06	1244
HSPA5	7.57183e-14	9.67292e-14	6348
FUT7	1.94781e-266	9.13974e-266	884
IFITM3	0	0	1748
CD59	2.71511e-85	5.38608e-85	2856
FTH1	6.55074e-83	1.26856e-82	7307
RARRES3	1.31607e-53	2.16973e-53	3946
CTSW	6.86238e-210	2.32558e-209	982
PGM2L1	1.71951e-83	3.38355e-83	2066
SERPINH1	3.69028e-09	4.39234e-09	1099
SESN3	0	0	1802
BIRC3	2.26625e-47	3.61415e-47	5073
GATA3	3.29067e-107	7.57475e-107	3839
ARL5B	0.641442	0.649427	1527
C10orf128	0	0	1406
RTKN2	3.0091e-39	4.67656e-39	1414
PRF1	3.04313e-144	8.25027e-144	1281
IFIT2	0	0	2215
IFIT3	5.03568e-97	1.07781e-96	3209
IFIT1	2.92148e-26	4.2431e-26	2399
MXI1	6.43907e-103	1.41544e-102	3439
BAG3	0.896216	0.896216	1552
CD27	2.12607e-265	9.78796e-265	4369
PTMS	8.28207e-31	1.23977e-30	3128
LAG3	1.44169e-135	3.78251e-135	2265
SLC2A3	4.1037e-115	9.9139e-115	5412
KLRB1	2.21546e-166	6.59233e-166	580
CD69	6.45414e-42	1.01601e-41	4586
CLEC2B	0	0	4343
PPFIBP1	0	0	1696
IGFBP6	1.35765e-176	4.19324e-176	162
ITGB7	1.16883e-121	2.88076e-121	3564
IL23A	2.01278e-25	2.90603e-25	1589
IFNG	0	0	825
MDM2	4.1995e-12	5.20141e-12	3460
PHLDA1	1.8345e-66	3.26729e-66	1845
SOCS2	8.06432e-29	1.19981e-28	2519
GNPTAB	3.27928e-69	5.97122e-69	3417
OASL	2.42637e-07	2.80585e-07	3678
HSPH1	0.272233	0.280273	4125
RGCC	1.31569e-34	2.01905e-34	5003
GPR183	1.13086e-07	1.32024e-07	3382
TNFSF13B	5.16954e-89	1.03391e-88	2074
GZMH	1.20968e-107	2.83809e-107	637
GZMB	0	0	3875
NFKBIA	3.08323e-179	9.64497e-179	6074
LINC01588	3.91066e-240	1.49094e-239	2966
PTGER2	3.51399e-293	1.82429e-292	2062
GCH1	0.0926103	0.0974005	2555
LGALS3	0	0	4291
ARG2	3.55451e-203	1.17203e-202	1536
ZFP36L1	9.01678e-23	1.27173e-22	3253
LGMN	2.91367e-245	1.12847e-244	805
IFI27	1.32606e-18	1.80759e-18	1119
C15orf48	0.531656	0.540516	458
RORA	0.094226	0.0982528	3504
PIF1	1.38197e-11	1.69448e-11	1306
CTSH	4.11628e-256	1.73168e-255	2187
PLK1	6.83543e-07	7.79366e-07	1482
MT2A	0	0	6052
MT1E	7.26382e-68	1.31287e-67	1810
HSF4	5.02982e-17	6.66998e-17	984
MAF	0	0	3417
IRF8	2.17665e-127	5.47528e-127	854
CYB5D2	0.0227343	0.0244368	1408
CD68	5.49324e-106	1.25266e-105	2060
CCL5	0	0	3839
CCL4	0	0	1360
IGFBP4	9.38931e-104	2.10183e-103	1825
ERN1	0.0523377	0.0555234	1650
PMAIP1	9.27499e-06	1.03338e-05	5295
TRIB3	3.58785e-08	4.20882e-08	3182
GADD45B	8.15867e-14	1.03683e-13	2598
CD70	0	0	2431
TNFSF14	3.01758e-34	4.60181e-34	1630
DNAJB1	8.55149e-221	2.93882e-220	3439
KLF2	0.0330437	0.0353625	776
ZFP36	5.12232e-83	9.99876e-83	3124
PTGIR	3.1336e-54	5.23698e-54	1870
BBC3	1.23907e-153	3.4751e-153	2124
PPP1R15A	2.89584e-130	7.43775e-130	4839
IL4I1	4.3503e-240	1.63304e-239	1055
NAPSA	2.13351e-17	2.84468e-17	1333
NKG7	0	0	3156
ZNF331	3.43302e-92	7.03914e-92	1985
MIAT	7.32713e-74	1.36475e-73	2483
OSM	2.66173e-110	6.36727e-110	2812
H1F0	4.49687e-24	6.41658e-24	1500
CTA-29F11.1	4.44761e-24	6.38363e-24	1096
MIR155HG	6.99754e-303	3.79422e-302	3645
ETS2	1.06225e-27	1.56138e-27	2394
MT-CO2	2.1616e-13	2.7328e-13	7291
MT-CO3	8.52303e-61	1.48544e-60	7302
TNFRSF9	2.82804e-252	1.13122e-251	1081
DEPDC1	2.04094e-21	2.82949e-21	1622
CSF1	4.22186e-105	9.53827e-105	1364
HSPA6	5.74416e-16	7.53535e-16	169
ASPM	2.97252e-14	3.81734e-14	2959
G0S2	0.293452	0.299591	1091
BATF3	0	0	3263
CYP1B1	1.54715e-15	2.008e-15	1578
EPAS1	0	0	1870
IL1R2	1.33146e-260	5.80137e-260	1204
IGFBP2	2.7297e-128	6.93798e-128	734
ZBED2	4.55185e-256	1.88246e-255	5188
CXCL8	7.699e-229	2.76258e-228	243
CXCL10	1.89693e-77	3.61603e-77	377
IL2	0	0	390
CSF2	4.86826e-238	1.77292e-237	401
MZB1	4.00608e-224	1.39641e-223	2770
HBEGF	2.83849e-08	3.34586e-08	1182
NRN1	2.24634e-289	1.14189e-288	1431
HIST1H1A	1.4571e-28	2.15474e-28	1035
DUSP4	3.66161e-20	5.01928e-20	4768
PRKCDBP	2.80943e-96	5.96088e-96	1437
ADM	2.92049e-14	3.77037e-14	1358
LAYN	1.8902e-255	7.68683e-255	605
DNAJC12	5.18197e-76	9.80155e-76	1890
DUSP5	7.11747e-165	2.04313e-164	2635
DUSP6	1.65778e-173	4.99382e-173	2448
IGHM	4.56126e-55	7.67551e-55	795
CCDC64B	2.58098e-203	8.62685e-203	1332
ITGAX	4.89494e-54	8.12493e-54	863
MT3	0	0	1430
CCL3	0	0	3155
CCL3L3	0	0	240
RP5-1028K7.2	3.59014e-67	6.44113e-67	2148
GNRH2	0	0	590
ZBTB32	2.5024e-103	5.55078e-103	3254
LIF	1.63296e-07	1.89735e-07	2240
TMPRSS6	1.79438462796443e-315	9.95067838964249e-315	1189
IL9	0	0	237
IL17F	0	0	114

## Sheet: Data S7, Th2 pseudotime
Supplementary Data 7. Pseudotime-associated genes
We used Monocle to order cells in a branched pseudotime trajectory and to identiy genes which significantly increase or decrease with pseudotime. P values were corrected for multiple testing and used to derive Q values. This was done separately for each cytokine condition.
We report all genes with a Q value < 0.001 for an association with pseudotime. Each tab corresponds to a cytokine condition, as specified in the respective label. Columns correspond to gene name, Monocle P value, Monocle Q value and total number of cells which express the gene
gene_name	p_value	q_value	num_cells_expressed
ISG15	1.44761e-52	2.2429e-52	6393
TNFRSF18	5.42925922040765e-317	2.78111034240975e-316	2963
TNFRSF4	0	0	4141
TNFRSF1B	0	0	3369
ID3	0.288677	0.29217	1089
IFI6	0	0	5260
BEND5	0	0	2161
JUN	7.12506e-103	1.51558e-102	4369
GADD45A	2.05851e-36	2.73379e-36	2721
IFI44	9.79292e-39	1.32866e-38	3076
GBP4	7.88536e-131	2.06169e-130	2709
GBP5	6.88658e-63	1.12976e-62	3107
TXNIP	0.000290368	0.0003128	4190
RAB13	1.7404e-258	7.80072e-258	1032
SELL	2.57422e-79	4.82187e-79	3455
IER5	1.93979e-13	2.30753e-13	1969
GLUL	3.31716e-38	4.47639e-38	3064
RGS16	2.22412e-23	2.77739e-23	1635
RGS1	0	0	2761
RGS2	1.02771e-91	1.99966e-91	795
KIF14	1.38933e-74	2.56413e-74	1432
BTG2	5.2325e-13	6.19508e-13	2941
ATF3	1.73065e-133	4.6709e-133	1596
RSAD2	8.22469e-34	1.08652e-33	1384
AC092580.4	1.34507e-49	2.02163e-49	4543
ID2	0	0	5318
DYNC2LI1	5.39554e-207	1.99159e-206	2532
MXD1	3.8019e-10	4.37741e-10	1045
GNLY	0	0	510
RP11-1399P15.1	0	0	3226
IGKC	0	0	53
MAL	9.04277e-118	2.16165e-117	5082
DUSP2	2.46453e-05	2.68955e-05	2243
BCL2L11	2.02491e-62	3.30034e-62	1619
MIR4435-2HG	2.08668e-160	6.46614e-160	2468
AC017002.1	0	0	2237
DPP4	6.50076e-168	2.09191e-167	2341
IFIH1	4.57156e-19	5.54329e-19	2960
ITGA4	1.40598e-95	2.8008e-95	3155
NABP1	2.14605e-27	2.74826e-27	3185
SGOL2	2.1237e-24	2.67863e-24	3407
CLK1	3.48076e-158	1.06545e-157	3532
CTLA4	6.52674e-71	1.13745e-70	2718
ICOS	0.113457	0.116712	2826
BHLHE40	7.06513873552983e-322	3.69561103089252e-321	4345
NFKBIZ	1.06869e-11	1.25935e-11	1538
TRAT1	1.12372e-233	4.47703e-233	3470
TIGIT	0	0	1809
TNFSF10	6.58675e-113	1.51677e-112	3753
TPRG1	6.21752e-143	1.77341e-142	2152
IQCG	3.03463e-46	4.30334e-46	1246
S100P	1.9842e-46	2.86227e-46	835
FGFBP2	2.82697e-23	3.51272e-23	493
HOPX	3.8403e-256	1.69108e-255	3159
PLAC8	0	0	3377
HERC5	1.46841e-136	4.09522e-136	3329
CCNA2	2.40138e-72	4.30533e-72	2799
SPRY1	1.5159e-117	3.58955e-117	875
DDX60	2.45674e-61	3.95283e-61	2417
PALLD	3.605e-08	4.03953e-08	1138
ANKRD37	0	0	3047
EXOC3	5.39086e-45	7.55926e-45	3105
IL7R	3.10225e-96	6.27955e-96	2537
GZMA	0	0	1487
ANKRD55	0.0420145	0.043577	810
CCNB1	2.93242e-74	5.33361e-74	2540
CD74	0	0	6167
ADAM19	0	0	1616
MYLIP	3.10237e-140	8.74937e-140	2060
SOX4	1.85504e-09	2.09736e-09	612
HIST1H4C	0	0	6181
HIST1H1D	5.45526e-284	2.63321e-283	5644
HIST1H1B	0	0	2908
IER3	1.62265e-64	2.69725e-64	2380
LTA	7.95141e-43	1.10265e-42	3177
TNF	4.83063e-58	7.72285e-58	1242
LTB	0	0	5456
HSPA1A	3.06724e-46	4.32515e-46	2124
HSPA1B	1.15263e-119	2.80884e-119	945
HLA-DRA	0	0	2052
HLA-DRB1	0	0	1815
HLA-DQA1	0	0	765
HLA-DQB1	6.87861e-65	1.15102e-64	2746
HLA-DPA1	0	0	2844
HLA-DPB1	0	0	2614
CDKN1A	0.00693302	0.00737367	880
PRDM1	0	0	2065
FAM26F	2.20221e-126	5.58337e-126	1931
TNFAIP3	4.34485e-63	7.17471e-63	3180
CITED2	6.57093e-71	1.13745e-70	2408
TAGAP	1.6355e-116	3.80103e-116	1369
ACTB	0	0	6932
UPP1	3.07302e-14	3.67299e-14	3632
HSPB1	3.6064e-53	5.6224e-53	4687
DNAJB9	8.03749e-144	2.31886e-143	2723
HILPDA	0	0	5209
RP11-138A9.2	2.12756e-46	3.05153e-46	2215
LINC-PINT	0.919938	0.919938	3050
CALD1	1.74773e-127	4.47632e-127	2183
ZC3HAV1	6.60457e-10	7.53522e-10	4635
TRBC1	3.87438e-27	4.9364e-27	4149
PTPRN2	0.0232003	0.0242636	2212
SAT1	2.28671e-62	3.703e-62	6010
TIMP1	0.256059	0.260206	2918
FOXP3	5.18334e-96	1.04081e-95	701
CYSLTR1	0.00967278	0.0102442	1933
HMGN5	8.46967e-11	9.79672e-11	1406
TSC22D3	2.72237e-197	9.76165e-197	2535
CD40LG	2.11388e-19	2.57564e-19	2371
RRS1	3.55186e-172	1.18869e-171	4086
FBXO32	0.0236818	0.0246645	2985
SLA	1.39583e-107	3.12816e-107	3110
PLIN2	0	0	5860
AQP3	4.52748e-72	8.0028e-72	1016
ANXA1	5.79227e-31	7.61183e-31	2505
GADD45G	5.20512e-07	5.75544e-07	946
NINJ1	2.60246e-66	4.4741e-66	3816
HSPA5	0	0	6128
IFITM3	1.08904e-71	1.91153e-71	1186
TRIM22	2.09298e-65	3.52575e-65	2709
CD59	1.36638e-131	3.61012e-131	2216
FTH1	3.70236e-21	4.55536e-21	6932
AHNAK	1.32518e-160	4.15775e-160	2731
RARRES3	7.56813e-135	2.08747e-134	2876
CTSW	0	0	867
PGM2L1	1.74897e-112	3.99084e-112	2176
SESN3	6.9241e-146	2.04465e-145	1413
BIRC3	1.02928e-39	1.40407e-39	4446
KLF6	0.214332	0.218688	5222
VIM	0	0	6411
ITGB1	0	0	3472
RTKN2	8.65375e-107	1.88878e-106	1141
PRF1	5.99721e-153	1.81361e-152	826
IFIT2	2.16442e-172	7.34148e-172	1238
IFIT3	0.000224215	0.000242577	1538
IFIT1	5.07851e-73	9.17055e-73	919
MXI1	3.94161e-238	1.64891e-237	2997
PTMS	0.0104379	0.010962	3058
LAG3	3.02764e-54	4.77948e-54	1656
SLC2A3	2.22329540628561e-322	1.18575755001899e-321	4845
CD69	2.10976e-48	3.09679e-48	3334
CLEC2B	7.60416e-172	2.51137e-171	2964
IFNG	0	0	391
MDM2	1.05044e-53	1.64788e-53	3357
PHLDA1	0.000383296	0.000411142	2124
TESC	1.0131e-83	1.92642e-83	2701
OASL	5.10989e-94	1.00202e-93	2104
HSPH1	3.34133e-06	3.66233e-06	4567
RGCC	2.96766e-101	6.25952e-101	4721
LPAR6	2.00521e-74	3.67377e-74	1430
RCBTB2	4.8896e-28	6.2938e-28	1249
LMO7	7.55671e-100	1.58061e-99	2044
DNAJC3	9.79167e-10	1.11209e-09	3663
TNFSF13B	9.4187e-23	1.16458e-22	1173
TRAC	0	0	6546
GZMH	1.16933e-91	2.25771e-91	554
GZMB	0	0	2995
NFKBIA	2.30342e-14	2.76631e-14	5392
LINC01588	0.000862493	0.000921216	2563
PTGER2	0.0591562	0.0611037	1988
LGALS3	0	0	2738
DACT1	7.12499e-251	3.0834e-250	1192
ARG2	1.35725e-49	2.0278e-49	1513
ZFP36L1	0.11772	0.120603	3234
IFI27	5.54863e-50	8.38979e-50	542
RORA	3.06542e-72	5.45689e-72	2190
PIF1	0.452069	0.4557	1178
CTSH	0	0	1318
ISG20	3.19295e-51	4.88678e-51	5965
PRC1	7.54942e-99	1.5532e-98	2911
PLK1	5.39344e-47	7.87066e-47	1393
FLJ21408	2.93184e-11	3.43875e-11	1607
C16orf87	1.75813e-46	2.55081e-46	3604
MT2A	0	0	5677
MT1E	5.19494e-121	1.29102e-120	1628
MT1X	6.06866e-05	6.59409e-05	2814
MAF	0	0	2915
CYB5D2	0.638036	0.640588	1396
XAF1	3.0338e-134	8.27699e-134	3149
CCL5	0	0	3276
CCL4	0	0	839
KPNA2	3.81305e-108	8.6223e-108	3366
SOCS3	7.19969e-84	1.37948e-83	3075
PMAIP1	6.57756e-103	1.41108e-102	5090
TRIB3	1.94428e-215	7.39415e-215	3293
GADD45B	1.1639e-07	1.29265e-07	1794
CD70	3.46555e-50	5.27184e-50	1735
TNFSF14	4.36417e-27	5.53236e-27	1930
CDKN2D	5.48111e-10	6.282e-10	3387
DNAJB1	1.10204e-306	5.53224e-306	2968
KLF2	0	0	509
ZFP36	0.0101629	0.010718	2624
PTGIR	4.9784e-30	6.4745e-30	1769
BBC3	1.84687e-277	8.74649e-277	2126
IL4I1	1.20157e-55	1.90882e-55	817
NAPSA	8.76824e-17	1.05809e-16	1227
NKG7	4.31124e-199	1.56829e-198	3691
ZNF331	6.04275e-126	1.51673e-125	1946
UBE2S	3.74338e-219	1.44552e-218	4100
USP18	1.44246e-20	1.76613e-20	3114
MIAT	5.61667e-117	1.31756e-116	1769
OSM	0	0	1806
PIK3IP1	6.61882e-31	8.65273e-31	2944
H1F0	9.38486e-121	2.30941e-120	1278
MIR155HG	3.1703e-148	9.47317e-148	3771
ETS2	1.08664e-234	4.39915e-234	2988
MX2	2.67915e-75	4.98123e-75	2267
MT-CO2	7.35133e-145	2.14556e-144	6908
MT-ATP6	4.25838e-273	1.97936e-272	6904
MT-CO3	1.58015e-264	7.21124e-264	6918
TNFRSF9	8.6169e-180	3.00395e-179	1109
DEPDC1	7.4472e-37	9.9428e-37	1504
CSF1	3.47567e-107	7.72029e-107	1700
AIM2	1.55558e-06	1.7125e-06	2720
ASPM	3.31371e-236	1.36351e-235	2742
G0S2	1.3099e-65	2.22152e-65	561
BATF3	7.38587e-52	1.13733e-51	4534
CYP1B1	5.62885e-95	1.11247e-94	1791
EPAS1	9.5855e-241	4.0779e-240	1224
IL1R2	9.17785e-128	2.37489e-127	1157
IL1RN	4.93592e-11	5.7624e-11	1370
IGFBP2	2.80177e-80	5.28756e-80	898
ZBED2	6.09647e-40	8.36183e-40	4791
CSF2	3.00174e-196	1.06118e-195	499
IL13	2.66999e-49	3.96549e-49	383
MZB1	1.43515e-48	2.11895e-48	2280
NRN1	3.46375e-179	1.19096e-178	1122
HIST1H1A	2.76477e-118	6.67267e-118	1259
AKAP12	3.44021e-213	1.2888e-212	1995
MAOA	3.4154e-66	5.83173e-66	1013
PNOC	5.54304e-171	1.80689e-170	158
DUSP4	5.30968e-38	7.1269e-38	3871
KB-173C10.2	4.71797e-99	9.78686e-99	1113
PRKCDBP	2.3241e-46	3.31449e-46	1491
ADM	2.34122e-232	9.18196e-232	972
FAM111B	6.67308e-167	2.12018e-166	1894
THY1	6.86074e-43	9.56691e-43	889
DNAJC12	1.03915e-98	2.12054e-98	1238
DUSP5	5.97182e-107	1.31485e-106	2189
DUSP6	7.05556e-24	8.85473e-24	2888
CASC5	1.69979e-132	4.53881e-132	2480
MT3	2.92507e-291	1.43959e-290	1267
CCL3	0	0	1749
CCL4L2	0	0	75
RP5-1028K7.2	4.51559e-09	5.08257e-09	1309
GNRH2	7.0281e-11	8.16691e-11	762
ZBTB32	5.11598e-08	5.70716e-08	2604
PPP1R14A	6.17353e-106	1.33582e-105	1791
LIF	4.83701e-29	6.25819e-29	1482
TMPRSS6	4.90339e-41	6.76237e-41	722
IL9	0	0	201

## Sheet: Data S7, Th17 pseudotime
Supplementary Data 7. Pseudotime-associated genes
We used Monocle to order cells in a branched pseudotime trajectory and to identiy genes which significantly increase or decrease with pseudotime. P values were corrected for multiple testing and used to derive Q values. This was done separately for each cytokine condition.
We report all genes with a Q value < 0.001 for an association with pseudotime. Each tab corresponds to a cytokine condition, as specified in the respective label. Columns correspond to gene name, Monocle P value, Monocle Q value and total number of cells which express the gene
gene_name	p_value	q_value	num_cells_expressed
ISG15	0	0	10808
TNFRSF18	9.62038e-265	2.28363e-264	5118
TNFRSF4	0	0	6750
TNFRSF1B	0	0	4761
DHRS3	2.03136e-27	2.51247e-27	2202
ID3	0.00424602	0.00449466	2237
GADD45A	6.47898e-118	1.05004e-117	4614
HIST2H2AC	1.56881e-47	2.04817e-47	3281
RAB13	0	0	2898
PYHIN1	0	0	2497
MPZL1	1.8097e-85	2.69165e-85	3371
ATP1B1	6.43923e-197	1.27161e-196	1850
GLUL	5.30783e-84	7.79588e-84	5688
RGS16	4.17375e-47	5.41895e-47	3476
NCF2	8.43401e-90	1.27051e-89	2985
PRG4	0	0	2390
RGS1	0	0	5521
RGS2	2.7513e-271	6.59751e-271	1864
ATF3	5.00613e-218	1.05039e-217	4286
RSAD2	1.7946e-86	2.68618e-86	4982
AC092580.4	0	0	929
ID2	1.63137e-226	3.54975e-226	5908
REL	0	0	5606
MXD1	1.40052e-31	1.76001e-31	1996
GNLY	0	0	648
RP11-1399P15.1	0.525556	0.532352	2164
DUSP2	2.55424e-156	4.54731e-156	4586
IL1R1	3.1609e-29	3.95112e-29	2295
MIR4435-2HG	1.73047e-154	3.05759e-154	3850
AC017002.1	0	0	4125
ITGA4	3.30226e-42	4.26391e-42	3086
CTLA4	0	0	4118
CCL20	0	0	1318
ITM2C	2.86631e-142	4.95281e-142	2938
PASK	0.000782008	0.000835327	2941
BHLHE40	0	0	7042
LMCD1	2.51825e-50	3.36244e-50	1676
ANKRD28	3.25494e-50	4.32152e-50	2056
SLC4A7	0	0	5122
CXCR6	2.64509999889741e-316	6.68385483804857e-316	628
FRMD4B	1.59409e-15	1.83633e-15	2983
TIGIT	0	0	3595
TPRG1	0.0183392	0.0192398	1452
IQCG	5.05871e-162	9.28747e-162	2346
NSG1	0	0	2180
SPINK2	0.559937	0.564744	1518
PLAC8	0	0	3721
HERC5	4.46935e-212	9.05429e-212	7311
PALLD	0	0	4146
ANKRD37	0	0	5186
IL7R	1.12088e-65	1.56789e-65	4963
PTGER4	3.89323728922902e-320	9.94455331949261e-320	5418
GZMA	0	0	704
CCNB1	4.22565e-59	5.77342e-59	3643
JMY	1.4655e-94	2.23632e-94	2778
TMEM173	0	0	8851
HARS	9.96704e-19	1.17113e-18	6145
ADAM19	0	0	5125
PTTG1	0	0	8203
HIST1H4C	1.40007e-100	2.16459e-100	9219
HIST1H1E	7.72319e-179	1.48766e-178	5547
HIST1H1B	9.67675e-65	1.33767e-64	2233
IER3	6.4249e-08	7.05539e-08	5917
LTA	4.12902e-34	5.27347e-34	7583
TNF	0.350509	0.356579	3367
LTB	2.10209e-224	4.53204e-224	9988
HSPA1A	0.0368972	0.0383665	4937
HSPA1B	2.14901e-128	3.55647e-128	1916
HLA-DRA	0	0	4568
HLA-DRB5	0	0	1081
HLA-DRB1	0	0	4190
HLA-DQA1	0	0	1987
HLA-DQB1	4.58476e-20	5.44151e-20	5411
HLA-DPB1	0	0	5791
PRDM1	0	0	1838
SCML4	4.33036e-51	5.84847e-51	2534
FAM26F	0	0	2722
CITED2	1.26229e-11	1.42615e-11	3037
TAGAP	2.20653e-110	3.50361e-110	1899
SOD2	7.75024e-21	9.29238e-21	6042
CHST12	0	0	3254
ACTB	0	0	10876
TMEM120A	7.10001e-66	9.99103e-66	2644
STAG3	9.69587e-32	1.22502e-31	4805
NAMPT	0	0	8918
HILPDA	0	0	6971
CALD1	1.49579e-08	1.67386e-08	1315
ZC3HAV1	4.76422e-22	5.77109e-22	6858
TRBC1	7.69647e-16	8.9097e-16	7256
TRBC2	2.98044e-13	3.38359e-13	9274
INSIG1	2.80916e-84	4.15191e-84	6439
LINC01281	2.20805e-08	2.45921e-08	1539
TIMP1	3.7387e-106	5.85729e-106	6826
FOXP3	5.57593e-158	1.00026e-157	1642
MAGEH1	0.00108736	0.00115624	3374
CYSLTR1	9.94923e-50	1.31352e-49	1640
CD40LG	0.0307674	0.0321348	4096
MFHAS1	0	0	4248
RRS1	0	0	3427
FBXO32	1.5705e-54	2.13334e-54	4966
AQP3	2.30158e-159	4.16055e-159	5226
ANXA1	1.50219e-106	2.36923e-106	2653
CTSL	0	0	4152
GADD45G	0.781273	0.784612	1208
HSPA5	7.27288854568711e-314	1.81822213639707e-313	9113
CLIC3	2.56052e-287	6.20331e-287	998
FUT7	0	0	3389
IFITM3	1.95762e-81	2.85739e-81	2373
CD59	1.26143e-105	1.96315e-105	2901
MDK	7.50722e-139	1.26921e-138	2441
FTH1	0	0	10880
RARRES3	0	0	4343
PLA2G16	3.42163e-294	8.37588e-294	3063
SERPINH1	1.49678e-07	1.63602e-07	1976
CTSC	0	0	5183
BIRC3	8.36531e-06	9.10115e-06	6084
CASP1	0	0	2033
CARD16	0	0	2239
KLF6	1.40898e-210	2.83e-210	9136
AKR1C3	3.35412e-218	7.10107e-218	1082
GATA3	0	0	2570
OTUD1	2.07883e-20	2.47983e-20	1815
C10orf128	0	0	1113
RTKN2	1.03095e-96	1.58348e-96	2547
PRF1	0	0	1382
RP11-338I21.1	0	0	522
IFIT2	3.0007e-160	5.4664e-160	4147
IFIT3	0	0	6597
IFIT1	0	0	5777
INPP5F	1.69458e-307	4.19185e-307	3024
CD9	1.63381e-76	2.3555e-76	1672
LAG3	0	0	3400
CD69	5.02277e-61	6.90264e-61	6765
CLEC2B	0	0	4827
IGFBP6	0	0	753
IL23A	4.05035e-232	9.06508e-232	2010
IFNG	0	0	1071
RP11-81H14.2	0.939678	0.939678	1253
PHLDA1	6.22193e-49	8.16846e-49	1842
GNPTAB	6.21476e-224	1.3277e-223	3912
OASL	0	0	6912
ALOX5AP	0	0	8436
TNFSF13B	1.09121e-192	2.11929e-192	3496
GZMH	0	0	1195
GZMB	0	0	6929
NFKBIA	1.52884e-75	2.19072e-75	9836
LINC01588	1.68216e-152	2.95005e-152	6190
CDKN3	6.04293e-20	7.13612e-20	4599
SYNE2	0	0	5423
ARG2	1.08438e-150	1.88763e-150	2221
LGMN	0	0	878
IFI27	0	0	1938
C15orf48	0	0	1909
PIF1	9.3512e-15	1.06676e-14	1436
CTSH	0	0	2981
BCL2A1	4.25968e-140	7.30675e-140	2941
NMB	1.73307e-32	2.20147e-32	1684
CHD2	6.15096e-178	1.16571e-177	6069
LRRC28	1.08954e-119	1.77806e-119	2832
PLK1	9.78091e-11	1.09977e-10	1697
MT2A	0	0	10112
MT1E	4.32866e-129	7.21443e-129	2260
IRF8	3.69571e-233	8.35088e-233	1458
CCL5	0	0	6940
CCL4	0	0	1562
STAT3	0	0	9549
ERN1	3.60596e-34	4.63061e-34	1517
LGALS3BP	2.91506e-217	6.0623e-217	4849
PMAIP1	0.174731	0.180096	8288
CST7	1.89948e-233	4.33376e-233	3924
GADD45B	1.78167e-75	2.53753e-75	4155
CD70	0	0	4305
TNFSF14	0.323687	0.330724	4000
DNAJB1	2.96463e-227	6.51109e-227	4772
IFNL1	0	0	251
ZFP36	2.44834e-16	2.86249e-16	5779
PLAUR	1.38583e-23	1.69619e-23	2697
PTGIR	0.129749	0.134322	1956
IL4I1	2.89652e-78	4.20174e-78	2627
NAPSA	2.83661e-05	3.05782e-05	5032
NKG7	0	0	3717
OSM	6.03084e-215	1.2432e-214	2853
LGALS1	1.37306e-163	2.54071e-163	10809
CTA-29F11.1	3.7201e-130	6.24445e-130	1493
MIR155HG	3.57618e-08	3.96417e-08	5247
HES4	4.91053e-91	7.445e-91	1846
TNFRSF9	2.76673e-237	6.43744e-237	1672
CSF1	3.48074e-263	8.17973e-263	1371
S100A2	4.60622e-178	8.8005e-178	2400
ASPM	8.94911e-68	1.26689e-67	3322
G0S2	0	0	1751
CYP1B1	2.23558e-05	2.42101e-05	2532
EPAS1	9.19601e-122	1.51123e-121	3210
IL1R2	0	0	4073
IL1RN	1.27208e-139	2.16623e-139	1605
DHRS9	8.28871e-118	1.33414e-117	1476
APOD	5.30818e-08	5.85644e-08	557
CXCL8	0	0	184
CXCL10	0	0	523
CXCL13	5.82367e-51	7.82036e-51	273
IL2	0	0	2000
IL21	0	0	1018
IL21-AS1	1.84319e-28	2.2918e-28	1423
BASP1	2.703e-214	5.52352e-214	1012
CSF2	0.198046	0.203235	540
MZB1	2.48967e-235	5.736e-235	1722
NRN1	0	0	2006
ETV7	0	0	1910
RCAN2	2.97473e-193	5.8255e-193	1282
AKAP12	3.15482e-05	3.38531e-05	1870
PNOC	0	0	281
DUSP4	3.41499e-208	6.80104e-208	8492
CA2	1.10142e-229	2.44183e-229	1590
PRKCDBP	3.2911e-16	3.82875e-16	3370
ADM	0	0	1641
CALCB	0	0	1299
DNAJC12	0	0	4774
DUSP5	1.80522e-167	3.36688e-167	2965
GPR84	1.16232e-110	1.85813e-110	1112
IL26	0.0179815	0.0189491	786
DUSP6	5.13638e-21	6.19e-21	3762
GJB2	0	0	809
CCNA1	8.96904e-15	1.02816e-14	1274
DHRS2	5.5054e-65	7.65544e-65	3967
SERPINA1	0	0	1308
CCDC64B	0	0	2615
MT3	0	0	2695
CCL3	0	0	3600
CCL3L3	2.59147e-22	3.15541e-22	301
CCL4L2	0	0	109
GNRH2	5.97048e-174	1.12245e-173	258
LIF	2.09873e-25	2.58221e-25	3257
IL9	0	0	5727
IL17F	0	0	442
CCL17	0	0	1022

## Sheet: Data S7, iTreg pseudotime
Supplementary Data 7. Pseudotime-associated genes
We used Monocle to order cells in a branched pseudotime trajectory and to identiy genes which significantly increase or decrease with pseudotime. P values were corrected for multiple testing and used to derive Q values. This was done separately for each cytokine condition.
We report all genes with a Q value < 0.001 for an association with pseudotime. Each tab corresponds to a cytokine condition, as specified in the respective label. Columns correspond to gene name, Monocle P value, Monocle Q value and total number of cells which express the gene
gene_name	p_value	q_value	num_cells_expressed
ISG15	0	0	12411
TNFRSF4	0	0	8663
TNFRSF1B	7.682e-99	1.19928e-98	5973
ID3	6.15265e-112	1.02702e-111	2538
SNHG12	0	0	6745
BEND5	0	0	5173
GADD45A	4.83589e-92	7.33838e-92	5028
HIST2H2AC	2.75253e-66	3.87857e-66	3755
S100A6	0	0	12661
RAB13	0	0	3275
LMNA	0	0	8620
PYHIN1	2.38811e-247	5.51298e-247	2989
ATP1B1	0	0	3212
GLUL	7.62779e-23	9.2471e-23	5142
RGS16	6.75505e-10	7.44084e-10	5004
PRG4	1.42738e-38	1.85473e-38	1059
RGS1	1.61275e-14	1.88154e-14	8983
RGS2	0	0	2603
KIF14	9.94181e-31	1.24704e-30	1967
BTG2	1.13471e-06	1.22504e-06	5147
ATF3	1.42317e-17	1.68759e-17	4355
RSAD2	0	0	5347
AC092580.4	7.37897e-192	1.52499e-191	1594
ID2	6.3448e-305	1.58255e-304	8390
REL	0	0	7398
GNLY	0	0	763
RP11-1399P15.1	1.22876e-147	2.18558e-147	3775
MAL	0.0518095	0.0532828	5499
DUSP2	0.0387973	0.0400905	4291
IL1R1	4.41653e-61	6.18314e-61	1294
BCL2L11	6.06393e-260	1.44601e-259	2500
AC017002.1	5.76509e-273	1.40565e-272	4106
NR4A2	0	0	1473
CTLA4	4.31762e-190	8.7563e-190	6618
ICOS	0.496764	0.501385	7451
CCL20	1.03269e-59	1.4365e-59	1645
PASK	1.44613e-23	1.76298e-23	2876
BHLHE40	0	0	10331
LMCD1	2.23801e-10	2.4905e-10	2933
ANKRD28	4.41824e-99	6.94752e-99	2660
SLC4A7	0	0	5538
IL17RB	1.13165e-172	2.15411e-172	685
FRMD4B	3.3454e-07	3.62976e-07	3940
CD96	2.47324e-59	3.37543e-59	7354
TIGIT	0	0	4114
TPRG1	1.8814e-12	2.1375e-12	1550
IQCG	1.9766e-170	3.72976e-170	2486
NSG1	0	0	2246
FGFBP2	3.10712e-37	4.01337e-37	727
HOPX	0	0	3243
SPINK2	5.58074e-70	8.02001e-70	1553
AREG	1.9727e-81	2.93203e-81	1293
PLAC8	0	0	5456
HERC5	0	0	6517
SPRY1	0	0	2424
PALLD	3.32162e-08	3.62207e-08	2762
IL7R	1.62406e-166	3.03811e-166	6425
PTGER4	2.8601e-52	3.83112e-52	6188
GZMA	0	0	692
CCNB1	9.53118e-213	2.11048e-212	4059
JMY	3.10635e-05	3.32058e-05	2902
HARS	9.03617e-125	1.56868e-124	6952
ADAM19	0	0	5557
DUSP1	0.0212291	0.0220417	1562
CD83	5.7055e-05	6.06909e-05	2629
SOX4	1.0713e-35	1.35948e-35	912
HIST1H1D	5.02838e-103	8.14297e-103	7122
HIST1H1B	3.0938e-36	3.94915e-36	2695
IER3	8.72243e-05	9.23301e-05	7259
LTA	1.98712e-186	3.92005e-186	8174
TNF	2.20893e-193	4.60901e-193	3200
HSPA1A	1.73093e-110	2.86727e-110	5626
HSPA1B	0	0	2515
HLA-DRA	0	0	4624
HLA-DRB5	1.33124e-173	2.55645e-173	1104
HLA-DRB1	0	0	4363
HLA-DQA1	0	0	2162
HLA-DQB1	4.6223e-204	1.00304e-203	5162
HLA-DPB1	0	0	6282
PRDM1	0	0	1948
FAM26F	0	0	3376
CITED2	5.75636e-14	6.64431e-14	3845
TAGAP	0	0	3683
SOD2	1.46374e-81	2.19056e-81	6703
ACTB	0	0	12714
DNAJB9	1.03927e-53	1.40076e-53	4460
HILPDA	0	0	9695
ZC3HAV1	3.26938e-236	7.39015e-236	7304
TRBC1	4.95394e-116	8.33337e-116	8926
TIMP1	0	0	5983
FOXP3	0.0872454	0.0893031	3263
CYSLTR1	2.60332e-05	2.79664e-05	3222
CD40LG	4.57043e-39	5.9746e-39	5063
RRS1	1.68634e-285	4.15837e-285	3569
FBXO32	1.08932e-68	1.55515e-68	4969
ANXA1	5.03458e-10	5.574e-10	5014
CTSL	7.18775e-218	1.60798e-217	4254
GADD45G	2.67231e-94	4.08374e-94	2787
HSPA5	0.902278	0.902278	10104
CLIC3	4.17326e-100	6.70813e-100	954
FUT7	0	0	3176
IFITM3	0.000608055	0.00063743	3492
PHLDA2	1.04705e-67	1.48503e-67	1713
MDK	0	0	2553
FTH1	1.65659e-25	2.0425e-25	12713
RARRES3	0	0	5723
CTSW	1.26398e-188	2.53966e-188	1007
CTSC	4.55762819043547e-310	0	6158
SESN3	0	0	2305
BIRC3	3.06811e-11	3.43185e-11	7893
CARD16	8.26558e-197	1.75846e-196	2832
OTUD1	1.03611e-09	1.13553e-09	1955
C10orf128	0	0	1338
RTKN2	1.23492e-41	1.6241e-41	2521
PRF1	0	0	1804
RP11-338I21.1	2.20967e-191	4.52358e-191	614
IFIT2	0	0	4457
IFIT3	0	0	7304
IFIT1	0	0	5844
INPP5F	0	0	4695
CD9	0.173375	0.176631	1631
CD27	0	0	6984
LAG3	3.35611e-188	6.68144e-188	5143
CD69	2.64016e-27	3.2738e-27	8629
CLEC2B	0	0	6734
NR4A1	5.59768e-183	1.09432e-182	1119
IGFBP6	1.80739e-11	2.03214e-11	602
IL23A	2.19861e-238	5.02208e-238	3285
IFNG	0	0	1075
PHLDA1	2.49286e-28	3.10892e-28	3079
TESC	1.33116e-97	2.0633e-97	3365
OASL	0	0	6755
HSPH1	1.85874e-59	2.56909e-59	7380
GPR183	1.74594e-14	2.02603e-14	7674
TNFSF13B	3.55403e-135	6.21955e-135	5636
GZMH	0	0	1412
GZMB	0	0	6259
LINC01588	5.41603e-12	6.12124e-12	6112
ARG2	0.0148193	0.0154605	2055
IFI27	0	0	4152
C15orf48	0	0	2433
PIF1	1.27024e-72	1.83761e-72	1854
CTSH	0	0	3850
BCL2A1	7.80842e-97	1.20172e-96	2804
NMB	9.10993e-43	1.2054e-42	1494
LRRC28	1.42962e-105	2.33254e-105	3073
ARL6IP1	1.31221e-12	1.49868e-12	7662
PLK1	7.02486e-34	8.86276e-34	1755
MT1E	4.19405e-21	5.02823e-21	2418
MAF	0	0	5386
IRF8	3.22869e-37	4.14572e-37	1292
CCL5	0	0	9703
CCL4	0	0	2191
KPNA2	1.63643e-255	3.81833e-255	6268
PMAIP1	0	0	9079
CST7	0.28424	0.288225	5041
GADD45B	1.65421e-198	3.5541e-198	4843
CD70	0	0	5448
TNFSF14	1.16478e-162	2.14202e-162	3949
DNAJB1	0	0	5776
NFKBID	1.68007e-153	3.01302e-153	2328
IFNL1	2.51924e-76	3.69375e-76	317
ZFP36	9.03899e-14	1.03781e-13	5757
LINC01480	0	0	1169
PLAUR	4.97836e-22	6.00169e-22	3582
PTGIR	0.000113993	0.00012008	3295
GNG8	4.43923e-100	7.08319e-100	1666
IL4I1	0	0	3219
NAPSA	7.48509e-165	1.38826e-164	4333
NKG7	0	0	3885
SDF2L1	2.78183e-160	5.07275e-160	5583
OSM	0	0	3489
LGALS1	3.49639e-73	5.09206e-73	12669
H1F0	7.52982e-15	8.83228e-15	3644
CTA-29F11.1	2.34982e-138	4.14561e-138	1998
ETS2	0	0	5589
MT-CO2	0	0	12689
MT-CO3	0	0	12694
HES4	1.39774e-123	2.38826e-123	1594
TNFRSF9	5.95405e-100	9.43086e-100	1937
DEPDC1	6.14165e-17	7.24314e-17	2166
CSF1	1.0613e-193	2.23594e-193	1493
ASPM	1.83546e-123	3.11168e-123	3698
G0S2	3.30233e-155	5.97171e-155	1434
BATF3	0	0	4929
CYP1B1	3.15891e-124	5.44035e-124	2789
EPAS1	0	0	2021
IL1R2	0	0	2779
IL1RN	2.94488e-58	3.99399e-58	1594
IGFBP2	0	0	1864
APOD	1.63474e-109	2.68742e-109	1704
CXCL10	0	0	1191
IL2	0	0	2181
CSF2	5.55448e-25	6.80973e-25	739
MZB1	1.14075e-85	1.71905e-85	1995
NRN1	0	0	2925
ETV7	0	0	1971
CA2	4.31377e-79	6.36794e-79	1403
GEM	0	0	1802
KB-1980E6.3	0	0	1518
PRKCDBP	6.06961e-268	1.46345e-267	4877
ADM	0	0	2862
LAYN	0	0	1321
DUSP5	1.0254e-178	1.9867e-178	2843
DUSP6	3.41659e-47	4.54846e-47	3284
DHRS2	2.87025e-210	6.29136e-210	2754
MT3	0	0	3720
CCL3	0	0	4216
RP5-1028K7.2	2.18468e-18	2.60481e-18	3498
GNRH2	0	0	241
UPK1A-AS1	0	0	3099
ZBTB32	2.19699e-59	3.01739e-59	4755
LIF	1.07723e-258	2.54086e-258	3666
TMPRSS6	0.54586	0.548387	2705
IL9	0	0	5378
IL17F	0	0	182
CCL17	0	0	1248
