# Supplementary material for: Single-cell transcriptomics identifies an effectorness gradient shaping the response of CD4+ T cells to cytokines
Source: Nat Commun. 2020 Apr 14;11:1801. doi: 10.1038/s41467-020-15543-y (PMC7156481; doi:10.1038/s41467-020-15543-y)
Supplement: Supplementary file 12 — Supplementary Data 8 [file 41467_2020_15543_MOESM12_ESM.xlsx]

## Sheet: Data S8, effectorness genes
Supplementary Data 8. Effectorness dependent genes
We modeled gene expression as a function of effectorness, cytokines, and their interaction, using a linear regression with interaction terms. Next, we identified genes significantly associated with each of these two factors. We used ANOVA (two-sided) to test which terms significantly improve model performance. P values were corrected for multiple testing using FDR.
Based on the FDR-adjusted P value for each of the three terms, we classified genes as effectorness dependent only, cytokine dependent only or dependet on the interaciton between the two. Columns correspond to gene name, class to which it was assigned, and FDR-adjusted P values for effectorness, cytokines and effectorness-cytokine interaction effects
gene_name	effect_type	padj_effectorness	padj_cytokine	padj_interaction
HMMR	effectorness	1.31e-05	0.00564501	0.00400763
CTSW	effectorness	6.91e-68	0.333674	0.00612951
AURKA	effectorness	5.01e-05	0.367002	0.00253035
GNLY	effectorness	1.5e-79	0.249147	0.038416
IGFBP6	effectorness	0.000290315	0.185159	0.0150039
MT1E	effectorness	1.7e-24	0.0377324	0.331065
CCL17	effectorness	1.12e-25	0.670226	0.268453
CD40LG	cytokines	0.00440902	8.23e-16	0.00201095
PLK1	cytokines	0.112696	0.000454554	0.0093263
PLAUR	cytokines	0.958906	1.03e-48	0.0270579
MXD1	cytokines	0.0903202	2.87e-06	0.121233
CD9	cytokines	0.750517	4.75e-05	0.422184
APOD	cytokines	0.79123	2.22e-17	0.66832
IL1R1	effectorness + cytokine (independent)	4.91e-11	4.62e-14	0.00389131
SPINK2	effectorness + cytokine (independent)	8.35e-05	4.83e-18	0.00905932
PRG4	effectorness + cytokine (independent)	3.6e-08	1.52e-21	0.0150565
HLA-DRB5	effectorness + cytokine (independent)	4.49e-22	1.24e-11	0.0367009
CD69	effectorness + cytokine (independent)	2.12e-32	6.24e-46	0.0279356
HIST1H1A	effectorness + cytokine (independent)	6.27e-21	1.27e-09	0.0282951
PASK	effectorness + cytokine (independent)	1.15e-19	6.29e-19	0.494579
FUT7	effectorness + cytokine (independent)	5.9e-106	7.77e-18	0.112273
OTUD1	effectorness + cytokine (independent)	5.19e-07	2.52e-13	0.384819
IRF8	effectorness + cytokine (independent)	1.71e-51	4.73e-05	0.442372
IL4I1	effectorness + cytokine (independent)	1.83e-52	6.73e-26	0.120568
DHRS2	effectorness + cytokine (independent)	8.69e-11	1.4e-24	0.46054
ISG15	effectorness + cytokine (interaction)	0	0	0
TNFRSF18	effectorness + cytokine (interaction)	7.62e-116	2.68e-25	1.25e-61
TNFRSF4	effectorness + cytokine (interaction)	0	5.44e-31	2.54e-40
TNFRSF1B	effectorness + cytokine (interaction)	7.58e-155	1.54e-53	8.55e-66
ID3	effectorness + cytokine (interaction)	7.36e-26	3.34e-05	7.2e-18
GADD45A	effectorness + cytokine (interaction)	1.12e-44	1.81e-09	8.25e-19
HIST2H2AC	effectorness + cytokine (interaction)	1.76e-16	5.4e-17	8.93e-15
RAB13	effectorness + cytokine (interaction)	1.87e-146	9.33e-67	8.01e-10
LMNA	effectorness + cytokine (interaction)	4.61e-217	0	9.62e-28
ATP1B1	effectorness + cytokine (interaction)	2.65e-34	5.95e-34	9.95e-21
GLUL	effectorness + cytokine (interaction)	4.4e-08	1.82e-43	2.06e-55
RGS16	effectorness + cytokine (interaction)	8.75e-09	5.69e-133	1.02e-07
RGS1	effectorness + cytokine (interaction)	1.14e-117	3.95e-73	7.38e-52
RGS2	effectorness + cytokine (interaction)	6.32e-101	2e-12	1.38e-11
BTG2	effectorness + cytokine (interaction)	0.000770707	1.19e-13	6.09e-16
ATF3	effectorness + cytokine (interaction)	6.32e-32	1.03e-38	1.14e-12
CENPF	effectorness + cytokine (interaction)	7.81e-23	8.8e-21	3.62e-16
RSAD2	effectorness + cytokine (interaction)	6.65e-32	7.51e-37	4.61e-15
AC092580.4	effectorness + cytokine (interaction)	4.55e-15	5.64e-104	1.29e-05
ID2	effectorness + cytokine (interaction)	1.75e-127	9.53e-95	1.45e-30
REL	effectorness + cytokine (interaction)	0	1.6e-88	3e-33
RP11-1399P15.1	effectorness + cytokine (interaction)	6.46e-24	2.03e-16	3.88e-32
DUSP2	effectorness + cytokine (interaction)	6.28e-19	1.33e-13	7.71e-26
BCL2L11	effectorness + cytokine (interaction)	3.07e-36	1.01e-07	8.5e-27
AC017002.1	effectorness + cytokine (interaction)	6.47e-211	0.000171966	1.23e-21
CXCR4	effectorness + cytokine (interaction)	2.81e-113	0	2.31e-51
CTLA4	effectorness + cytokine (interaction)	3.67e-05	2.71e-72	9.91e-121
CCL20	effectorness + cytokine (interaction)	7.3e-08	1.43e-07	5.92e-09
BHLHE40	effectorness + cytokine (interaction)	0	0	0
SLC4A7	effectorness + cytokine (interaction)	3.7e-286	5.29e-238	2e-58
GLB1	effectorness + cytokine (interaction)	4.97e-59	5.84e-236	5.28e-05
FRMD4B	effectorness + cytokine (interaction)	1.74e-06	2.18e-28	2.6e-11
TIGIT	effectorness + cytokine (interaction)	9.06e-106	3.74e-33	9.87e-12
TNFSF10	effectorness + cytokine (interaction)	0	1.01e-182	6.61e-155
NSG1	effectorness + cytokine (interaction)	1.62e-65	1.63e-27	0.000418199
HOPX	effectorness + cytokine (interaction)	1.97e-188	1.21e-50	7.13e-12
PLAC8	effectorness + cytokine (interaction)	4.01e-114	1.39e-234	9.86e-150
HERC5	effectorness + cytokine (interaction)	7.84e-79	2.09e-17	4.62e-40
CENPE	effectorness + cytokine (interaction)	5.13e-06	4.43e-08	1.77e-08
SPRY1	effectorness + cytokine (interaction)	1.23e-94	1.73e-39	2.75e-20
PALLD	effectorness + cytokine (interaction)	1.09e-28	9.62e-40	6.61e-35
ANKRD37	effectorness + cytokine (interaction)	0	0	1.15e-169
IL7R	effectorness + cytokine (interaction)	1.37e-67	3.26e-83	2.61e-26
PTGER4	effectorness + cytokine (interaction)	8.7e-119	8.16e-06	1.1e-13
GZMA	effectorness + cytokine (interaction)	2.95e-55	6.59e-23	6.61e-09
TMEM173	effectorness + cytokine (interaction)	0	0	1.4e-57
HARS	effectorness + cytokine (interaction)	1.68e-52	7.48e-54	3.01e-11
HIST1H1E	effectorness + cytokine (interaction)	3.6e-84	3.58e-68	1.81e-12
HIST1H1D	effectorness + cytokine (interaction)	4.53e-62	5.63e-98	5.79e-36
HIST1H1B	effectorness + cytokine (interaction)	1.14e-35	3.63e-101	3.08e-17
LTA	effectorness + cytokine (interaction)	3.26e-30	4.53e-205	3e-21
TNF	effectorness + cytokine (interaction)	0.000337069	2.07e-13	9.38e-06
HSPA1A	effectorness + cytokine (interaction)	4.18e-70	6.73e-52	9.01e-46
HSPA1B	effectorness + cytokine (interaction)	4.45e-180	2.35e-15	1.76e-22
HLA-DRA	effectorness + cytokine (interaction)	0	6.74e-21	0.000173194
HLA-DRB1	effectorness + cytokine (interaction)	0	9.72e-21	3.24e-07
HLA-DQA1	effectorness + cytokine (interaction)	6.63e-111	0.000791804	5.32e-05
HLA-DPB1	effectorness + cytokine (interaction)	0	1.09e-31	7.19e-22
CDKN1A	effectorness + cytokine (interaction)	0.000770696	2.16e-06	2.23e-05
FAM26F	effectorness + cytokine (interaction)	2.46e-118	3.13e-16	8.6e-10
CITED2	effectorness + cytokine (interaction)	3.26e-17	5.08e-10	9.74e-17
TAGAP	effectorness + cytokine (interaction)	8.73e-207	1.16e-78	5.61e-46
SOD2	effectorness + cytokine (interaction)	0.000696111	2.46e-138	5.46e-05
ACTB	effectorness + cytokine (interaction)	0	1.4e-30	1.11e-227
STAG3	effectorness + cytokine (interaction)	3.83e-09	5.94e-98	1.76e-22
HILPDA	effectorness + cytokine (interaction)	0	9.78e-161	1.09e-228
CALD1	effectorness + cytokine (interaction)	0.000349013	6.76e-17	5.6e-11
TRBC1	effectorness + cytokine (interaction)	3.3e-40	1.73e-143	2.46e-25
LINC01281	effectorness + cytokine (interaction)	2.99e-24	2.43e-44	7.76e-10
TIMP1	effectorness + cytokine (interaction)	4.14e-19	0	1.77e-47
FOXP3	effectorness + cytokine (interaction)	6.36e-27	1.99e-12	8e-22
MAGEH1	effectorness + cytokine (interaction)	4.03e-15	2.72e-37	3.07e-14
CXCR3	effectorness + cytokine (interaction)	4.18e-75	1.34e-68	0.00011955
RRS1	effectorness + cytokine (interaction)	4.26e-23	6e-276	2.6e-21
FBXO32	effectorness + cytokine (interaction)	3.64e-39	5.82e-13	4.39e-07
MYC	effectorness + cytokine (interaction)	0.000136516	2.11e-76	9.9e-08
PLIN2	effectorness + cytokine (interaction)	0	0	5.09e-11
AQP3	effectorness + cytokine (interaction)	2.74e-78	3.44e-72	1.89e-05
ANXA1	effectorness + cytokine (interaction)	7.57e-08	2.69e-16	2e-13
CTSL	effectorness + cytokine (interaction)	1.44e-35	6.19e-57	5.38e-09
GADD45G	effectorness + cytokine (interaction)	0.000227768	3.04e-08	1.4e-17
HSPA5	effectorness + cytokine (interaction)	1.54e-42	1.33e-24	3.13e-99
IFITM3	effectorness + cytokine (interaction)	7.45e-13	1.24e-33	5.46e-11
MDK	effectorness + cytokine (interaction)	1.4e-54	5.63e-26	2.16e-07
FTH1	effectorness + cytokine (interaction)	0.000441666	8.23e-164	4.53e-211
SERPINH1	effectorness + cytokine (interaction)	6.74e-22	3.22e-11	2.06e-14
SESN3	effectorness + cytokine (interaction)	5.56e-81	2.09e-17	1.25e-21
CARD16	effectorness + cytokine (interaction)	2.9e-45	1.48e-15	4.14e-22
C10orf128	effectorness + cytokine (interaction)	2.01e-39	1.81e-13	6.84e-08
PRF1	effectorness + cytokine (interaction)	5.25e-142	2.94e-07	3e-11
IFIT2	effectorness + cytokine (interaction)	0.000695906	0.00056916	4.08e-10
IFIT3	effectorness + cytokine (interaction)	1.82e-195	4.09e-89	7.42e-106
IFIT1	effectorness + cytokine (interaction)	4.24e-151	7.42e-63	4.49e-51
LAG3	effectorness + cytokine (interaction)	1.34e-184	4.9e-36	2.58e-09
CLEC2B	effectorness + cytokine (interaction)	0	7.05e-99	4.57e-63
IL23A	effectorness + cytokine (interaction)	2.88e-11	1.68e-22	1.07e-21
IFNG	effectorness + cytokine (interaction)	2.07e-11	2.58e-07	4.92e-10
GNPTAB	effectorness + cytokine (interaction)	0	1.07e-149	3.27e-130
RPLP0	effectorness + cytokine (interaction)	0	0	0
OASL	effectorness + cytokine (interaction)	1.04e-100	1.15e-42	2.52e-36
TNFSF13B	effectorness + cytokine (interaction)	5.56e-23	2.13e-66	8.84e-34
GZMH	effectorness + cytokine (interaction)	6.3e-115	3.4e-16	4.25e-09
GZMB	effectorness + cytokine (interaction)	9.09e-54	4.6e-25	3.13e-06
NFKBIA	effectorness + cytokine (interaction)	0.000441666	0	1.45e-65
LINC01588	effectorness + cytokine (interaction)	2.08e-05	4.28e-34	1.45e-65
PTGER2	effectorness + cytokine (interaction)	6.87e-05	2.07e-20	1.28e-23
IFI27	effectorness + cytokine (interaction)	1.53e-77	4.97e-69	5.78e-26
C15orf48	effectorness + cytokine (interaction)	7.72e-74	4.67e-14	2.23e-24
PIF1	effectorness + cytokine (interaction)	7.99e-12	0.000109282	3.31e-07
CTSH	effectorness + cytokine (interaction)	7.31e-171	6.52e-48	8.21e-09
LRRC28	effectorness + cytokine (interaction)	9.92e-31	4.75e-27	8.4e-35
CCL5	effectorness + cytokine (interaction)	0	1.41e-159	2.28e-24
TOP2A	effectorness + cytokine (interaction)	1.09e-09	1.28e-10	2.16e-15
CCR7	effectorness + cytokine (interaction)	3.31e-55	0	2.69e-94
ERN1	effectorness + cytokine (interaction)	4.31e-08	3e-06	1.28e-07
PMAIP1	effectorness + cytokine (interaction)	5.05e-42	3.41e-26	1.16e-67
CST7	effectorness + cytokine (interaction)	1.96e-46	4.27e-146	2.92e-42
GADD45B	effectorness + cytokine (interaction)	2.86e-52	1.65e-20	1.85e-22
CD70	effectorness + cytokine (interaction)	2.62e-148	6.19e-165	9.56e-37
DNAJB1	effectorness + cytokine (interaction)	1.04e-273	3.26e-42	2.68e-66
ZFP36	effectorness + cytokine (interaction)	3.35e-16	1.14e-34	1.47e-13
GNG8	effectorness + cytokine (interaction)	0.000213323	1.03e-05	1.12e-15
NAPSA	effectorness + cytokine (interaction)	6.64e-50	3.33e-122	1.96e-07
NKG7	effectorness + cytokine (interaction)	4.95e-259	1.75e-18	1.33e-23
OSM	effectorness + cytokine (interaction)	7.22e-31	3.01e-37	7.12e-08
LGALS1	effectorness + cytokine (interaction)	1.44e-83	0	3.12e-29
H1F0	effectorness + cytokine (interaction)	6.2e-05	1.14e-19	1.23e-09
MIR155HG	effectorness + cytokine (interaction)	1.03e-40	8.71e-06	7.83e-48
ETS2	effectorness + cytokine (interaction)	4.61e-123	2.77e-302	1.23e-106
HES4	effectorness + cytokine (interaction)	0.000497752	2.37e-06	5.22e-05
TNFRSF9	effectorness + cytokine (interaction)	5.65e-26	8.29e-16	4.5e-08
CSF1	effectorness + cytokine (interaction)	3.11e-44	5.71e-06	1.29e-05
ASPM	effectorness + cytokine (interaction)	3.84e-12	1.17e-14	1.18e-08
G0S2	effectorness + cytokine (interaction)	1.11e-10	1.69e-07	2.84e-07
BATF3	effectorness + cytokine (interaction)	1.16e-218	2.22e-168	9.54e-58
CYP1B1	effectorness + cytokine (interaction)	2.54e-05	1.33e-56	1.44e-09
IL1R2	effectorness + cytokine (interaction)	1.42e-112	2.94e-19	3.29e-06
IGFBP2	effectorness + cytokine (interaction)	6.24e-09	2.34e-13	1.39e-08
CXCL10	effectorness + cytokine (interaction)	1.15e-22	2.7e-11	8.19e-06
IL2	effectorness + cytokine (interaction)	3.85e-83	4.87e-09	7.95e-14
MZB1	effectorness + cytokine (interaction)	2.23e-19	4.85e-19	4.79e-08
NRN1	effectorness + cytokine (interaction)	9.05e-122	1.24e-26	1.61e-13
ETV7	effectorness + cytokine (interaction)	1.67e-47	6.02e-11	6.2e-11
DUSP4	effectorness + cytokine (interaction)	0	0	6.78e-186
CA2	effectorness + cytokine (interaction)	6.3e-11	1.14e-07	9.55e-06
KB-1980E6.3	effectorness + cytokine (interaction)	2.02e-28	0.000659406	3.38e-11
PRKCDBP	effectorness + cytokine (interaction)	4.72e-15	8.11e-78	1.44e-20
ADM	effectorness + cytokine (interaction)	4.07e-39	2.54e-12	7.12e-44
LAYN	effectorness + cytokine (interaction)	6.3e-11	1.14e-07	3.77e-08
DNAJC12	effectorness + cytokine (interaction)	6.42e-146	0	4.3e-06
MKI67	effectorness + cytokine (interaction)	6.96e-44	1.69e-64	4.16e-25
DUSP6	effectorness + cytokine (interaction)	2.18e-29	1.41e-08	2.29e-13
DLGAP5	effectorness + cytokine (interaction)	2.09e-07	2.63e-11	9.87e-12
CCNB2	effectorness + cytokine (interaction)	8.81e-11	6.32e-07	6.81e-05
MT3	effectorness + cytokine (interaction)	2.36e-140	4.24e-35	4.1e-15
UBE2C	effectorness + cytokine (interaction)	2.89e-47	1.07e-07	4.58e-07
LIF	effectorness + cytokine (interaction)	1.56e-09	1.24e-25	2.43e-08
TMPRSS6	effectorness + cytokine (interaction)	1.2e-12	1.21e-13	1.29e-28
IL9	effectorness + cytokine (interaction)	3.24e-261	3.75e-63	5.69e-05
MIR4435-2HG	effectorness + cytokine (interaction)	4.84e-73	0.00317775	7.54e-17
TPRG1	effectorness + cytokine (interaction)	1.76e-16	0.00809588	7.76e-10
IQCG	effectorness + cytokine (interaction)	6.96e-108	0.00572288	1.66e-11
CCNB1	effectorness + cytokine (interaction)	7.69e-26	0.00494395	0.000632728
ZC3HAV1	effectorness + cytokine (interaction)	1.17e-15	0.00807375	7.11e-16
CKS2	effectorness + cytokine (interaction)	4.06e-145	0.00120321	7.52e-05
RARRES3	effectorness + cytokine (interaction)	1.93e-139	0.00115153	1.5e-78
ARG2	effectorness + cytokine (interaction)	0.000352657	0.00674434	3.22e-33
BCL2A1	effectorness + cytokine (interaction)	1.05e-90	0.00305775	3.42e-15
IL1RN	effectorness + cytokine (interaction)	1.14e-24	0.00786688	3.43e-12
PRDM1	effectorness + cytokine (interaction)	2.94e-77	0.0145183	0.000397886
LGMN	effectorness + cytokine (interaction)	6.99e-38	0.0119166	0.0001361
CCL4	effectorness + cytokine (interaction)	1.4e-100	0.0287402	1.43e-06
CXCR6	effectorness + cytokine (interaction)	2.37e-36	0.141159	1.92e-05
RTKN2	effectorness + cytokine (interaction)	3.43e-60	0.110021	2.38e-13
RP11-338I21.1	effectorness + cytokine (interaction)	3.51e-20	0.100704	0.000703945
IFNL1	effectorness + cytokine (interaction)	0.00016475	0.453117	0.000174425
EPAS1	effectorness + cytokine (interaction)	9.73e-40	0.0750614	2.88e-07
DUSP5	effectorness + cytokine (interaction)	3.36e-42	0.374345	2.18e-05
CCL3	effectorness + cytokine (interaction)	7.03e-278	0.11404	5.52e-05
BIRC3	effectorness + cytokine (interaction)	0.00380852	7.97e-37	5.4e-38
IER3	effectorness + cytokine (interaction)	0.0434574	4.22e-101	1.76e-06
CYSLTR1	effectorness + cytokine (interaction)	0.0376333	2.94e-05	1.57e-27
PHLDA1	effectorness + cytokine (interaction)	0.0102137	1.31e-07	1.97e-24
AKAP12	effectorness + cytokine (interaction)	0.0320076	4.93e-31	5.38e-12
ZBTB32	effectorness + cytokine (interaction)	0.037672	1.51e-37	2.27e-21
LMCD1	effectorness + cytokine (interaction)	0.164567	2.07e-32	5.33e-16
INPP5F	effectorness + cytokine (interaction)	4.15526522620266e-310	1.8e-100	5.47e-46
NMB	effectorness + cytokine (interaction)	0.965496	3.65e-37	7.11e-07
TNFSF14	effectorness + cytokine (interaction)	0.329346	4e-31	8.93e-09
CSF2	effectorness + cytokine (interaction)	0.00811469	0.285053	2.17e-05
PTGIR	effectorness + cytokine (interaction)	0.0750654	0.203333	0.000889589

## Sheet: Data S8, model coefficients
Supplementary Data 8. Effectorness dependent genes
We modeled gene expression as a function of effectorness, cytokines, and their interaction, using a linear regression with interaction terms. Next, we identified genes significantly associated with each of these two factors. We used ANOVA (two-sided) to test which terms significantly improve model performance. P values were corrected for multiple testing using FDR.
We report the linear regression results for any gene with an FDR-adjusted P value lower than 0.01 for any of the tested terms. Columns correspond to gene name, coefficients estimated from the linear model (one coefficient for effectorness and one for each level of the categorical variable "cytokine") and FDR-adjusted P values for each of these coefficients
gene_name	effectorness_coeff	th2_coeff	th17_coeff	itreg_coeff	th2:eff_coeff	th17:eff_coeff	itreg:eff_coeff	effectorness_padj	th2_padj	th17_padj	itreg_padj	th2:eff_padj	th17:eff_padj	itreg:eff_padj
FUT7	0.367413	-0.173702	-0.0774309	-0.0274269	0.112488	0.20342	0.112846	0.000747128	0.155765	0.390752	0.768093	0.487085	0.0853342	0.350262
HIST1H1A	0.261858	-0.00426633	-0.0101348	0.04041	0.0734828	-0.0858242	-0.109693	3.68484e-07	0.946491	0.873836	0.414512	0.365174	0.329102	0.144312
PASK	-0.148679	-0.0527091	0.0118448	0.0233702	0.0108849	0.0526612	0.0302966	1.3015e-07	0.056232	0.640528	0.343764	0.846987	0.189464	0.442171
MT1E	-0.153697	0.0243145	0.0365433	0.00745173	-0.0562176	-0.0108515	0.0274122	1.57468e-06	0.43501	0.164491	0.772744	0.328386	0.843025	0.549035
IRF8	-0.316628	-0.033348	0.0295538	0.0442832	-0.0122002	-0.073993	0.00756315	5.02686e-12	0.472333	0.368134	0.176871	0.903671	0.262845	0.898123
GNLY	1.55694	-0.130499	0.0886186	0.338536	0.195737	0.0255256	-0.432419	4.55661e-24	0.520047	0.607638	0.0446356	0.471114	0.923136	0.063864
HLA-DRB5	0.364541	-0.206781	-0.200803	0.0435711	0.197301	0.396383	0.0532402	0.0216273	0.330278	0.160267	0.77915	0.453023	0.0316329	0.804789
LGMN	0.580965	-0.0600777	-0.111572	0.19408	-0.0343976	0.138248	-0.370019	1.47085e-12	0.5774	0.19352	0.0314166	0.842762	0.253234	0.00268809
CTSW	0.528693	-0.0565474	-0.212767	0.0680746	0.0600406	0.248481	-0.0965098	1.27748e-18	0.43113	0.00887295	0.241446	0.549894	0.0245767	0.259377
PRF1	0.430114	-0.00862918	-0.191314	0.0123488	-0.0328422	0.370595	0.0654297	1.44562e-23	0.883189	1.92971e-05	0.768093	0.683464	3.14672e-09	0.271376
PRDM1	0.398485	0.0258952	-0.0656994	0.101261	-0.0762007	0.0557609	-0.191043	7.11283e-35	0.531807	0.13929	0.021169	0.152518	0.361387	0.00100397
IL1R2	0.397079	0.00270299	0.0242892	0.129175	-0.0121948	0.142212	-0.0949279	1.51983e-11	0.975723	0.64401	0.0146593	0.900317	0.0375187	0.201029
TNFRSF9	0.32202	-0.0336355	0.0548145	0.248241	-0.00250968	0.0626135	-0.245859	1.79599e-06	0.656461	0.380116	1.10635e-05	0.975477	0.478069	0.00168105
MIR4435-2HG	0.2972	0.0104208	0.0176404	0.138113	-0.0207321	0.0218816	-0.214969	2.78413e-26	0.736705	0.501836	3.43838e-10	0.675003	0.620728	5.72034e-10
CSF1	0.245521	0.0399307	-0.12389	0.0423728	0.0125167	0.194148	-0.0779519	8.48108e-09	0.358264	0.00353823	0.327276	0.860146	0.00130274	0.201029
DUSP5	0.226726	0.047715	0.0285028	0.106879	-0.0550227	-0.0169556	-0.153732	9.26476e-17	0.0903403	0.271727	2.72278e-05	0.198868	0.686885	3.32515e-05
CXCR3	0.175034	-0.0651961	0.028139	0.105815	0.0390699	0.187056	0.0707341	5.18364e-05	0.168966	0.419821	0.000695546	0.611506	0.000263267	0.154608
GADD45G	0.116491	-0.0246876	0.0276672	0.207656	-0.0461893	-0.0370948	-0.350391	0.00302869	0.562787	0.474219	6.41086e-14	0.490026	0.59525	1.04141e-13
SLC4A7	0.113677	0.0145468	-0.0463805	-0.00894184	0.0422341	0.465889	0.416753	0.000507659	0.665881	0.0825607	0.754112	0.412564	1.14943e-33	5.97974e-28
PIF1	-0.0745484	-0.0558159	-0.0423867	0.083306	0.0966427	0.00116953	-0.152946	0.0312494	0.085711	0.154656	0.00113387	0.0811223	0.985297	0.000686212
H1F0	-0.0887081	0.0499853	-0.00850111	0.0515706	-0.213615	0.0849123	0.0479501	0.00969968	0.108185	0.762413	0.0356776	6.44275e-05	0.052736	0.25305
PTGER4	-0.167039	0.0262843	0.128851	0.0232655	-0.0530549	-0.193839	-0.00684778	3.61032e-14	0.221181	5.20224e-14	0.176871	0.148183	1.08071e-10	0.827728
TAGAP	-0.266985	-0.0324504	0.0301114	0.339129	0.0458516	0.0273052	-0.419999	8.07257e-14	0.304003	0.266484	5.58738e-60	0.474958	0.635942	2.25564e-23
IFIT2	-0.351433	-0.0265805	0.0170171	-0.205751	0.0489548	0.127231	0.506664	6.11094e-07	0.72644	0.773936	0.000130744	0.7379	0.185725	1.0607e-08
IFNL1	-0.83159	-0.601891	0.0419794	-0.549477	0.720336	-0.324904	0.921398	0.00584811	0.0616909	0.881571	0.025857	0.18106	0.428447	0.0118321
HLA-DQA1	0.71921	-0.25328	-0.176085	0.106857	0.267121	0.271199	-0.104228	1.10223e-15	0.0236879	0.0424326	0.240627	0.0646856	0.0158681	0.38182
GZMB	0.550303	0.0111005	0.100619	0.145315	-0.254317	0.0854666	-0.261479	8.47281e-16	0.892072	0.0837433	0.0097996	0.0212314	0.375281	0.00314248
GZMH	0.470534	-0.083957	-0.223379	0.0335575	0.098985	0.58529	0.277195	9.42539e-09	0.359574	0.00165685	0.636035	0.472368	1.37857e-08	0.00548668
LAG3	0.458666	-0.0554184	-0.00214284	0.14219	-0.0663552	0.140463	-0.107652	1.0584e-37	0.140759	0.953972	1.50725e-07	0.30597	0.00413017	0.0158985
CTLA4	0.414675	0.036103	0.00933692	0.516918	-0.154754	0.0557277	-0.764241	1.04138e-34	0.330278	0.778131	5.37596e-94	0.00368015	0.275772	6.39352e-74
GNG8	0.278525	-0.0566832	0.0826037	0.183199	0.0172918	-0.0947742	-0.38884	1.23263e-08	0.215309	0.0212128	6.7226e-10	0.862922	0.185725	2.82459e-11
CITED2	0.226239	-0.0138826	0.0157353	0.114424	-0.0476293	-0.137974	-0.263554	1.78893e-19	0.638337	0.526581	3.41355e-08	0.27236	0.000191661	9.43013e-16
GLB1	0.190734	0.0240452	0.181029	0.200858	-0.0977302	-0.0571032	0.0318699	3.0794e-12	0.431604	9.8986e-18	9.91587e-23	0.0247455	0.106333	0.345974
IL1R1	0.173157	0.0336762	0.110705	0.199448	-0.0664148	-0.0233339	-0.167193	0.00257729	0.562122	0.012204	1.85534e-05	0.440704	0.755505	0.0135867
ETV7	0.12449	-0.125241	-0.276393	-0.0969988	0.150233	0.461203	0.231304	0.011796	0.066807	3.29423e-08	0.0892571	0.0940679	6.27016e-12	0.0019716
CD40LG	0.0718434	-0.0822262	0.0400785	0.080609	0.0418413	-0.0425246	-0.0908941	0.013116	0.00259524	0.0902615	0.000303736	0.415663	0.288558	0.0123624
CD69	-0.11262	-0.0823175	0.00218279	0.101134	-0.00527381	0.00571548	-0.070678	2.72895e-05	0.000869925	0.935854	1.80421e-07	0.912108	0.901552	0.0379408
HSPA1B	-0.459459	0.0250096	-0.106064	0.314377	-0.148991	-0.0200363	-0.552904	9.5764e-16	0.681039	0.0281604	8.98866e-14	0.12967	0.831708	1.93832e-15
CCL4	1.88018	0.496383	0.197681	0.659387	-0.769718	-0.151171	-0.837899	1.84327e-31	0.00544349	0.222821	2.03781e-05	0.000979586	0.503767	4.16184e-05
HLA-DRB1	1.37715	-0.308859	-0.176898	0.0733681	0.251647	0.335951	-0.058125	1.49519e-69	0.000524342	0.0133035	0.335197	0.0380616	0.000473125	0.572548
CCL5	1.241	0.267603	0.0803463	0.542224	-0.508393	0.331083	-0.111638	8.02812e-74	3.14825e-05	0.183495	7.39889e-25	1.84492e-07	0.000149566	0.184918
HLA-DRA	1.19503	-0.361865	-0.201964	-0.115962	0.304748	0.344087	0.143335	1.66635e-64	3.91832e-06	0.00158932	0.0860723	0.00457921	0.000103721	0.126033
HLA-DPB1	0.840148	-0.24746	-0.139171	0.0298472	0.268124	0.315585	0.00211715	2.15723e-115	5.35981e-11	1.48349e-05	0.364624	7.00137e-07	7.49668e-12	0.961427
CSF2	0.665844	0.162636	0.482602	0.395158	-0.320613	-0.792041	-0.687225	1.37609e-05	0.296059	0.000280556	0.00159529	0.140972	5.0507e-05	0.000122144
AC017002.1	0.427767	-0.0551492	-0.140247	0.0726067	0.0794327	0.27676	-0.106417	2.04119e-30	0.213019	2.94815e-05	0.0280621	0.190021	7.3545e-09	0.0264622
CCL20	0.415666	0.0735472	0.757124	0.508418	-0.265388	-0.996015	-0.550829	0.00734477	0.735383	9.63725e-13	1.21157e-06	0.451618	8.96609e-09	0.00120217
CXCR6	0.403317	-0.34428	-0.362384	-0.081224	0.539449	0.644629	0.166907	1.09985e-05	0.00599712	0.000553287	0.532605	0.00136802	1.79871e-05	0.350785
IL4I1	0.396454	0.076121	0.212441	0.228153	-0.129372	-0.144931	-0.140441	2.56549e-12	0.215309	4.84218e-06	9.29623e-07	0.123774	0.0289658	0.0319255
CD70	0.395017	0.145195	0.255327	0.0696099	-0.326883	0.100487	0.446865	2.67948e-12	0.00970454	1.32056e-07	0.15929	4.0375e-05	0.174446	1.83856e-11
TMPRSS6	0.39359	0.0270141	0.176181	0.209387	-0.106979	-0.42229	-0.416199	1.25032e-22	0.576994	1.16449e-07	3.14155e-10	0.0891292	1.17302e-19	1.01732e-19
CTSH	0.385827	-0.158881	-0.0558648	0.0676169	0.15382	0.274303	0.0436235	1.72977e-21	0.00104377	0.144046	0.0466394	0.0256835	2.37031e-07	0.394242
IL1RN	0.338085	0.185072	0.0537802	0.229483	-0.264793	-0.00978128	-0.280481	4.4208e-12	4.90536e-06	0.217104	9.32829e-09	2.72557e-05	0.901552	1.47497e-06
TIGIT	0.280909	-0.063636	-0.145212	-0.109779	0.0217608	0.402243	0.360253	2.45395e-06	0.36864	0.00677761	0.0429303	0.846987	5.76607e-08	1.10644e-06
CKS2	0.272336	-0.139197	-0.0812721	-0.0556996	0.200428	0.0675912	0.0602066	2.32095e-18	8.61496e-07	0.00183938	0.0260369	1.73723e-05	0.126699	0.144312
MZB1	0.255742	0.123251	-0.102165	-0.0519138	-0.244547	0.0293137	-0.104939	8.70085e-14	0.000206365	0.00985619	0.151108	6.85544e-07	0.653484	0.0486403
PHLDA1	0.220424	0.0791476	-0.0185934	0.188602	-0.200611	-0.0463789	-0.343038	1.62318e-14	0.00235686	0.548014	9.37502e-17	1.45385e-06	0.326998	2.89922e-21
FOXP3	0.215127	-0.100456	-0.108695	0.140374	0.101797	0.228337	-0.15385	5.72995e-06	0.055911	0.00884487	0.00010316	0.187957	0.000115371	0.00385215
AC092580.4	0.188468	0.0242032	-0.400639	-0.190116	0.146458	0.345208	-0.041492	8.81077e-08	0.472333	3.74505e-10	2.82383e-05	0.00330778	0.000149518	0.559568
UBE2C	0.176222	-0.141361	-0.0904762	0.040885	0.202933	0.233616	0.00993114	2.72895e-05	0.000315834	0.0106432	0.232275	0.00155756	5.40759e-05	0.861636
ATP1B1	0.17556	0.0470054	0.21009	0.39604	-0.147317	-0.25037	-0.512101	0.0026146	0.458981	1.00086e-07	2.68584e-26	0.148183	0.000247195	2.15954e-16
PALLD	0.173451	-0.0368799	0.351776	0.242028	-0.0624028	-0.488943	-0.391036	7.75316e-06	0.397005	3.14881e-33	3.31885e-15	0.346977	3.60389e-26	1.4192e-16
BIRC3	0.140443	-0.0851156	-0.0859666	0.105186	0.0339915	-0.0536096	-0.305129	5.45219e-09	0.000120097	1.92747e-05	1.41397e-08	0.423909	0.123725	3.67077e-24
NAPSA	0.122299	0.0379877	0.191861	0.144383	-0.0952324	0.164552	0.170506	0.00844876	0.423506	4.33712e-09	1.28786e-05	0.207342	0.00218525	0.00128639
OSM	0.116709	-0.405349	-0.210988	-0.151794	0.382648	0.105655	0.121783	0.00844876	2.10635e-20	1.78489e-07	0.000288813	1.44733e-08	0.109839	0.0575381
AQP3	0.11304	-0.17086	0.03472	0.0323648	0.213514	0.227362	0.127362	0.0133709	6.67823e-05	0.271727	0.295969	0.00266583	1.06458e-05	0.0127897
CARD16	0.0638746	-0.216655	-0.268787	-0.0545123	0.255479	0.451042	0.0771291	0.0226253	1.19555e-13	3.36662e-15	0.0569263	1.06303e-08	2.22372e-20	0.0770156
FRMD4B	-0.0566904	0.0108438	-0.192446	-0.0497026	-0.0852314	0.152277	-0.051641	0.019113	0.665881	4.51973e-19	0.0124702	0.0229315	1.90787e-05	0.129048
KB-1980E6.3	-0.0791912	0.000102045	0.107115	0.128017	-0.0598476	-0.337027	-0.33132	0.0178047	0.99694	1.94538e-05	5.40268e-09	0.425643	5.74056e-08	1.76123e-08
ATF3	-0.106971	0.0344846	0.185951	0.0666832	-0.168999	-0.166108	0.0535734	0.00193623	0.320726	2.48395e-13	0.0116189	0.00146192	8.9766e-05	0.206895
SPRY1	-0.124994	0.0277073	0.0287446	0.23405	-0.152447	-0.158374	-0.426165	0.000258882	0.371659	0.266484	1.78625e-31	0.0112287	0.00587193	5.74555e-21
CCR7	-0.163553	-0.090737	-0.112523	0.0230432	-0.0315834	0.582256	0.514997	3.24817e-08	0.000539882	1.49356e-06	0.315405	0.544934	1.97326e-51	9.88012e-47
TNFSF13B	-0.169923	-0.0922224	-0.194975	-0.0290451	0.0447287	0.472893	0.326043	2.68652e-07	0.00254194	2.47898e-14	0.207721	0.477357	1.74758e-27	1.91465e-17
RGS2	-0.183227	-0.031568	0.106999	0.195973	-0.0782969	-0.222292	-0.33417	4.47221e-06	0.439718	0.00040348	3.01836e-13	0.30597	5.54146e-05	1.47188e-11
TRBC1	-0.186837	-0.268811	0.0554634	0.317508	0.263989	0.0992334	-0.229505	2.19083e-06	8.16167e-15	0.0848428	3.56019e-29	1.03993e-05	0.0673958	2.22568e-06
GNPTAB	-0.193269	0.028586	0.0194349	0.396353	-0.0745086	-0.0668152	-0.557636	5.2056e-18	0.176899	0.312187	1.96218e-143	0.0327107	0.044929	2.15516e-90
LAYN	-0.248555	-0.235271	-0.322486	0.0364447	0.260224	0.492834	-0.160957	0.000489781	7.27468e-06	2.2569e-07	0.34836	0.030543	8.24608e-05	0.109133
REL	-0.306164	-0.00406112	0.0952755	0.276478	-0.0271271	-0.175989	-0.317178	2.27472e-37	0.877458	2.24799e-07	1.93739e-60	0.51478	7.16382e-08	1.33462e-26
DNAJB1	-0.36282	0.0265312	-0.14219	0.362735	-0.129787	0.0705805	-0.604017	1.9355e-22	0.51	3.35392e-06	4.17876e-39	0.0305644	0.193841	1.33579e-38
RP11-1399P15.1	-0.369221	0.0117322	-0.344821	-0.152273	0.0735459	0.652331	0.26053	6.23206e-27	0.677971	1.79069e-31	2.41192e-12	0.19717	7.60845e-30	1.51027e-08
NRN1	-0.372102	-0.178886	-0.0960864	0.0589773	0.123631	-0.0290614	-0.29737	6.04243e-27	1.41169e-10	9.03038e-05	0.00707799	0.0646856	0.657042	2.67139e-09
PLIN2	-0.635603	0.0979856	0.27522	0.331509	-0.24567	-0.0132759	-0.0300018	5.70289e-120	6.11883e-05	6.14674e-38	8.65916e-62	4.0252e-09	0.762965	0.404928
TNFRSF4	1.24918	0.0651575	0.276549	0.439775	-0.262927	-0.509786	-0.643301	9.61789e-197	0.13636	3.67323e-15	4.45271e-41	2.04356e-05	3.23462e-21	1.95823e-37
GZMA	0.724812	-0.627939	-0.992972	-0.672452	0.956011	0.885861	0.52598	4.67208e-11	3.52194e-08	2.51526e-07	0.00410855	3.42791e-09	0.000456151	0.0925238
NKG7	0.702075	0.226699	-0.149621	0.043873	-0.309748	0.187438	-0.147403	1.19404e-69	2.08764e-11	2.70068e-05	0.225587	1.44733e-08	0.000668163	0.00584465
LMNA	0.622039	0.193784	0.429454	0.382473	-0.427928	-0.26881	-0.0336925	7.58194e-51	1.71369e-07	1.74556e-38	3.89492e-32	1.26977e-14	4.98567e-08	0.503846
TMEM173	0.513678	-0.0146002	0.114589	0.108003	-0.199236	0.245715	0.27742	1.34858e-86	0.619715	6.74927e-08	1.64586e-07	4.07776e-07	2.81904e-13	5.83806e-18
RGS1	0.444284	-0.168486	-0.251377	0.280594	0.0600833	0.48219	-0.25795	1.40737e-28	4.83697e-05	6.24772e-12	1.84966e-20	0.425643	1.93916e-17	1.88754e-07
BATF3	0.411269	0.31764	0.0653869	-0.224996	-0.154337	0.461172	0.570697	4.26766e-17	5.88937e-16	0.11329	1.89073e-06	0.0166441	2.72188e-15	6.15136e-18
TNFRSF1B	0.374095	-0.190611	-0.156379	0.10616	0.159785	0.0459002	-0.329818	2.7736e-63	3.78477e-17	5.91145e-13	1.98094e-08	6.474e-06	0.19968	2.01883e-29
HIST1H1B	0.242981	-0.172293	-0.292881	-0.134583	0.353402	0.0601642	-0.199815	6.81856e-08	1.58023e-05	4.66942e-12	0.000504084	6.79689e-08	0.442839	0.00194702
HIST1H1E	0.225884	-0.129651	-0.261364	-0.0998936	0.253113	0.156225	-0.0352169	1.19355e-11	4.93613e-06	6.30059e-21	0.000141665	1.38121e-07	0.00110862	0.44283
PRKCDBP	0.225681	0.226192	0.247574	0.231538	-0.389355	-0.250975	0.0319151	3.35215e-06	7.25332e-08	4.00369e-11	1.75043e-10	1.9164e-08	1.98713e-05	0.577364
RTKN2	0.224656	-0.126497	-0.11648	0.0657073	0.201222	0.198051	-0.0952955	2.91838e-08	0.00141189	0.000376624	0.0428201	0.00136802	0.00016725	0.06719
FBXO32	0.221946	0.0793218	0.0545321	0.0968344	-0.188106	0.000323501	-0.0920154	2.87466e-16	0.00118893	0.0150907	4.50792e-06	6.93398e-06	0.992701	0.0103513
FTH1	0.213114	-0.213015	0.364867	-0.107028	-0.0683268	-0.851763	-0.0935497	9.02363e-17	9.91368e-22	4.42497e-73	2.73668e-08	0.102321	8.36589e-143	0.0042529
CALD1	0.189167	0.235364	0.0619524	0.128879	-0.336164	-0.141632	-0.278375	1.42014e-05	1.8522e-12	0.0909536	0.000303736	6.05538e-10	0.0124257	2.16983e-07
HSPA5	0.181968	0.479882	0.252127	0.00890656	-0.901338	-0.57751	-0.183342	1.10938e-07	7.693e-62	3.66937e-20	0.760425	7.05159e-77	5.37943e-38	2.53756e-05
CXCR4	0.166248	0.0204822	0.151593	0.22259	-0.216494	0.366836	0.167757	1.98109e-08	0.514626	1.09923e-10	3.4489e-24	1.33635e-06	1.3207e-21	5.07364e-06
PMAIP1	0.149018	0.144632	0.0964166	-0.145566	-0.387748	-0.0212953	0.361369	2.11779e-05	2.49676e-06	0.000638862	9.34871e-08	1.47716e-14	0.686885	6.53282e-17
IL23A	0.140303	0.0472866	0.116265	0.219814	-0.164136	-0.241484	-0.337141	4.96082e-07	0.0755498	5.58188e-07	3.86031e-26	9.84304e-05	1.11315e-09	1.71212e-22
CDKN1A	0.103652	0.0615947	0.126503	0.134859	-0.132182	-0.156188	-0.165273	0.000917806	0.0592329	1.28861e-07	3.0149e-08	0.00502851	1.78641e-05	4.71793e-06
BTG2	0.0937271	0.0532081	0.0350051	0.15237	-0.149229	-0.0853229	-0.227321	2.65569e-05	0.00890848	0.0610982	3.80017e-19	7.84709e-06	0.00500776	4.64927e-16
TNFSF14	0.0788632	0.129239	0.124393	0.13693	-0.267413	-0.111826	-0.0670635	0.0314159	1.8123e-05	3.91187e-06	7.05043e-07	3.37299e-08	0.00899235	0.123629
MAGEH1	-0.05677	-0.0942216	0.0395562	0.135848	0.141837	0.00159544	-0.106039	0.0273321	4.69569e-05	0.0482614	1.38787e-13	0.000213268	0.97189	0.000529899
ID2	-0.104217	0.511773	0.0123313	0.170665	-0.618426	-0.164612	-0.311349	0.00879708	4.79785e-61	0.725491	1.41167e-09	5.31071e-29	0.00178658	4.84574e-11
RSAD2	-0.111212	-0.274998	-0.0604295	-0.178991	0.340387	0.330733	0.440887	0.0120848	5.40771e-11	0.0788729	9.34871e-08	2.33439e-06	1.82456e-09	4.02945e-16
BCL2L11	-0.144423	0.0601743	-0.186487	0.133182	-0.0410029	0.352348	-0.187985	9.02368e-06	0.0177295	1.06496e-09	1.58985e-10	0.451618	3.30761e-11	7.27161e-06
INPP5F	-0.212659	-0.0600257	0.116202	0.310668	0.0497216	-0.135543	-0.366574	3.15627e-14	0.0208469	3.27628e-09	7.50247e-67	0.340876	0.000186316	4.81701e-29
RAB13	-0.222205	0.0663318	0.317809	0.233293	-0.264044	-0.399213	-0.243605	1.26386e-05	0.0546504	1.56443e-34	5.14094e-21	0.00153141	5.53633e-11	2.8953e-05
DNAJC12	-0.264798	-0.155331	0.304381	0.474544	0.0397825	-0.179163	-0.183992	1.01531e-10	4.78823e-05	8.85607e-26	2.28429e-69	0.641626	0.000699878	0.000122144
HSPA1A	-0.29233	0.0629368	-0.189979	0.314679	-0.168043	0.344279	-0.269421	2.74185e-12	0.162828	4.88863e-08	1.89887e-21	0.0108321	1.45058e-10	1.69145e-07
FAM26F	-0.366554	-0.131168	-0.111939	0.0366482	0.1157	0.134699	-0.132891	1.76218e-37	6.56298e-08	3.75182e-07	0.068916	0.0226882	0.00423214	0.00167993
MT3	-0.413722	-0.113013	0.173018	0.252859	0.168703	-0.214834	-0.417559	5.30915e-16	0.00235686	4.49777e-09	1.55705e-22	0.0930057	0.00374862	2.22396e-10
ANKRD37	-0.430058	-0.092692	0.17324	0.563636	-0.0174127	-0.382469	-0.792766	5.24162e-62	4.77802e-05	4.46625e-19	7.21788e-226	0.747432	5.10365e-26	5.36743e-132
IL7R	-0.585529	-0.371585	-0.184013	-0.038206	0.465723	0.489052	0.274244	6.60404e-60	2.80077e-39	3.10695e-13	0.103289	7.74717e-16	2.22833e-24	3.70215e-10
CLEC2B	-0.813746	-0.489769	-0.261966	0.0355542	0.579988	0.279584	-0.13834	1.04246e-170	1.50785e-83	6.43283e-30	0.0915256	2.11147e-34	2.27411e-10	0.000743496
CCL3	1.99309	0.349453	0.222611	0.320858	-0.618369	-0.296419	-0.493957	4.43661e-91	0.00157705	0.0189622	0.00116183	4.44682e-05	0.0269044	0.000279523
IFNG	1.74313	0.778918	1.33419	1.01448	-1.19514	-1.55198	-1.26823	1.85097e-18	0.000645336	5.81696e-14	1.14628e-07	2.9292e-05	2.90156e-11	3.02425e-07
ACTB	0.863139	-0.481588	-0.539883	-0.579802	0.70896	1.05353	1.14454	5.78933e-180	7.75035e-77	1.9355e-112	2.27596e-147	2.9472e-58	1.04197e-154	5.42993e-207
HOPX	0.794398	0.293201	0.374989	0.0932525	-0.278855	-0.364721	-0.175971	1.19893e-74	1.73149e-14	6.49611e-27	0.0243243	1.62517e-06	3.5334e-12	0.00271671
TNFRSF18	0.686859	0.0777554	0.0963974	0.388291	-0.21052	-0.258279	-0.633674	1.34858e-86	0.0262823	0.00154106	2.82198e-46	4.59184e-05	1.71435e-08	1.67508e-52
IQCG	0.578917	0.114191	0.0785131	0.189599	-0.281865	-0.142008	-0.332661	3.2849e-46	0.00438229	0.025677	1.36563e-08	3.1735e-06	0.00749468	3.54415e-11
EPAS1	0.539222	0.197354	0.234111	0.249901	-0.306526	-0.317204	-0.369361	3.7783e-23	0.00046788	2.97525e-07	2.64165e-06	4.0375e-05	3.52211e-07	1.72806e-07
NFKBIA	0.529887	0.0701852	0.555803	0.6398	-0.366676	-0.602527	-0.620264	1.61952e-62	0.0208469	4.505e-108	5.33794e-159	8.36005e-15	5.38665e-49	2.64248e-58
C10orf128	0.522586	0.271697	0.19368	0.347236	-0.353514	-0.162354	-0.334226	2.00067e-21	9.39626e-08	0.000942304	7.05975e-10	1.71827e-07	0.0349132	5.07364e-06
GLUL	0.490257	0.0905877	0.381086	0.197721	-0.301413	-0.643156	-0.52433	5.028e-51	0.00354345	6.54099e-49	4.95097e-14	1.85245e-09	1.49232e-50	1.59198e-35
ARG2	0.4497	0.251548	0.279957	0.277478	-0.491079	-0.579832	-0.475218	4.90277e-33	2.65229e-14	1.79641e-19	1.45552e-18	2.18341e-19	2.99835e-30	6.05388e-22
LGALS1	0.439341	0.138524	0.351937	0.69056	-0.326982	0.204522	-0.207501	1.54172e-29	8.03957e-05	4.58147e-30	3.57489e-127	2.34958e-08	0.000109259	2.53756e-05
MIR155HG	0.426907	0.369155	0.19132	0.121091	-0.649332	-0.288471	-0.0932956	2.04792e-33	8.72354e-35	6.61038e-11	1.51983e-05	4.98045e-38	6.3866e-10	0.0385643
LTA	0.418144	0.0908396	0.553484	0.328704	-0.183935	-0.429228	-0.159341	1.86503e-27	0.0126654	2.15213e-77	1.56656e-29	0.00153677	1.75453e-19	0.000703617
LMCD1	0.390702	0.202891	0.239212	0.439595	-0.359798	-0.240651	-0.475634	1.61301e-08	0.00350162	2.13432e-05	2.48313e-16	0.000108615	0.00184445	4.74092e-11
LINC01588	0.36996	0.163203	0.408561	0.318991	-0.370287	-0.617749	-0.441806	3.26126e-36	1.45937e-09	2.43061e-69	1.33775e-42	2.92409e-18	1.08608e-66	2.94902e-36
TIMP1	0.362073	0.148886	0.838584	0.257383	-0.243282	-0.549539	0.15958	3.27708e-11	0.00163128	1.95361e-98	1.23034e-09	0.0024832	1.73987e-17	0.0191851
DUSP6	0.339084	0.17966	0.14345	0.184178	-0.203989	-0.158023	-0.304876	2.56969e-27	6.32854e-11	2.56714e-08	1.31638e-12	3.39176e-06	0.000109259	1.83128e-14
ZFP36	0.246653	0.0645166	0.131969	0.193998	-0.201468	-0.125442	-0.242565	4.2846e-21	0.0102198	3.11816e-10	2.46641e-21	3.0533e-07	0.000219779	6.13242e-14
DUSP2	0.225888	0.12585	0.350143	0.278345	-0.330361	-0.551336	-0.432529	6.96598e-08	0.00124623	4.75022e-27	1.88051e-17	1.17809e-07	3.1559e-26	2.11852e-17
CST7	0.21791	0.111238	-0.350006	-0.0450651	-0.165406	0.278356	-0.200469	1.16279e-18	2.42914e-07	3.20553e-52	0.0314166	6.47446e-06	4.69131e-13	8.32616e-09
ZBTB32	0.206287	0.101593	0.291333	0.170833	-0.266602	-0.366601	-0.202229	3.51206e-12	0.000249415	3.27881e-35	1.33968e-12	1.85245e-09	2.25378e-22	7.11322e-08
RGS16	0.153366	0.0899152	0.350818	0.469002	-0.201329	-0.204533	-0.312998	0.00153524	0.0472491	4.55369e-21	1.80164e-40	0.00503858	0.000518872	9.54655e-09
TPRG1	0.112248	0.251252	0.140009	0.201616	-0.379851	-0.22595	-0.282887	0.0183749	8.41939e-12	0.000516825	2.4642e-07	1.61737e-10	0.000261334	1.50837e-06
IER3	0.0934243	0.127795	0.240957	0.263132	-0.262372	-0.149305	-0.117985	0.00819426	3.71579e-05	1.27464e-19	5.41631e-25	3.06929e-07	0.000436383	0.00388544
RPLP0	-0.0410399	0.381274	0.214347	0.194184	-0.480457	-0.773338	-0.876825	0.021964	1.42719e-148	4.27483e-56	1.88977e-52	6.43531e-83	7.88363e-258	0
BCL2A1	-0.0533323	0.105433	0.138473	0.125414	-0.197702	-0.212724	-0.233493	0.0255475	3.35509e-08	2.4085e-14	1.31638e-12	1.44733e-08	2.34789e-11	3.41359e-14
ZC3HAV1	-0.0713838	-0.0834935	-0.0878371	-0.141947	0.122999	0.184837	0.248009	0.00306527	6.4921e-05	3.35392e-06	1.3028e-14	0.00056043	4.06043e-09	1.4192e-16
CENPE	-0.0736055	-0.142791	-0.143595	-0.106939	0.277165	0.177981	0.118157	0.029584	1.07041e-06	1.6291e-07	6.86609e-05	5.66417e-09	0.000102359	0.00716903
DLGAP5	-0.0997688	-0.18097	-0.202512	-0.116137	0.364988	0.242466	0.155656	0.00830135	3.30976e-08	1.6424e-10	0.00010316	5.45386e-12	3.33969e-06	0.00133739
IFIT1	-0.103792	-0.293455	-0.230359	-0.260928	0.362181	0.709832	0.700097	0.0171229	9.07329e-10	1.01556e-13	2.47256e-15	2.18147e-06	1.26554e-43	5.5549e-41
CYSLTR1	-0.113321	-0.147899	-0.334245	-0.0506582	0.250436	0.540367	0.0910746	9.83119e-05	1.07296e-09	2.14643e-30	0.0128867	4.721e-08	5.9149e-26	0.0206565
TOP2A	-0.118445	-0.240541	-0.29848	-0.159231	0.39399	0.384338	0.158418	0.00411298	9.4107e-12	5.29966e-19	3.62419e-07	1.89168e-11	7.04667e-12	0.00259475
IFIT3	-0.180029	-0.218474	-0.271532	-0.478754	0.198906	0.84912	1.27842	0.000698489	4.69569e-05	5.01766e-12	1.24834e-33	0.0305644	1.86727e-39	2.95925e-90
STAG3	-0.282026	-0.162843	-0.0574528	-0.088862	0.181767	0.376835	0.20709	6.25175e-25	1.14787e-12	0.00491259	4.4193e-06	4.44682e-05	4.99546e-24	4.65426e-09
IFI27	-0.287397	-0.470646	-0.600062	-0.198444	0.48303	1.47453	1.17579	0.0167222	0.000193319	7.68872e-11	0.0181871	0.0224481	3.18634e-23	8.42464e-19
PTGER2	-0.35441	-0.254076	-0.370187	-0.359799	0.427663	0.904948	0.509521	9.28048e-26	1.71706e-21	0.00194731	2.43099e-25	2.45012e-17	1.7419e-07	2.79109e-11
ISG15	-0.384444	-0.947218	-0.312609	-0.810262	0.655743	1.81599	2.51147	3.69322e-24	3.751e-182	1.88198e-25	5.18108e-183	1.67335e-31	1.51791e-293	0
IFITM3	-0.391545	-0.228431	-0.226868	-0.123228	0.224521	0.320983	0.330128	6.43239e-22	3.7989e-12	5.54703e-17	7.18257e-07	0.00202459	8.13101e-09	2.75472e-11
SESN3	-0.52788	-0.153117	-0.412214	-0.058284	0.202441	0.678508	0.124266	1.06032e-43	3.47598e-09	4.71267e-34	0.00687359	0.00105086	1.68097e-22	0.0203697
HILPDA	-0.623784	0.555687	0.390408	0.869618	-1.10836	-1.15285	-1.48738	7.85734e-65	2.23141e-72	2.06687e-41	3.78903e-237	1.22218e-86	5.82745e-108	1.70917e-224
BHLHE40	-0.782317	-0.407919	-0.236849	0.59766	0.322185	0.113165	-0.850796	2.33593e-186	2.07049e-68	1.48482e-28	2.79916e-209	2.09438e-14	0.003415	3.5542e-143
PLAC8	-1.15148	-0.635117	-0.882504	-0.625209	1.0559	1.23414	0.869922	1.16579e-259	3.90076e-143	7.89749e-278	2.33238e-200	2.77024e-84	2.31886e-112	2.57589e-79
DHRS2	0.174063	-0.030623	0.175876	0.0316076	-0.0197004	-0.041342	0.0285159	0.241858	0.857187	0.141059	0.784722	0.919029	0.817012	0.86015
CENPA	-0.0221745	-0.0534169	0.00223464	0.0609314	0.109304	0.00724366	-0.070798	0.609058	0.204821	0.953972	0.0784549	0.0815132	0.916723	0.192368
IL9	1.03715	0.132103	-0.128114	-0.356273	-0.151529	1.58272	1.36454	0.150916	0.872698	0.840715	0.535255	0.883538	0.0282525	0.0625999
HES4	0.0676012	-0.032347	0.110897	-0.00233577	-0.0358034	-0.111207	0.110535	0.26091	0.606353	0.00690583	0.958668	0.764353	0.119045	0.114178
NSG1	0.0356385	-0.110856	0.00103185	0.134315	0.136196	0.498889	0.330313	0.874351	0.676703	0.993757	0.346311	0.708974	0.00836785	0.0863237
MXD1	0.0006709	-0.0215822	0.0196343	0.0687197	0.0113642	-0.0113304	-0.0609137	0.988713	0.438396	0.380116	0.000875586	0.84466	0.794293	0.0891548
APOD	-0.00558389	-0.257512	0.131624	0.36698	0.0259225	0.212929	0.0298923	0.988713	0.248316	0.319237	0.00108884	0.949185	0.412545	0.892511
OTUD1	-0.054332	-0.0307534	0.0493503	0.103613	0.0422322	-0.00579607	-0.0392524	0.184825	0.459573	0.0778198	6.14185e-05	0.556875	0.923136	0.40796
SPINK2	-0.150543	-0.0623089	0.0681448	0.130356	0.061887	0.40442	0.229574	0.392691	0.711311	0.572759	0.261437	0.846987	0.0259269	0.205589
CTSL	0.247329	-0.00669369	0.214199	0.409448	-0.037622	0.441728	0.0264252	0.23702	0.979116	0.18208	0.00767981	0.903671	0.0387545	0.898123
MDK	0.093983	0.0108117	-0.000816972	0.0107644	-0.0615529	0.215914	0.19684	0.0648729	0.854791	0.986172	0.784722	0.471114	0.00016725	0.000890961
CD9	0.0738701	0.0071502	0.104727	0.0755022	-0.0327437	-0.0974189	-0.0666457	0.176275	0.89545	0.00244659	0.029111	0.760102	0.142983	0.287366
AURKA	0.0293037	-0.084426	-0.0321936	7.48501e-05	0.142667	0.0212627	-0.00968108	0.404639	0.00720064	0.291098	0.997753	0.0045528	0.691782	0.840959
ANXA1	0.0124198	-0.0188407	-0.210429	0.019169	-0.0451694	0.315423	0.0641	0.725626	0.562122	3.14323e-13	0.427034	0.425643	4.02612e-11	0.123785
PLAUR	0.000374082	-0.0121556	0.126589	0.119677	-0.012048	-0.0626471	0.0224872	0.994469	0.719297	1.14717e-08	1.61816e-08	0.860108	0.119973	0.552489
ID3	-0.00748233	-0.00553791	0.0364431	0.207859	-0.0507794	-0.0698716	-0.35125	0.874351	0.89545	0.247786	1.2539e-14	0.453023	0.193841	3.75251e-14
ERN1	-0.0153783	-0.00693487	-0.0349219	0.0912889	-0.0396718	0.00256276	-0.167013	0.563096	0.795841	0.115326	1.08135e-05	0.342888	0.957768	8.59737e-07
PTGIR	-0.0427878	-0.0298766	-0.102746	-0.0187945	0.0657586	0.177299	0.0529362	0.206063	0.320726	5.76021e-05	0.414512	0.237137	0.000159236	0.204336
SERPINH1	-0.049929	0.0207142	-0.0321543	0.125147	-0.0655711	0.0491006	-0.165797	0.0648729	0.431604	0.122553	2.25647e-11	0.148183	0.174446	2.00368e-07
IGFBP2	-0.0634546	-0.0341478	-0.0381821	0.171318	0.15093	0.128351	-0.255641	0.26794	0.424941	0.316203	7.10915e-10	0.108296	0.161925	0.000459901
NMB	0.0711749	0.0436066	0.0831529	0.251031	-0.0975498	0.0131449	-0.189194	0.119898	0.343238	0.0202882	9.59316e-13	0.141405	0.834785	0.000326957
HARS	0.0249735	-0.0282305	-0.0531446	0.0108431	0.0270638	0.13447	0.0992012	0.154137	0.0768863	7.28288e-05	0.423225	0.34236	6.09222e-10	1.79062e-06
PRG4	0.0172716	-0.0934103	0.368022	0.263472	0.0395201	-0.321001	-0.147321	0.902366	0.431604	3.41866e-09	9.00073e-05	0.874626	0.0203292	0.309163
LRRC28	0.0169263	0.0131731	-0.104984	0.0537175	-0.0279648	0.32938	0.0537001	0.571659	0.656081	5.49013e-07	0.0109084	0.549894	7.63845e-22	0.125958
AKAP12	0.0167899	0.2293	-0.00337411	-0.0767359	-0.221988	0.0740607	0.176576	0.809784	9.64142e-09	0.947965	0.087164	0.00295518	0.314956	0.0132673
G0S2	0.00472634	-0.0313291	0.281542	0.152399	-0.0938443	-0.460388	-0.109851	0.955949	0.676703	2.9074e-09	0.00151456	0.471114	1.50283e-07	0.242891
CDC20	-0.0506404	-0.10322	-0.0751415	-0.044688	0.151745	0.116149	0.0917594	0.252576	0.00968645	0.0447359	0.223312	0.019466	0.0543874	0.110737
CYP1B1	-0.0792467	0.0512234	0.049067	0.105322	-0.098851	0.287716	0.226132	0.138934	0.278214	0.23778	0.00743339	0.245517	2.98904e-05	0.00064138
C15orf48	0.148421	-0.0785683	0.639287	0.560037	-0.116082	-1.14345	-0.785571	0.147193	0.529543	1.02232e-23	2.96718e-19	0.619831	1.22739e-22	4.97434e-13
TNF	0.0576112	-0.0390233	0.155096	0.141075	0.0124808	-0.176737	-0.139738	0.168732	0.397005	1.02977e-06	2.73401e-05	0.863334	0.000238748	0.00472333
LIF	0.0408811	-0.158013	0.0601775	-0.0733393	0.10671	-0.0607984	0.163395	0.270201	6.7296e-06	0.031972	0.010808	0.081595	0.213539	0.000297221
CXCL10	0.038814	-0.424934	-0.58623	-0.718957	0.398306	1.19771	1.45401	0.891869	0.207904	0.0108554	0.00253722	0.414032	0.000191661	6.48858e-06
SOD2	-0.0272886	-0.0702045	0.0961425	0.0478454	0.0465955	0.0376958	0.111611	0.223477	0.000315834	3.17078e-09	0.0029518	0.197028	0.197339	2.49168e-05
GADD45B	-0.0337551	-0.0366119	0.0591951	0.196178	-0.0418539	-0.0948972	-0.305658	0.248951	0.220797	0.00717139	4.5322e-23	0.428659	0.0134892	7.74846e-19
HMMR	-0.0340336	-0.0414701	-0.0984895	-0.0349673	0.147017	0.180891	0.111222	0.404639	0.296059	0.00307262	0.283895	0.0115042	0.000801664	0.0295197
PLK1	-0.0797481	-0.133423	-0.0800755	-0.0246263	0.195367	0.135622	0.105446	0.0733865	0.000767961	0.0317952	0.516514	0.00202379	0.0251367	0.0732755
RP11-338I21.1	-0.124778	0.0504679	0.269284	0.276643	-0.173405	-0.512065	-0.444748	0.26091	0.665881	0.00226427	0.0011661	0.365174	0.000543516	0.00138979
IL2	-0.268743	0.0386288	0.615653	0.422346	-0.602033	-1.412	-0.698796	0.128224	0.807492	1.007e-13	2.26556e-07	0.19717	4.69131e-13	0.000252631
MKI67	0.0617776	-0.255412	-0.331756	-0.149623	0.485643	0.271568	0.0389627	0.118202	1.54835e-14	2.38205e-25	5.60435e-07	4.24041e-19	3.01109e-07	0.44283
DUSP4	0.0602523	-0.0290844	0.432492	0.995633	-0.217994	-0.440111	-0.981907	0.0698429	0.397005	1.4631e-68	0	8.02017e-06	1.74758e-27	3.07438e-151
ADM	0.0579681	-0.00222569	0.236405	0.277003	-0.228255	-0.744154	-0.807879	0.166199	0.970669	2.39245e-13	9.91587e-23	0.00397343	5.90923e-24	8.94152e-36
CCNB1	0.054999	-0.0960751	-0.06472	-0.0808086	0.178933	0.157663	0.221215	0.229637	0.0217694	0.0859759	0.0253364	0.00740551	0.00836785	8.73214e-05
MYC	0.0307138	0.0928456	0.166677	0.155016	-0.235435	-0.0800791	-0.046781	0.314826	0.000320746	2.6305e-13	7.66247e-13	8.88872e-08	0.0449468	0.213491
LINC01281	0.0136509	0.0842616	0.0779899	0.246165	-0.210788	-0.0310413	-0.232251	0.787591	0.0177295	0.0216365	4.79368e-17	0.000598401	0.622199	1.02704e-06
OASL	0.00605451	-0.127016	-0.162063	-0.193751	0.083585	0.433459	0.44947	0.885603	0.00025075	2.9074e-09	2.3267e-11	0.152518	1.59285e-24	4.37787e-25
HIST2H2AC	-0.00520635	-0.166685	-0.194642	-0.0585329	0.313514	0.200431	0.0420218	0.891869	6.10191e-10	4.25733e-13	0.0243557	4.85505e-12	1.25849e-05	0.342006
ASPM	-0.0207223	-0.16997	-0.174868	-0.117338	0.345553	0.182749	0.0979752	0.64796	7.01062e-06	5.57981e-07	0.000657536	6.93902e-09	0.00138027	0.0807559
ETS2	-0.0253073	0.185782	0.185856	-0.0114256	-0.316001	0.461056	0.536611	0.511624	1.55185e-11	4.56251e-14	0.675865	2.98517e-09	6.10698e-27	6.8353e-37
CCNB2	-0.0430336	-0.104343	-0.0846248	-0.0515945	0.175257	0.183583	0.179302	0.241346	0.00126742	0.00489412	0.068916	0.000843907	0.000138627	5.19791e-05
CA2	0.0795064	0.116262	0.161834	0.160561	-0.354748	-0.187848	-0.246385	0.142445	0.00652006	1.97693e-05	2.51588e-05	4.39636e-06	0.00342034	6.41967e-05
GADD45A	0.0441342	0.0746664	0.148735	0.163424	-0.208362	-0.22853	-0.287807	0.0963408	0.00141189	2.32475e-13	5.0907e-17	4.1563e-08	8.82811e-12	1.18869e-19
RRS1	0.0115009	0.133031	-0.328434	-0.171192	0.354555	0.551729	0.220314	0.83203	0.000249415	2.42772e-18	1.56741e-05	9.01716e-10	2.24184e-21	0.000252769
HERC5	6.77451e-06	-0.190803	-0.201184	-0.375214	0.152298	0.333469	0.546068	0.999819	5.94586e-11	6.03851e-16	4.12769e-41	0.00162254	7.43798e-17	5.79995e-38
HIST1H1D	-0.0118651	-0.276954	-0.381391	-0.23692	0.592425	0.345103	0.216783	0.768336	4.88573e-23	4.64072e-42	4.63772e-20	2.75212e-35	7.12136e-13	1.10259e-06
TNFSF10	-0.0532625	-0.466024	-0.421814	-0.43165	0.359747	0.812483	0.81493	0.0647128	4.56538e-77	1.51156e-79	7.59296e-95	5.44225e-17	2.55493e-108	1.5526e-124
RARRES3	-0.0552248	-0.219706	-0.498717	-0.39332	0.355479	0.828876	0.694126	0.119898	2.01485e-12	1.59468e-59	1.64999e-48	2.07997e-11	8.0823e-63	2.06562e-55
CENPF	-0.0750347	-0.212128	-0.2521	-0.19264	0.484592	0.327405	0.244166	0.080334	3.49725e-09	5.77998e-13	2.44999e-09	1.62671e-16	1.31494e-08	4.01289e-06

## Sheet: Data S8, large effects
Supplementary Data 8. Effectorness dependent genes
We modeled gene expression as a function of effectorness, cytokines, and their interaction, using a linear regression with interaction terms. Next, we identified genes significantly associated with each of these two factors. We used ANOVA (two-sided) to test which terms significantly improve model performance. P values were corrected for multiple testing using FDR.
We identified genes with large effects (absolute linear regression coefficient > 0.5 at FDR 0.05) of effectorness in all conditions (ubiquitous) or only upon Th17 or iTreg stimulation. Columns corresond to class and gene name
class	gene_name
Ubiquitous	TNFRSF18
Ubiquitous	LMNA
Ubiquitous	GNLY
Ubiquitous	IQCG
Ubiquitous	HOPX
Ubiquitous	GZMA
Ubiquitous	TMEM173
Ubiquitous	HLA-DRA
Ubiquitous	HLA-DRB1
Ubiquitous	HLA-DQA1
Ubiquitous	HLA-DPB1
Ubiquitous	ACTB
Ubiquitous	CTSW
Ubiquitous	C10orf128
Ubiquitous	IFNG
Ubiquitous	GZMB
Ubiquitous	NFKBIA
Ubiquitous	LGMN
Ubiquitous	CCL5
Ubiquitous	CCL4
Ubiquitous	NKG7
Ubiquitous	EPAS1
Ubiquitous	CSF2
Ubiquitous	CCL3
Th17	ISG15
Th17	TNFRSF4
Th17	GLUL
Th17	RP11-11399P15.1
Th17	DUSP2
Th17	CCL20
Th17	CXCR6
Th17	TNFSF10
Th17	PLAC8
Th17	GZMA
Th17	ACTB
Th17	HILPDA
Th17	TIMP1
Th17	CYSLTR1
Th17	RRS1
Th17	HSPA5
Th17	FTH1
Th17	RARRES3
Th17	SESN3
Th17	RP11-338I21.1
Th17	IFIT3
Th17	IFIT1
Th17	IFNG
Th17	RPLP0
Th17	GZMH
Th17	NFKBIA
Th17	LINC01588
Th17	PTGER2
Th17	ARG2
Th17	IFI27
Th17	C15orf48
Th17	CCR7
Th17	CXCL10
Th17	IL2
Th17	CSF2
Th17	ADM
Th17	IL9
iTreg	ISG15
iTreg	TNFSF10
iTreg	PLAC8
iTreg	HERC5
iTreg	RARRES3
iTreg	IFIT2
iTreg	IFIT3
iTreg	IFIT1
iTreg	PTGER2
iTreg	IFIT27
iTreg	CCR7
iTreg	IFNL1
iTreg	ETS2
iTreg	BATF3
iTreg	CXCL10
