# Supplementary material for: Single-cell transcriptomics identifies an effectorness gradient shaping the response of CD4+ T cells to cytokines
Source: Nat Commun. 2020 Apr 14;11:1801. doi: 10.1038/s41467-020-15543-y (PMC7156481; doi:10.1038/s41467-020-15543-y)
Supplement: Supplementary file 13 — Source Data [file 41467_2020_15543_MOESM13_ESM.xlsx]

## Sheet: Figure 1
Figure 1C
These panels were generated by plotting the PCA coordiantes (principal components 1 and 2) of each sample in the RNA and protein dataset.
The code used for this analysis is publicly available in GitHub:
https://github.com/eddiecg/T-cell-effectorness/blob/master/bulk_RNAseq/RNAseq_exploratory_data_analysis.Rmd
https://github.com/eddiecg/T-cell-effectorness/blob/master/proteomics/proteomics_exploratory_data_analysis.Rmd
Figure 1D
Number of differentially expressed RNAs between Th0-stimulated and resting T cells
Cell type	Time point	FDR threshold	Log-fold Change Threshold	Direction of Effect	Number of differentially expressed genes	Proportion of differnetially expressed genes (total = 21,097 genes)
Naive	16 hours	0.05	LFC < -1	Downregulated	3143	14.9
Naive	16 hours	0.05	LFC > 1	Upregulated	5190	24.6
Naive	16 hours	0.05	LFC < -0.5 & LFC > -1	Downregulated	1472	6.98
Naive	16 hours	0.05	LFC > 0.5 & LFC < 1	Upregulated	1587	7.52
Naive	5 days	0.05	LFC < -1	Downregulated	3677	17.43
Naive	5 days	0.05	LFC > 1	Upregulated	4028	19.09
Naive	5 days	0.05	LFC < -0.5 & LFC > -1	Downregulated	1592	7.55
Naive	5 days	0.05	LFC > 0.5 & LFC < 1	Upregulated	1837	8.71
Memory	16 hours	0.05	LFC < -1	Downregulated	2753	13.05
Memory	16 hours	0.05	LFC > 1	Upregulated	4428	20.99
Memory	16 hours	0.05	LFC < -0.5 & LFC > -1	Downregulated	1672	7.93
Memory	16 hours	0.05	LFC > 0.5 & LFC < 1	Upregulated	1891	8.96
Memory	5 days	0.05	LFC < -1	Downregulated	3258	15.44
Memory	5 days	0.05	LFC > 1	Upregulated	4286	20.32
Memory	5 days	0.05	LFC < -0.5 & LFC > -1	Downregulated	1768	8.38
Memory	5 days	0.05	LFC > 0.5 & LFC < 1	Upregulated	1736	8.23
Number of differentially expressed proteins between Th0-stimulated and resting T cells
Cell type	Time point	FDR threshold	Log-fold Change Threshold	Direction of Effect	Number of differentially expressed proteins	Proportion of differnetially expressed proteins (total = 11,662 genes)
Naive	5 days	0.1	LFC > 1	Upregulated	1406	12.06
Naive	5 days	0.1	LFC < -1	Downregulated	787	6.75
Naive	5 days	0.1	LFC > 0.5 & LFC < 1	Upregulated	1061	9.1
Naive	5 days	0.1	LFC < -0.5 & LFC > -1	Downregulated	755	6.47
Memory	5 days	0.1	LFC > 1	Upregulated	1195	10.25
Memory	5 days	0.1	LFC < -1	Downregulated	544	4.66
Memory	5 days	0.1	LFC > 0.5 & LFC < 1	Upregulated	1089	9.34
Memory	5 days	0.1	LFC < -0.5 & LFC > -1	Downregulated	615	5.27
Figure 1E
This panel was generated by plotting the enrichment score values of a subset of biological terms reported in Supplementary Table 4 (first tab, TCR/CD28 pathways)

## Sheet: Figure 2
Figure 2A
These panels were generated by plotting the PCA coordiantes (principal components 1 and 2) of each sample in the RNA and protein dataset.
The code used for this analysis is publicly available in GitHub:
https://github.com/eddiecg/T-cell-effectorness/blob/master/bulk_RNAseq/RNAseq_exploratory_data_analysis.Rmd
https://github.com/eddiecg/T-cell-effectorness/blob/master/proteomics/proteomics_exploratory_data_analysis.Rmd
Figure 2B
Number of differentially expressed RNAs between cytokine-stimulated and Th0-stimulated cells
Cytokine Condition	Cell type	Time point	FDR threshold	Log-fold Change Threshold	Direction of Effect	Number of differentially expressed genes	Proportion of differnetially expressed genes (total = 21,097 genes)
Th1	Naive	16 hours	0.05	LFC > 1	Upregulated	17	0.08
Th1	Naive	16 hours	0.05	LFC < -1	Downregulated	1	0
Th1	Naive	16 hours	0.05	LFC > 0.5 & LFC < 1	Upregulated	65	0.31
Th1	Naive	16 hours	0.05	LFC < -0.5 & LFC > -1	Downregulated	30	0.14
Th2	Naive	16 hours	0.05	LFC > 1	Upregulated	39	0.18
Th2	Naive	16 hours	0.05	LFC < -1	Downregulated	11	0.05
Th2	Naive	16 hours	0.05	LFC > 0.5 & LFC < 1	Upregulated	129	0.61
Th2	Naive	16 hours	0.05	LFC < -0.5 & LFC > -1	Downregulated	120	0.57
Th17	Naive	16 hours	0.05	LFC > 1	Upregulated	32	0.15
Th17	Naive	16 hours	0.05	LFC < -1	Downregulated	10	0.05
Th17	Naive	16 hours	0.05	LFC > 0.5 & LFC < 1	Upregulated	56	0.27
Th17	Naive	16 hours	0.05	LFC < -0.5 & LFC > -1	Downregulated	118	0.56
iTreg	Naive	16 hours	0.05	LFC > 1	Upregulated	0	0
iTreg	Naive	16 hours	0.05	LFC < -1	Downregulated	0	0
iTreg	Naive	16 hours	0.05	LFC > 0.5 & LFC < 1	Upregulated	5	0.02
iTreg	Naive	16 hours	0.05	LFC < -0.5 & LFC > -1	Downregulated	4	0.02
IFNB	Naive	16 hours	0.05	LFC > 1	Upregulated	298	1.41
IFNB	Naive	16 hours	0.05	LFC < -1	Downregulated	59	0.28
IFNB	Naive	16 hours	0.05	LFC > 0.5 & LFC < 1	Upregulated	339	1.61
IFNB	Naive	16 hours	0.05	LFC < -0.5 & LFC > -1	Downregulated	440	2.09
Th1	Naive	5 days	0.05	LFC > 1	Upregulated	101	0.48
Th1	Naive	5 days	0.05	LFC < -1	Downregulated	40	0.19
Th1	Naive	5 days	0.05	LFC > 0.5 & LFC < 1	Upregulated	208	0.99
Th1	Naive	5 days	0.05	LFC < -0.5 & LFC > -1	Downregulated	173	0.82
Th2	Naive	5 days	0.05	LFC > 1	Upregulated	423	2.01
Th2	Naive	5 days	0.05	LFC < -1	Downregulated	521	2.47
Th2	Naive	5 days	0.05	LFC > 0.5 & LFC < 1	Upregulated	480	2.28
Th2	Naive	5 days	0.05	LFC < -0.5 & LFC > -1	Downregulated	692	3.28
Th17	Naive	5 days	0.05	LFC > 1	Upregulated	1247	5.91
Th17	Naive	5 days	0.05	LFC < -1	Downregulated	571	2.71
Th17	Naive	5 days	0.05	LFC > 0.5 & LFC < 1	Upregulated	1153	5.47
Th17	Naive	5 days	0.05	LFC < -0.5 & LFC > -1	Downregulated	999	4.74
iTreg	Naive	5 days	0.05	LFC > 1	Upregulated	559	2.65
iTreg	Naive	5 days	0.05	LFC < -1	Downregulated	444	2.1
iTreg	Naive	5 days	0.05	LFC > 0.5 & LFC < 1	Upregulated	923	4.38
iTreg	Naive	5 days	0.05	LFC < -0.5 & LFC > -1	Downregulated	886	4.2
IFNB	Naive	5 days	0.05	LFC > 1	Upregulated	158	0.75
IFNB	Naive	5 days	0.05	LFC < -1	Downregulated	171	0.81
IFNB	Naive	5 days	0.05	LFC > 0.5 & LFC < 1	Upregulated	447	2.12
IFNB	Naive	5 days	0.05	LFC < -0.5 & LFC > -1	Downregulated	456	2.16
Th1	Memory	16 hours	0.05	LFC > 1	Upregulated	3	0.01
Th1	Memory	16 hours	0.05	LFC < -1	Downregulated	0	0
Th1	Memory	16 hours	0.05	LFC > 0.5 & LFC < 1	Upregulated	10	0.05
Th1	Memory	16 hours	0.05	LFC < -0.5 & LFC > -1	Downregulated	0	0
Th2	Memory	16 hours	0.05	LFC > 1	Upregulated	1	0
Th2	Memory	16 hours	0.05	LFC < -1	Downregulated	0	0
Th2	Memory	16 hours	0.05	LFC > 0.5 & LFC < 1	Upregulated	0	0
Th2	Memory	16 hours	0.05	LFC < -0.5 & LFC > -1	Downregulated	1	0
Th17	Memory	16 hours	0.05	LFC > 1	Upregulated	26	0.12
Th17	Memory	16 hours	0.05	LFC < -1	Downregulated	7	0.03
Th17	Memory	16 hours	0.05	LFC > 0.5 & LFC < 1	Upregulated	18	0.09
Th17	Memory	16 hours	0.05	LFC < -0.5 & LFC > -1	Downregulated	8	0.04
iTreg	Memory	16 hours	0.05	LFC > 1	Upregulated	19	0.09
iTreg	Memory	16 hours	0.05	LFC < -1	Downregulated	3	0.01
iTreg	Memory	16 hours	0.05	LFC > 0.5 & LFC < 1	Upregulated	8	0.04
iTreg	Memory	16 hours	0.05	LFC < -0.5 & LFC > -1	Downregulated	3	0.01
IFNB	Memory	16 hours	0.05	LFC > 1	Upregulated	550	2.61
IFNB	Memory	16 hours	0.05	LFC < -1	Downregulated	193	0.91
IFNB	Memory	16 hours	0.05	LFC > 0.5 & LFC < 1	Upregulated	633	3
IFNB	Memory	16 hours	0.05	LFC < -0.5 & LFC > -1	Downregulated	877	4.16
Th1	Memory	5 days	0.05	LFC > 1	Upregulated	30	0.14
Th1	Memory	5 days	0.05	LFC < -1	Downregulated	3	0.01
Th1	Memory	5 days	0.05	LFC > 0.5 & LFC < 1	Upregulated	26	0.12
Th1	Memory	5 days	0.05	LFC < -0.5 & LFC > -1	Downregulated	14	0.07
Th2	Memory	5 days	0.05	LFC > 1	Upregulated	42	0.2
Th2	Memory	5 days	0.05	LFC < -1	Downregulated	7	0.03
Th2	Memory	5 days	0.05	LFC > 0.5 & LFC < 1	Upregulated	42	0.2
Th2	Memory	5 days	0.05	LFC < -0.5 & LFC > -1	Downregulated	18	0.09
Th17	Memory	5 days	0.05	LFC > 1	Upregulated	761	3.61
Th17	Memory	5 days	0.05	LFC < -1	Downregulated	379	1.8
Th17	Memory	5 days	0.05	LFC > 0.5 & LFC < 1	Upregulated	763	3.62
Th17	Memory	5 days	0.05	LFC < -0.5 & LFC > -1	Downregulated	538	2.55
iTreg	Memory	5 days	0.05	LFC > 1	Upregulated	748	3.55
iTreg	Memory	5 days	0.05	LFC < -1	Downregulated	354	1.68
iTreg	Memory	5 days	0.05	LFC > 0.5 & LFC < 1	Upregulated	836	3.96
iTreg	Memory	5 days	0.05	LFC < -0.5 & LFC > -1	Downregulated	582	2.76
IFNB	Memory	5 days	0.05	LFC > 1	Upregulated	154	0.73
IFNB	Memory	5 days	0.05	LFC < -1	Downregulated	337	1.6
IFNB	Memory	5 days	0.05	LFC > 0.5 & LFC < 1	Upregulated	392	1.86
IFNB	Memory	5 days	0.05	LFC < -0.5 & LFC > -1	Downregulated	577	2.73
Number of differentially expressed proteins between cytokine-stimulated and Th0-stimulated cells
Cytokine Condition	Cell type	Time point	FDR threshold	Log-fold Change Threshold	Direction of Effect	Number of differentially expressed proteins	Proportion of differnetially expressed proteins (total = 11,662 genes)
Th1	Naive	5 days	0.1	LFC > 1	Upregulated	6	0.05
Th1	Naive	5 days	0.1	LFC < -1	Downregulated	1	0.01
Th1	Naive	5 days	0.1	LFC > 0.5 & LFC < 1	Upregulated	21	0.18
Th1	Naive	5 days	0.1	LFC < -0.5 & LFC > -1	Downregulated	4	0.03
Th2	Naive	5 days	0.1	LFC > 1	Upregulated	24	0.21
Th2	Naive	5 days	0.1	LFC < -1	Downregulated	56	0.48
Th2	Naive	5 days	0.1	LFC > 0.5 & LFC < 1	Upregulated	81	0.69
Th2	Naive	5 days	0.1	LFC < -0.5 & LFC > -1	Downregulated	129	1.11
Th17	Naive	5 days	0.1	LFC > 1	Upregulated	52	0.45
Th17	Naive	5 days	0.1	LFC < -1	Downregulated	74	0.63
Th17	Naive	5 days	0.1	LFC > 0.5 & LFC < 1	Upregulated	170	1.46
Th17	Naive	5 days	0.1	LFC < -0.5 & LFC > -1	Downregulated	232	1.99
iTreg	Naive	5 days	0.1	LFC > 1	Upregulated	41	0.35
iTreg	Naive	5 days	0.1	LFC < -1	Downregulated	22	0.19
iTreg	Naive	5 days	0.1	LFC > 0.5 & LFC < 1	Upregulated	142	1.22
iTreg	Naive	5 days	0.1	LFC < -0.5 & LFC > -1	Downregulated	125	1.07
IFNB	Naive	5 days	0.1	LFC > 1	Upregulated	42	0.36
IFNB	Naive	5 days	0.1	LFC < -1	Downregulated	8	0.07
IFNB	Naive	5 days	0.1	LFC > 0.5 & LFC < 1	Upregulated	151	1.29
IFNB	Naive	5 days	0.1	LFC < -0.5 & LFC > -1	Downregulated	65	0.56
Th1	Memory	5 days	0.1	LFC > 1	Upregulated	0	0
Th1	Memory	5 days	0.1	LFC < -1	Downregulated	0	0
Th1	Memory	5 days	0.1	LFC > 0.5 & LFC < 1	Upregulated	0	0
Th1	Memory	5 days	0.1	LFC < -0.5 & LFC > -1	Downregulated	0	0
Th2	Memory	5 days	0.1	LFC > 1	Upregulated	0	0
Th2	Memory	5 days	0.1	LFC < -1	Downregulated	0	0
Th2	Memory	5 days	0.1	LFC > 0.5 & LFC < 1	Upregulated	0	0
Th2	Memory	5 days	0.1	LFC < -0.5 & LFC > -1	Downregulated	0	0
Th17	Memory	5 days	0.1	LFC > 1	Upregulated	70	0.6
Th17	Memory	5 days	0.1	LFC < -1	Downregulated	26	0.22
Th17	Memory	5 days	0.1	LFC > 0.5 & LFC < 1	Upregulated	229	1.96
Th17	Memory	5 days	0.1	LFC < -0.5 & LFC > -1	Downregulated	98	0.84
iTreg	Memory	5 days	0.1	LFC > 1	Upregulated	82	0.7
iTreg	Memory	5 days	0.1	LFC < -1	Downregulated	21	0.18
iTreg	Memory	5 days	0.1	LFC > 0.5 & LFC < 1	Upregulated	238	2.04
iTreg	Memory	5 days	0.1	LFC < -0.5 & LFC > -1	Downregulated	92	0.79
IFNB	Memory	5 days	0.1	LFC > 1	Upregulated	19	0.16
IFNB	Memory	5 days	0.1	LFC < -1	Downregulated	7	0.06
IFNB	Memory	5 days	0.1	LFC > 0.5 & LFC < 1	Upregulated	17	0.15
IFNB	Memory	5 days	0.1	LFC < -0.5 & LFC > -1	Downregulated	8	0.07
Figure 2C
This panel was generated by plotting the enrichment score values of a subset of biological terms reported in Supplementary Table 4 (second tab, cytokine pathways)
Figure 2D
This panel was generated by plotting the log10-transformed FDR-adjusted P values and log-fold RNA/protein changes between iTreg and Th17-stimulated cells, reported in Supplementary Table 2 and Supplementary Table 3
Figure 2E
This panel was generated by plotting normalised, log-transformed RNA counts or scaled relative protein abundances of the cell state-specific signature genes reported in Supplementary Table 5. RNA and protein values were z-scored.
The codes used to perform this analysis are available in GitHub:
https://github.com/eddiecg/T-cell-effectorness/tree/master/RNA_and_protein_multiomics

## Sheet: Figure 3
Figure 3A
This panel was generated by plotting UMAP coordiantes (UMAP1 and UMAP2) of each cell in the resting CD4+ T cell scRNA-seq dataset.
The UMAP coordinates plotted in this figure are reported in the metadata of our scRNA-seq expression matrix
The codes used for this analysis are publicly available in GitHub:
https://github.com/eddiecg/T-cell-effectorness/blob/master/scRNAseq/scRNAseq_exploratory_data_analysis.R
https://github.com/eddiecg/T-cell-effectorness/blob/master/scRNAseq/scRNAseq_clustering_of_resting_cells.R
Figure 3B
This panel was generated by plotting the average normalised, log2-transformed UMI counts for each gene in resting T cells within each identified cluster.
The gene expression values plotted in this figure are reported in our scRNA-seq expression matrix
The code used for this analysis is publicly available in GitHub:
https://github.com/eddiecg/T-cell-effectorness/blob/master/scRNAseq/scRNAseq_clustering_of_resting_cells.R
Figure 3C
This panel was generated by plotting the ICA coordinates (C1 and C2 dimensions) of each single-cell in the resting CD4+ T cell data set. Cells were colour coded by cluster or estimated pseudotime value.
The code used for this analysis are publicly available in GitHub:
https://github.com/eddiecg/T-cell-effectorness/blob/master/scRNAseq/scRNAseq_T_cell_effectorness_analysis.R
Figure 3D
This panel was generated by plotting the normalised, log2-transformed UMI counts for each gene in each cell, with cells ordered by pseudotime.
The genes plotted in this figure are reported in Supplementary Table 7 (first tab, "resting pseudotime")
The code used for this analysis are publicly available in GitHub:
https://github.com/eddiecg/T-cell-effectorness/blob/master/scRNAseq/scRNAseq_T_cell_effectorness_analysis.R

## Sheet: Figure 4
Figure 4A
This panel was generated by plotting ICA coordiantes (components 1 and 2) of each cell in the Th0-stimulated CD4+ T cell scRNA-seq dataset. Cells were colour coded based on their effectorness values
The effectorness values plotted in this figure are reported in the metadata of our scRNA-seq expression matrix
The codes used for this analysis are publicly available in GitHub:
https://github.com/eddiecg/T-cell-effectorness/blob/master/scRNAseq/scRNAseq_T_cell_effectorness_analysis.R
Figure 4B
This panel was generated by plotting the normalised, log2-transformed UMI counts for each gene in each Th0-stimultaed cell, with cells ordered by effectorness
The gene expression values plotted in this figure are reported in our scRNA-seq expression matrix. The genes in this heatmap are reported in Supplementary Table 7 (second tab "Th0 pseudotime")
The code used for this analysis is publicly available in GitHub:
https://github.com/eddiecg/T-cell-effectorness/blob/master/scRNAseq/scRNAseq_T_cell_effectorness_analysis.R
Figure 4C-4E
This panel was generated by plotting UMAP coordiantes (UMAP1 and UMAP2) after CCA-alignment of resting and Th0-stimulated cells.
The labels (panels C-D) and effectorness values (panel E) in this figure are reporte din the metadata of our scRNA-seq expression matrix
The code used for this analysis is publicly avilable in GitHub:
https://github.com/eddiecg/T-cell-effectorness/blob/master/scRNAseq/scRNAseq_cca_alignment_of_resting_and_Th0_cells.R

## Sheet: Figure 5
Figure 5A-5C and 5E
These panels were generated by plotting UMAP coordiantes (UMAP1 and UMAP2) of each cell in the cytokine-stimulated CD4+ T cell scRNA-seq datasets.
The UMAP coordinates, cell labels, and effectorness values plotted in this figure are reported in the metadata of our scRNA-seq expression matrix
The codes used for this analysis are publicly available in GitHub:
https://github.com/eddiecg/T-cell-effectorness/blob/master/scRNAseq/scRNAseq_clustering_of_stimulated_cells.R
Figure 5D
UniFrac distances between samples of different T cell types and cytokine conditons
Cell type (cytokine condition)	Memory (iTreg)	Memory (Th0)	Memory(Th17)	Memory (Th2)	Naïve (iTreg)	Naïve (Th0)	Naïve (Th17)	Naïve (Th2)
Memory (iTreg)	0	0.27386504	0.0153793	0.303647	0.598393	0.4709538	0.458666	0.396428
Memory (Th0)	0.273865	0.00000000	0.259392	0.0467686	0.466629	0.3071807	0.303672	0.241769
Memory(Th17)	0.0153793	0.25939211	0	0.289329	0.584269	0.4568292	0.444399	0.382303
Memory (Th2)	0.303647	0.04676856	0.289329	0	0.483768	0.3166666	0.343151	0.256373
Naïve (iTreg)	0.598393	0.46662950	0.584269	0.483769	0	0.2382118	0.163615	0.240735
Naïve (Th0)	0.470954	0.30718074	0.456829	0.316667	0.238212	0.0000000	0.106608	0.111765
Naïve (Th17)	0.458666	0.30367220	0.444399	0.343151	0.163615	0.1066084	0	0.105943
Naïve (Th2)	0.396428	0.24176953	0.382303	0.256373	0.240735	0.1117654	0.105943	0
The code used to calculate these values is publicly available in GitHub:
https://github.com/eddiecg/T-cell-effectorness/blob/master/scRNAseq/scRNAseq_uniFrac_analysis_of_stimulated_cells.R
Figure 5F
This panel was generated by plotting the average normalised, log2-transformed UMI counts for each gene in cytokine-stimulated T cells within each identified cluster.
The gene expression values and cluster labels plotted in this figure are reported in our scRNA-seq expression matrix and its corresponding metadata, respectively
The code used for this analysis is publicly available in GitHub:
https://github.com/eddiecg/T-cell-effectorness/blob/master/scRNAseq/scRNAseq_clustering_of_stimulated_cells.R

## Sheet: Figure 6
Figure 6B
This panel was generated by plotting normalised, log2-transformed UMI counts for each gene versus effectorness values per cell. The code used for this analysis is publicly available in GitHub:
https://github.com/eddiecg/T-cell-effectorness/blob/master/scRNAseq/scRNAseq_T_cell_effectorness_and_cytokine_interactions.R
ANOVA results (estimated coefficients and P values) are reported in Supplementary Table 8
Figure 6C
Protein abundances in Rieckmann et al.'s study
Gene	Cell	Normalized protein abundance
ACTB	TCM	0.968856
CCL3	TCM	0.107499
CCL5	TCM	0
CTSW	TCM	0.644752
GNLY	TCM	0.339676
GZMA	TCM	0.0853814
GZMB	TCM	0.197715
HLA-DPB1	TCM	0.820698
HLA-DQA1	TCM	0.358061
HLA-DRA	TCM	0.83217
HLA-DRB1	TCM	0.841921
HOPX	TCM	0.074016
IFNG	TCM	0
LGMN	TCM	1.46667
LMNA	TCM	0.647759
NFKBIA	TCM	0.70103
TMEM173	TCM	1.15237
TNFRSF18	TCM	0.628543
ACTB	TEM	1.28086
CCL3	TEM	0.94726
CCL5	TEM	1.56368
CTSW	TEM	1.80167
GNLY	TEM	0.844382
GZMA	TEM	0.966742
GZMB	TEM	0.400927
HLA-DPB1	TEM	1.72783
HLA-DQA1	TEM	1.64399
HLA-DRA	TEM	1.3532
HLA-DRB1	TEM	1.27479
HOPX	TEM	2.66193
IFNG	TEM	1.1823
LGMN	TEM	1.51586
LMNA	TEM	2.16146
NFKBIA	TEM	0.984366
TMEM173	TEM	1.66359
TNFRSF18	TEM	2.87157
ACTB	TEMRA	1.08216
CCL3	TEMRA	2.94524
CCL5	TEMRA	2.43632
CTSW	TEMRA	0.954293
GNLY	TEMRA	2.46345
GZMA	TEMRA	2.93797
GZMB	TEMRA	2.80598
HLA-DPB1	TEMRA	1.34225
HLA-DQA1	TEMRA	1.9255
HLA-DRA	TEMRA	1.7022
HLA-DRB1	TEMRA	1.8038
HOPX	TEMRA	1.26406
IFNG	TEMRA	2.69668
LGMN	TEMRA	0.877426
LMNA	TEMRA	1.05447
NFKBIA	TEMRA	1.557
TMEM173	TEMRA	0.827507
TNFRSF18	TEMRA	0.42934
ACTB	TN	0.668129
CCL3	TN	0
CCL5	TN	0
CTSW	TN	0.599283
GNLY	TN	0.352493
GZMA	TN	0.00990288
GZMB	TN	0.595374
HLA-DPB1	TN	0.109217
HLA-DQA1	TN	0.0724536
HLA-DRA	TN	0.112429
HLA-DRB1	TN	0.079493
HOPX	TN	0
IFNG	TN	0.121016
LGMN	TN	0.140046
LMNA	TN	0.136316
NFKBIA	TN	0.757603
TMEM173	TN	0.356534
TNFRSF18	TN	0.0705422
ANOVA results
Fit:	aov(formula = normalized_protein_abundance ~ cell, data = proteomics_melt)
Tukey multiple comparisons of means
95% family-wise confidence level
	Difference	Lower CI limit	Upper CI limit	Adjusted P value
TCM-TN	0.315905	-0.183622	0.815431	0.349716
TEM-TN	1.2592	0.759672	1.75872	0
TEMRA-TN	1.49582	0.996297	1.99535	0
TEM-TCM	0.943294	0.443767	1.44282	2.77e-05
TEMRA-TCM	1.17992	0.680392	1.67944	2e-07
TEMRA-TEM	0.236625	-0.262901	0.736151	0.599093
*p-value of 0 is reported as p < 10^-7
Figure 6D
IFNG and IL-9 Mean Fluorescence Intensities (MFI)
Donor	condition	Cell	IFNG_MFI	IL9_MFI
D1	Th0	naive	852	NA
D1	Th0	central memory	3028	NA
D1	Th0	effector memory	14753	NA
D2	Th0	naive	1033	NA
D2	Th0	central memory	6925	NA
D2	Th0	effector memory	18319	NA
D1	Th17	naive	785	NA
D1	Th17	central memory	3479	NA
D1	Th17	effector memory	11603	NA
D2	Th17	naive	737	NA
D2	Th17	central memory	6820	NA
D2	Th17	effector memory	12948	NA
D3	Th0	naive	1080	59.5
D3	Th0	central memory	5174	114
D3	Th0	effector memory	16145	140
D4	Th0	naive	790	46.5
D4	Th0	central memory	5314	61.4
D4	Th0	effector memory	32793	131
D5	Th0	naive	730	55.8
D5	Th0	central memory	4438	79.3
D5	Th0	effector memory	14322	187
D6	Th0	naive	679	47.5
D6	Th0	central memory	3164	124
D6	Th0	effector memory	35053	242
D3	Th17	naive	852	61.6
D3	Th17	central memory	12366	775
D3	Th17	effector memory	9450	1535
D4	Th17	naive	768	52
D4	Th17	central memory	9311	390	Pr(>F)
D4	Th17	effector memory	28920	1546	1.78e-05
D5	Th17	naive	676	62.8
D5	Th17	central memory	15383	648
D5	Th17	effector memory	20345	1974
D6	Th17	naive	578	56.9	Pr(>F)
D6	Th17	central memory	5425	621	0.00204
D6	Th17	effector memory	13331	1019
ANOVA results (IFNG expression in Th0-stimulated cells)
	Df	Sum Sq	Mean Sq	F value	Pr(>F)
Cell	2	1507000000	753743290	24.74	0.000303
Residuals	15	457000000	30467518
ANOVA results (IL-9 expression in Th0-stimulated cells)
	Df	Sum Sq	Mean Sq	F value	Pr(>F)
Cell	2	31060	15530	13.32	4.77e-05
Residuals	9	10492	1166
ANOVA results (IFNG expression in Th17-stimulated cells)
	Df	Sum Sq	Mean Sq	F value
Cell	2	709000106	354500053	14.59
Residuals	15	364403166	24293544
ANOVA results (IL-9 expression in Th17-stimulated cells)
	Df	Sum Sq	Mean Sq	F value
Cell	2	4350538	2175269	36.58
Residuals	9	535263	59474

## Sheet: Supp Figure 1
Supplementary Figure 1B
These panels were generated by plotting the PCA coordiantes (principal components 1 and 2) of each sample in the RNA and protein dataset.
The code used for this analysis is publicly available in GitHub:
https://github.com/eddiecg/T-cell-effectorness/blob/master/bulk_RNAseq/RNAseq_exploratory_data_analysis.Rmd
https://github.com/eddiecg/T-cell-effectorness/blob/master/proteomics/proteomics_exploratory_data_analysis.Rmd

## Sheet: Supp Figure 2
Supplementary Figure 2A-2C
These panels were generated by plotting normalised, log-transformed RNA counts or scaled relative protein abundances per gene per across all samples in each condition.
The RNA counts and protein abundances in this figure are reported in our RNA-seq and proteomics count tables.

## Sheet: Supp Figure 3
Supplementary Figure 3B
Correlation of RNA and protein log-fold changes per cell type and cytokine condition
Cytokine condition	Cell type	RNA-Protein correlation (Pearson correlation coefficient)
Th1	Naive	0.268056
Th2	Naive	0.705534
Th17	Naive	0.650834
iTreg	Naive	0.474756
IFNb	Naive	0.366373
Th1	Memory	0.344536
Th2	Memory	0.412502
Th17	Memory	0.702477
iTreg	Memory	0.735046
IFNb	Memory	0.515129
Supplementary Figure 3C
Number of significantly enriched pathways in cytokine-induced differentially expressed RNAs and proteins
Cell type	Cytokine Condition	Molecular Assay	Number of Significantly Enriched Pathways
Naïve	IFNB	RNA-seq	1259
Naïve	iTreg	RNA-seq	1107
Naïve	Th1	RNA-seq	1426
Naïve	Th17	RNA-seq	830
Naïve	Th2	RNA-seq	2289
Memory	IFNB	RNA-seq	630
Memory	iTreg	RNA-seq	1455
Memory	Th1	RNA-seq	1859
Memory	Th17	RNA-seq	1197
Memory	Th2	RNA-seq	1866
Naïve	IFNB	Proteomics	986
Naïve	iTreg	Proteomics	320
Naïve	Th1	Proteomics	514
Naïve	Th17	Proteomics	796
Naïve	Th2	Proteomics	664
Memory	IFNB	Proteomics	843
Memory	iTreg	Proteomics	1593
Memory	Th1	Proteomics	121
Memory	Th17	Proteomics	1855
Memory	Th2	Proteomics	464
Supplementary Figure 3D
Correlation between pathway enrichment scores from RNA-seq and proteomics (estimated using only pathways with |enrichment score| >= 0.25)
Cell Type	Cytokine Condition	RNA-protein Correlation (Pearson correlation coefficient)
Naive	Th1	0.194466
Naive	Th2	0.936885
Naive	Th17	0.930701
Naive	iTreg	0.984611
Naive	IFNb	0.780349
Memory	Th1	0.818397
Memory	Th2	0.883925
Memory	Th17	0.968196
Memory	iTreg	0.985785
Memory	IFNb	0.955057
Supplementary Figure 3A
Correlation between RNA and protein log2-fold changes of each gene across all cytokine conditions (estimated using cytokine-stimulated samples, excluding resting T cells)
Gene name	RNA-protein Correlation (Pearson Correlation Coefficient)
SPG21	-0.956456
NPRL3	-0.868059
SRSF4	-0.850176
HAUS7	-0.807397
DDA1	-0.806934
PPHLN1	-0.802078
STRIP1	-0.786707
POLL	-0.786206
DLG1	-0.785877
EIF1B	-0.774422
SDR39U1	-0.766329
SENP1	-0.760359
THOC7	-0.754482
KRT1	-0.75096
PAM16	-0.747754
ELOB	-0.74363
ACAD9	-0.738425
SDHC	-0.735733
MED13	-0.735342
CAMKK2	-0.732433
CKAP5	-0.727465
GTF2A2	-0.713055
RAD54L2	-0.712597
PPP1CA	-0.686079
ING5	-0.679287
ARAP1	-0.67683
ENY2	-0.676677
CSNK2A2	-0.673688
ZWILCH	-0.67291
MRPS31	-0.671758
CNOT9	-0.669313
SPAST	-0.665334
YKT6	-0.655107
CUL1	-0.652458
DNAH6	-0.650013
COX20	-0.644861
PSMD1	-0.640361
ATG101	-0.639299
HNRNPUL1	-0.63517
DPP9	-0.630166
NUDC	-0.624936
DCTN5	-0.624867
NDE1	-0.617441
POU2F1	-0.612033
HIST1H4A	-0.604464
TMEM19	-0.603132
NUP214	-0.596171
SYF2	-0.595758
TFIP11	-0.593971
CSTF3	-0.592034
NME8	-0.591846
SNRPC	-0.589974
NDUFA8	-0.587871
UTP6	-0.58705
ZNF384	-0.583229
ANAPC7	-0.580114
NUPL2	-0.577193
ERH	-0.576475
ING1	-0.574759
MRPL14	-0.573962
YIPF3	-0.571475
ACOT13	-0.568412
TM9SF1	-0.568165
VCPIP1	-0.564991
CRELD1	-0.564294
KAT6A	-0.563773
BRD1	-0.559612
JPT2	-0.553869
COMMD3	-0.553234
HSPA14	-0.548688
ADRM1	-0.546112
PBDC1	-0.545162
MARCH5	-0.543876
DDX46	-0.543032
NCAPG	-0.541481
XAB2	-0.541368
DNAJC3	-0.541206
PLS3	-0.539915
SEC62	-0.539031
GPS2	-0.53705
SF1	-0.53666
BET1	-0.536584
FAM98C	-0.536234
HSF1	-0.535454
AP2S1	-0.532933
HDAC2	-0.532305
NIPSNAP2	-0.529507
RBMX	-0.529045
DNLZ	-0.528463
TPM1	-0.526725
ARAF	-0.52652
RBM4	-0.525527
RANBP1	-0.518192
SGTA	-0.517546
TRA2A	-0.516967
NCOA5	-0.514555
DTYMK	-0.509754
DRG2	-0.507536
COG7	-0.505623
TSEN2	-0.504798
BCAT2	-0.504662
GOLGA1	-0.504457
EIF5B	-0.501738
PRPS1	-0.498085
COX7C	-0.494896
ING4	-0.494366
HMGB3	-0.493515
KIAA0391	-0.493273
YTHDF2	-0.493237
CLTB	-0.492755
ALG8	-0.491698
CEP85	-0.490056
GCC1	-0.488189
HERC1	-0.487683
PPP2CA	-0.484215
ACYP2	-0.483021
APPL1	-0.482732
AHSA1	-0.481557
GMFB	-0.481051
SPAG7	-0.479364
ARPC1A	-0.476629
SARAF	-0.47609
POLRMT	-0.475558
PFKFB4	-0.473699
LTF	-0.47318
NDUFA3	-0.472514
SPRYD4	-0.472419
ZBTB1	-0.471385
DBI	-0.470382
SRP14	-0.468461
KDELR1	-0.466167
BRWD1	-0.466163
DCTN6	-0.465155
GSTM2	-0.464984
MPC2	-0.460844
MRPL15	-0.459747
LENG8	-0.45883
ADD1	-0.456926
WDR45B	-0.453254
ACBD3	-0.452758
PRPSAP1	-0.449857
YLPM1	-0.448489
YIF1B	-0.44826
HP1BP3	-0.446347
RAPGEF6	-0.446117
PSMC2	-0.444676
DERA	-0.444472
VPS28	-0.443794
HIBCH	-0.443334
AAR2	-0.443219
ARGLU1	-0.442318
ARSB	-0.441458
ANAPC4	-0.440909
GMPR2	-0.44048
ZNF318	-0.438667
SIRT3	-0.438104
BROX	-0.437585
SUPT16H	-0.436742
MRPL53	-0.435245
SUPT7L	-0.434348
CHTF8	-0.429294
AP3D1	-0.429183
C7orf50	-0.426798
RPTOR	-0.426463
ERCC6L	-0.423538
PSMC3	-0.420518
HAUS1	-0.419801
U2AF1	-0.419
PPP2R5D	-0.41833
MSTO1	-0.417749
DPM1	-0.417333
LARP1	-0.41712
SLAIN2	-0.416071
POLR2G	-0.416021
BORCS7	-0.415348
TANGO2	-0.414942
C7orf25	-0.41469
ERLIN1	-0.414523
TMEM87A	-0.414264
KATNB1	-0.411482
AMFR	-0.409806
MRPL20	-0.409551
DNTTIP1	-0.408716
HIKESHI	-0.405225
RABL6	-0.404422
RIOK2	-0.404409
PKN1	-0.402883
CERS2	-0.402015
SMC3	-0.400257
DDB1	-0.399828
PSMA6	-0.399651
GOLGA2	-0.399409
COMMD6	-0.398954
BSG	-0.398219
CLTA	-0.397667
DPYSL5	-0.39722
NR1H2	-0.397069
SAP18	-0.395489
DARS2	-0.395337
NDUFAF2	-0.394939
PHF23	-0.392682
CENPC	-0.392565
NEURL4	-0.39103
RAD17	-0.38932
NAA10	-0.388715
RAB6A	-0.387244
SNRNP70	-0.386051
MED14	-0.385995
ARHGAP35	-0.385767
FBXL12	-0.384912
TSEN54	-0.383504
PIAS1	-0.38281
DNAJB1	-0.382529
PSMC1	-0.381765
NDUFS2	-0.380717
PSMD2	-0.380278
MGME1	-0.379993
EMC2	-0.379653
PIN4	-0.379385
GAPDH	-0.377509
PGGT1B	-0.376038
POT1	-0.374481
SEC16A	-0.372624
ARPP19	-0.372358
FGFR1OP2	-0.371687
PSMB6	-0.371142
UBAP2	-0.370955
DDX23	-0.369687
CBLL1	-0.369186
CCDC115	-0.369168
RABIF	-0.368708
POLE3	-0.36674
TNPO1	-0.366155
TMEM59	-0.366144
MAPRE1	-0.365055
KIF16B	-0.364501
IMMT	-0.363712
TUBB4B	-0.363073
BANF1	-0.362995
MGA	-0.362977
TMEM50A	-0.362882
PSMC5	-0.361574
NAP1L4	-0.361391
NEDD8	-0.360908
KRI1	-0.360659
BTN3A2	-0.360555
PSMD4	-0.357336
TMOD3	-0.356736
PPP5C	-0.356447
POLD3	-0.356304
PPWD1	-0.354618
ALB	-0.353373
UPF2	-0.350427
ACTR8	-0.350162
DHRS13	-0.347219
PSMA3	-0.34691
SLC16A7	-0.34656
PPP3CC	-0.345145
WTAP	-0.344753
POLG	-0.343923
OGFOD1	-0.34347
CPTP	-0.343108
NOVA2	-0.342702
TBCE	-0.342487
CCAR1	-0.342209
C3	-0.342185
NUDT5	-0.339883
C2orf69	-0.339808
KPNA4	-0.338622
VPS51	-0.338467
PPP1CB	-0.33637
MBNL1	-0.335697
ZNF326	-0.334913
NDUFA7	-0.333964
MRPL34	-0.333933
CDK19	-0.332855
GON7	-0.330855
PSMB2	-0.330711
ATP5H	-0.330331
SCRIB	-0.330121
ELOF1	-0.329433
UTP3	-0.328115
TUT1	-0.327901
PMM2	-0.326256
NFKBIE	-0.325441
ALDH16A1	-0.323521
CHURC1	-0.320474
MRPL38	-0.318927
COX4I1	-0.318832
EXOC3	-0.318583
RBM8A	-0.318543
ETF1	-0.318112
SYS1	-0.317789
MCUR1	-0.317425
CRTAP	-0.317404
MPO	-0.316974
RANBP3	-0.316616
WDR4	-0.315639
KDM2A	-0.314446
CEBPZ	-0.312256
KANSL2	-0.311935
NAA35	-0.311752
PSMB7	-0.31104
SMARCC1	-0.310371
CCDC93	-0.30901
ATP1B3	-0.30859
TOX4	-0.308374
TARDBP	-0.306679
SRF	-0.306667
CHAMP1	-0.306649
RFX3	-0.305667
ATG13	-0.305364
YTHDF3	-0.303562
TAF10	-0.303106
ZC3HC1	-0.302532
SLC37A4	-0.302353
DIDO1	-0.302224
LLPH	-0.300852
SLC39A11	-0.300762
FTSJ3	-0.300505
CHM	-0.300291
C11orf98	-0.299619
CCDC124	-0.299302
TMEM230	-0.298207
ZC3H13	-0.297827
XRCC1	-0.297573
FIP1L1	-0.297212
CWF19L2	-0.297174
MTMR6	-0.297028
NFYA	-0.295747
VCP	-0.294554
RPP40	-0.294209
STRN	-0.293928
UCHL3	-0.292702
RBM25	-0.292296
UBA1	-0.291516
C8orf82	-0.290142
EIF4E2	-0.289514
LRMP	-0.289215
PSMG3	-0.28717
SMARCE1	-0.286096
MED12	-0.284603
MANF	-0.284506
GCC2	-0.284169
ALDOA	-0.282884
ZDHHC5	-0.282665
NUP93	-0.282452
MECP2	-0.281709
SGSM3	-0.28117
CIB1	-0.280882
BAP1	-0.280242
GID8	-0.280125
ZC3H3	-0.280013
KPNA3	-0.276505
FAM103A1	-0.276293
IK	-0.276285
TSG101	-0.276014
NAXD	-0.275306
SNRPB	-0.275031
SMIM20	-0.273002
ZCCHC8	-0.272906
PRPF31	-0.272043
TCOF1	-0.270367
MED16	-0.270228
STAG1	-0.269483
ORC4	-0.269135
NME1	-0.268958
NME6	-0.268178
ERCC5	-0.267722
ZPR1	-0.265901
HEATR5B	-0.26567
EIF5A	-0.265083
LAPTM5	-0.264918
EIF1AD	-0.264529
SH3GL1	-0.263988
TSR3	-0.263347
ANO10	-0.260725
MAGOHB	-0.260639
SMARCD2	-0.260093
TRAPPC5	-0.259606
CHMP1A	-0.258948
ILKAP	-0.258287
BTF3L4	-0.258085
SLC25A52	-0.256663
CRNKL1	-0.255656
RBM6	-0.254413
ARFGAP1	-0.25393
MRPS36	-0.253464
C8orf59	-0.253068
SART1	-0.252486
SLC25A40	-0.251635
PRPF18	-0.249967
MCM4	-0.249715
ING3	-0.249552
PURA	-0.248897
RANBP2	-0.248843
KIF5B	-0.248449
DHX34	-0.248278
SLC44A2	-0.248273
THEM4	-0.24779
DGUOK	-0.247587
THAP12	-0.245208
UBE2K	-0.24441
PSMB5	-0.243718
PTBP1	-0.243228
SLMAP	-0.243155
CHP1	-0.243036
VPS26A	-0.242508
AGMAT	-0.242334
COX7A2L	-0.24146
BCKDK	-0.240841
NAA15	-0.239699
KDM2B	-0.238925
C5orf22	-0.238429
TIMMDC1	-0.236214
TBC1D23	-0.235516
FKBP1A	-0.235073
STRN3	-0.235036
RPAP2	-0.235003
BCL7B	-0.232396
UBR7	-0.231765
LAGE3	-0.231309
LSM1	-0.23118
TTI2	-0.230392
LENG1	-0.229977
AP2M1	-0.228852
RWDD1	-0.228456
SELENOH	-0.22827
STRADA	-0.228264
ITIH2	-0.228167
PI4KA	-0.228079
CHCHD5	-0.226791
PRCC	-0.226298
ERCC3	-0.224833
FEN1	-0.224364
SENP3	-0.22431
GPALPP1	-0.224298
FBXO28	-0.224227
RPA3	-0.223784
C11orf84	-0.22329
BLOC1S3	-0.222815
MAN2C1	-0.222491
ZNF574	-0.222119
MBIP	-0.222031
IBA57	-0.221726
KHDRBS1	-0.221336
PRKACA	-0.221163
SF3B4	-0.220565
TSEN34	-0.219755
PRRC2C	-0.219666
CD3EAP	-0.219052
GOLGA3	-0.218568
ASRGL1	-0.217742
HBA1	-0.217002
DNAJC9	-0.216552
ARPC5L	-0.216053
LRIF1	-0.21567
NDUFS5	-0.215509
TTC1	-0.214936
TNPO2	-0.214602
KDM4A	-0.214537
DDX27	-0.214101
CRIPT	-0.213713
HNRNPAB	-0.213461
LRRC42	-0.211191
NENF	-0.21037
FAM169A	-0.20927
YTHDF1	-0.208967
TOR1AIP2	-0.208759
ARFGEF2	-0.208541
USP5	-0.207521
CPSF2	-0.206319
CAAP1	-0.206266
HSPBP1	-0.206107
HCFC2	-0.205779
BRAT1	-0.205731
CCT5	-0.205674
COLGALT1	-0.205669
GART	-0.202744
NEMP1	-0.202502
COQ6	-0.201464
INTS6	-0.200893
MAU2	-0.199989
EXOSC9	-0.199854
HK1	-0.198864
CEP131	-0.196634
PPP2R5A	-0.195815
UBAP2L	-0.195493
OTUB1	-0.194825
ADK	-0.19431
KHSRP	-0.194294
NELFB	-0.194171
GSPT1	-0.192288
CHD4	-0.191957
HSD17B10	-0.191429
ZW10	-0.191281
PRKRIP1	-0.190802
CHCHD3	-0.190044
NUP153	-0.189957
MED29	-0.187574
COX7A2	-0.187333
NIPSNAP1	-0.186981
POLR2I	-0.186254
KATNA1	-0.185539
TRIM32	-0.185426
VPS72	-0.185038
MCM7	-0.184409
RAB33B	-0.184228
MRPS18A	-0.182799
DCAF7	-0.180789
PARP1	-0.180594
ARL2BP	-0.180593
XYLB	-0.179585
ADH5	-0.179417
SMARCB1	-0.179278
AP2A1	-0.179174
JAK3	-0.178828
PTCD1	-0.178581
EMC4	-0.178571
DHX29	-0.178544
DNTTIP2	-0.178035
GOLGA4	-0.177851
AP3M1	-0.177799
ITGA11	-0.17776
COX19	-0.176118
NADSYN1	-0.175854
DNAJC10	-0.17499
AARSD1	-0.173228
EXOSC1	-0.173171
NUDT9	-0.171875
SF3A3	-0.171394
PLCB2	-0.170996
FLCN	-0.1708
POLR2F	-0.17078
TMPO	-0.170574
COPS8	-0.16979
TAOK1	-0.168937
HNRNPD	-0.16872
CCDC47	-0.168459
MCM5	-0.167916
NUTF2	-0.167915
RNF20	-0.167892
L3MBTL2	-0.16566
ALG11	-0.165357
VPS41	-0.164392
CLK3	-0.164236
CBX1	-0.164037
ALYREF	-0.163927
TBCC	-0.162992
FAM118B	-0.162395
EIF2B5	-0.162299
STMN1	-0.162082
PRPF4B	-0.162029
SRFBP1	-0.161944
UBP1	-0.161927
NAA20	-0.161873
HBB	-0.159305
SELENOT	-0.159178
CLPX	-0.159165
WDR5	-0.15866
HMGN4	-0.157879
CMTR2	-0.157824
SRSF10	-0.156663
TPI1	-0.156582
NDUFA10	-0.156556
ACOT8	-0.155962
SOBP	-0.15568
ACTL6A	-0.154512
SEC11A	-0.15406
PITPNB	-0.15322
POLR3D	-0.15299
PPP1R7	-0.152072
CRCP	-0.151668
STK24	-0.151599
POLA2	-0.151432
SMC4	-0.149238
SETD1B	-0.148837
RHOA	-0.148603
NUDT1	-0.147794
NSMCE4A	-0.147495
HERC2	-0.145698
FAM50A	-0.14556
TRIR	-0.145274
DCTPP1	-0.144326
POLR1C	-0.14396
YEATS2	-0.143638
TUBA1C	-0.143358
UBL4A	-0.142385
TMEM199	-0.142298
C3orf38	-0.14187
PHRF1	-0.141832
MRPL51	-0.141612
MRPL35	-0.141413
KBTBD4	-0.14113
KRT10	-0.140907
AKTIP	-0.140859
NUP88	-0.139277
SRRM1	-0.139231
CDK12	-0.138851
PHKA2	-0.137018
ATP6V1E1	-0.136823
C21orf33	-0.136751
SPNS1	-0.135758
HOMEZ	-0.135474
SMU1	-0.133936
RAB14	-0.133845
MED22	-0.133257
KLHL26	-0.133159
TRIM4	-0.132977
SIT1	-0.131075
RBMX2	-0.130567
GEMIN6	-0.130449
CDK9	-0.13027
EXOC8	-0.130252
RAB3GAP2	-0.128717
MT-CO2	-0.128473
ELL	-0.128423
DMAC2	-0.127518
PIKFYVE	-0.127268
MEAF6	-0.126696
LMNB2	-0.126425
NUP85	-0.126348
SNRPD1	-0.12495
ECHDC1	-0.124726
TOE1	-0.124283
HS1BP3	-0.123762
LPCAT3	-0.123541
PCBD2	-0.122966
ABHD11	-0.122845
MTFP1	-0.121248
CEP120	-0.120067
MRPL40	-0.119917
CUL5	-0.1199
ABRAXAS2	-0.118861
TMEM109	-0.118818
RFC4	-0.11874
TPR	-0.118661
NEMF	-0.118521
GDI2	-0.117286
MAVS	-0.117141
OXSR1	-0.117058
PAFAH1B2	-0.116661
SYVN1	-0.116489
TFPT	-0.115974
CSNK1A1	-0.115428
RPL36AL	-0.115396
KIF23	-0.115172
FKBP2	-0.115071
DAD1	-0.113787
CTBS	-0.113421
HIST1H1D	-0.112959
FAM76B	-0.112914
VKORC1	-0.112723
KAT5	-0.11266
ARIH1	-0.112528
NGDN	-0.112007
PSMA1	-0.111954
PITPNA	-0.111847
TADA1	-0.111784
UBE3C	-0.111394
PMM1	-0.1105
NUP107	-0.110379
PSMF1	-0.109232
CLP1	-0.109125
TAOK2	-0.107948
RPA2	-0.107773
ENO1	-0.107593
NOC4L	-0.107176
BRD8	-0.107066
PNPO	-0.106627
CAPZA2	-0.106539
CDKN1B	-0.106407
RAB1B	-0.106353
NRDE2	-0.106219
ZNF654	-0.105822
DPY30	-0.1057
TARSL2	-0.104721
MANBA	-0.103856
MED17	-0.103614
MRPL21	-0.102974
COQ9	-0.10237
LTV1	-0.102308
ERCC4	-0.101947
HADH	-0.100466
ARMC10	-0.100153
THAP11	-0.0998433
TMBIM6	-0.0997514
NUBP2	-0.0992728
CHMP3	-0.099261
MRPL58	-0.098964
WIPI2	-0.0982602
CUL4B	-0.0979264
CDK11B	-0.0967618
ABCB8	-0.0960926
STIP1	-0.0958217
API5	-0.09572
EXOSC10	-0.0948787
SREK1	-0.0939769
TRMT10C	-0.0915456
MTO1	-0.0915131
DDX20	-0.0912957
HSPA8	-0.0909267
LYRM4	-0.0906637
CAPZA1	-0.090482
ATPAF1	-0.0899989
MTIF3	-0.0893096
CCT6A	-0.0891169
IPO13	-0.089004
ARF3	-0.0886738
POLR2L	-0.0874502
DHX57	-0.0867932
CDK2AP1	-0.0865847
NMT1	-0.0864875
TAPBPL	-0.0862947
LETM1	-0.0858326
TRA2B	-0.085214
SETMAR	-0.0849677
NT5DC3	-0.0848774
BIRC6	-0.0847623
CALCOCO1	-0.0840322
MRPS22	-0.0837756
TAF15	-0.0836545
ITGB1	-0.0830632
PPP6C	-0.0829986
STX18	-0.0829502
METTL1	-0.0827812
POFUT1	-0.0823384
DIABLO	-0.0818473
EAF1	-0.081798
SNRPF	-0.081469
LRRC58	-0.0812659
ANKS1A	-0.0809381
ITPA	-0.0808257
KRIT1	-0.0807881
RWDD3	-0.0807797
PSMA7	-0.0807786
RNPC3	-0.0807002
ATG16L1	-0.0792921
ZNF22	-0.0790376
TOR1AIP1	-0.0789542
CLPTM1	-0.0780599
MCM3AP	-0.0779692
EIF2B3	-0.0774196
TTC14	-0.0774023
COG1	-0.0773054
NRBF2	-0.0767094
SLC25A11	-0.0765556
PPTC7	-0.0763427
ARIH2	-0.0752339
UBXN4	-0.0745979
EDF1	-0.0741498
CPSF6	-0.0726503
TINF2	-0.0718526
CD37	-0.0716004
GGH	-0.0712191
GPN1	-0.0711634
POLR3C	-0.0701982
PSMA2	-0.0701938
TTC21B	-0.0692173
TAF5L	-0.0682797
DERL2	-0.0681486
NCKAP1L	-0.0663903
AHCTF1	-0.0660772
VTA1	-0.0655164
TBL2	-0.0655015
PROSER1	-0.065483
CEP76	-0.065379
FUS	-0.0653283
NDUFB1	-0.0648373
ATP5J	-0.0644443
PCBP1	-0.0634942
RBM28	-0.0618893
BICRAL	-0.0618708
RGS19	-0.0611702
PAXX	-0.0598566
LIN7C	-0.0598284
CABIN1	-0.0595011
AP1G2	-0.058814
IER3IP1	-0.0583223
METTL2B	-0.0581338
DDRGK1	-0.057782
IMPA2	-0.0575852
NCBP1	-0.0575349
DDX42	-0.0574983
UNK	-0.0564718
PRPS2	-0.055855
ISCA2	-0.0549083
THRAP3	-0.0547559
LMTK2	-0.0540011
BICD2	-0.0530093
COMMD1	-0.0520633
TWF1	-0.0519716
GPR108	-0.0514094
HYPK	-0.0513167
ZNF316	-0.0512493
SAP130	-0.0512071
PCIF1	-0.0507324
PLBD2	-0.0505075
ARPC2	-0.050226
ZBTB7A	-0.0499051
BUB3	-0.0492196
GSK3A	-0.0485452
SKAP1	-0.0485258
ATG12	-0.0485056
MARF1	-0.0484496
IL16	-0.0483011
ATG4B	-0.046741
SLTM	-0.0462235
PUF60	-0.0461951
TAX1BP3	-0.0461631
ZFPL1	-0.0460071
URB2	-0.0457112
NDUFS4	-0.0456941
STX6	-0.0453546
MRPS11	-0.0450084
USP39	-0.0449997
VPS8	-0.0445638
WDR92	-0.0442293
SDHAF2	-0.0437175
GET4	-0.0435998
PFDN1	-0.0435088
UNG	-0.0426763
KMT2D	-0.0426725
SPATA20	-0.0425598
PEF1	-0.0422121
COX6B1	-0.0416453
PPIL1	-0.0411488
PSMD7	-0.0397835
CLPB	-0.0389173
COG3	-0.038802
ZNF579	-0.038714
ANKRD52	-0.0386472
NASP	-0.0383422
NUP98	-0.0375584
YARS2	-0.0375322
HSP90AA1	-0.0374396
LYRM9	-0.0373089
COMMD10	-0.0368871
HDGFL2	-0.036374
RSBN1	-0.0359673
SPC25	-0.0351473
BRAF	-0.0350107
MINK1	-0.0348334
WDR77	-0.0345305
TRMT1	-0.0341112
PPIA	-0.0334899
TSNAX	-0.0328768
POLDIP2	-0.0325996
MBD4	-0.0325649
VPS29	-0.0319108
FAF2	-0.0310301
DHX36	-0.0308849
MRPL42	-0.0306672
HMGB2	-0.0302892
RALGAPB	-0.0301597
ZNHIT2	-0.0298252
BCL2	-0.0296405
MEPCE	-0.0290847
SPG11	-0.0289527
SRRM2	-0.0287983
IRF3	-0.0285102
RELA	-0.0274623
ARPC3	-0.0266928
PEPD	-0.0265703
KCTD10	-0.0263662
MUL1	-0.0263461
FAM91A1	-0.0259977
NUCKS1	-0.0259723
SF3B3	-0.0255378
FUBP1	-0.0253529
POLR2E	-0.0244224
PELO	-0.0243869
SUV39H2	-0.0242871
ARMT1	-0.0231909
CDK11A	-0.0228452
PPP1CC	-0.0227381
HSPE1	-0.02218
DCAKD	-0.021853
KDM5C	-0.0216927
SMC1A	-0.0214493
TSN	-0.0213273
MGAT2	-0.0210562
ELOC	-0.0210142
LAMTOR1	-0.0209712
TUBA4A	-0.020194
AGPS	-0.0199759
RC3H1	-0.0198821
CCDC137	-0.0198452
SEPT9	-0.019358
ACTR3	-0.0190373
UROD	-0.0186375
SEPT2	-0.0183571
FBXW11	-0.0180527
DUS1L	-0.0172923
PPP1R35	-0.0167241
POLR2M	-0.0167091
GLA	-0.0160617
SRRT	-0.0159444
PDPR	-0.0152361
SMARCAL1	-0.0143114
LYZ	-0.0143064
AKAP9	-0.0139938
ABCF3	-0.0136859
BRAP	-0.0132024
PAPOLA	-0.011691
PHF2	-0.0110006
COX5A	-0.0105398
RBM34	-0.010185
COX8A	-0.0094024
PSME3	-0.00849824
CLC	-0.00806021
IMPACT	-0.00720656
SON	-0.00719455
FAM162A	-0.00666491
RMDN3	-0.00539436
MCAT	-0.00503289
XPNPEP1	-0.0043537
HNRNPUL2	-0.00195939
NOL12	-0.00178024
PYCR3	-0.00156577
PRPF39	-0.000472055
ZDHHC13	-0.000420805
HPS6	-0.000367864
CTU1	-2.27763e-05
ORC5	0.000238287
PANK4	0.000263652
PSMG4	0.000448501
ZEB1	0.000516621
LSM14A	0.00141694
POLD1	0.00166515
UBE2R2	0.00234015
MCM2	0.00256509
ILF2	0.00258839
LPCAT1	0.00260505
ZNF668	0.00274622
XRCC6	0.00285177
FBXW4	0.00286051
MUT	0.0039608
RPUSD2	0.00409999
C12orf43	0.00420883
H2AFX	0.00439225
AGPAT5	0.00440844
PHF5A	0.00459435
ANKZF1	0.00485393
ARID4A	0.00532862
CHKB	0.00536825
ZC3H7A	0.00540276
HMGCL	0.00587117
SRSF7	0.00602435
ATP1A1	0.00679122
C5orf51	0.00690622
TSSC4	0.00770547
EIF4G1	0.00796156
CLCC1	0.00878252
UHRF1	0.0092713
CUL4A	0.00945157
CXorf56	0.009806
LIMS1	0.00994467
SH3BGRL	0.0101266
BRCC3	0.010367
CDK6	0.0106687
GUK1	0.0109797
ATF7	0.0112779
DHX35	0.0112852
MORC2	0.0114786
ORAI1	0.0116081
HNRNPM	0.0118169
RUVBL1	0.0118479
ZNF687	0.0119312
DDX47	0.0119408
PEX3	0.0127004
PDAP1	0.013981
GLE1	0.0142729
RNPS1	0.0153086
TERF2	0.0156026
F13A1	0.0156994
FUK	0.0157168
DCUN1D1	0.0157173
TRIP4	0.0163063
GABPA	0.0164966
LDB1	0.0165607
MEN1	0.0166497
PDCD7	0.016712
MLYCD	0.0168485
EEF1E1	0.0169455
HARS	0.0170055
BABAM1	0.0171312
ESYT1	0.0172256
ZNF217	0.0181574
PUM1	0.0184677
MTMR3	0.0190892
SDCBP	0.0192104
RECQL4	0.0193595
ROCK1	0.01971
PCMT1	0.0199454
VPS45	0.0216586
NUP62	0.0217088
SUPT20H	0.0224376
RNF219	0.022655
NAGA	0.0228115
DAGLB	0.0238043
NHP2	0.0238642
RAP2B	0.0238922
BRCA1	0.0241008
GCN1	0.0241536
CES1	0.0243174
LSM6	0.0245135
RBM14	0.024551
TROVE2	0.0254611
NOP2	0.0255828
HIST1H1C	0.0256904
ANKRD54	0.0259287
ACADS	0.0261114
RNF123	0.0265057
NXT1	0.0271005
NFKBIA	0.0271663
LANCL1	0.0275601
SNRPD3	0.0281138
EXOC2	0.0283262
ATP6V1F	0.0285336
VAMP2	0.0285423
UFD1	0.0290295
SMARCC2	0.0297232
NUP50	0.030135
GABPB1	0.0302952
SRSF3	0.0308395
AFP	0.0313726
PLD3	0.0314016
PDF	0.0314946
BCLAF1	0.0317568
NFXL1	0.0319337
SCAMP1	0.0322734
ULK3	0.0323602
RBM15	0.0323909
DHX9	0.0330542
RBM42	0.0334389
HSDL1	0.0336996
CYTIP	0.0337697
CENPL	0.0337927
TBC1D15	0.0338133
NDRG2	0.0339651
BAZ2A	0.0341542
EIF2S1	0.0346667
FRYL	0.0347378
ZNF407	0.0357536
PSMG2	0.0358495
PFN1	0.0361599
SQSTM1	0.0361637
SSSCA1	0.0362167
EIF1AX	0.0363426
SFSWAP	0.0366003
PSMA5	0.0370734
TMX4	0.0375569
LRRC14	0.037682
RPRD1B	0.0379325
EMC6	0.0380142
CENPB	0.0380809
MPI	0.0384803
RPAP3	0.0390044
ZBTB14	0.0391516
RTN3	0.0392848
VPS53	0.0397652
ACTR2	0.0397857
PUS1	0.0403945
UBE2Q1	0.0406854
RAB8A	0.0406995
MED18	0.0408074
MPHOSPH10	0.040925
VBP1	0.0429672
WDR75	0.0433889
TBP	0.0434554
ZNF24	0.0445179
DDX5	0.0454964
HINT3	0.0467624
CCNL1	0.0467744
EDC3	0.0468089
CRYZL1	0.0473068
YTHDC1	0.047358
TTC9C	0.0481028
APIP	0.0488552
ASB6	0.0491892
CNNM3	0.0492251
MEMO1	0.0496927
A2M	0.0509141
ZCCHC10	0.0510304
HSPA4	0.0512466
GGA1	0.0513281
NLRP1	0.0513625
RAB21	0.0515597
NFRKB	0.0525196
TARBP2	0.0531276
XRN2	0.0532851
NDUFS6	0.0536289
NDUFAF3	0.0536649
ACBD5	0.0538747
BLOC1S5	0.0540468
POLR3B	0.0544763
MRPS10	0.0550562
PSMC4	0.0561121
NME2	0.056243
HIST1H1B	0.056265
NRAS	0.0562811
MRPS21	0.0564476
MGAT1	0.0567293
UBE4B	0.0569238
AKT1S1	0.057486
SPRYD3	0.057749
SLFN11	0.0578181
PEX14	0.0579807
ITGAM	0.0582765
RIOX1	0.0597167
PSMD3	0.0598357
USF2	0.0601863
TMPPE	0.0608667
MRPL52	0.061423
NADK	0.0617953
NFYB	0.061927
MROH1	0.0622515
DDX39A	0.0623037
SKP1	0.062353
MRPL32	0.0628347
DIAPH3	0.0629411
AKAP11	0.0632102
DPP3	0.0633318
LSM8	0.0635333
MTX2	0.0639597
SMC6	0.0646034
MCM3	0.0646217
TRMT6	0.0648177
ARL6IP4	0.0650518
RPS27L	0.0651595
RDH11	0.0653719
TRIP11	0.0655894
SENP6	0.0659308
GTF2F1	0.0669361
CLCN7	0.066966
ARMCX3	0.0671035
TUBG1	0.0672303
CENPT	0.0673428
HMGN1	0.0682128
HIST1H1E	0.068654
MOB4	0.0690598
COMMD5	0.0695727
GMEB2	0.0695862
WDR70	0.0704427
SRSF1	0.0706465
ZBTB11	0.0707053
NDUFB4	0.0707165
AKAP17A	0.0710508
MYDGF	0.0711413
TRNAU1AP	0.0713066
SDAD1	0.0716407
ADCY7	0.0718092
CENPU	0.0718287
ACTR10	0.0724688
HECTD4	0.0724864
SMC2	0.0728483
MRPL17	0.073357
MAN1B1	0.073362
ATXN10	0.0742488
SPOUT1	0.0747711
ALG9	0.0758818
SF3A2	0.0760401
SLU7	0.0767236
COPZ1	0.0771517
SCFD1	0.0771667
F8A1	0.0774865
PDXDC1	0.0778123
UBXN1	0.0781565
NUP54	0.0782214
EXOSC4	0.0783931
PLCG1	0.0784708
ZFPM1	0.0786602
CTPS1	0.0787313
NCOA7	0.0787501
MED15	0.0790768
NUP205	0.0792784
RAB35	0.0794236
SKA1	0.0797573
ARHGEF18	0.0802538
SCAF11	0.0803835
TMEM160	0.0805092
BUD13	0.080523
OSBPL11	0.0809692
SCAF1	0.0810794
RBBP5	0.0815742
GTF2A1	0.0816694
NDUFB11	0.0822918
NSL1	0.0823653
PIGU	0.0829393
CBR4	0.0829793
BORCS6	0.0837593
CCDC127	0.083799
DGAT1	0.0838851
WDR55	0.0852357
GPCPD1	0.0853172
GNG5	0.0857816
ARFGAP2	0.0859155
ALG12	0.0872139
DR1	0.0873079
YIPF4	0.087779
VPS36	0.0877933
ACTR5	0.0880176
RBBP6	0.0884569
TMEM126A	0.0885892
NOP16	0.0887246
HACL1	0.0890416
NCOR1	0.0891884
CLTC	0.0892278
TAF2	0.0893098
STX8	0.0893283
SIGMAR1	0.0896313
RASSF1	0.0898781
ACSL3	0.0900864
SNRNP40	0.0901409
ATOX1	0.0901868
TIGAR	0.0908651
COPG1	0.0909208
HMGB1	0.0910853
BMS1	0.0915525
MKLN1	0.0916996
AFTPH	0.0919269
SRPK1	0.0921785
APOOL	0.0923584
MLLT6	0.0923908
PTRH1	0.0929125
AGO1	0.0936241
ANXA6	0.093849
GAN	0.0944002
HEXIM1	0.0946375
TRMT61A	0.0948963
SCAMP4	0.0949489
UMPS	0.0955402
ARL1	0.0959628
NUP35	0.0959955
CLUH	0.096037
ZDHHC3	0.0963692
C7orf26	0.0965165
CDK13	0.0966149
TMEM70	0.097001
PSMA4	0.0970695
PPM1B	0.097355
CCT3	0.0977387
GTPBP4	0.0979078
CYB5B	0.0979637
AES	0.0986169
SFPQ	0.0987711
UTP11	0.0988452
EMC10	0.0990411
S100A8	0.0994476
POC1B	0.0995385
YME1L1	0.100444
RPUSD4	0.100463
TRIP6	0.100689
FBXO7	0.1009
TAF9	0.101157
ANAPC2	0.101344
VRK3	0.101797
OTULIN	0.102018
IPO9	0.102251
CCT7	0.102283
ACYP1	0.102669
HDDC3	0.103295
TIMM29	0.103614
ASNA1	0.103997
RAB11B	0.104293
DSN1	0.104343
PPP3R1	0.104417
HADHA	0.106188
HCLS1	0.106199
MDP1	0.106249
GINS2	0.106508
NDUFS8	0.106766
EXOC1	0.10682
ERCC1	0.10716
ACOT7	0.107332
MTA1	0.107362
INO80	0.107847
SLK	0.107862
RHOT1	0.108116
PTPN23	0.108136
PNKP	0.108545
COPB1	0.108688
RAC2	0.109458
TBCB	0.109822
HNRNPL	0.10985
FAM207A	0.110099
NUP155	0.110451
RMND1	0.11079
PRRC2B	0.111911
DENND4B	0.112115
TIMM17B	0.112266
ARPC5	0.11237
PLEKHF1	0.112473
PSMD8	0.112586
XPO1	0.113061
SF3B6	0.113423
ELOVL1	0.113605
FAM133B	0.113913
UBQLN4	0.114213
ARPC4	0.114225
CAD	0.114339
PPAN	0.114864
TMEM35B	0.11493
P3H1	0.115028
MED25	0.115274
RAB24	0.115506
LSM4	0.115859
NNT	0.116447
EIF4A3	0.116516
STK25	0.116597
NDUFA11	0.116828
PSMB4	0.116898
EMC7	0.117617
RELB	0.117725
ZRSR2	0.117828
SPCS1	0.11795
SCFD2	0.117955
ELMOD2	0.118029
RFC2	0.118214
RNF40	0.11845
RPAP1	0.118807
DVL2	0.11905
MPHOSPH6	0.11909
PPP4C	0.119699
CARMIL2	0.119801
GPX4	0.120169
TBCD	0.121565
YWHAE	0.121596
APOE	0.121855
LARP4	0.122632
KAT7	0.122979
IMPA1	0.123141
SSBP1	0.123294
TAF5	0.123355
SNAP29	0.123792
KCTD12	0.123822
SLC30A9	0.124179
TXNRD2	0.124418
GINS3	0.124538
RRP8	0.124659
DPM3	0.126365
MRPL13	0.12639
MIF	0.126538
SMG9	0.126653
SORL1	0.12676
SCO2	0.126876
TSC2	0.127045
AKAP1	0.12736
ATRAID	0.127692
EOGT	0.128865
LAS1L	0.129012
C12orf4	0.129069
RWDD4	0.129267
CNOT10	0.129471
MIS12	0.129976
SLC9A6	0.13001
MRPS7	0.130284
GOLGA5	0.130468
UTP4	0.13107
KPNB1	0.131401
TECR	0.131415
SMARCD1	0.131554
MRPS6	0.131899
UHRF2	0.13231
USP10	0.13235
NCKAP1	0.132696
PTRHD1	0.132885
CMC2	0.132889
GATB	0.133335
EXOC6	0.133548
EP300	0.133557
NAXE	0.134076
NUP37	0.134225
TMEM30A	0.134745
PRMT7	0.134818
PPP2R2A	0.134923
EXOC5	0.135128
PRIM2	0.135324
TPK1	0.135391
DHRS7B	0.13575
HSPA13	0.136416
ADPGK	0.136621
NOL9	0.137028
NQO2	0.137156
PYM1	0.137473
PLAA	0.138141
MRPS25	0.138353
PDS5B	0.138447
SENP2	0.138522
TSR2	0.138609
RAF1	0.138708
DCAF1	0.138714
HAUS2	0.139001
NARFL	0.139063
HDGF	0.139086
DDX51	0.139289
RBM5	0.139346
UAP1L1	0.139576
PHPT1	0.140233
NSUN4	0.140875
PCNP	0.140898
KAT2A	0.141168
MON1B	0.141812
DGCR8	0.141991
BAZ1A	0.142234
EIF3A	0.142412
SDHA	0.14277
POLR2A	0.142869
FKBP8	0.143401
DUSP11	0.143552
BCAS3	0.143556
HSD17B11	0.143825
DYNLRB1	0.143828
MMAA	0.144321
AK6	0.144616
PRSS12	0.144797
CNIH4	0.144815
PGK1	0.144858
COQ7	0.145233
PCBP3	0.145269
TCP1	0.145505
DDX41	0.146045
ESYT2	0.146436
COPE	0.146704
SGPP1	0.147159
GTF3A	0.14808
REPS1	0.148732
ATP9B	0.149494
ALAD	0.149675
VAPA	0.149839
ABCF2	0.149899
RAB6C	0.14992
GNB1	0.149988
TRAPPC1	0.150222
CCDC32	0.150332
SEL1L	0.150431
HAUS8	0.150661
PDCD10	0.150698
MRPL49	0.150723
KARS	0.151778
BLOC1S6	0.151874
MED1	0.151974
GDAP2	0.152249
MED8	0.152446
UBXN6	0.152783
TMF1	0.153135
USF1	0.153307
MCM6	0.153585
MYL6	0.153616
PAFAH1B3	0.153758
CCDC22	0.153843
NUP188	0.153958
POLR1A	0.154165
KCMF1	0.154235
PPFIA1	0.154321
RABEP1	0.154364
ALKBH3	0.154575
CAMK4	0.154597
LXN	0.155047
KIAA1143	0.155097
PFDN2	0.155157
OXLD1	0.155176
ILF3	0.155307
CSTB	0.156126
MED21	0.156375
LAMTOR5	0.156937
RABEP2	0.156948
CYCS	0.156995
KIF2C	0.156997
GTF2H1	0.157386
NDUFS7	0.157547
MT-ND5	0.157636
KANSL1	0.158052
WBP11	0.158119
RHOT2	0.15858
COMMD9	0.158644
NDUFB5	0.158801
CSTF1	0.158801
THOC2	0.158869
KIFAP3	0.15943
BIN1	0.160254
MAPK7	0.160315
RIOK1	0.160435
VDAC2	0.161558
SUPT5H	0.161706
TSFM	0.162028
MMS19	0.162549
GALK1	0.162683
PAPOLG	0.162735
LAMTOR4	0.163144
GDPGP1	0.163583
PRKCSH	0.164611
MPP6	0.165594
FAM96B	0.165981
NDUFC1	0.166387
VTI1B	0.166501
METTL3	0.166596
PSMD6	0.166718
PIH1D1	0.166942
WRN	0.166983
CGGBP1	0.16699
C18orf32	0.167007
MED10	0.167071
NR2C2AP	0.167263
GIPC1	0.167317
NDUFB8	0.167319
WDR26	0.167328
TAF4	0.167608
RASA3	0.167778
CHMP4A	0.167794
CROCC	0.167809
RABGGTB	0.168533
ATIC	0.168582
PELP1	0.169521
MED26	0.169939
WDR13	0.170231
FBXO46	0.17048
SMPD4	0.170614
ALG10	0.170667
SGO2	0.170816
PI4KB	0.171024
ANLN	0.171255
HLCS	0.171554
PIN1	0.171733
INTS1	0.171832
NKTR	0.172153
ESS2	0.172473
ERLEC1	0.172734
NBR1	0.172834
VIPAS39	0.17314
CLYBL	0.173254
HMG20A	0.173647
SUCLG1	0.173682
SCYL1	0.173767
THOP1	0.174112
SRSF11	0.174396
URB1	0.175663
FOXK2	0.175972
AQR	0.176033
RHOG	0.176281
INTS9	0.176318
DRG1	0.176342
PINX1	0.176395
RAP2C	0.176637
TELO2	0.176697
UTP20	0.177386
PSMD11	0.177422
QRICH1	0.17752
CAND1	0.177915
ZNF598	0.177961
PTCD3	0.178138
LLGL1	0.178634
ZC3H11A	0.178928
POLA1	0.179498
SKA3	0.179664
UTP14A	0.180081
COPS6	0.180425
DNAJC8	0.180435
NOL7	0.180456
TOMM70	0.180659
PTGES3	0.181424
KIAA1468	0.181765
POLR2D	0.181776
RRM1	0.182073
TP53RK	0.182123
CD2AP	0.182449
HNRNPU	0.18282
TALDO1	0.184018
CORO1A	0.18421
PHC3	0.184304
MAFG	0.18442
MED20	0.184463
CINP	0.184533
FN1	0.184589
TMEM208	0.184949
HNRNPR	0.185163
MRPL41	0.185296
TSTA3	0.185497
EFR3A	0.185799
TXN2	0.185835
SUMO3	0.185955
CHCHD1	0.185994
ITGAX	0.186502
NDUFS1	0.187157
NDUFC2	0.187197
MSH6	0.187265
YEATS4	0.187652
PDCD11	0.187725
CHMP2A	0.188802
PPP1R12A	0.189317
HINT2	0.190267
CWF19L1	0.190328
CPSF4	0.19071
CDCA2	0.190924
SLC30A7	0.19145
RRP12	0.192229
GYS1	0.192475
ATP5F1	0.192721
KMT2B	0.192817
GNPAT	0.193494
SIN3A	0.193557
HPS3	0.193593
DDX10	0.19438
SCP2	0.194648
GEMIN2	0.194861
NDUFB3	0.195009
DFFA	0.195366
UBAC2	0.195406
CEP350	0.195658
TAF6L	0.195732
SURF1	0.19609
DECR2	0.196161
RNF17	0.196369
BET1L	0.196578
GNA13	0.196735
SRP9	0.197078
ZDHHC17	0.198287
DOCK8	0.198346
DNPH1	0.198609
NUDT3	0.198631
GPATCH11	0.198947
DDX19A	0.19903
LARP7	0.199179
DNPEP	0.200118
TTC5	0.200233
YIPF6	0.200917
FAM213B	0.200933
NUP43	0.200992
FUBP3	0.201004
HMGXB4	0.201197
ARCN1	0.201389
NIPBL	0.201547
SNX17	0.201734
NOC2L	0.201829
SKAP2	0.202368
PSMC6	0.202592
POLR3A	0.203424
RPS24	0.203707
SIRT2	0.204074
PCNA	0.204184
ICMT	0.204487
LHPP	0.204831
C4BPA	0.204894
GATAD1	0.204929
SH3GLB2	0.205556
MAP7D3	0.205571
JMJD6	0.205615
SNRPB2	0.205904
NF2	0.206046
FAM32A	0.206392
ACTR1A	0.206673
SUCLG2	0.206702
INTS12	0.207145
TXNL4A	0.207163
CARMIL1	0.207393
CUEDC2	0.207471
TBPL1	0.207929
ZNF280C	0.208078
SLC35B2	0.208172
RRP9	0.208342
SDHB	0.208768
LIPA	0.208927
COPS5	0.209344
CDK7	0.209776
CCDC88C	0.209826
GPS1	0.209852
NAA50	0.209898
FLYWCH2	0.21
WDCP	0.210073
EXOSC3	0.210193
YWHAB	0.210476
SNX3	0.21054
ANXA7	0.210628
MRPS24	0.210742
TTI1	0.211576
TIMM10B	0.211786
VRK2	0.212403
ELAC2	0.212547
SP1	0.212722
EEFSEC	0.213056
S100A10	0.213056
TM9SF4	0.213141
ELMO2	0.213301
MYL6B	0.213329
QTRT2	0.213399
TBC1D10B	0.213575
ARF4	0.213652
TIMM9	0.213862
ALG1	0.213914
STRAP	0.214668
EGLN1	0.215046
PNISR	0.21509
LCMT1	0.215559
RPE	0.215626
SMARCA5	0.215635
SP3	0.215781
TIMM8A	0.215892
PRKDC	0.215962
PDIA3	0.216481
CIAPIN1	0.216583
NDUFAB1	0.217115
CARS2	0.217322
GMPPB	0.217341
BAZ1B	0.217469
SYAP1	0.217469
TRMT61B	0.217538
CUL3	0.217755
NHEJ1	0.218297
CUL2	0.21846
POC5	0.218778
PARN	0.220172
PTPMT1	0.220325
UBE2L3	0.220761
SEPT6	0.220929
SURF4	0.221202
TXLNA	0.221818
YY1	0.22202
ZNF830	0.222304
NSMCE3	0.222384
RRP7A	0.222402
ZDHHC6	0.222502
CNOT8	0.223013
ABHD10	0.223095
PAPD5	0.223382
UFC1	0.223445
MYCBP	0.22365
NME3	0.223821
LAMTOR2	0.223873
SH3BGRL3	0.223914
NOSIP	0.223929
XPO4	0.224038
NOP9	0.224054
FBXO38	0.224191
MRPL22	0.224388
PUM3	0.224531
MAPK9	0.224917
DDX1	0.225441
CENPQ	0.225793
YRDC	0.225974
ATF7IP	0.226148
GPATCH4	0.22693
CACTIN	0.227162
GCFC2	0.227337
NR2C2	0.227418
ERBIN	0.227465
FCHSD1	0.227979
PSMD14	0.228416
MARS	0.228417
NUP160	0.228418
HPF1	0.228585
RPS6KB2	0.228601
HUS1	0.228703
SLC12A4	0.228858
TBC1D24	0.228978
TGS1	0.229198
PSMD13	0.229431
C19orf54	0.229907
KDM4B	0.229992
TUBGCP6	0.23
C10orf76	0.230492
DSCR3	0.230526
LARP4B	0.230677
DUSP23	0.230685
PNPLA8	0.231514
MTIF2	0.23155
PPP2R1A	0.23189
TAMM41	0.232084
MNDA	0.232478
SIRT6	0.232498
ERI3	0.232658
NOP10	0.233287
ZHX2	0.233882
CHMP7	0.233908
CMAS	0.234053
USO1	0.234205
NISCH	0.234457
TRAF2	0.23481
CSE1L	0.234867
WRB	0.235309
XIAP	0.235756
EIF6	0.235859
SAMM50	0.23589
BORCS8	0.236021
YWHAQ	0.236372
PSPC1	0.236398
PPP6R3	0.236647
MRM3	0.237687
ASH2L	0.238436
TACC1	0.238631
MFSD11	0.238791
CHERP	0.238978
APOO	0.239262
TWISTNB	0.23927
METTL17	0.239271
NDUFA9	0.239551
FADD	0.239723
FOXJ3	0.240049
SLC7A6	0.240302
KPNA2	0.240607
HIST1H3A	0.240648
NXF1	0.240854
PRNP	0.241055
TOMM22	0.241494
ACAD8	0.241565
PHACTR4	0.241752
MAIP1	0.241819
DEK	0.241991
CKAP2	0.242097
EFTUD2	0.242124
RDH14	0.242715
MRPL50	0.243095
TMEM41A	0.24328
GGPS1	0.244128
RSRC1	0.244296
PFKL	0.244495
DIAPH1	0.24507
GBF1	0.24509
PIK3R4	0.245278
TGOLN2	0.245402
COQ5	0.246
RANBP9	0.246169
FAM172A	0.246977
SLC25A10	0.247862
TOMM40	0.248028
FBP1	0.24848
CNOT11	0.249002
UCKL1	0.249481
U2SURP	0.250282
LETMD1	0.250708
SCYL2	0.251061
BMI1	0.251174
AP4E1	0.251545
CRELD2	0.251998
VPS16	0.252082
ZC3H7B	0.252207
POP1	0.25246
MICU2	0.252855
GPX1	0.253012
PAFAH1B1	0.253648
GPBP1L1	0.253755
MTMR12	0.253758
MOB1B	0.254015
STX16	0.254359
MRPS30	0.254815
BARD1	0.254918
SRM	0.254999
NUF2	0.255364
DBT	0.25575
DERL1	0.255771
RAN	0.256521
GPI	0.256539
UCHL5	0.25664
MRPL47	0.256938
DYNC1LI1	0.256967
DNAJC11	0.257329
BCKDHB	0.257544
STUB1	0.257552
UBE2E3	0.257687
RAD23B	0.258253
TBRG4	0.25848
LDLRAP1	0.258618
MVB12A	0.258872
NSRP1	0.25921
SRP54	0.259319
ATAD3A	0.259469
PFAS	0.259785
GPKOW	0.25994
GRWD1	0.260217
KMT2C	0.260238
SHMT1	0.260417
PPP4R2	0.261616
MRPL2	0.263344
ALG2	0.263366
RMND5A	0.263544
ATP5O	0.263777
KIF11	0.263854
MLLT3	0.263985
COX5B	0.264623
CNPY2	0.264662
OTUD4	0.264832
GPAT4	0.264834
RAB8B	0.264937
PHKG2	0.266142
DCTN2	0.266208
SPTAN1	0.266925
UQCC1	0.267517
GSPT2	0.267671
PSMG1	0.268525
AP1S1	0.269291
SERBP1	0.27023
SLBP	0.270271
CDK2	0.270505
MRPS15	0.270606
ICAM3	0.270621
VPS4B	0.270801
HK2	0.271538
MCL1	0.271879
MRPS23	0.271964
CD81	0.272048
KCNAB2	0.272104
EIF4E	0.272139
CDC42SE2	0.272279
DAAM1	0.272604
CD68	0.272616
GSR	0.272667
NAA30	0.272807
UBE2I	0.273262
LDHA	0.273961
EIF3J	0.274629
NOLC1	0.274801
AASDHPPT	0.274871
DHX33	0.275246
SPG7	0.275251
INCENP	0.27567
SCAF8	0.27574
RPS6KA3	0.275776
TRAPPC2L	0.275954
CBX3	0.276313
SETD1A	0.276731
LRRC47	0.276839
MSH2	0.276871
USP8	0.276926
KLF16	0.277032
ZFAND1	0.277133
SETD3	0.277295
HECA	0.277515
COMMD8	0.277905
ELAVL1	0.278362
MTPAP	0.278425
IPO4	0.278822
OGDH	0.278834
UPF1	0.279078
ZDHHC20	0.279181
DDX17	0.279186
SRR	0.279428
NAA40	0.279651
ADSL	0.279688
LRPAP1	0.279766
FARSA	0.27986
CHEK1	0.28049
PIK3R2	0.280603
SDE2	0.280717
ETFDH	0.280777
MYBBP1A	0.280858
NIP7	0.280923
GNG10	0.2812
PGAM5	0.281252
[truncated: 3,742 more rows]

## Sheet: Supp Figure 4
Supplementary Figure 4
This figure was generated by plotting the proportion of assigned and unassigned cells per condition (resting or cytokine-stimulated cells) following deconvolution fo cells by genotype.
The code used to perform this analysis is publicly available in GitHub:
https://github.com/eddiecg/T-cell-effectorness/blob/master/scRNAseq/scRNAseq_data_preprocessing.R

[truncated: 4 more sheets: Supp Figure 5, Supp Figure 6, Supp Figure 7, Supp Figure 8]
